# Supplementary material for: Unprecedented Formation of a Formally Cu(III) Trifluoromethyl Hydroxide Tetramer
Source: Chemistry. 2025 Dec 18;32(5):e03417. doi: 10.1002/chem.202503417 (PMC12865140; doi:10.1002/chem.202503417)
Supplement: Supplementary file 2 — Supporting file 2: chem70587‐sup‐0002‐SuppMat.zip [file CHEM-32-e03417-s002.zip]

Archive with 4 entries (4 files):
- 3.cif
- 4.cif
- 5.cif
- 8.cif
