# Supplementary material for: Unprecedented Formation of a Formally Cu(III) Trifluoromethyl Hydroxide Tetramer
Source: Chemistry. 2025 Dec 18;32(5):e03417. doi: 10.1002/chem.202503417 (PMC12865140; doi:10.1002/chem.202503417)
Supplement: Supplementary file 2 — Supporting file 2: chem70587‐sup‐0002‐SuppMat.zip [file CHEM-32-e03417-s002.zip › 3.cif]

data_MV022
_audit_contact_author_name        'Niklas Limberg'
_audit_contact_author_phone       +493083860419
_audit_contact_author_email       niklas.limberg@fu-berlin.de
_audit_contact_author_address     'Fabeckstra\&se 34/36, 14195 Berlin'
_audit_creation_method
;FinalCif V152 by Daniel Kratzert, Freiburg 2025, 
https://dkratzert.de/finalcif.html
;
_publ_contact_author_id_orcid     ?
_publ_section_references
;
D. Kratzert, I. Krossing, (2018), J. Appl. Cryst. 51, 928-934. 

Dolomanov, O.V., Bourhis, L.J., Gildea, R.J, Howard, J.A.K. & Puschmann, H.
 (2009), J. Appl. Cryst. 42, 339-341.

Kratzert, D., Holstein, J.J. & Krossing, I. (2015). J. Appl. Cryst. 48, 933-938.

Sheldrick, G.M. (2008). Acta Cryst. A64, 112-122.
;
_shelx_SHELXL_version_number      '2019/3'
_chemical_name_systematic         ?
_chemical_name_common             ?
_chemical_formula_sum             'C8 H4 Cu4 F24 O4'
_chemical_formula_moiety          'C8 H4 Cu4 F24 O4'
_chemical_formula_weight          874.27
_chemical_melting_point           ?
_chemical_absolute_configuration  ?
_space_group_crystal_system       'tetragonal'
_space_group_IT_number            82
_space_group_name_H-M_alt         I-4
_space_group_name_Hall            'I -4'
_shelx_space_group_comment
;
The symmetry employed for this shelxl refinement is uniquely defined
by the following loop, which should always be used as a source of
symmetry information in preference to the above space-group names.
They are only intended as comments.
;

loop_
_space_group_symop_operation_xyz
'x, y, z'
'-x, -y, z'
'y, -x, -z'
'-y, x, -z'
'x+1/2, y+1/2, z+1/2'
'-x+1/2, -y+1/2, z+1/2'
'y+1/2, -x+1/2, -z+1/2'
'-y+1/2, x+1/2, -z+1/2'

_cell_length_a                    23.0647(7)
_cell_length_b                    23.0647(7)
_cell_length_c                    10.5677(4)
_cell_angle_alpha                 90
_cell_angle_beta                  90
_cell_angle_gamma                 90
_cell_volume                      5621.8(4)
_cell_formula_units_Z             10
_cell_measurement_temperature     150.00
_cell_measurement_reflns_used     9944
_cell_measurement_theta_min       2.50
_cell_measurement_theta_max       25.36
_exptl_crystal_description        plate
_exptl_crystal_colour             'clear colourless'
_exptl_crystal_recrystallization_method ?
_exptl_crystal_density_meas       ?
_exptl_crystal_density_method     ?
_exptl_crystal_density_diffrn     2.582
_exptl_crystal_F_000              4160
_exptl_crystal_size_max           0.532
_exptl_crystal_size_mid           0.237
_exptl_crystal_size_min           0.166
_exptl_absorpt_coefficient_mu     3.945
_exptl_absorpt_correction_type    multi-scan
_exptl_absorpt_correction_T_min   0.4514
_exptl_absorpt_correction_T_max   0.7452
_exptl_absorpt_process_details
;
SADABS-2016/2 (Bruker,2016/2) was used for absorption correction.
wR2(int) was 0.1481 before and 0.0812 after correction.
The Ratio of minimum to maximum transmission is 0.6057.
The \l/2 correction factor is Not present.
;
_exptl_absorpt_special_details    ?
_shelx_estimated_absorpt_T_min    0.228
_shelx_estimated_absorpt_T_max    0.560
_exptl_transmission_factor_min    ?
_exptl_transmission_factor_max    ?
_exptl_special_details            ?
_diffrn_ambient_temperature       150.00
_diffrn_ambient_environment       N~2~
_diffrn_radiation_type            MoK\a
_diffrn_radiation_wavelength      0.71073
_diffrn_radiation_monochromator   'mirror optics'
_diffrn_measurement_ambient_temperature_device_make 'Oxford Cryostream 700'
_diffrn_radiation_probe           x-ray
_diffrn_source                    'microfocus sealed X-ray tube'
_diffrn_source_type               'Incoatec I\ms'
_diffrn_source_voltage            50.0
_diffrn_source_current            1.0
_diffrn_detector                  CPAD
_diffrn_detector_type             'Bruker PHOTON II'
_diffrn_detector_area_resol_mean  7.41
_diffrn_measurement_device        'three-circle diffractometer'
_diffrn_measurement_device_type   'Bruker D8 VENTURE dual wavelength Mo/Cu'
_diffrn_measurement_method        '\w and \f scans'
_diffrn_measurement_specimen_support 'MiTeGen micromount'
_diffrn_reflns_number             35342
_diffrn_reflns_av_unetI/netI      0.0322
_diffrn_reflns_av_R_equivalents   0.0502
_diffrn_reflns_theta_min          2.120
_diffrn_reflns_theta_max          25.365
_diffrn_reflns_theta_full         25.242
_diffrn_reflns_limit_h_min        -27
_diffrn_reflns_limit_h_max        27
_diffrn_reflns_limit_k_min        -27
_diffrn_reflns_limit_k_max        27
_diffrn_reflns_limit_l_min        -12
_diffrn_reflns_limit_l_max        12
_diffrn_standards_number          0
_diffrn_measured_fraction_theta_max 0.999
_diffrn_measured_fraction_theta_full 0.999
_diffrn_reflns_Laue_measured_fraction_max 0.999
_diffrn_reflns_Laue_measured_fraction_full 0.999
_diffrn_reflns_point_group_measured_fraction_max 0.998
_diffrn_reflns_point_group_measured_fraction_full 0.999
_reflns_number_total              5170
_reflns_number_gt                 4858
_reflns_threshold_expression      'I > 2\s(I)'
_reflns_Friedel_coverage          0.886
_reflns_Friedel_fraction_max      0.998
_reflns_Friedel_fraction_full     0.999
_reflns_special_details
;
 Reflections were merged by SHELXL according to the crystal
 class for the calculation of statistics and refinement.
 
 _reflns_Friedel_fraction is defined as the number of unique
 Friedel pairs measured divided by the number that would be
 possible theoretically, ignoring centric projections and
 systematic absences. Completness statistics refer to single and
 composite reflections containing twin component 1 only.
;
_computing_data_collection        'Bruker BIS V6.2.18/2023-03-24 and APEX4 2022.1-1'
_computing_cell_refinement        'SAINT V8.41 (?, 2016)'
_computing_data_reduction         'SAINT V8.41 (?, 2016)'
_computing_structure_solution     'SHELXT 2018/2 (Sheldrick, 2018)'
_computing_structure_refinement   'XL  (Sheldrick, 2008)'
_computing_molecular_graphics     'Olex2 1.5-alpha (Dolomanov et al., 2009)'
_computing_publication_material   'Olex2 1.5-alpha (Dolomanov et al., 2009)'
_refine_special_details
;
 Refined as a 2-component inversion twin.
;
_refine_ls_structure_factor_coef  Fsqd
_refine_ls_matrix_type            full
_refine_ls_weighting_scheme       calc
_refine_ls_weighting_details      'w=1/[\s^2^(Fo^2^)+(0.0148P)^2^+24.4951P] where P=(Fo^2^+2Fc^2^)/3'
_atom_sites_solution_primary      direct
_atom_sites_solution_secondary    ?
_atom_sites_solution_hydrogens    geom
_refine_ls_hydrogen_treatment     constr
_refine_ls_number_reflns          5170
_refine_ls_number_parameters      452
_refine_ls_number_restraints      36
_refine_ls_R_factor_all           0.0341
_refine_ls_R_factor_gt            0.0285
_refine_ls_wR_factor_ref          0.0689
_refine_ls_wR_factor_gt           0.0632
_refine_ls_goodness_of_fit_ref    1.150
_refine_ls_restrained_S_all       1.200
_refine_ls_shift/su_max           0.001
_refine_ls_shift/su_mean          0.000
_refine_diff_density_max          0.590
_refine_diff_density_min          -0.632
_refine_diff_density_rms          0.089
_refine_ls_extinction_method      none
_refine_ls_extinction_coef        .
_refine_ls_abs_structure_Flack    0.041(19)
_refine_ls_abs_structure_details
;
 Refined as an inversion twin.
;

loop_
_twin_individual_id
_twin_individual_mass_fraction_refined
1 0.959(19)
2 0.041(19)

loop_
_atom_type_symbol
_atom_type_description
_atom_type_scat_dispersion_real
_atom_type_scat_dispersion_imag
_atom_type_scat_source
'C'  'C'  0.0033 0.0016 'International Tables Vol C Tables 4.2.6.8 and 6.1.1.4'
'H'  'H'  0.0000 0.0000 'International Tables Vol C Tables 4.2.6.8 and 6.1.1.4'
'Cu' 'Cu' 0.3201 1.2651 'International Tables Vol C Tables 4.2.6.8 and 6.1.1.4'
'F'  'F'  0.0171 0.0103 'International Tables Vol C Tables 4.2.6.8 and 6.1.1.4'
'O'  'O'  0.0106 0.0060 'International Tables Vol C Tables 4.2.6.8 and 6.1.1.4'

_geom_special_details
;
 All esds (except the esd in the dihedral angle between two l.s. planes)
 are estimated using the full covariance matrix.  The cell esds are taken
 into account individually in the estimation of esds in distances, angles
 and torsion angles; correlations between esds in cell parameters are only
 used when they are defined by crystal symmetry.  An approximate (isotropic)
 treatment of cell esds is used for estimating esds involving l.s. planes.
;
_audit_creation_date              2025-07-30
_exptl_crystal_colour_lustre      clear
_exptl_crystal_colour_primary     colourless
_diffrn_source_power              0.05
_olex2_refinement_description
;
1. Twinned data refinement
 Scales: 0.959(19)
 0.041(19)
2. Fixed Uiso
 At 1.2 times of:
  All O(H) groups
3. Uiso/Uaniso restraints and constraints
Uanis(F16) \\sim Ueq, Uanis(F17) \\sim Ueq, Uanis(F18) \\sim Ueq: with sigma of
0.01 and sigma for terminal atoms of 0.01
Uanis(F13) \\sim Ueq, Uanis(F14) \\sim Ueq, Uanis(F15) \\sim Ueq: with sigma of
0.01 and sigma for terminal atoms of 0.01
4.a Ternary CH refined with riding coordinates:
 O4(H4), O1(H1), O5(H5), O2(H2), O3(H3)
;

loop_
_atom_site_label
_atom_site_type_symbol
_atom_site_fract_x
_atom_site_fract_y
_atom_site_fract_z
_atom_site_U_iso_or_equiv
_atom_site_adp_type
_atom_site_occupancy
_atom_site_site_symmetry_order
_atom_site_calc_flag
_atom_site_refinement_flags_posn
_atom_site_refinement_flags_adp
_atom_site_refinement_flags_occupancy
_atom_site_disorder_assembly
_atom_site_disorder_group
Cu4 Cu 0.27361(4)  0.64549(3)  0.89242(8) 0.02003(18) Uani 1 1 d    . . . . .
Cu5 Cu 0.24650(3)  0.58342(4)  0.61558(8) 0.01901(18) Uani 1 1 d    . . . . .
Cu1 Cu 0.07075(3)  0.51470(3)  1.15504(8) 0.02033(18) Uani 1 1 d    . . . . .
Cu3 Cu 0.31053(4)  0.51857(3)  0.82836(8) 0.02156(19) Uani 1 1 d    . . . . .
Cu2 Cu 0.36733(4)  0.63343(4)  0.68255(8) 0.02205(19) Uani 1 1 d    . . . . .
O4  O  0.2407(2)   0.5589(2)   0.7880(4)  0.0209(10)  Uani 1 1 d    . . . . .
H4  H  0.209997    0.544628    0.811498   0.025       Uiso 1 1 calc R U . . .
O1  O  0.00147(19) 0.55955(19) 1.1682(5)  0.0205(10)  Uani 1 1 d    . . . . .
H1  H  -0.001920   0.587634    1.121224   0.025       Uiso 1 1 calc R U . . .
F29 F  0.1435(2)   0.5682(2)   0.4835(5)  0.0438(12)  Uani 1 1 d    . . . . .
O5  O  0.2917(2)   0.6632(2)   0.7208(4)  0.0205(10)  Uani 1 1 d    . . . . .
H5  H  0.283885    0.695913    0.695437   0.025       Uiso 1 1 calc R U . . .
O2  O  0.32745(19) 0.56512(19) 0.6296(4)  0.0196(10)  Uani 1 1 d    . . . . .
H2  H  0.342119    0.545768    0.572935   0.024       Uiso 1 1 calc R U . . .
O3  O  0.33808(19) 0.59246(19) 0.8828(5)  0.0218(10)  Uani 1 1 d    . . . . .
H3  H  0.361713    0.593080    0.940807   0.026       Uiso 1 1 calc R U . . .
F2  F  0.1362(2)   0.5591(2)   0.9583(5)  0.0463(13)  Uani 1 1 d    . . . . .
F5  F  0.17712(19) 0.4997(2)   1.2375(5)  0.0441(12)  Uani 1 1 d    . . . . .
F27 F  0.2162(2)   0.6465(2)   0.3984(5)  0.0516(14)  Uani 1 1 d    . . . . .
F24 F  0.2237(3)   0.7395(2)   1.0136(5)  0.0520(14)  Uani 1 1 d    . . . . .
F26 F  0.3061(2)   0.6383(2)   0.4352(4)  0.0380(11)  Uani 1 1 d    . . . . .
F1  F  0.0828(2)   0.4867(2)   0.9048(5)  0.0497(13)  Uani 1 1 d    . . . . .
F20 F  0.2072(2)   0.6369(2)   1.1176(5)  0.0460(12)  Uani 1 1 d    . . . . .
F21 F  0.2985(2)   0.6500(3)   1.1376(4)  0.0529(15)  Uani 1 1 d    . . . . .
F22 F  0.1628(2)   0.6859(2)   0.9119(6)  0.0523(14)  Uani 1 1 d    . . . . .
F23 F  0.2203(3)   0.7428(2)   0.8121(5)  0.0518(14)  Uani 1 1 d    . . . . .
F4  F  0.1725(2)   0.4616(3)   1.0531(5)  0.0531(14)  Uani 1 1 d    . . . . .
F25 F  0.2582(3)   0.5645(2)   0.3674(4)  0.0505(14)  Uani 1 1 d    . . . . .
F6  F  0.1310(2)   0.4197(2)   1.2078(5)  0.0445(13)  Uani 1 1 d    . . . . .
F14 F  0.3692(3)   0.4268(2)   0.9406(7)  0.0693(19)  Uani 1 1 d    . U . . .
F9  F  0.4732(2)   0.6480(2)   0.5611(6)  0.0578(16)  Uani 1 1 d    . . . . .
F11 F  0.4586(2)   0.6990(2)   0.7848(6)  0.0565(15)  Uani 1 1 d    . . . . .
F7  F  0.4348(2)   0.5654(3)   0.5387(7)  0.076(2)    Uani 1 1 d    . . . . .
F3  F  0.0451(3)   0.5695(3)   0.9385(5)  0.0618(17)  Uani 1 1 d    . . . . .
F19 F  0.2641(3)   0.5677(2)   1.0759(5)  0.0522(15)  Uani 1 1 d    . . . . .
F18 F  0.3188(3)   0.4092(3)   0.7149(7)  0.0733(19)  Uani 1 1 d    . U . . .
F30 F  0.1459(2)   0.6429(3)   0.6030(7)  0.0696(19)  Uani 1 1 d    . . . . .
F12 F  0.3752(2)   0.7230(3)   0.8404(7)  0.0695(19)  Uani 1 1 d    . . . . .
F10 F  0.4042(3)   0.7422(2)   0.6521(7)  0.081(2)    Uani 1 1 d    . . . . .
F28 F  0.1373(2)   0.5576(3)   0.6810(6)  0.074(2)    Uani 1 1 d    . . . . .
F8  F  0.4749(3)   0.5882(3)   0.7129(7)  0.0736(19)  Uani 1 1 d    . . . . .
F15 F  0.4046(3)   0.5078(3)   0.9751(8)  0.093(3)    Uani 1 1 d    . U . . .
C5  C  0.3777(3)   0.4768(3)   0.8872(9)  0.038(2)    Uani 1 1 d    . . . . .
F16 F  0.2480(3)   0.4567(3)   0.6647(8)  0.084(2)    Uani 1 1 d    . U . . .
F13 F  0.4151(3)   0.4691(4)   0.7975(8)  0.103(3)    Uani 1 1 d    . U . . .
F17 F  0.2527(4)   0.4189(3)   0.8502(8)  0.111(3)    Uani 1 1 d    . U . . .
C3  C  0.4422(3)   0.6081(3)   0.6220(9)  0.0353(19)  Uani 1 1 d    . . . . .
C4  C  0.4054(4)   0.7029(4)   0.7427(9)  0.037(2)    Uani 1 1 d    . . . . .
C7  C  0.2578(3)   0.6250(3)   1.0662(7)  0.0291(17)  Uani 1 1 d    . . . . .
C6  C  0.2814(4)   0.4451(3)   0.7649(8)  0.0357(19)  Uani 1 1 d    . . . . .
C1  C  0.0853(3)   0.5326(3)   0.9806(7)  0.0321(17)  Uani 1 1 d    . . . . .
C9  C  0.2545(3)   0.6102(3)   0.4429(7)  0.0290(17)  Uani 1 1 d    . . . . .
C8  C  0.2165(4)   0.7069(4)   0.9103(8)  0.0381(19)  Uani 1 1 d    . . . . .
C2  C  0.1421(3)   0.4710(3)   1.1591(8)  0.0302(16)  Uani 1 1 d    . . . . .
C10 C  0.1634(3)   0.5891(4)   0.5924(8)  0.0375(19)  Uani 1 1 d    . . . . .

loop_
_atom_site_aniso_label
_atom_site_aniso_U_11
_atom_site_aniso_U_22
_atom_site_aniso_U_33
_atom_site_aniso_U_23
_atom_site_aniso_U_13
_atom_site_aniso_U_12
Cu4 0.0241(4) 0.0193(4) 0.0167(4) -0.0024(3)  -0.0004(3) 0.0008(3)
Cu5 0.0184(4) 0.0228(4) 0.0158(4) -0.0011(3)  -0.0021(3) -0.0024(3)
Cu1 0.0164(4) 0.0234(4) 0.0212(4) -0.0002(3)  0.0006(3)  -0.0010(3)
Cu3 0.0233(4) 0.0166(4) 0.0247(4) 0.0009(3)   -0.0035(4) 0.0010(3)
Cu2 0.0196(4) 0.0214(4) 0.0251(4) -0.0016(3)  0.0008(3)  -0.0053(3)
O4  0.018(2)  0.027(2)  0.018(2)  -0.0001(19) 0.0006(19) -0.0042(19)
O1  0.021(2)  0.018(2)  0.022(2)  0.001(2)    -0.001(2)  0.0012(17)
F29 0.035(3)  0.066(3)  0.031(2)  -0.002(2)   -0.014(2)  -0.017(2)
O5  0.026(3)  0.016(2)  0.020(2)  -0.0001(18) 0.003(2)   0.0019(18)
O2  0.019(2)  0.021(2)  0.019(3)  -0.0034(19) 0.0043(18) 0.0013(18)
O3  0.022(2)  0.024(2)  0.019(2)  0.0003(19)  -0.006(2)  -0.0027(19)
F2  0.038(3)  0.059(3)  0.043(3)  0.003(2)    0.013(2)   -0.021(2)
F5  0.021(2)  0.050(3)  0.062(3)  -0.014(3)   -0.009(2)  0.003(2)
F27 0.043(3)  0.062(3)  0.049(3)  0.024(3)    -0.014(3)  0.002(3)
F24 0.083(4)  0.032(3)  0.041(3)  -0.017(2)   0.013(3)   0.010(3)
F26 0.039(3)  0.050(3)  0.026(2)  0.008(2)    0.0019(19) -0.012(2)
F1  0.066(3)  0.056(3)  0.027(3)  -0.011(2)   0.002(2)   -0.018(3)
F20 0.038(3)  0.067(3)  0.033(3)  0.002(2)    0.010(2)   0.003(2)
F21 0.050(3)  0.084(4)  0.024(3)  -0.003(2)   -0.009(2)  -0.025(3)
F22 0.030(3)  0.054(3)  0.073(4)  -0.002(3)   -0.005(3)  0.012(2)
F23 0.079(4)  0.032(3)  0.044(3)  0.011(2)    0.016(3)   0.027(3)
F4  0.039(3)  0.076(4)  0.043(3)  -0.008(3)   0.012(2)   0.023(3)
F25 0.084(4)  0.043(3)  0.024(3)  -0.013(2)   0.008(2)   -0.017(3)
F6  0.036(3)  0.030(3)  0.067(4)  0.002(2)    -0.007(2)  0.012(2)
F14 0.070(4)  0.045(3)  0.093(5)  0.036(3)    -0.028(3)  0.002(3)
F9  0.048(3)  0.055(3)  0.071(4)  0.002(3)    0.029(3)   -0.015(3)
F11 0.039(3)  0.056(3)  0.074(4)  -0.013(3)   -0.017(3)  -0.018(2)
F7  0.035(3)  0.076(4)  0.117(6)  -0.062(4)   0.035(3)   -0.018(3)
F3  0.061(4)  0.090(4)  0.034(3)  0.033(3)    0.017(3)   0.034(3)
F19 0.085(4)  0.041(3)  0.031(3)  0.014(2)    0.015(3)   0.006(3)
F18 0.090(5)  0.049(3)  0.082(5)  -0.031(3)   -0.009(4)  0.015(3)
F30 0.043(3)  0.075(4)  0.090(5)  -0.036(4)   -0.020(3)  0.030(3)
F12 0.056(3)  0.067(4)  0.085(5)  -0.052(4)   0.012(3)   -0.026(3)
F10 0.121(6)  0.033(3)  0.090(5)  0.018(3)    -0.049(5)  -0.032(3)
F28 0.023(3)  0.158(7)  0.040(3)  0.031(4)    -0.008(2)  -0.022(3)
F8  0.050(3)  0.092(5)  0.079(5)  0.021(4)    0.006(3)   0.030(3)
F15 0.086(5)  0.047(3)  0.145(7)  -0.015(4)   -0.081(5)  0.022(3)
C5  0.031(4)  0.027(4)  0.055(5)  0.014(4)    -0.004(4)  0.005(3)
F16 0.100(5)  0.047(3)  0.104(5)  -0.027(4)   -0.058(5)  0.003(3)
F13 0.054(4)  0.152(7)  0.102(6)  0.047(5)    0.024(4)   0.050(4)
F17 0.151(7)  0.090(5)  0.092(5)  -0.040(4)   0.065(5)   -0.088(5)
C3  0.027(4)  0.035(4)  0.044(5)  0.002(4)    0.003(4)   -0.005(3)
C4  0.032(4)  0.031(4)  0.047(5)  0.000(4)    0.003(4)   -0.011(3)
C7  0.030(4)  0.037(4)  0.021(4)  -0.006(3)   0.000(3)   -0.001(3)
C6  0.040(5)  0.025(4)  0.042(5)  -0.004(4)   -0.003(4)  -0.001(3)
C1  0.032(4)  0.034(4)  0.030(4)  0.004(3)    0.006(3)   -0.004(4)
C9  0.032(4)  0.037(4)  0.019(4)  -0.001(3)   -0.007(3)  -0.004(3)
C8  0.045(5)  0.032(4)  0.037(5)  -0.006(4)   0.004(4)   0.008(4)
C2  0.020(3)  0.038(4)  0.032(4)  -0.010(4)   0.003(3)   0.005(3)
C10 0.026(4)  0.061(6)  0.025(4)  -0.002(4)   -0.004(3)  0.000(4)

loop_
_geom_bond_atom_site_label_1
_geom_bond_atom_site_label_2
_geom_bond_distance
_geom_bond_site_symmetry_2
_geom_bond_publ_flag
Cu4 O4  2.405(5)  .     ?
Cu4 O5  1.906(5)  .     ?
Cu4 O3  1.928(5)  .     ?
Cu4 C7  1.931(8)  .     ?
Cu4 C8  1.943(8)  .     ?
Cu5 O4  1.913(5)  .     ?
Cu5 O5  2.390(5)  .     ?
Cu5 O2  1.920(4)  .     ?
Cu5 C9  1.935(8)  .     ?
Cu5 C10 1.936(8)  .     ?
Cu1 O1  1.922(5)  7_457 ?
Cu1 O1  2.393(5)  2_565 ?
Cu1 O1  1.909(4)  .     ?
Cu1 C1  1.919(8)  .     ?
Cu1 C2  1.929(7)  .     ?
Cu3 O4  1.907(5)  .     ?
Cu3 O2  2.391(5)  .     ?
Cu3 O3  1.908(5)  .     ?
Cu3 C5  1.927(8)  .     ?
Cu3 C6  1.942(8)  .     ?
Cu2 O5  1.918(5)  .     ?
Cu2 O2  1.908(5)  .     ?
Cu2 O3  2.414(5)  .     ?
Cu2 C3  1.932(8)  .     ?
Cu2 C4  1.933(8)  .     ?
O4  H4  0.8200    .     ?
O1  H1  0.8200    .     ?
F29 C10 1.330(9)  .     ?
O5  H5  0.8200    .     ?
O2  H2  0.8200    .     ?
O3  H3  0.8200    .     ?
F2  C1  1.344(9)  .     ?
F5  C2  1.333(9)  .     ?
F27 C9  1.306(9)  .     ?
F24 C8  1.336(10) .     ?
F26 C9  1.358(9)  .     ?
F1  C1  1.330(9)  .     ?
F20 C7  1.316(9)  .     ?
F21 C7  1.336(9)  .     ?
F22 C8  1.329(10) .     ?
F23 C8  1.331(10) .     ?
F4  C2  1.340(9)  .     ?
F25 C9  1.324(9)  .     ?
F6  C2  1.315(9)  .     ?
F14 C5  1.299(9)  .     ?
F9  C3  1.331(9)  .     ?
F11 C4  1.310(10) .     ?
F7  C3  1.332(10) .     ?
F3  C1  1.335(10) .     ?
F19 C7  1.333(9)  .     ?
F18 C6  1.307(10) .     ?
F30 C10 1.309(10) .     ?
F12 C4  1.330(10) .     ?
F10 C4  1.320(10) .     ?
F28 C10 1.330(10) .     ?
F8  C3  1.305(11) .     ?
F15 C5  1.326(11) .     ?
C5  F13 1.295(12) .     ?
F16 C6  1.337(10) .     ?
F17 C6  1.271(11) .     ?

loop_
_geom_angle_atom_site_label_1
_geom_angle_atom_site_label_2
_geom_angle_atom_site_label_3
_geom_angle
_geom_angle_site_symmetry_1
_geom_angle_site_symmetry_3
_geom_angle_publ_flag
O5  Cu4 O4  79.09(18)  .     .     ?
O5  Cu4 O3  85.3(2)    .     .     ?
O5  Cu4 C7  177.6(3)   .     .     ?
O5  Cu4 C8  94.9(3)    .     .     ?
O3  Cu4 O4  72.07(18)  .     .     ?
O3  Cu4 C7  92.3(3)    .     .     ?
O3  Cu4 C8  172.0(3)   .     .     ?
C7  Cu4 O4  100.0(3)   .     .     ?
C7  Cu4 C8  87.6(4)    .     .     ?
C8  Cu4 O4  115.9(3)   .     .     ?
O4  Cu5 O5  79.34(18)  .     .     ?
O4  Cu5 O2  85.9(2)    .     .     ?
O4  Cu5 C9  177.9(3)   .     .     ?
O4  Cu5 C10 94.1(3)    .     .     ?
O2  Cu5 O5  73.10(18)  .     .     ?
O2  Cu5 C9  92.9(3)    .     .     ?
O2  Cu5 C10 170.8(3)   .     .     ?
C9  Cu5 O5  98.7(2)    .     .     ?
C9  Cu5 C10 87.4(3)    .     .     ?
C10 Cu5 O5  116.0(3)   .     .     ?
O1  Cu1 O1  85.5(2)    .     7_457 ?
O1  Cu1 O1  73.2(2)    7_457 2_565 ?
O1  Cu1 O1  78.51(19)  .     2_565 ?
O1  Cu1 C1  95.7(3)    .     .     ?
O1  Cu1 C2  89.5(3)    7_457 .     ?
O1  Cu1 C2  174.3(3)   .     .     ?
C1  Cu1 O1  177.3(3)   .     7_457 ?
C1  Cu1 O1  109.4(3)   .     2_565 ?
C1  Cu1 C2  89.1(4)    .     .     ?
C2  Cu1 O1  102.6(3)   .     2_565 ?
O4  Cu3 O2  73.89(17)  .     .     ?
O4  Cu3 O3  85.02(19)  .     .     ?
O4  Cu3 C5  173.8(3)   .     .     ?
O4  Cu3 C6  93.2(3)    .     .     ?
O3  Cu3 O2  79.03(18)  .     .     ?
O3  Cu3 C5  94.6(3)    .     .     ?
O3  Cu3 C6  177.1(3)   .     .     ?
C5  Cu3 O2  112.1(3)   .     .     ?
C5  Cu3 C6  87.3(4)    .     .     ?
C6  Cu3 O2  98.3(3)    .     .     ?
O5  Cu2 O3  72.63(18)  .     .     ?
O5  Cu2 C3  172.3(3)   .     .     ?
O5  Cu2 C4  92.7(3)    .     .     ?
O2  Cu2 O5  85.36(19)  .     .     ?
O2  Cu2 O3  78.42(17)  .     .     ?
O2  Cu2 C3  94.8(3)    .     .     ?
O2  Cu2 C4  177.4(3)   .     .     ?
C3  Cu2 O3  115.0(3)   .     .     ?
C3  Cu2 C4  87.3(3)    .     .     ?
C4  Cu2 O3  99.4(3)    .     .     ?
Cu4 O4  H4  117.8      .     .     ?
Cu5 O4  Cu4 99.75(19)  .     .     ?
Cu5 O4  H4  117.8      .     .     ?
Cu3 O4  Cu4 92.08(18)  .     .     ?
Cu3 O4  Cu5 107.4(2)   .     .     ?
Cu3 O4  H4  117.8      .     .     ?
Cu1 O1  Cu1 107.8(2)   .     8_557 ?
Cu1 O1  Cu1 101.00(19) .     2_565 ?
Cu1 O1  Cu1 91.02(18)  8_557 2_565 ?
Cu1 O1  H1  117.6      8_557 .     ?
Cu1 O1  H1  117.6      2_565 .     ?
Cu1 O1  H1  117.6      .     .     ?
Cu4 O5  Cu5 100.48(19) .     .     ?
Cu4 O5  Cu2 108.8(2)   .     .     ?
Cu4 O5  H5  117.4      .     .     ?
Cu5 O5  H5  117.4      .     .     ?
Cu2 O5  Cu5 91.30(17)  .     .     ?
Cu2 O5  H5  117.4      .     .     ?
Cu5 O2  Cu3 90.45(17)  .     .     ?
Cu5 O2  H2  117.7      .     .     ?
Cu3 O2  H2  117.7      .     .     ?
Cu2 O2  Cu5 108.1(2)   .     .     ?
Cu2 O2  Cu3 101.06(19) .     .     ?
Cu2 O2  H2  117.7      .     .     ?
Cu4 O3  Cu2 90.76(18)  .     .     ?
Cu4 O3  H3  117.5      .     .     ?
Cu3 O3  Cu4 109.0(2)   .     .     ?
Cu3 O3  Cu2 100.3(2)   .     .     ?
Cu3 O3  H3  117.5      .     .     ?
Cu2 O3  H3  117.5      .     .     ?
F14 C5  Cu3 117.6(6)   .     .     ?
F14 C5  F15 104.2(8)   .     .     ?
F15 C5  Cu3 109.5(6)   .     .     ?
F13 C5  Cu3 111.6(7)   .     .     ?
F13 C5  F14 107.2(8)   .     .     ?
F13 C5  F15 105.9(8)   .     .     ?
F9  C3  Cu2 115.5(6)   .     .     ?
F9  C3  F7  105.1(8)   .     .     ?
F7  C3  Cu2 109.1(5)   .     .     ?
F8  C3  Cu2 112.3(6)   .     .     ?
F8  C3  F9  106.8(7)   .     .     ?
F8  C3  F7  107.5(8)   .     .     ?
F11 C4  Cu2 118.8(6)   .     .     ?
F11 C4  F12 104.5(7)   .     .     ?
F11 C4  F10 108.2(7)   .     .     ?
F12 C4  Cu2 107.9(5)   .     .     ?
F10 C4  Cu2 108.8(6)   .     .     ?
F10 C4  F12 108.2(8)   .     .     ?
F20 C7  Cu4 120.6(6)   .     .     ?
F20 C7  F21 107.6(6)   .     .     ?
F20 C7  F19 105.7(7)   .     .     ?
F21 C7  Cu4 107.4(5)   .     .     ?
F19 C7  Cu4 107.2(5)   .     .     ?
F19 C7  F21 107.9(7)   .     .     ?
F18 C6  Cu3 117.7(6)   .     .     ?
F18 C6  F16 100.8(7)   .     .     ?
F16 C6  Cu3 107.4(5)   .     .     ?
F17 C6  Cu3 110.5(6)   .     .     ?
F17 C6  F18 109.2(8)   .     .     ?
F17 C6  F16 110.8(8)   .     .     ?
F2  C1  Cu1 114.8(5)   .     .     ?
F1  C1  Cu1 113.6(5)   .     .     ?
F1  C1  F2  107.1(6)   .     .     ?
F1  C1  F3  106.1(7)   .     .     ?
F3  C1  Cu1 109.6(5)   .     .     ?
F3  C1  F2  105.0(7)   .     .     ?
F27 C9  Cu5 118.7(6)   .     .     ?
F27 C9  F26 105.4(6)   .     .     ?
F27 C9  F25 109.6(6)   .     .     ?
F26 C9  Cu5 107.1(5)   .     .     ?
F25 C9  Cu5 108.7(5)   .     .     ?
F25 C9  F26 106.8(6)   .     .     ?
F24 C8  Cu4 114.0(6)   .     .     ?
F22 C8  Cu4 111.5(6)   .     .     ?
F22 C8  F24 108.1(7)   .     .     ?
F22 C8  F23 107.3(7)   .     .     ?
F23 C8  Cu4 109.5(6)   .     .     ?
F23 C8  F24 106.2(6)   .     .     ?
F5  C2  Cu1 105.8(5)   .     .     ?
F5  C2  F4  106.4(6)   .     .     ?
F4  C2  Cu1 120.9(6)   .     .     ?
F6  C2  Cu1 108.3(5)   .     .     ?
F6  C2  F5  108.7(7)   .     .     ?
F6  C2  F4  106.4(6)   .     .     ?
F29 C10 Cu5 115.3(6)   .     .     ?
F29 C10 F28 104.8(7)   .     .     ?
F30 C10 Cu5 111.1(6)   .     .     ?
F30 C10 F29 108.0(7)   .     .     ?
F30 C10 F28 108.6(8)   .     .     ?
F28 C10 Cu5 108.8(6)   .     .     ?

_olex2_submission_special_instructions 'No special instructions were received'
_shelx_res_file
;
TITL full2_I-4_a.res in I-4
    full2_i-4_a.res
    created by SHELXL-2019/3 at 18:11:46 on 30-Jul-2025
REM Old TITL full2_I-4 in I-4
REM SHELXT solution in I-4: R1 0.117, Rweak 0.018, Alpha 0.002
REM <I/s> 0.000 for 0 systematic absences, Orientation as input
REM Flack x = 0.123 ( 0.007 ) from 2221 Parsons' quotients
REM Formula found by SHELXT: C10 Cu5 F33 O2
CELL 0.71073 23.0647 23.0647 10.5677 90 90 90
ZERR 10 0.0007 0.0007 0.0004 0 0 0
LATT -2
SYMM -X,-Y,+Z
SYMM +Y,-X,-Z
SYMM -Y,+X,-Z
SFAC C H Cu F O
UNIT 80 40 40 240 40
ISOR 0.01 0.01 F16 F17 F18
ISOR 0.01 0.01 F13 F14 F15

L.S. 10
PLAN  20
SIZE 0.166 0.237 0.532
TEMP -123.15
CONF
LIST 4
MORE -1
BOND $H
fmap 2
acta
TWIN -1 0 0 0 -1 0 0 0 -1 2
REM <olex2.extras>
REM <HklSrc "%.\\full2_I-4_a.hkl">
REM </olex2.extras>

WGHT    0.014800   24.495098
BASF   0.04080
FVAR       0.11850
CU4   3    0.273609    0.645492    0.892418    11.00000    0.02414    0.01925 =
         0.01671   -0.00239   -0.00038    0.00076
CU5   3    0.246499    0.583420    0.615579    11.00000    0.01838    0.02284 =
         0.01581   -0.00106   -0.00208   -0.00241
CU1   3    0.070753    0.514701    1.155037    11.00000    0.01640    0.02338 =
         0.02121   -0.00024    0.00059   -0.00096
CU3   3    0.310533    0.518574    0.828357    11.00000    0.02335    0.01660 =
         0.02474    0.00087   -0.00354    0.00096
CU2   3    0.367333    0.633429    0.682551    11.00000    0.01960    0.02142 =
         0.02512   -0.00165    0.00082   -0.00530
O4    5    0.240740    0.558880    0.788024    11.00000    0.01776    0.02675 =
         0.01808   -0.00008    0.00064   -0.00415
AFIX  13  0.8200
H4    2    0.209997    0.544628    0.811498    11.00000   -1.20000
AFIX   0
O1    5    0.001468    0.559547    1.168217    11.00000    0.02062    0.01844 =
         0.02241    0.00100   -0.00132    0.00121
AFIX  13  0.8200
H1    2   -0.001920    0.587634    1.121224    11.00000   -1.20000
AFIX   0
F29   4    0.143475    0.568228    0.483523    11.00000    0.03466    0.06551 =
         0.03135   -0.00156   -0.01439   -0.01730
O5    5    0.291692    0.663231    0.720789    11.00000    0.02567    0.01558 =
         0.02026   -0.00010    0.00270    0.00187
AFIX  13  0.8200
H5    2    0.283885    0.695913    0.695437    11.00000   -1.20000
AFIX   0
O2    5    0.327448    0.565118    0.629609    11.00000    0.01897    0.02099 =
         0.01889   -0.00340    0.00433    0.00135
AFIX  13  0.8200
H2    2    0.342119    0.545768    0.572935    11.00000   -1.20000
AFIX   0
O3    5    0.338084    0.592462    0.882846    11.00000    0.02208    0.02378 =
         0.01946    0.00029   -0.00603   -0.00270
AFIX  13  0.8200
H3    2    0.361713    0.593080    0.940807    11.00000   -1.20000
AFIX   0
F2    4    0.136211    0.559054    0.958298    11.00000    0.03759    0.05889 =
         0.04251    0.00304    0.01335   -0.02090
F5    4    0.177120    0.499725    1.237535    11.00000    0.02065    0.05011 =
         0.06165   -0.01398   -0.00915    0.00266
F27   4    0.216180    0.646494    0.398376    11.00000    0.04344    0.06196 =
         0.04931    0.02435   -0.01376    0.00185
F24   4    0.223666    0.739517    1.013561    11.00000    0.08340    0.03195 =
         0.04062   -0.01710    0.01267    0.01048
F26   4    0.306136    0.638329    0.435176    11.00000    0.03874    0.04954 =
         0.02575    0.00784    0.00185   -0.01249
F1    4    0.082801    0.486663    0.904772    11.00000    0.06650    0.05579 =
         0.02696   -0.01090    0.00167   -0.01816
F20   4    0.207178    0.636884    1.117589    11.00000    0.03837    0.06681 =
         0.03293    0.00199    0.01011    0.00330
F21   4    0.298542    0.649963    1.137630    11.00000    0.05042    0.08437 =
         0.02385   -0.00295   -0.00903   -0.02528
F22   4    0.162834    0.685872    0.911905    11.00000    0.03049    0.05356 =
         0.07279   -0.00219   -0.00453    0.01179
F23   4    0.220266    0.742766    0.812085    11.00000    0.07917    0.03175 =
         0.04441    0.01059    0.01571    0.02669
F4    4    0.172549    0.461580    1.053146    11.00000    0.03947    0.07642 =
         0.04328   -0.00768    0.01248    0.02287
F25   4    0.258159    0.564522    0.367441    11.00000    0.08418    0.04337 =
         0.02401   -0.01252    0.00835   -0.01687
F6    4    0.131028    0.419732    1.207764    11.00000    0.03607    0.03013 =
         0.06716    0.00211   -0.00703    0.01200
F14   4    0.369205    0.426830    0.940612    11.00000    0.06992    0.04526 =
         0.09285    0.03586   -0.02792    0.00171
F9    4    0.473175    0.648021    0.561117    11.00000    0.04804    0.05484 =
         0.07055    0.00199    0.02876   -0.01478
F11   4    0.458636    0.699013    0.784798    11.00000    0.03943    0.05584 =
         0.07412   -0.01285   -0.01695   -0.01770
F7    4    0.434767    0.565422    0.538712    11.00000    0.03546    0.07555 =
         0.11720   -0.06224    0.03475   -0.01779
F3    4    0.045113    0.569519    0.938541    11.00000    0.06147    0.09002 =
         0.03405    0.03345    0.01650    0.03387
F19   4    0.264053    0.567739    1.075936    11.00000    0.08465    0.04121 =
         0.03074    0.01438    0.01507    0.00620
F18   4    0.318845    0.409198    0.714945    11.00000    0.08965    0.04881 =
         0.08159   -0.03147   -0.00921    0.01532
F30   4    0.145865    0.642865    0.602962    11.00000    0.04341    0.07529 =
         0.09008   -0.03582   -0.02015    0.02968
F12   4    0.375156    0.723016    0.840374    11.00000    0.05633    0.06708 =
         0.08508   -0.05162    0.01189   -0.02636
F10   4    0.404238    0.742215    0.652065    11.00000    0.12086    0.03269 =
         0.08950    0.01793   -0.04899   -0.03237
F28   4    0.137314    0.557566    0.681049    11.00000    0.02326    0.15772 =
         0.03962    0.03129   -0.00778   -0.02186
F8    4    0.474924    0.588240    0.712861    11.00000    0.05010    0.09167 =
         0.07905    0.02076    0.00608    0.03035
F15   4    0.404611    0.507795    0.975073    11.00000    0.08590    0.04671 =
         0.14514   -0.01493   -0.08092    0.02151
C5    1    0.377678    0.476847    0.887234    11.00000    0.03106    0.02690 =
         0.05490    0.01386   -0.00391    0.00485
F16   4    0.247986    0.456691    0.664731    11.00000    0.10024    0.04747 =
         0.10410   -0.02677   -0.05836    0.00335
F13   4    0.415112    0.469128    0.797462    11.00000    0.05427    0.15165 =
         0.10217    0.04734    0.02358    0.04951
F17   4    0.252750    0.418907    0.850180    11.00000    0.15148    0.09037 =
         0.09242   -0.03971    0.06476   -0.08842
C3    1    0.442199    0.608118    0.621992    11.00000    0.02657    0.03525 =
         0.04415    0.00228    0.00259   -0.00485
C4    1    0.405360    0.702851    0.742660    11.00000    0.03208    0.03137 =
         0.04728   -0.00014    0.00324   -0.01134
C7    1    0.257771    0.625011    1.066232    11.00000    0.02973    0.03710 =
         0.02051   -0.00636   -0.00005   -0.00094
C6    1    0.281445    0.445113    0.764891    11.00000    0.04009    0.02536 =
         0.04151   -0.00391   -0.00287   -0.00094
C1    1    0.085298    0.532617    0.980597    11.00000    0.03212    0.03413 =
         0.03011    0.00398    0.00630   -0.00378
C9    1    0.254546    0.610211    0.442945    11.00000    0.03189    0.03668 =
         0.01857   -0.00118   -0.00746   -0.00351
C8    1    0.216508    0.706863    0.910330    11.00000    0.04523    0.03200 =
         0.03695   -0.00578    0.00385    0.00823
C2    1    0.142063    0.471031    1.159141    11.00000    0.02040    0.03840 =
         0.03173   -0.00965    0.00321    0.00532
C10   1    0.163411    0.589107    0.592436    11.00000    0.02644    0.06115 =
         0.02480   -0.00200   -0.00385   -0.00030
HKLF 4


REM  full2_I-4_a.res in I-4
REM wR2 = 0.0689, GooF = S = 1.150, Restrained GooF = 1.200 for all data
REM R1 = 0.0285 for 4858 Fo > 4sig(Fo) and 0.0341 for all 5170 data
REM 452 parameters refined using 36 restraints

END

WGHT      0.0128     25.0099

REM Highest difference peak  0.590,  deepest hole -0.632,  1-sigma level  0.089
Q1    1   0.2191  0.4416  0.7705  11.00000  0.05    0.59
Q2    1   0.4236  0.5115  0.8731  11.00000  0.05    0.44
Q3    1   0.3916  0.4221  0.8639  11.00000  0.05    0.40
Q4    1   0.3721  0.4662  1.0064  11.00000  0.05    0.36
Q5    1   0.4482  0.5608  0.6668  11.00000  0.05    0.35
Q6    1  -0.0211  0.5497  1.2008  11.00000  0.05    0.34
Q7    1   0.1414  0.6170  0.8594  11.00000  0.05    0.32
Q8    1   0.3808  0.4065  0.6542  11.00000  0.05    0.31
Q9    1   0.0538  0.5154  0.9068  11.00000  0.05    0.30
Q10   1   0.3785  0.7433  0.7470  11.00000  0.05    0.30
Q11   1   0.4008  0.6105  0.5083  11.00000  0.05    0.30
Q12   1   0.2892  0.7396  1.0904  11.00000  0.05    0.30
Q13   1   0.2186  0.5371  1.1409  11.00000  0.05    0.30
Q14   1   0.4618  0.5654  0.8699  11.00000  0.05    0.29
Q15   1   0.2238  0.5171  0.6587  11.00000  0.05    0.29
Q16   1   0.4568  0.7163  0.6327  11.00000  0.05    0.29
Q17   1   0.0619  0.5949  0.9946  11.00000  0.05    0.29
Q18   1   0.2281  0.5569  0.4983  11.00000  0.05    0.28
Q19   1  -0.0100  0.5969  0.8845  11.00000  0.05    0.28
Q20   1   0.3077  0.3971  0.8051  11.00000  0.05    0.27
;
_shelx_res_checksum               74785
_shelx_hkl_file
;
   2   2   0  137.19    8.80
  -2  -2   0  144.79    8.80
  -2   2   0  140.19    8.30
  -2   2   0  129.59    8.10
   2  -2   0  143.59    8.30
   2  -2   0  141.69    8.30
  -3  -1   0 7224.68  429.56
   3   1   0 7102.39  429.26
   3   1   0 8643.24  544.45
  -3  -1   0 8113.49  535.95
  -1   3   0 8025.30  428.36
   1  -3   0 8511.85  430.26
   3  -1   0   12.30    1.50
   3  -1   0    8.20    1.50
  -3   1   0   13.00    1.80
  -3   1   0   10.30    1.70
  -1  -3   0   12.80    1.70
  -1  -3   0   10.90    1.60
  -1  -3   0   13.30    1.50
   1   3   0   12.70    1.70
   1   3   0   11.30    1.70
   1   3   0   10.50    1.40
  -3   3   0   20.40    2.30
   3   3   0   18.80    2.90
  -3  -3   0   20.70    2.90
  -2   4   0  916.01   48.60
  -4  -2   0  950.30   50.09
  -4  -2   0  874.41   49.40
   2  -4   0  911.31   49.30
   4   2   0  876.11   49.90
   2  -4   0  928.01   48.80
  -2   4   0  928.41   49.10
  -2   4   0  833.92   50.49
   0  -4   0    0.60    0.80
  -4   0   0   -0.20    0.60
   0   4   0    0.30    0.80
   0   4   0   -0.30    0.60
   4   0   0    0.10    0.60
   0  -4   0    1.50    0.90
   0  -4   0    0.60    1.00
  -4   0   0    0.20    1.00
  -4   0   0   -0.30    0.90
   0   4   0    0.10    1.00
   4   0   0    0.90    1.00
   4   0   0   -0.60    0.90
   4  -2   0   59.49    4.90
   2   4   0   58.59    5.10
  -2  -4   0   68.89    5.80
  -2  -4   0   59.99    4.50
   4  -2   0   57.79    4.40
  -4   2   0   58.29    4.50
  -4   2   0   57.09    4.80
  -4  -4   0 1973.10  101.99
  -4   4   0 1866.01  100.89
   4  -4   0 1885.71  100.99
  -4   4   0 1839.42  100.59
   4   4   0 1862.21  102.19
   4  -4   0 1909.51  100.79
  -3   5   0  244.98   14.30
  -3   5   0  227.38   13.80
   3  -5   0  233.38   14.60
  -3   5   0  225.38   14.50
  -5  -3   0  231.68   15.30
   3  -5   0  236.38   14.20
   5   3   0  224.28   15.40
  -5  -3   0  236.48   15.00
  -1   5   0 1542.55   85.59
  -1   5   0 1596.24   85.79
   5   1   0 1645.54   86.49
   1  -5   0 1613.94   85.09
  -5  -1   0 1651.53   86.69
   5   1   0 1616.74   85.69
   1  -5   0 1514.35   85.59
   1  -5   0 1607.74   85.69
  -5  -1   0 1627.44   85.79
  -1   5   0 1491.85   84.89
  -1  -5   0  418.56   23.70
   5  -1   0  402.66   23.30
   5  -1   0  406.86   24.30
  -5   1   0  405.76   24.00
  -1  -5   0  410.76   24.00
  -1  -5   0  418.56   23.20
   1   5   0  420.96   23.80
   1   5   0  429.36   23.50
  -5   1   0  421.36   23.40
   1   5   0  423.76   24.10
   5  -1   0  412.76   24.10
   5  -3   0   33.50    3.60
   3   5   0   27.90    3.30
   5  -3   0   29.30    3.10
   3   5   0   23.30    3.60
  -5   3   0   27.50    3.10
  -5   3   0   29.70    3.40
  -3  -5   0   26.60    3.60
   5   5   0    5.00    2.00
  -5   5   0    4.80    1.70
  -5   5   0    0.80    1.00
   5  -5   0    2.50    1.40
   5  -5   0    1.90    1.20
  -5  -5   0    6.70    2.10
  -6  -4   0  224.58   15.10
  -4   6   0  214.88   14.50
  -4   6   0  215.18   13.60
   4  -6   0  248.28   14.50
   4  -6   0  225.28   14.50
  -6  -4   0  218.28   15.40
   6   2   0  914.81   52.29
   2  -6   0  858.11   50.59
  -2   6   0  933.81   51.59
  -2   6   0  940.61   51.59
  -2   6   0  908.91   50.69
   2  -6   0  954.10   51.69
   6   2   0  939.91   51.59
  -6  -2   0 1003.40   52.69
  -6  -2   0  941.91   51.69
   2  -6   0  891.81   51.29
   0  -6   0  930.01   49.99
   0  -6   0  928.01   50.39
   0   6   0  865.01   50.29
  -6   0   0  906.81   51.19
   0   6   0  918.31   50.39
   6   0   0  876.41   49.40
  -6   0   0  908.01   50.39
   0   6   0  906.21   49.60
   6   0   0  922.91   51.19
   0  -6   0  939.41   49.40
   6  -2   0  497.95   27.70
  -2  -6   0  503.75   28.60
  -6   2   0  477.95   28.40
   6  -2   0  477.45   28.60
  -6   2   0  505.75   29.30
   2   6   0  505.15   28.90
   2   6   0  488.55   28.20
  -2  -6   0  498.05   27.70
  -2  -6   0  492.45   28.40
   6  -4   0 1136.99   63.49
   4   6   0 1177.48   63.89
  -6   4   0 1165.88   63.69
   4   6   0 1148.79   65.19
  -4  -6   0 1248.08   65.09
   6  -4   0 1170.78   64.29
  -6   4   0 1155.28   63.89
  -6   6   0  218.98   14.30
  -6  -6   0  235.98   16.00
  -6   6   0  233.28   14.90
   6  -6   0  222.18   14.90
   6   6   0  220.68   16.30
   6  -6   0  222.48   14.60
  -5   7   0  762.82   43.30
   7   5   0  752.22   45.90
  -7  -5   0  804.82   45.90
  -7  -5   0  828.92   45.50
   5  -7   0  781.52   44.30
  -5   7   0  760.12   44.40
   5  -7   0  785.02   44.20
  -7  -3   0  315.57   20.60
   3  -7   0  310.87   19.60
  -7  -3   0  304.57   19.80
  -3   7   0  304.27   18.60
  -3   7   0  333.47   19.50
  -3   7   0  312.97   19.60
   3  -7   0  289.67   18.60
   1  -7   0   77.09    7.10
  -1   7   0   80.39    7.20
   1  -7   0   89.09    6.70
   7   1   0   90.59    7.50
  -1   7   0   82.09    6.60
  -1   7   0   88.29    7.60
   1  -7   0   94.29    7.60
   7   1   0   89.49    6.70
   7   1   0   94.89    8.40
  -7  -1   0   95.89    8.30
  -7  -1   0   88.59    7.50
  -7   1   0   47.20    5.60
   1   7   0   57.09    4.80
  -7   1   0   49.00    5.30
  -7   1   0   47.70    4.60
   7  -1   0   51.99    4.50
  -1  -7   0   51.49    4.40
  -1  -7   0   49.10    4.80
   7  -1   0   46.40    5.40
   1   7   0   57.99    5.50
   1   7   0   51.99    5.20
  -1  -7   0   57.19    5.60
   7  -1   0   51.39    5.40
   3   7   0   92.19    7.90
   7  -3   0   87.99    6.60
   7  -3   0   85.59    7.40
  -7   3   0   93.09    6.90
  -3  -7   0   83.29    6.60
  -3  -7   0   93.59    7.50
   3   7   0   76.19    6.80
  -7   3   0   91.49    8.10
  -7   3   0   87.29    7.20
   7  -5   0  462.25   27.90
  -7   5   0  498.65   28.30
  -7   5   0  495.25   28.40
   5   7   0  461.45   28.10
  -5  -7   0  523.15   29.70
   5   7   0  474.45   29.90
   7  -5   0  473.15   28.80
   7   7   0  420.76   26.80
  -7   7   0  411.26   24.70
  -7  -7   0  409.26   25.90
   7  -7   0  389.96   25.50
  -7   7   0  379.56   23.70
   7  -7   0  382.96   24.60
  -8  -6   0 3483.45  184.08
  -6   8   0 3444.56  181.58
   8   6   0 3486.55  185.08
   6  -8   0 3291.77  182.58
  -8  -6   0 3409.16  184.28
  -6   8   0 3453.25  182.98
   6  -8   0 3336.77  182.58
  -4   8   0   15.20    2.80
   4  -8   0   16.10    3.10
  -4   8   0   10.90    3.10
  -8  -4   0   11.00    3.40
  -4   8   0   15.50    3.10
   4  -8   0   14.20    3.40
  -8  -4   0   16.20    3.70
   8   4   0    9.90    3.20
  -8  -2   0  318.37   21.60
   2  -8   0  342.77   20.70
  -2   8   0  321.57   20.70
   8   2   0  307.27   20.50
   2  -8   0  332.57   19.70
  -2   8   0  325.37   20.60
   8   2   0  324.77   21.70
  -8   0   0  423.16   26.40
   8   0   0  437.16   26.40
   0  -8   0  393.06   25.50
   0   8   0  401.46   25.40
   0   8   0  411.46   25.40
  -8   0   0  410.16   25.60
   8   0   0  423.96   24.20
   0   8   0  401.36   24.60
   0  -8   0  428.96   25.00
   0  -8   0  428.36   24.20
   8   0   0  427.76   25.60
   2   8   0   19.80    3.20
  -2  -8   0   15.30    3.30
  -2  -8   0   15.50    2.90
  -8   2   0   18.00    2.90
  -8   2   0   14.20    3.40
   8  -2   0   15.60    3.60
   2   8   0   16.70    3.40
   8  -2   0   13.90    2.40
  -2  -8   0   17.60    2.60
  -8   4   0 9999.00  791.12
  -8   4   0 8125.59  478.65
  -4  -8   0 8413.06  477.45
   8  -4   0 8594.54  699.33
   4   8   0 7652.43  478.15
   8  -6   0  885.01   51.19
  -8   6   0  912.01   50.69
  -6  -8   0  920.41   51.99
   6   8   0  875.21   50.39
   6   8   0  940.81   53.09
  -8   6   0  900.01   50.49
   8  -6   0  868.71   50.09
   8   8   0 1462.75   79.09
   8  -8   0 1366.16   75.49
  -8   8   0 1349.66   75.99
   8  -8   0 1311.57   76.09
  -8   8   0 1346.87   74.99
  -8  -8   0 1375.96   77.39
  -9  -7   0  801.42   45.70
   7  -9   0  735.13   44.00
   9   7   0  776.62   46.80
  -9  -7   0  804.82   46.00
  -7   9   0  739.33   44.20
   7  -9   0  719.93   43.80
  -7   9   0  718.73   42.60
  -5   9   0  106.09    8.40
   5  -9   0  107.29    9.70
  -9  -5   0  117.19   10.60
  -5   9   0   96.99    9.50
  -5   9   0  109.79    9.20
   9   5   0  119.29   11.20
   5  -9   0  101.49    8.90
  -9  -5   0  105.59   10.50
   9   3   0  171.28   12.70
   3  -9   0  170.68   12.60
  -9  -3   0  153.68   12.50
  -3   9   0  149.39   11.10
  -3   9   0  160.98   12.20
  -3   9   0  151.78   12.20
   3  -9   0  149.69   11.30
  -9  -3   0  189.98   14.10
   9   1   0  189.38   14.30
   1  -9   0  179.68   13.00
   1  -9   0  166.38   12.90
   1  -9   0  182.78   12.10
  -1   9   0  203.78   13.60
  -1   9   0  164.38   12.00
  -1   9   0  167.68   12.90
  -9  -1   0  171.38   14.00
   9   1   0  177.28   13.20
   9   1   0  173.38   11.90
  -9  -1   0  170.68   13.10
   9  -1   0  852.01   48.20
  -1  -9   0  884.71   49.90
  -1  -9   0  875.91   48.80
   1   9   0  848.62   49.30
   1   9   0  901.41   48.90
   9  -1   0  836.12   49.70
  -9   1   0  871.71   48.40
  -9   1   0  878.21   50.79
  -9   1   0  848.42   49.50
  -1  -9   0  849.22   47.90
   1   9   0  928.11   50.19
   9  -1   0  870.01   50.39
   3   9   0 1005.40   58.09
   9  -3   0 1035.90   58.99
  -9   3   0 1119.69   60.49
  -9   3   0 1022.60   58.49
  -3  -9   0 1014.40   57.29
  -3  -9   0 1032.20   58.29
   3   9   0 1039.90   59.29
   9  -3   0 1049.89   57.39
  -9   3   0 1082.49   57.89
   9  -5   0   19.00    3.90
  -9   5   0   15.00    3.30
  -5  -9   0   20.20    4.10
   5   9   0   14.90    4.10
  -5  -9   0   14.50    3.20
   5   9   0   16.90    3.40
  -9   5   0   25.60    3.80
  -9   5   0   16.10    4.10
   9  -5   0   17.10    3.30
   9  -7   0 4668.33  248.78
  -7  -9   0 4816.92  250.87
  -9   7   0 4572.74  249.28
   9  -7   0 4542.85  249.97
   7   9   0 4727.33  252.07
   7   9   0 4649.04  249.08
  -9   7   0 4813.32  249.08
   9  -9   0    0.00    1.60
  -9   9   0    1.10    1.70
   9   9   0    0.80    2.30
   9   9   0   -1.70    1.30
   9  -9   0    1.00    2.20
  -9   9   0   -1.40    1.50
  -8  10   0    4.50    2.70
  -8  10   0    4.30    2.10
   8 -10   0    3.20    2.60
   8 -10   0    5.70    2.90
 -10  -8   0    7.10    3.40
  10   8   0    3.30    3.00
 -10  -8   0    2.60    3.20
 -10  -6   0  456.75   29.50
 -10  -6   0  448.26   28.70
  -6  10   0  408.46   27.60
  -6  10   0  434.16   26.20
   6 -10   0  438.66   27.80
   6 -10   0  438.06   27.40
  10   6   0  413.46   29.30
  -6  10   0  453.55   27.20
  10   4   0   89.69   10.10
   4 -10   0   81.19    7.90
  -4  10   0  109.99    9.40
  -4  10   0  100.29    8.20
  -4  10   0   91.69    9.00
 -10  -4   0  104.09   10.20
 -10  -4   0   88.29    9.40
   4 -10   0   94.49    9.20
   2 -10   0   30.80    5.00
 -10  -2   0   47.60    6.90
 -10  -2   0   34.40    5.40
  -2  10   0   43.30    5.70
  -2  10   0   37.30    5.70
   2 -10   0   39.70    6.10
  -2  10   0   38.60    4.80
  10   2   0   39.40    5.90
  10   2   0   39.00    4.70
   2 -10   0   34.90    4.70
  10   2   0   26.20    5.40
   0  10   0 1438.56   83.69
   0  10   0 1511.85   82.79
   0 -10   0 1516.35   82.19
   0  10   0 1438.06   83.89
  10   0   0 1492.85   82.19
   0 -10   0 1459.05   83.89
  10   0   0 1504.45   83.99
 -10   0   0 1555.64   85.39
  10   0   0 1565.04   85.19
   0 -10   0 1619.64   83.49
 -10   0   0 1542.85   83.99
   2  10   0  134.89   11.60
  -2 -10   0  152.08   10.70
  -2 -10   0  162.38   11.70
  10  -2   0  146.99   12.40
  -2 -10   0  167.78   12.80
  10  -2   0  153.68   10.80
 -10   2   0  145.39   13.00
   2  10   0  163.18   12.90
  10  -2   0  151.68   12.70
 -10   2   0  158.78   12.20
 -10   2   0  160.78   11.30
   2  10   0  155.48   11.60
  -4 -10   0   88.99    7.90
  10  -4   0   63.89    7.60
 -10   4   0   69.79    7.70
  10  -4   0   77.39    6.90
   4  10   0   58.59    7.10
  -4 -10   0   79.39    6.90
 -10   4   0   75.59    8.50
 -10   4   0   71.09    7.10
   4  10   0   83.99    8.80
 -10   6   0 1238.88   68.89
 -10   6   0 1226.48   68.69
 -10   6   0 1348.67   71.99
  10  -6   0 1188.08   69.69
  -6 -10   0 1302.07   70.29
   6  10   0 1194.28   70.99
  -6 -10   0 1217.48   68.49
  10  -6   0 1195.18   68.09
   6  10   0 1221.28   68.79
  10  -8   0    3.00    2.60
   8  10   0    2.60    2.50
 -10   8   0    0.60    1.90
  10  -8   0    2.00    1.60
  -8 -10   0    1.30    2.40
 -10   8   0    2.00    2.10
   8  10   0    3.80    2.00
 -10 -10   0    4.70    2.90
  10  10   0    1.60    1.80
  10  10   0    5.30    3.70
 -10  10   0    4.50    2.20
  10 -10   0    3.80    2.60
  10 -10   0    2.00    2.70
 -10  10   0    0.20    1.90
  -9  11   0 1109.59   63.39
 -11  -9   0 1124.59   66.79
 -11  -9   0 1189.18   67.29
  -9  11   0 1103.09   65.49
  11   9   0 1154.98   68.49
   9 -11   0 1095.39   64.79
   9 -11   0 1202.68   65.99
  -9  11   0 1111.09   64.49
   7 -11   0  605.04   36.90
  -7  11   0  574.94   37.10
 -11  -7   0  602.64   38.60
  -7  11   0  567.74   35.20
 -11  -7   0  659.23   38.80
   7 -11   0  622.24   37.20
  -7  11   0  611.84   36.40
  11   7   0  601.64   39.30
 -11  -5   0    6.40    3.50
  -5  11   0    9.00    2.80
  -5  11   0   10.40    3.40
 -11  -5   0    7.60    3.60
  -5  11   0    6.00    2.80
  11   5   0    6.60    3.30
   5 -11   0    4.50    2.50
   5 -11   0   11.20    3.40
  -3  11   0  229.58   16.60
  11   3   0  212.18   16.40
  -3  11   0  234.58   15.30
 -11  -3   0  211.18   17.60
   3 -11   0  213.78   16.30
  11   3   0  201.08   17.40
 -11  -3   0  218.38   16.90
  -3  11   0  251.17   16.60
   3 -11   0  244.28   16.60
   3 -11   0  213.18   15.20
   1 -11   0  114.99   10.50
 -11  -1   0  111.39   11.20
  -1  11   0  109.79    9.30
   1 -11   0  122.79   10.30
   1 -11   0  113.69    9.20
  -1  11   0  113.69   10.40
  11   1   0  111.79    9.10
 -11  -1   0  117.69   10.50
  -1  11   0  106.29   10.30
  11   1   0  113.99   10.30
  11   1   0  107.59   11.20
   1  11   0  531.95   33.20
 -11   1   0  568.04   31.90
  11  -1   0  536.75   33.50
  -1 -11   0  547.85   32.40
 -11   1   0  534.65   34.50
  11  -1   0  531.35   31.40
  -1 -11   0  521.25   33.40
 -11   1   0  558.94   33.30
  11  -1   0  565.74   34.40
   1  11   0  541.15   33.80
   1  11   0  535.65   32.30
  -1 -11   0  517.95   31.20
  11  -3   0 3622.24  206.18
   3  11   0 3955.10  207.08
  11  -3   0 3741.03  204.08
 -11   3   0 3957.60  204.88
   3  11   0 3647.74  205.28
 -11   3   0 3788.62  205.68
 -11   3   0 3868.51  207.78
  -3 -11   0 3978.80  204.18
  -3 -11   0 3987.30  205.38
 -11   5   0  448.16   28.10
  -5 -11   0  457.45   27.30
  11  -5   0  440.56   27.00
   5  11   0  444.86   29.80
  11  -5   0  437.56   28.90
  -5 -11   0  471.35   28.70
   5  11   0  444.16   27.90
 -11   5   0  466.45   30.40
 -11   5   0  457.75   27.80
 -11   7   0   39.90    5.90
   7  11   0   35.40    6.70
  -7 -11   0   36.10    5.10
  -7 -11   0   39.80    6.10
 -11   7   0   37.00    6.90
  11  -7   0   34.20    5.20
 -11   7   0   36.20    5.30
   7  11   0   40.60    5.80
  11  -7   0   42.10    6.50
 -11   9   0 1731.33   94.89
  -9 -11   0 1753.02   96.19
  11  -9   0 1669.63   93.79
 -11   9   0 1669.73   93.79
   9  11   0 1659.53   93.99
  11  -9   0 1744.23   95.79
   9  11   0 1716.63   98.09
  11  11   0  469.05   32.80
 -11 -11   0  465.15   31.00
  11  11   0  423.16   28.00
 -11  11   0  456.85   28.00
  11 -11   0  465.95   30.30
  11 -11   0  418.26   28.60
 -11  11   0  440.26   29.60
 -10  12   0  419.06   26.00
  12  10   0  411.76   30.70
  10 -12   0  429.76   28.50
  10 -12   0  380.76   27.10
 -12 -10   0  380.76   28.60
 -12 -10   0  428.86   29.70
 -10  12   0  415.06   28.10
 -10  12   0  429.06   27.30
  -8  12   0  266.67   20.70
   8 -12   0  294.87   20.90
 -12  -8   0  289.37   22.10
  -8  12   0  305.17   20.40
   8 -12   0  297.07   20.90
  12   8   0  287.77   23.00
 -12  -8   0  289.47   22.00
  -8  12   0  286.67   19.10
  12   6   0    2.80    3.00
   6 -12   0    5.00    3.10
 -12  -6   0    4.40    2.90
 -12  -6   0    8.70    3.50
   6 -12   0    2.20    2.20
  -6  12   0    2.00    2.20
  -6  12   0    5.50    2.60
  -6  12   0    0.80    1.50
 -12  -4   0 2131.09  121.79
   4 -12   0 2187.08  118.59
  -4  12   0 2127.69  119.89
  12   4   0 2126.49  121.89
   4 -12   0 2230.88  119.89
  -4  12   0 2288.07  119.79
 -12  -4   0 2141.89  120.59
  -4  12   0 2220.38  118.19
   2 -12   0  580.94   34.80
  12   2   0  538.35   35.10
 -12  -2   0  579.54   37.10
  -2  12   0  614.84   35.60
  -2  12   0  583.24   35.30
   2 -12   0  556.74   33.50
   2 -12   0  560.64   35.10
  12   2   0  553.84   33.50
 -12  -2   0  559.04   35.40
  -2  12   0  560.34   33.60
  12   2   0  569.84   36.80
 -12   0   0  455.65   29.50
  12   0   0  476.95   30.80
   0  12   0  423.76   29.50
   0 -12   0  474.15   27.80
 -12   0   0  479.35   31.10
   0  12   0  495.35   29.90
   0 -12   0  470.55   29.90
   0  12   0  428.66   28.30
  12   0   0  478.15   27.80
   0 -12   0  442.56   28.80
  12   0   0  460.25   29.70
   2  12   0   98.29    9.90
  -2 -12   0  111.59   10.60
  -2 -12   0  110.89    8.70
  12  -2   0  111.19   10.80
 -12   2   0  112.89    9.20
 -12   2   0  107.69   10.20
  -2 -12   0  123.39    9.90
  12  -2   0  103.99    8.70
  12  -2   0   94.99   10.20
   2  12   0  108.59    9.90
 -12   2   0  106.09   11.20
   2  12   0  107.99   11.00
  12  -4   0   62.59    6.60
  -4 -12   0   73.09    6.70
   4  12   0   63.69    7.40
 -12   4   0   70.29    8.90
  12  -4   0   61.79    8.00
 -12   4   0   69.39    7.00
  -4 -12   0   70.69    7.50
 -12   4   0   63.69    7.50
   4  12   0   59.89    8.10
 -12   6   0 1680.13   92.09
  12  -6   0 1558.04   87.59
   6  12   0 1582.44   88.69
  -6 -12   0 1628.44   89.79
 -12   6   0 1557.14   88.59
 -12   6   0 1598.04   88.89
   6  12   0 1588.44   91.29
  -6 -12   0 1626.64   88.19
  12  -6   0 1607.34   90.09
  12  -8   0   85.79    9.60
 -12   8   0   97.99    8.90
   8  12   0   74.39    8.10
  12  -8   0   83.99    8.10
 -12   8   0   77.09    8.10
 -12   8   0   98.79   11.30
  -8 -12   0   76.69    8.10
   8  12   0   75.89   10.10
  -8 -12   0   79.09    9.00
 -12  10   0   12.00    4.10
  10  12   0   11.10    5.00
  12 -10   0   14.40    4.40
 -10 -12   0   12.60    4.40
  10  12   0   15.10    3.60
  12 -10   0   13.00    3.70
 -12  10   0   10.50    3.40
  12 -12   0  560.04   37.80
 -12 -12   0  636.84   41.40
 -12  12   0  632.74   39.60
  12 -12   0  634.44   40.10
 -12  12   0  609.94   37.10
  12  12   0  626.94   37.60
 -12 -12   0  629.54   40.30
  12  12   0  592.44   42.00
 -11  13   0   -1.30    2.00
  13  11   0   -0.40    2.20
 -13 -11   0    1.10    3.30
  11 -13   0    2.20    3.10
  13  11   0    1.10    3.40
 -11  13   0    1.20    3.00
  11 -13   0   -1.40    2.60
 -13 -11   0    2.90    2.80
 -11  13   0   -0.20    2.10
 -13  -9   0   83.89   10.40
  -9  13   0   70.79    9.00
  -9  13   0   65.89    7.60
  -9  13   0   83.09    8.80
  13   9   0   88.79   11.60
   9 -13   0   71.39    8.90
 -13  -9   0   79.99   10.00
   9 -13   0   75.49    9.20
 -13  -7   0  357.06   26.40
  -7  13   0  376.96   24.60
  13   7   0  366.26   27.10
   7 -13   0  340.27   24.20
  -7  13   0  344.47   22.90
 -13  -7   0  366.36   26.00
   7 -13   0  376.06   24.80
  -7  13   0  338.57   24.60
 -13  -5   0   36.90    7.30
  13   5   0   37.20    7.60
  -5  13   0   51.19    6.60
   5 -13   0   47.30    6.80
  -5  13   0   52.89    7.00
 -13  -5   0   35.50    6.70
  -5  13   0   45.10    5.70
   5 -13   0   43.00    5.90
  13   3   0  268.77   21.60
  -3  13   0  268.17   20.00
  13   3   0  284.37   20.60
   3 -13   0  301.77   20.50
  -3  13   0  287.17   18.80
  -3  13   0  285.47   20.10
   3 -13   0  294.07   18.90
   3 -13   0  280.77   20.00
 -13  -3   0  265.07   20.50
 -13  -3   0  290.57   22.00
  -1  13   0  572.04   37.10
   1 -13   0  624.84   36.70
   1 -13   0  615.94   37.50
   1 -13   0  609.14   35.20
 -13  -1   0  561.34   38.30
  13   1   0  603.84   35.10
 -13  -1   0  602.94   37.30
  -1  13   0  577.24   35.60
  13   1   0  596.14   37.20
  13   1   0  604.24   38.60
  -1  13   0  576.94   36.80
   1  13   0  348.97   24.60
  13  -1   0  347.67   21.70
  -1 -13   0  331.27   22.60
  -1 -13   0  361.96   21.70
  13  -1   0  353.26   24.80
   1  13   0  353.06   23.70
  -1 -13   0  347.97   24.10
  13  -1   0  330.17   23.70
 -13   1   0  339.57   25.20
   1  13   0  337.97   22.80
 -13   1   0  344.27   23.60
 -13   3   0  551.74   36.00
  13  -3   0  580.94   36.90
  -3 -13   0  589.94   35.70
 -13   3   0  598.64   38.50
   3  13   0  574.64   36.10
   3  13   0  620.64   38.10
  13  -3   0  584.24   34.50
  -3 -13   0  604.34   34.50
 -13   3   0  594.84   35.20
 -13   5   0  198.78   15.00
 -13   5   0  199.88   15.70
  13  -5   0  200.78   16.50
  -5 -13   0  210.68   14.70
   5  13   0  209.28   17.50
  -5 -13   0  215.78   15.80
 -13   5   0  226.88   18.30
   5  13   0  191.18   15.30
  13  -5   0  205.98   14.50
 -13   7   0   74.19   10.20
   7  13   0   75.69    8.20
 -13   7   0   76.99    8.20
   7  13   0   70.29    9.50
  13  -7   0   82.19    7.80
 -13   7   0   72.79    8.10
  -7 -13   0   69.59    8.40
  13  -7   0   71.09    8.90
   9  13   0   -0.10    2.10
  13  -9   0    2.50    2.70
  -9 -13   0    1.10    2.20
 -13   9   0    3.00    2.40
 -13   9   0    0.30    2.30
   9  13   0    1.90    2.80
  13  -9   0   -0.20    1.80
 -13   9   0    3.80    3.00
  -9 -13   0    0.30    2.00
 -13  11   0  118.19   12.10
  13 -11   0  133.99   11.90
  11  13   0  131.69   14.80
 -13  11   0  114.89   10.90
 -11 -13   0  145.39   13.60
  13 -11   0  136.79   13.10
  11  13   0  105.29   10.90
  13  13   0   -3.60    3.90
 -13 -13   0    2.30    3.00
  13  13   0    1.50    2.50
  13 -13   0    0.00    2.80
 -13  13   0    0.60    1.90
 -13 -13   0    3.00    3.70
  13 -13   0    0.80    2.20
 -13  13   0    1.90    2.90
  14  12   0 1096.19   66.99
 -12  14   0 1105.09   64.39
  12 -14   0 1072.89   66.09
  14  12   0 1184.48   71.79
 -14 -12   0 1137.59   68.59
  12 -14   0 1140.99   68.09
 -14 -12   0 1166.68   69.59
 -12  14   0 1112.99   65.99
 -12  14   0 1158.88   68.09
  10 -14   0  833.12   52.99
  10 -14   0  844.72   53.79
 -10  14   0  921.11   54.69
 -10  14   0  901.11   52.99
 -14 -10   0  955.00   56.19
  14  10   0  892.11   57.19
 -10  14   0  833.12   51.19
 -14 -10   0  926.91   56.09
  -8  14   0  411.16   29.10
  -8  14   0  393.46   26.70
  14   8   0  407.76   31.20
  -8  14   0  424.86   28.40
   8 -14   0  452.35   29.00
   8 -14   0  425.06   28.80
 -14  -8   0  449.16   30.60
 -14  -8   0  454.25   31.20
  -6  14   0    9.70    3.00
   6 -14   0    7.70    2.90
  -6  14   0   16.50    5.10
   6 -14   0    8.00    3.30
  14   6   0    8.70    4.40
 -14  -6   0    7.00    3.80
  -6  14   0    8.70    3.30
 -14  -6   0    8.10    3.90
  -4  14   0  342.07   21.70
  14   4   0  312.87   21.60
  -4  14   0  340.57   23.40
   4 -14   0  339.47   21.90
  -4  14   0  344.97   23.00
   4 -14   0  317.27   23.00
 -14  -4   0  350.06   25.60
  14   4   0  298.77   24.60
 -14  -4   0  328.47   24.10
  14   2   0  329.37   23.80
  14   2   0  335.57   21.80
  -2  14   0  331.77   23.40
  -2  14   0  339.37   22.30
   2 -14   0  371.76   23.60
 -14  -2   0  337.37   25.40
   2 -14   0  353.26   24.00
  -2  14   0  332.87   23.60
  14   2   0  327.87   25.10
 -14  -2   0  310.57   23.70
   2 -14   0  348.97   22.00
  14   0   0 1928.61  108.29
   0  14   0 1736.33  105.19
  14   0   0 1947.71  107.29
 -14   0   0 1961.20  106.99
  14   0   0 1973.10  104.79
   0 -14   0 1959.30  107.29
   0 -14   0 1890.81  106.09
 -14   0   0 1929.01  108.89
   0 -14   0 1893.41  104.49
   0  14   0 1942.11  106.69
   2  14   0  182.38   15.20
  14  -2   0  180.58   15.50
  14  -2   0  193.98   13.40
  14  -2   0  163.38   15.40
  -2 -14   0  182.68   15.70
   2  14   0  182.18   16.20
 -14   2   0  184.48   13.70
   2  14   0  179.48   14.70
  -2 -14   0  195.88   14.40
 -14   2   0  181.28   15.00
 -14   2   0  182.08   16.60
  -2 -14   0  192.48   13.40
  -4 -14   0  235.98   16.70
 -14   4   0  217.38   16.60
   4  14   0  228.78   18.50
  -4 -14   0  215.38   15.20
 -14   4   0  193.48   18.20
  14  -4   0  218.98   17.50
  14  -4   0  202.88   14.80
 -14   4   0  210.78   15.70
   4  14   0  213.28   16.60
   6  14   0  207.48   18.30
 -14   6   0  203.88   16.00
  14  -6   0  199.38   14.70
   6  14   0  202.48   15.80
  -6 -14   0  210.08   15.00
  -6 -14   0  211.28   16.30
 -14   6   0  199.48   15.40
 -14   6   0  224.18   19.00
  14  -8   0  609.94   40.90
   8  14   0  631.24   46.40
 -14   8   0  639.84   39.50
  14  -8   0  649.54   38.70
  -8 -14   0  675.23   39.30
 -14   8   0  640.54   39.90
   8  14   0  671.53   43.40
 -14   8   0  694.53   44.30
  14 -10   0  184.88   16.30
 -14  10   0  187.58   15.60
  10  14   0  156.68   17.20
 -14  10   0  194.48   14.90
 -10 -14   0  188.38   14.80
 -10 -14   0  202.98   16.80
  14 -10   0  187.98   14.60
  10  14   0  182.58   14.80
  14 -12   0   83.79   10.40
 -14  12   0   71.49    8.40
 -14  12   0   55.29    9.10
 -12 -14   0   76.89   10.10
  12  14   0   74.49    8.60
  12  14   0   73.19   11.60
  14 -12   0   84.69    9.40
  14 -14   0  107.59   11.90
  14  14   0  118.39   11.30
 -14  14   0  123.59   11.40
 -14 -14   0  135.59   14.20
  14 -14   0  113.49   13.40
 -14  14   0   96.59   12.60
 -14 -14   0  116.39   14.30
  14  14   0   95.69   14.10
 -13  15   0   61.09   10.60
 -15 -13   0   88.89   11.80
 -13  15   0   71.79    9.80
  13 -15   0   93.69   10.90
  15  13   0   89.19   13.20
  15  13   0   74.29    8.90
  13 -15   0   74.09   10.70
 -13  15   0   85.59    9.40
  11 -15   0  183.08   16.30
 -15 -11   0  190.78   18.20
  11 -15   0  192.08   17.30
 -11  15   0  189.38   17.30
  15  11   0  189.08   19.50
 -15 -11   0  173.18   17.50
 -11  15   0  178.78   15.80
 -11  15   0  191.08   15.30
   9 -15   0  567.24   36.90
  -9  15   0  565.64   36.90
  -9  15   0  539.15   37.70
  15   9   0  584.54   40.80
  -9  15   0  553.94   35.30
 -15  -9   0  632.44   40.30
 -15  -9   0  600.04   39.50
   9 -15   0  585.64   37.80
  -7  15   0    7.70    3.00
   7 -15   0    6.00    3.20
  15   7   0    5.30    4.30
  -7  15   0    5.50    3.10
  -7  15   0    5.00    3.20
 -15  -7   0   13.00    5.10
   7 -15   0    3.10    3.10
 -15  -7   0    7.40    4.30
 -15  -5   0 1094.79   67.49
  15   5   0 1117.09   64.89
  15   5   0 1012.00   68.29
   5 -15   0 1207.58   65.49
  -5  15   0 1131.49   64.29
 -15  -5   0 1136.29   69.09
   5 -15   0 1205.38   66.79
  -5  15   0 1223.18   66.39
  -5  15   0 1125.99   66.59
   3 -15   0   26.10    5.60
  -3  15   0   21.80    4.40
  -3  15   0   20.90    5.20
 -15  -3   0   28.80    6.00
  15   3   0   21.20    6.10
   3 -15   0   18.90    4.20
  15   3   0   20.40    5.10
  15   3   0   22.70    4.10
   3 -15   0   29.80    5.70
 -15  -3   0   30.40    6.80
  -3  15   0   25.60    5.20
   1 -15   0  464.15   28.60
 -15  -1   0  404.56   30.40
  -1  15   0  424.06   29.40
  15   1   0  447.36   32.20
   1 -15   0  434.96   29.30
   1 -15   0  413.46   28.50
  15   1   0  419.06   30.30
  -1  15   0  436.96   27.80
  15   1   0  434.86   26.80
  -1  15   0  430.16   29.20
 -15  -1   0  400.26   28.70
   1  15   0  164.78   15.70
  -1 -15   0  174.98   14.20
   1  15   0  168.38   14.20
  15  -1   0  166.28   12.80
  -1 -15   0  156.48   15.00
  15  -1   0  163.58   15.70
  15  -1   0  202.88   18.30
  -1 -15   0  192.08   13.60
 -15   1   0  173.58   16.70
   1  15   0  171.38   15.10
 -15   1   0  189.98   15.40
   3  15   0  239.98   19.30
 -15   3   0  227.28   16.10
  -3 -15   0  217.68   15.20
  15  -3   0  203.48   19.60
  15  -3   0  201.98   15.10
 -15   3   0  211.08   19.00
  -3 -15   0  230.38   16.60
   3  15   0  196.78   16.80
 -15   3   0  221.18   17.30
  15  -5   0  574.14   36.90
  -5 -15   0  585.24   34.00
   5  15   0  558.04   38.00
 -15   5   0  554.54   35.60
 -15   5   0  565.44   38.70
  15  -5   0  571.54   33.80
 -15   5   0  552.74   34.80
   5  15   0  536.35   35.40
  -5 -15   0  580.94   37.80
   7  15   0   12.00    3.90
  -7 -15   0   11.80    4.00
  15  -7   0   19.10    3.90
  15  -7   0   19.20    4.90
  -7 -15   0   20.80    4.40
 -15   7   0   20.80    4.60
 -15   7   0   19.60    5.90
   7  15   0   19.60    6.00
 -15   7   0   12.20    4.10
 -15   9   0   88.69   12.70
   9  15   0   93.19    9.40
 -15   9   0   62.79    8.50
  -9 -15   0   82.49   10.00
  15  -9   0   92.09   10.60
  15  -9   0   70.09    8.20
   9  15   0   89.89   11.90
 -15   9   0   71.29    8.70
  -9 -15   0   78.49    8.50
  11  15   0   89.59   12.70
 -15  11   0   99.69   13.80
 -11 -15   0  101.39   11.40
 -15  11   0   93.09    9.90
 -11 -15   0   84.69    9.50
  15 -11   0   88.29    9.80
  11  15   0   78.89    9.50
  15 -11   0   92.09   11.40
 -13 -15   0    0.60    3.10
  15 -13   0    2.20    3.30
  13  15   0   -2.00    2.30
 -13 -15   0   -2.20    2.10
  13  15   0    3.90    4.20
 -15  13   0    1.90    2.80
  15 -13   0    0.70    4.00
 -15  13   0    0.20    2.60
 -13 -15   0   -1.30    3.10
 -15  15   0   11.10    4.70
  15 -15   0   13.70    5.00
 -15 -15   0   18.50    7.20
  15 -15   0   14.30    6.20
  15  15   0   13.30    6.60
 -15  15   0    7.00    4.80
 -15  15   0   13.00    4.50
  15  15   0    9.70    4.30
 -15 -15   0    6.60    4.80
 -16 -14   0  117.89   14.40
 -14  16   0  153.58   14.50
  16  14   0  143.09   13.10
 -14  16   0  109.89   14.60
 -16 -14   0  170.48   17.80
  16  14   0  127.59   17.20
 -14  16   0  134.29   12.90
  14 -16   0  158.98   16.70
 -12  16   0   10.90    3.70
 -16 -12   0    9.10    5.30
  12 -16   0    7.70    4.20
 -16 -12   0    4.70    4.30
  16  12   0    5.30    3.20
  12 -16   0   10.50    5.20
 -12  16   0    3.90    3.40
  16  12   0   13.50    6.10
 -12  16   0    8.50    4.70
  16  10   0   44.10   10.10
 -10  16   0   45.30    7.20
 -10  16   0   43.30    8.30
 -16 -10   0   43.40    8.60
  10 -16   0   35.40    7.00
  10 -16   0   43.20    7.90
  -8  16   0   10.60    4.30
  -8  16   0   14.20    4.70
  -8  16   0   20.30    4.40
  16   8   0   23.60    7.40
   8 -16   0   13.80    4.70
 -16  -8   0   19.50    6.10
 -16  -8   0   23.70    6.00
   8 -16   0   14.80    4.40
   6 -16   0  295.27   21.50
   6 -16   0  278.47   20.70
  -6  16   0  284.57   19.50
  -6  16   0  272.87   21.70
  -6  16   0  288.97   21.00
 -16  -6   0  318.97   28.30
  16   6   0  243.48   23.00
   4 -16   0   77.29    8.40
  -4  16   0   99.69   10.20
 -16  -4   0   69.99   10.60
 -16  -4   0   67.89    9.50
  -4  16   0   91.19   10.00
  16   4   0   76.29    8.20
  16   4   0   67.09   10.40
   4 -16   0   80.39    9.80
  -4  16   0   84.59    8.40
  16   2   0  409.56   31.50
  -2  16   0  423.96   29.60
  16   2   0  445.56   30.50
  -2  16   0  452.15   30.70
   2 -16   0  460.05   28.20
 -16  -2   0  466.45   32.80
   2 -16   0  463.25   30.70
  16   2   0  431.96   28.00
  -2  16   0  447.76   28.80
 -16  -2   0  444.26   30.70
   2 -16   0  465.25   29.60
  16   0   0  424.16   26.60
  16   0   0  436.36   29.50
   0  16   0  418.46   28.00
  16   0   0  381.26   29.80
   0  16   0  443.36   29.10
   0 -16   0  440.06   29.70
   0 -16   0  437.06   28.50
   0  16   0  431.96   30.10
 -16   0   0  376.06   28.40
   0 -16   0  420.06   26.70
 -16   0   0  443.16   31.60
  -2 -16   0 1503.85   81.59
 -16   2   0 1410.56   81.99
   2  16   0 1447.86   82.29
 -16   2   0 1391.36   84.69
   2  16   0 1463.75   84.39
  16  -2   0 1390.96   79.19
  16  -2   0 1414.66   82.89
   2  16   0 1376.46   81.39
  -2 -16   0 1489.35   79.79
 -16   4   0  247.88   20.90
  16  -4   0  222.18   15.80
 -16   4   0  216.78   17.50
  16  -4   0  228.38   18.60
   4  16   0  226.38   20.10
 -16   4   0  197.38   16.10
   4  16   0  203.78   17.40
  -4 -16   0  227.38   15.80
  -4 -16   0  234.48   17.40
  -6 -16   0   40.60    5.70
  16  -6   0   29.60    5.10
  16  -6   0   32.00    6.80
 -16   6   0   35.60    6.20
   6  16   0   29.40    7.30
   6  16   0   37.70    6.60
 -16   6   0   39.50    8.70
  -6 -16   0   28.50    5.70
 -16   6   0   28.20    5.60
  -8 -16   0  195.48   15.80
   8  16   0  170.18   17.30
 -16   8   0  142.29   13.90
 -16   8   0  170.38   14.70
 -16   8   0  178.98   18.10
  -8 -16   0  188.08   14.10
  16  -8   0  178.38   13.80
  16  -8   0  170.58   15.90
   8  16   0  166.58   14.70
  10  16   0  447.96   30.20
  16 -10   0  437.76   32.10
 -16  10   0  440.86   34.60
 -10 -16   0  474.75   29.80
  10  16   0  432.36   34.10
  16 -10   0  451.05   29.30
 -10 -16   0  483.15   31.70
  12  16   0   32.30    6.40
 -16  12   0   24.20    8.30
  12  16   0   30.20    8.60
 -16  12   0   33.50    6.90
 -12 -16   0   31.80    7.20
 -12 -16   0   19.20    5.30
  16 -12   0   34.20    6.20
  16 -12   0   31.00    7.40
 -16  12   0   31.90    5.90
 -14 -16   0   17.90    7.30
 -16  14   0   16.60    5.90
 -16  14   0   22.90    5.70
  16 -14   0   26.70    7.70
 -14 -16   0   17.00    6.40
  14  16   0   22.00    7.90
  16 -14   0   20.50    5.60
  14  16   0   18.80    5.00
  16 -16   0   38.20    7.40
  16  16   0   33.80    6.80
 -16  16   0   38.40    6.80
 -16  16   0   29.90    6.80
 -16 -16   0   30.50    9.00
  16  16   0   43.50   10.90
 -16  16   0   25.00    7.70
 -16 -16   0   30.10    7.70
  15 -17   0  219.88   18.40
 -17 -15   0  224.48   22.00
 -17 -15   0  175.78   19.20
 -15  17   0  214.78   17.40
  17  15   0  200.58   22.10
 -15  17   0  207.48   18.40
 -15  17   0  173.98   19.50
  17  15   0  194.58   16.70
 -13  17   0    3.10    2.90
  17  13   0    3.60    5.50
  17  13   0   -1.70    3.10
 -17 -13   0    8.30    5.60
 -13  17   0    5.40    4.10
 -17 -13   0    0.30    3.90
  13 -17   0    2.00    3.60
 -13  17   0    5.20    4.00
  13 -17   0    6.20    3.80
 -11  17   0  104.09   11.80
  11 -17   0   95.99   11.90
 -17 -11   0  105.29   13.40
 -11  17   0   96.89   12.60
 -11  17   0   99.59   10.20
  17  11   0   70.89   13.20
 -17 -11   0   73.29   11.20
  11 -17   0   89.99   16.40
  -9  17   0   25.60    6.50
   9 -17   0   43.60    8.20
  -9  17   0   33.20    5.90
 -17  -9   0   34.30    7.50
   9 -17   0   38.50    7.10
 -17  -9   0   39.70    8.80
  17   9   0   39.40    9.70
  -9  17   0   36.30    8.60
  17   7   0   20.30    6.70
 -17  -7   0   14.70    5.70
   7 -17   0   18.90    5.00
   7 -17   0   17.20    5.30
  -7  17   0   27.50    6.40
  -7  17   0   21.00    5.40
 -17  -7   0   28.00    7.20
  -7  17   0   25.10    5.10
  -5  17   0  165.18   15.70
   5 -17   0  199.48   15.10
 -17  -5   0  182.58   17.00
  -5  17   0  187.38   15.80
  -5  17   0  185.08   14.20
 -17  -5   0  178.18   18.20
  17   5   0  179.48   14.60
   5 -17   0  174.58   15.60
  17   5   0  162.68   17.60
 -17  -3   0  335.47   30.30
   3 -17   0  378.36   25.70
   3 -17   0  343.87   24.20
  -3  17   0  342.47   24.60
  17   3   0  342.37   22.90
  17   3   0  340.27   25.50
  17   3   0  330.37   26.90
 -17  -3   0  336.97   25.70
   3 -17   0  345.67   22.90
  -3  17   0  343.27   25.10
  -3  17   0  317.67   22.90
  -1  17   0  658.63   43.90
   1 -17   0  742.63   45.40
 -17  -1   0  750.12   51.49
 -17  -1   0  696.43   44.80
   1 -17   0  739.93   44.00
  17   1   0  707.03   45.10
  -1  17   0  669.23   43.10
  17   1   0  708.83   42.00
  -1  17   0  747.03   46.00
   1 -17   0  724.33   42.20
  17   1   0  666.23   46.10
  -1 -17   0  317.37   22.90
   1  17   0  273.57   22.20
   1  17   0  302.47   23.10
 -17   1   0  307.17   23.30
   1  17   0  286.27   24.40
  17  -1   0  316.67   24.00
  17  -1   0  341.97   25.40
  -1 -17   0  317.67   24.30
  17  -1   0  332.67   21.10
 -17   1   0  327.37   26.40
  -1 -17   0  344.67   21.60
 -17   3   0  253.27   20.50
  17  -3   0  275.67   18.50
  -3 -17   0  282.57   20.20
  -3 -17   0  284.17   18.70
   3  17   0  250.27   20.60
  17  -3   0  268.57   21.40
   3  17   0  248.48   22.40
 -17   5   0  276.97   21.40
   5  17   0  292.37   22.80
  -5 -17   0  320.97   22.60
 -17   5   0  296.57   22.50
  17  -5   0  311.37   23.90
   5  17   0  339.07   26.20
  17  -5   0  304.87   20.60
  -5 -17   0  331.77   21.10
 -17   5   0  332.17   26.40
  -7 -17   0    4.10    3.10
 -17   7   0    4.10    4.00
 -17   7   0    1.60    2.30
  -7 -17   0    2.40    2.80
   7  17   0    2.80    3.80
  17  -7   0    5.70    3.30
 -17   7   0    2.00    3.00
   7  17   0    2.40    3.00
  17  -7   0    7.90    2.70
 -17   9   0  219.78   18.10
  17  -9   0  219.98   16.90
   9  17   0  233.48   21.90
  -9 -17   0  235.28   17.40
  -9 -17   0  253.07   19.50
 -17   9   0  222.88   17.90
 -17   9   0  223.98   22.10
   9  17   0  227.18   18.40
  17  -9   0  235.28   20.00
  17 -11   0  455.75   32.70
 -17  11   0  466.55   30.00
 -17  11   0  404.56   34.90
 -11 -17   0  471.65   31.90
  11  17   0  468.15   39.50
  17 -11   0  467.15   29.70
 -17  11   0  389.26   30.30
  11  17   0  434.26   30.10
 -17  13   0   27.90    6.00
 -17  13   0   25.40    6.50
  17 -13   0   42.90    7.40
 -13 -17   0   33.10    7.50
  17 -13   0   37.00    8.80
  13  17   0   35.40    9.80
 -17  13   0   29.10    8.70
  13  17   0   34.90    6.70
  17 -15   0   77.69   10.40
  15  17   0   77.39    9.80
 -17  15   0   60.39   13.50
 -17  15   0   68.79    8.90
 -17  15   0   56.79   10.90
  15  17   0   70.39   13.10
 -15 -17   0   48.00    9.40
 -17 -17   0   -7.10    3.50
  17 -17   0   -0.10    3.10
 -17 -17   0   -1.10    5.10
  17 -17   0   -1.50    4.60
  17  17   0   -4.10    3.20
 -17  17   0    3.70    3.50
  17  17   0    4.30    5.50
 -17  17   0   -2.80    2.50
  16 -18   0   14.80    5.60
 -16  18   0   17.70    5.70
 -18 -16   0   19.50    8.00
 -18 -16   0   11.30    5.20
  18  16   0   29.40    6.00
  16 -18   0   24.80    7.80
 -16  18   0   19.30    5.60
  18  16   0   22.70    9.00
 -16  18   0   12.20    6.40
 -14  18   0    6.70    4.90
 -18 -14   0    6.70    6.10
  18  14   0   15.00    4.40
  18  14   0    8.60    6.80
 -14  18   0   15.30    5.00
 -14  18   0   15.20    5.80
 -18 -14   0    6.80    4.60
  14 -18   0   18.90    5.40
 -18 -12   0  449.56   32.70
  18  12   0  396.06   26.30
  12 -18   0  415.56   28.60
 -18 -12   0  348.97   30.20
  18  12   0  374.76   32.40
 -12  18   0  402.26   29.20
 -12  18   0  357.26   26.40
  12 -18   0  408.46   30.50
 -12  18   0  363.46   30.10
  10 -18   0   53.79    9.50
  10 -18   0   60.79    9.10
  18  10   0   56.49   11.50
 -18 -10   0   47.60   10.10
 -10  18   0   54.79    7.90
 -10  18   0   63.59    9.10
 -18 -10   0   52.29   10.00
 -10  18   0   61.89   10.20
  -8  18   0   77.29   10.90
   8 -18   0   68.89   11.70
  -8  18   0   72.49    9.80
  18   8   0   56.39   11.10
   8 -18   0   69.89    9.10
  -8  18   0   69.39    8.00
 -18  -8   0   75.99   11.50
 -18  -8   0   77.99   11.10
 -18  -6   0   -2.10    3.60
  -6  18   0    5.30    4.00
   6 -18   0   10.90    4.00
  18   6   0    8.90    3.20
  -6  18   0   14.50    6.20
  18   6   0    0.80    4.00
 -18  -6   0    5.70    4.70
  -6  18   0    4.80    3.60
   6 -18   0    5.40    3.20
 -18  -4   0   21.90    6.40
  18   4   0   24.70    6.90
 -18  -4   0   21.70    6.50
   4 -18   0   29.60    5.70
  -4  18   0   28.00    6.00
  -4  18   0   24.40    5.00
  18   4   0   26.60    5.40
  -4  18   0   27.60    6.40
   4 -18   0   21.40    5.80
  -2  18   0   34.70    6.60
 -18  -2   0   31.10    7.10
  18   2   0   35.40    8.10
 -18  -2   0   38.90    8.20
  -2  18   0   37.00    7.90
  -2  18   0   26.40    6.00
  18   2   0   21.20    6.00
   2 -18   0   23.90    4.90
  18   2   0   39.70    5.80
   2 -18   0   28.30    6.70
   2 -18   0   35.60    6.60
 -18   0   0 1589.34   94.39
   0  18   0 1524.25   92.69
   0 -18   0 1588.74   88.49
  18   0   0 1635.74   92.19
 -18   0   0 1617.54   91.59
   0  18   0 1526.15   90.09
   0 -18   0 1552.24   91.79
   0 -18   0 1629.94   90.49
  18   0   0 1625.54   93.39
  18   0   0 1567.44   87.89
   0  18   0 1576.04   90.79
  18  -2   0   90.29   11.20
 -18   2   0   79.29   10.30
  -2 -18   0   99.39    9.50
   2  18   0   85.79   10.50
  -2 -18   0   82.09    9.60
   2  18   0   82.19   11.80
  18  -2   0   82.99    8.60
 -18   2   0   99.39   12.50
  18  -4   0   56.89    6.90
 -18   4   0   46.10    7.10
 -18   4   0   59.59   11.20
   4  18   0   60.09    9.20
   4  18   0   53.89   10.60
 -18   4   0   49.30    8.50
  -4 -18   0   65.89    7.20
  18  -4   0   58.29    9.10
  -4 -18   0   60.59    8.40
 -18   6   0   46.50   10.10
 -18   6   0   47.00    9.50
  18  -6   0   62.99    9.70
   6  18   0   57.29    8.30
  -6 -18   0   56.89    7.30
  -6 -18   0   51.49    7.80
   6  18   0   46.20   10.10
  18  -6   0   49.90    6.70
   8  18   0  153.88   14.40
  -8 -18   0  149.88   12.40
   8  18   0  130.39   15.70
  -8 -18   0  136.49   13.50
 -18   8   0  132.59   12.80
  18  -8   0  138.69   14.90
 -18   8   0  120.99   12.60
  18  -8   0  132.99   11.90
 -18   8   0  105.49   15.00
  10  18   0   47.10    8.00
  10  18   0   45.00    9.90
 -18  10   0   41.50    7.10
 -10 -18   0   37.80    7.70
  18 -10   0   39.80    9.00
 -18  10   0   46.00   11.20
 -18  10   0   31.20    6.90
  18 -10   0   33.20    6.30
  18 -12   0  415.46   30.70
 -18  12   0  373.56   33.00
  18 -12   0  375.86   26.90
 -18  12   0  364.36   28.30
  12  18   0  415.06   33.10
 -12 -18   0  409.46   29.30
 -18  12   0  386.26   26.90
  12  18   0  377.06   27.70
 -18  14   0   -9.90    5.60
  18 -14   0   -1.30    3.30
 -18  14   0   -2.70    4.00
 -18  14   0    1.60    3.20
 -14 -18   0    2.40    5.80
  14  18   0    2.30    4.00
 -14 -18   0   -1.50    2.80
  14  18   0   -1.80    3.80
 -18  16   0    0.80    4.50
 -18  16   0   13.90    4.40
 -18  16   0   18.40    5.50
 -18  16   0    3.90    6.60
  18 -16   0    4.90    5.50
  16  18   0    7.70    6.40
 -16 -18   0    4.10    5.40
 -16 -18   0   11.70    6.70
  18 -16   0    7.00    4.70
 -18  18   0  247.28   19.20
  18  18   0  220.88   25.30
 -18 -18   0  242.88   24.80
  18 -18   0  241.18   27.70
  18 -18   0  233.28   20.10
 -18  18   0  156.88   28.70
  18  18   0  211.98   18.90
 -18 -18   0  177.68   20.40
 -18  18   0  235.88   20.50
  19  17   0   82.29   15.70
 -17  19   0   88.59   11.10
  17 -19   0   67.09   11.00
 -17  19   0   70.79   13.10
 -17  19   0   93.49   12.50
  19  17   0   79.59   11.00
 -19 -17   0  105.49   16.20
 -19 -17   0   84.59   13.10
 -19 -15   0    3.50    5.80
 -15  19   0   -3.70    5.20
  15 -19   0    5.00    4.20
 -15  19   0   13.10    4.60
  15 -19   0    9.20    7.00
  19  15   0    4.10    5.60
  19  15   0    6.40    4.20
 -15  19   0    5.10    4.30
 -19 -15   0    6.60    5.00
  13 -19   0   37.20    7.50
 -13  19   0   26.10    7.80
  19  13   0   41.10    7.10
 -19 -13   0   27.70    8.40
  19  13   0   57.79   12.20
 -13  19   0   42.10    7.70
 -19 -13   0   47.10   10.30
 -13  19   0   42.80    8.60
  11 -19   0  161.78   17.20
 -11  19   0  187.48   15.80
 -19 -11   0  158.58   18.80
 -19 -11   0  193.88   20.40
  19  11   0  217.58   22.60
 -11  19   0  221.48   20.30
 -11  19   0  186.08   18.00
  11 -19   0  197.68   17.70
   9 -19   0  274.67   21.90
 -19  -9   0  302.57   24.60
 -19  -9   0  220.98   23.30
   9 -19   0  301.47   22.80
  -9  19   0  267.97   19.70
  -9  19   0  274.27   21.80
  -9  19   0  276.07   23.20
   7 -19   0  566.14   37.30
 -19  -7   0  474.45   39.00
  -7  19   0  570.84   36.80
   7 -19   0  598.54   37.10
 -19  -7   0  572.04   39.50
  19   7   0  577.94   41.20
  -7  19   0  519.95   37.20
  -7  19   0  577.74   35.10
  19   7   0  546.65   35.70
  -5  19   0   -2.30    2.00
 -19  -5   0   -1.30    2.40
  19   5   0    1.40    3.00
   5 -19   0   -1.20    2.60
  -5  19   0    0.00    3.00
   5 -19   0    0.40    2.90
  19   5   0   -3.10    4.00
 -19  -5   0   -2.50    2.90
  -3  19   0   -0.20    2.90
   3 -19   0    4.90    3.20
  19   3   0    3.70    4.10
   3 -19   0    6.70    2.70
  19   3   0    0.70    2.10
 -19  -3   0    2.80    3.60
   3 -19   0    0.60    2.80
  -3  19   0    1.20    2.50
  -3  19   0    4.10    3.50
 -19  -3   0   -0.20    3.50
   1 -19   0   69.79    8.00
 -19  -1   0   44.50    8.60
   1 -19   0   74.59   10.40
  19   1   0   44.70    9.50
  19   1   0   49.60    9.30
  -1  19   0   54.19    9.00
 -19  -1   0   55.59   10.50
  19   1   0   61.39    7.30
   1 -19   0   54.79    8.10
  -1  19   0   71.79   10.80
 -19   1   0   45.20    8.20
  -1 -19   0   40.30    7.40
   1  19   0   44.10    9.60
  19  -1   0   64.69    9.90
  19  -1   0   47.60    9.40
  -1 -19   0   52.39    6.90
   1  19   0   47.20    8.50
 -19   1   0   40.80    8.90
   3  19   0  901.51   60.09
  19  -3   0 1006.90   58.99
 -19   3   0  804.12   59.39
  -3 -19   0  944.91   56.69
   3  19   0  953.20   57.49
 -19   3   0  960.90   57.39
  -3 -19   0  966.70   54.79
  19  -3   0  936.41   53.89
  -5 -19   0   29.30    6.30
  19  -5   0   24.50    4.70
   5  19   0   32.80    9.00
  19  -5   0   17.50    5.90
   5  19   0   29.10    7.00
 -19   5   0   20.10    5.80
  -5 -19   0   23.60    4.90
 -19   5   0   17.40    6.70
 -19   5   0   27.60    5.60
 -19   7   0  116.29   12.20
  19  -7   0  120.89   11.00
 -19   7   0  116.09   15.50
  19  -7   0  125.09   14.00
 -19   7   0  143.39   13.50
   7  19   0  108.49   13.00
  -7 -19   0  149.69   13.50
  -7 -19   0  111.19   11.00
   7  19   0  103.09   17.00
  -9 -19   0  386.06   26.80
 -19   9   0  301.67   29.40
   9  19   0  403.66   31.20
 -19   9   0  363.16   25.70
  19  -9   0  342.67   23.80
 -19   9   0  332.77   25.30
  19  -9   0  339.37   27.40
   9  19   0  340.67   26.20
  19 -11   0    5.30    4.60
 -19  11   0   -0.50    5.50
 -19  11   0    6.00    3.90
 -11 -19   0    9.10    4.40
  11  19   0    7.40    4.10
 -19  11   0    5.50    3.20
  11  19   0    7.40    5.30
  19 -11   0    1.70    3.00
  19 -13   0   61.19    9.10
  13  19   0   46.80    8.70
 -13 -19   0   45.90    8.80
 -19  13   0   57.99    8.80
 -19  13   0   48.90    9.30
  13  19   0   36.00   10.00
  19 -15   0  330.57   27.90
 -19  15   0  249.97   29.10
  19 -15   0  331.97   24.50
 -15 -19   0  364.46   30.60
 -19  15   0  301.07   22.80
 -19  15   0  276.97   26.00
  15  19   0  288.17   23.80
  15  19   0  343.27   30.50
 -17 -19   0  180.78   21.30
 -19  17   0  173.28   15.20
 -19  17   0  165.68   16.50
 -19  17   0  147.49   20.90
 -17 -19   0  136.59   16.70
  19 -17   0  141.49   21.50
  19 -17   0  149.79   15.60
 -19  17   0  122.49   17.80
  17  19   0  161.18   21.30
 -19  19   0  169.18   15.60
  19 -19   0  144.69   15.50
 -19  19   0  100.69   17.30
 -19  19   0  122.19   17.30
  19  19   0  131.09   19.90
 -19 -19   0  156.88   20.60
  20  18   0   57.49   13.90
 -18  20   0   45.00    8.10
  18 -20   0   38.50    8.10
 -20 -18   0   52.19   11.50
 -18  20   0   25.60    8.90
 -20 -16   0  375.96   32.10
  16 -20   0  342.07   26.60
  20  16   0  334.17   24.80
 -16  20   0  349.57   27.30
 -16  20   0  335.27   25.40
  20  16   0  347.97   32.50
 -16  20   0  295.97   29.20
 -14  20   0   14.50    7.10
  20  14   0   24.50    5.80
  14 -20   0   32.10    7.50
  20  14   0   22.90    9.00
 -14  20   0   37.10    8.50
 -20 -14   0   41.30   10.00
  14 -20   0   20.90    7.20
 -14  20   0   30.50    6.90
  20  12   0  130.79   18.30
  12 -20   0  130.59   14.80
 -20 -12   0  152.08   18.20
 -12  20   0  145.29   13.50
  20  12   0  145.19   13.40
 -12  20   0  142.89   15.30
 -10  20   0    9.00    4.10
 -10  20   0    3.80    2.90
  20  10   0    5.20    6.30
 -20 -10   0    4.30    4.40
  10 -20   0   16.10    5.20
 -20 -10   0   11.90    6.50
 -10  20   0   11.00    5.20
 -20  -8   0  381.46   30.30
  -8  20   0  386.76   27.80
   8 -20   0  393.06   28.00
  20   8   0  381.56   26.80
  -8  20   0  376.36   28.70
   8 -20   0  382.46   28.20
  20   8   0  374.86   31.60
  -8  20   0  362.16   25.50
  -6  20   0  367.16   24.80
   6 -20   0  386.06   26.00
  20   6   0  364.16   25.00
   6 -20   0  351.46   27.10
  -6  20   0  332.87   26.70
 -20  -6   0  317.97   27.60
  -6  20   0  363.76   26.60
  20   6   0  379.76   30.40
   4 -20   0  450.55   31.00
  20   4   0  392.96   32.40
  20   4   0  425.96   27.70
  -4  20   0  414.86   30.00
  -4  20   0  433.06   28.30
 -20  -4   0  347.57   31.30
 -20  -4   0  437.86   31.60
   4 -20   0  450.65   28.10
  -4  20   0  359.06   28.90
 -20  -2   0   -0.20    4.00
  20   2   0    3.60    2.80
   2 -20   0    1.90    3.50
   2 -20   0    7.00    3.20
  20   2   0    7.90    4.20
  -2  20   0   11.50    5.10
  -2  20   0    7.40    3.80
  20   2   0    8.60    6.30
  -2  20   0   -0.30    3.30
   2 -20   0    7.40    4.00
 -20  -2   0    4.90    3.70
   0  20   0  108.69   12.20
  20   0   0  103.19   13.60
 -20   0   0   87.69   13.50
   0 -20   0  110.69   10.40
  20   0   0   97.09    9.70
   0 -20   0  112.29   12.10
   0  20   0   84.89   11.00
   0  20   0  121.59   15.00
 -20   0   0  123.99   13.30
  20   0   0   91.59   12.10
   2  20   0    0.70    3.80
  -2 -20   0    5.50    3.10
 -20   2   0    8.20    4.00
   2  20   0    1.70    3.50
  -2 -20   0   -0.10    2.70
 -20   2   0    1.90    4.90
  20  -2   0    2.40    3.60
  20  -2   0    2.20    2.60
 -20   4   0   78.69   10.60
  -4 -20   0   83.69    9.60
   4  20   0   80.89   10.80
  20  -4   0   96.19   12.30
  20  -4   0  108.29    9.60
  -4 -20   0   96.29   11.00
   4  20   0   65.59   12.10
 -20   6   0   27.50    8.50
 -20   6   0   36.60    7.00
  20  -6   0   45.60    6.40
  20  -6   0   32.00    7.50
   6  20   0   38.30    8.30
  -6 -20   0   37.10    7.20
   6  20   0   32.60    9.00
 -20   6   0   42.20    8.00
   8  20   0   26.80    8.80
 -20   8   0   17.20    5.80
 -20   8   0   13.20    7.20
   8  20   0   19.00    6.10
  20  -8   0   31.50    5.70
  -8 -20   0   23.80    6.40
 -20   8   0   22.40    5.90
  20  -8   0   22.90    7.20
  10  20   0  256.77   24.90
 -10 -20   0  208.48   19.40
 -20  10   0  220.18   19.60
 -20  10   0  278.87   20.10
 -20  10   0  206.68   23.30
  20 -10   0  228.68   18.00
  10  20   0  243.68   20.80
  12  20   0  214.38   23.10
 -20  12   0  209.68   17.50
 -20  12   0  208.68   23.90
  20 -12   0  222.88   17.80
  12  20   0  189.98   18.30
 -12 -20   0  198.08   19.00
 -20  12   0  178.88   18.30
  20 -14   0   -0.60    2.90
 -20  14   0    2.10    6.20
  20 -14   0    1.30    5.20
  14  20   0    3.00    5.80
 -20  14   0    2.10    3.10
 -20  14   0    2.10    4.20
 -14 -20   0   -2.50    3.60
 -14 -20   0   -1.50    3.60
 -20  16   0   61.19   11.70
  20 -16   0   90.99   12.40
 -16 -20   0  119.89   17.80
 -20  16   0   74.99   16.50
 -16 -20   0   66.19   12.30
  16  20   0  106.09   16.70
 -20  16   0   95.19   11.20
  18  20   0  172.38   18.20
 -18 -20   0  213.48   23.50
  20 -18   0  190.88   18.40
 -20  18   0  218.18   18.20
 -20  18   0  208.38   22.10
  18  20   0  189.48   23.50
 -20  18   0  153.78   20.90
 -20  18   0  175.78   24.70
 -17  21   0    6.00    4.40
 -21 -17   0    6.80    5.70
 -17  21   0    3.30    6.60
  21  17   0    1.10    3.40
  21  17   0   21.30    8.70
  17 -21   0   11.20    6.30
 -17  21   0    4.00    6.00
 -21 -15   0   -2.30    5.00
 -15  21   0    3.40    3.80
  21  15   0    2.00    3.40
 -21 -15   0    1.50    5.40
 -15  21   0   -6.40    4.30
  15 -21   0    7.20    4.10
 -13  21   0  249.58   20.10
  13 -21   0  284.27   22.70
  13 -21   0  248.78   23.60
 -13  21   0  237.18   21.70
 -13  21   0  209.98   23.40
 -21 -13   0  313.77   26.80
  21  13   0  265.37   26.90
  21  13   0  259.07   19.70
 -21 -11   0   13.40    5.30
  11 -21   0   19.90    6.30
  21  11   0   28.20    9.20
 -11  21   0   20.50    6.90
  11 -21   0    7.90    6.50
 -11  21   0   18.30    5.80
 -11  21   0   14.90    4.70
  -9  21   0  151.78   15.50
   9 -21   0  163.88   16.40
  -9  21   0  157.78   17.30
 -21  -9   0  160.58   17.90
  21   9   0  149.29   15.00
  21   9   0  167.88   20.40
  -9  21   0  168.38   14.50
  21   7   0   26.80    7.50
  -7  21   0   19.30    6.00
  -7  21   0   25.40    5.60
   7 -21   0   20.90    6.30
  -7  21   0   25.30    6.50
 -21  -7   0   33.10    7.80
 -21  -7   0   11.00    7.00
  21   7   0   29.70    5.80
   5 -21   0  150.48   13.80
  21   5   0  130.19   12.70
   5 -21   0  130.89   15.20
  -5  21   0  150.88   15.10
 -21  -5   0  131.39   15.40
  21   5   0  157.68   17.70
 -21  -5   0  119.09   16.30
  -5  21   0  161.98   16.00
  -5  21   0  143.29   13.30
  21   3   0   93.29   17.20
   3 -21   0  115.69   11.20
   3 -21   0  107.89   13.50
 -21  -3   0  106.69   13.60
 -21  -3   0   91.19   13.40
  -3  21   0   92.59   12.60
  -3  21   0  111.19   13.70
  21   3   0  101.19   10.70
  -3  21   0  123.29   12.50
 -21  -1   0   -1.70    3.00
   1 -21   0   -3.50    2.70
  -1  21   0    1.20    3.90
  -1  21   0   -1.30    3.10
   1 -21   0   -1.00    2.50
  21   1   0    0.20    2.30
   1 -21   0   -1.40    2.80
 -21  -1   0   -1.90    3.20
  21   1   0   -2.00    3.60
   1  21   0  233.98   22.80
  21  -1   0  240.18   21.50
 -21   1   0  197.68   21.60
  21  -1   0  250.77   17.70
   1  21   0  232.48   20.30
  -1 -21   0  254.77   18.60
 -21   1   0  230.08   20.80
  -1 -21   0  258.67   20.50
  -3 -21   0   32.40    7.60
  21  -3   0   45.20    9.10
  -3 -21   0   34.20    6.40
 -21   3   0   34.50    7.50
  21  -3   0   27.30    5.30
   3  21   0   33.90    7.20
 -21   3   0   27.50    8.20
   3  21   0   29.70    8.40
  21  -5   0   27.90    7.50
   5  21   0   30.10    9.30
 -21   5   0   29.40    7.40
   5  21   0   26.40    6.50
 -21   5   0   25.40    8.60
  -5 -21   0   30.90    7.50
  21  -5   0   29.00    5.30
  -7 -21   0  458.35   30.50
   7  21   0  469.25   36.40
  21  -7   0  425.16   27.40
   7  21   0  396.96   30.50
 -21   7   0  373.16   30.90
 -21   7   0  352.56   33.30
  21  -7   0  427.76   32.30
 -21   7   0  424.36   29.90
 -21   9   0  170.98   17.60
   9  21   0  243.78   24.20
  -9 -21   0  187.88   18.10
 -21   9   0  219.28   23.60
  21  -9   0  210.58   16.60
 -21   9   0  244.98   19.00
 -11 -21   0   22.20    8.30
 -21  11   0   22.50    6.50
 -11 -21   0   25.90    8.50
  21 -11   0   22.30    5.60
 -21  11   0   26.30    6.50
  11  21   0   28.20    8.50
 -21  11   0   15.30    8.80
 -13 -21   0   19.70    7.00
 -21  13   0   24.70   11.90
 -13 -21   0   12.20    6.20
  21 -13   0   25.40    6.20
 -21  13   0   23.80    5.80
  13  21   0   15.10    8.50
  21 -13   0   16.70    7.80
 -21  13   0   11.60    6.00
 -21  15   0   -0.60    3.10
  15  21   0    0.30    5.70
 -15 -21   0  -11.10    5.20
 -21  15   0   -2.40    4.50
  21 -15   0   -1.00    2.80
 -15 -21   0   -1.40    3.90
 -21  15   0   -8.70    6.50
 -21  17   0    0.40    3.90
 -17 -21   0   -1.50    6.50
 -21  17   0   -7.70    6.30
  17  21   0   -6.30    3.80
 -21  17   0   -7.50    5.40
  21 -17   0    2.80    3.50
 -21  17   0   -3.10    3.40
  17  21   0   -5.60    5.20
 -16  22   0   94.89   11.60
  22  16   0   73.89   15.20
  22  16   0   65.99   10.10
  16 -22   0   82.69   12.20
 -16  22   0   82.79   12.90
 -22 -16   0   99.99   15.40
  22  14   0    7.40    7.00
 -14  22   0   11.50    6.70
 -22 -14   0    1.30    5.90
  22  14   0    4.50    4.10
 -14  22   0    9.40    4.30
 -22 -14   0   16.80    7.10
  14 -22   0    8.00    4.00
 -14  22   0   13.60    5.70
 -22 -12   0   32.80    9.30
 -12  22   0   13.00    6.60
  12 -22   0   25.90    6.40
  22  12   0   31.80    9.50
 -12  22   0   25.80    5.90
  12 -22   0   19.90    6.90
 -12  22   0   25.20    6.30
 -22 -12   0   12.60    6.90
  22  12   0   26.80    5.70
  22  10   0  120.09   17.60
 -10  22   0   93.19   13.50
 -10  22   0  113.59   11.50
  10 -22   0  114.59   13.80
 -22 -10   0  118.59   15.70
  22  10   0  100.19   12.40
 -22 -10   0   80.59   14.30
 -10  22   0   94.79   11.70
  10 -22   0  111.89   13.30
 -22  -8   0  517.65   37.70
   8 -22   0  487.35   43.20
  22   8   0  465.35   38.60
  -8  22   0  486.25   32.20
 -22  -8   0  434.26   37.30
  -8  22   0  525.45   35.00
  22   8   0  482.65   33.00
  -8  22   0  499.65   35.90
   8 -22   0  500.35   35.30
 -22  -6   0    9.70    6.80
  22   6   0   23.10    7.50
  22   6   0   20.70    5.20
  -6  22   0   18.40    5.90
  -6  22   0   20.80    6.50
 -22  -6   0   26.50    8.20
  -6  22   0   15.50    5.00
   6 -22   0   16.80    5.60
 -22  -4   0   -6.60    3.90
  -4  22   0   -2.10    4.80
  22   4   0    0.10    2.40
  22   4   0   -5.20    3.50
   4 -22   0    0.30    3.80
  -4  22   0    0.10    3.40
 -22  -4   0    4.40    4.60
  -4  22   0   -3.40    2.80
  22   2   0   50.49    7.40
  -2  22   0   54.19   10.00
  -2  22   0   59.59    8.60
   2 -22   0   54.59   10.00
   2 -22   0   64.39    9.30
 -22  -2   0   46.40   10.70
 -22  -2   0   60.39   10.80
  22   2   0   45.60   10.50
   0 -22   0    9.30    4.20
 -22   0   0   10.00    5.00
  22   0   0    3.60    4.80
  22   0   0    9.30    3.20
   0  22   0   12.90    5.30
  22   0   0    4.50    4.70
   0  22   0   12.50    4.90
  22  -2   0   21.10    7.20
 -22   2   0   13.10    5.60
  22  -2   0   16.80    4.30
   2  22   0   17.60    7.00
 -22   2   0    6.90    7.00
  -2 -22   0   15.40    5.30
  -4 -22   0   86.89   11.40
   4  22   0   56.79   12.60
  22  -4   0   93.89    9.20
 -22   4   0   72.79   13.80
 -22   4   0   97.19   12.20
   6  22   0   35.20   10.60
 -22   6   0   35.60   10.20
  22  -6   0   36.90    6.10
  -6 -22   0   36.40    7.60
 -22   6   0   36.60    8.20
   8  22   0   27.80    9.60
  -8 -22   0   21.70    5.70
  -8 -22   0   24.80    6.50
 -22   8   0   17.00    8.70
  22  -8   0   22.00    5.00
 -22   8   0   27.10    7.00
  22 -10   0  513.05   32.10
  22 -10   0  443.66   36.20
  10  22   0  554.54   41.70
 -10 -22   0  491.55   32.40
 -22  10   0  470.15   40.50
 -10 -22   0  439.16   33.90
 -22  10   0  491.55   33.60
  22 -12   0  156.88   20.50
 -22  12   0  138.29   25.20
 -22  12   0  141.79   16.50
 -22  12   0  165.78   15.40
  12  22   0  201.28   22.90
 -12 -22   0  139.29   15.80
  12  22   0  143.39   17.00
  22 -12   0  184.88   19.40
 -22  14   0    4.70    9.70
  22 -14   0   19.40    5.70
  14  22   0   33.40   10.70
  14  22   0   29.60    7.90
 -22  14   0   16.10    5.70
 -14 -22   0   18.80    6.50
 -22  14   0   12.60    6.00
 -22  16   0   25.40    6.90
 -16 -22   0   14.30    9.60
 -22  16   0   19.50    9.40
  16  22   0   16.00    9.20
  16  22   0    8.60    5.30
  22 -16   0   15.40    5.40
  23  15   0   31.10    6.60
 -15  23   0   25.00    6.90
 -15  23   0   21.50    7.90
 -23 -15   0   26.80    8.40
  15 -23   0   24.60    7.10
 -13  23   0   11.90    4.70
  23  13   0    6.90    4.10
 -23 -13   0    6.70    6.30
  13 -23   0    6.80    5.60
 -23 -11   0    7.90    6.10
 -23 -11   0   14.60    7.30
  11 -23   0    5.60    5.10
 -11  23   0   10.50    5.70
  23  11   0   10.50    4.10
 -11  23   0    8.40    6.40
 -11  23   0   14.30    4.70
  23  11   0   12.60    4.90
  23  11   0    4.30    5.80
   9 -23   0  174.38   17.20
   9 -23   0  145.29   15.70
  -9  23   0  152.68   13.60
  23   9   0  121.79   13.90
  23   9   0  130.89   19.20
  -9  23   0  133.09   14.80
 -23  -9   0  137.69   16.90
  -9  23   0  151.58   16.70
  23   7   0   71.79    9.90
  -7  23   0   61.69   11.00
  23   7   0   60.09   13.10
 -23  -7   0   79.69   12.20
  -7  23   0   81.69    9.50
   7 -23   0   77.69   11.40
  -7  23   0   70.89   11.30
   7 -23   0   76.29   11.00
  -5  23   0  105.19   11.60
 -23  -5   0   97.69   15.10
  23   5   0  103.59   11.40
 -23  -5   0  112.19   14.70
  -5  23   0  110.99   13.50
  -5  23   0  118.79   14.10
   5 -23   0  112.49   14.00
  23   5   0   83.89   14.80
   5 -23   0  106.29   11.70
   3 -23   0   51.79    9.80
  23   3   0   35.90   10.10
  -3  23   0   47.40    9.80
  -3  23   0   54.89    8.00
  23   3   0   37.20    6.50
 -23  -3   0   27.90    8.90
 -23  -3   0   50.59    9.80
  -1  23   0   11.80    5.70
  23   1   0   13.50    6.60
 -23  -1   0    9.10    5.30
  23   1   0   19.60    4.60
  -1  23   0   17.50    6.60
   1 -23   0    9.10    4.30
 -23  -1   0    4.10    4.90
  -1 -23   0   97.89   12.70
   1  23   0  103.09   15.40
  23  -1   0  121.69   11.10
 -23   1   0  122.99   16.50
 -23   1   0  107.19   13.90
  -3 -23   0   20.30    6.30
  -3 -23   0    9.30    6.00
 -23   3   0   13.00    5.60
  23  -3   0   19.00    4.50
   3  23   0   11.00    6.90
 -23   3   0   14.60    6.60
   3  23   0   11.10    7.40
  -5 -23   0   75.19   18.40
 -23   5   0   52.39    9.40
 -23   5   0   45.90   11.20
   5  23   0   59.09   13.40
  23  -5   0   64.89    8.00
  -5 -23   0   62.39    8.90
   5  23   0   50.49    9.60
  23  -7   0  100.89   14.50
  23  -7   0   89.49    9.90
  -7 -23   0   97.29   10.70
 -23   7   0   81.09   16.10
   7  23   0   91.39   13.60
   7  23   0  116.59   17.80
  -7 -23   0   87.29   12.00
 -23   7   0   84.39   11.70
   9  23   0  106.39   17.20
   9  23   0  123.09   15.00
 -23   9   0   99.79   12.10
  23  -9   0   93.99   10.90
  -9 -23   0   92.69   12.30
  -9 -23   0  102.09   11.40
 -23   9   0   91.29   12.20
 -23   9   0   77.49   16.60
  23  -9   0  115.19   15.20
 -23  11   0   30.90    8.00
 -23  11   0   33.40   11.70
  11  23   0   29.50    8.20
 -11 -23   0   27.00    7.30
  23 -11   0   44.30    9.20
  11  23   0   35.00   10.10
  23 -11   0   35.10   10.40
 -23  11   0   38.10    7.70
 -23  13   0   17.10    6.90
  23 -13   0   14.70    5.40
  13  23   0   17.50    9.70
 -23  13   0   20.60    7.10
  13  23   0    4.70    5.90
 -23  13   0   16.30    9.10
 -23  15   0  139.79   14.60
  23 -15   0  147.39   15.60
 -23  15   0  123.79   18.20
 -23  15   0  110.39   23.70
 -15 -23   0  168.98   23.10
  15  23   0  132.19   20.80
 -14  24   0   -2.00    2.80
 -14  24   0   -6.00    5.40
  14 -24   0    0.90    6.40
 -24 -14   0    4.60    5.30
  24  14   0   -3.10    4.00
 -24 -12   0   15.00    7.80
  24  12   0    1.50    7.80
  24  12   0   -1.40    3.20
 -12  24   0    1.30    3.60
 -24 -12   0   -2.50    5.80
  12 -24   0    5.10    5.30
  24  12   0    4.70    5.50
 -24 -10   0    3.50    4.90
 -24 -10   0    2.10    6.30
  24  10   0    0.80    3.30
  24  10   0    5.50    6.70
 -10  24   0    4.40    3.20
 -10  24   0    5.40    4.40
  10 -24   0    0.60    3.80
  -8  24   0   -1.30    3.90
  24   8   0   -1.50    5.20
   8 -24   0    0.60    4.80
  24   8   0    8.40    3.40
 -24  -8   0    9.30    7.40
 -24  -8   0   -0.30    5.30
  -8  24   0    4.90    3.80
  24   6   0   62.79   13.30
  -6  24   0   83.09   10.30
 -24  -6   0   92.79   13.90
  -6  24   0   85.99   12.00
  24   6   0   74.19    9.60
   6 -24   0   89.69   12.90
 -24  -6   0   54.49   14.00
   6 -24   0   78.09   11.00
  -4  24   0   -5.30    3.30
   4 -24   0   -1.00    3.00
 -24  -4   0   -2.10    5.00
 -24  -4   0    1.50    4.00
  24   4   0   -1.10    4.50
   4 -24   0    0.00    3.50
  -4  24   0   -2.00    3.20
  24   4   0   -0.50    2.30
  -4  24   0   -5.10    3.30
   2 -24   0    0.30    3.20
   2 -24   0   -3.80    2.90
  -2  24   0    2.80    3.40
 -24  -2   0   -4.30    4.50
  -2  24   0    2.30    5.00
  24   2   0    0.60    2.80
 -24  -2   0    7.80    5.10
 -24   0   0   30.80    9.70
  24   0   0   33.60    5.90
   0  24   0   46.60   10.20
   0 -24   0   36.20    6.90
   0 -24   0   35.20    7.80
  24   0   0   42.20    9.80
 -24   0   0   33.00    7.50
   0  24   0   34.00    8.00
 -24   2   0    7.10    5.20
   2  24   0    4.80    4.50
  24  -2   0    8.70    5.60
 -24   2   0   11.00    5.90
  -2 -24   0    2.80    3.80
   2  24   0    3.90    6.30
  -2 -24   0    6.50    5.20
  24  -2   0    6.60    3.40
 -24   4   0  125.99   14.90
  -4 -24   0  106.49   14.10
  24  -4   0  116.99   16.20
  -4 -24   0  120.09   12.70
   4  24   0  111.39   18.10
  24  -4   0  132.49   11.50
 -24   4   0  114.09   17.70
   4  24   0   93.59   13.10
 -24   6   0  196.88   23.80
 -24   6   0  235.58   20.10
  -6 -24   0  222.38   19.50
  24  -6   0  192.28   16.30
   6  24   0  177.48   19.70
  24  -6   0  231.38   22.50
   6  24   0  211.88   24.70
  -6 -24   0  221.68   20.00
   8  24   0   -2.10    4.00
  24  -8   0   -6.30    4.50
 -24   8   0   -3.40    3.60
 -24   8   0   -1.40    2.90
  24  -8   0   -3.90    2.40
  -8 -24   0   -1.80    3.80
   8  24   0   -5.50    4.60
 -24  10   0   -6.80    5.90
  24 -10   0    1.00    2.60
  10  24   0   -3.70    5.20
 -24  10   0   -1.40    3.00
 -24  12   0    4.10    8.50
 -24  12   0    6.80    5.30
  24 -12   0    7.80    4.10
 -24  12   0   12.20    5.20
  12  24   0    4.80    6.80
  24 -14   0  127.89   14.60
 -24  14   0  122.69   13.70
  25  11   0   -9.60    5.50
 -25 -11   0   -7.10    5.00
 -11  25   0   -1.90    4.00
  25  11   0    1.20    4.90
  25  11   0    0.00    3.20
 -11  25   0   -5.60    2.70
  11 -25   0   -6.70    3.70
  25   9   0  116.49   17.80
  25   9   0  132.09   14.10
  -9  25   0  127.79   15.20
 -25  -9   0   92.39   17.10
 -25  -9   0  152.68   20.00
  -9  25   0  138.89   15.70
   9 -25   0  142.89   16.40
  25   7   0   36.90    7.10
   7 -25   0   17.80    6.90
  -7  25   0   23.70    6.40
  25   7   0   47.00   11.40
 -25  -7   0   30.50    8.80
 -25  -7   0   16.70    9.20
  -7  25   0   41.30    9.10
  25   5   0   16.20    6.90
   5 -25   0   14.00    6.20
 -25  -5   0    3.50    5.90
 -25  -5   0   10.40    7.20
  -5  25   0   20.10    6.00
  -5  25   0   14.70    5.80
  25   5   0    9.20    4.20
  25   3   0   52.09    7.60
 -25  -3   0   41.00    8.60
  25   3   0   43.30   11.00
  -3  25   0   44.90    9.80
  -3  25   0   41.90    8.60
  25   1   0    6.50    3.40
   1 -25   0   10.00    4.70
  25   1   0    3.60    5.70
 -25  -1   0    3.50    7.40
  -1  25   0    6.10    6.00
 -25  -1   0    7.90    5.80
  -1  25   0    9.90    5.00
  25  -1   0   14.70    6.60
 -25   1   0   10.40    6.70
  25  -1   0   15.30    3.90
 -25   1   0   12.30    5.80
  -1 -25   0    6.70    4.90
   1  25   0   12.30    7.60
  -3 -25   0  240.58   22.50
  25  -3   0  273.77   19.60
  25  -3   0  272.07   25.00
 -25   3   0  280.17   23.90
 -25   5   0   21.60    6.80
  25  -5   0   15.50    4.70
   5  25   0   20.40    8.40
  -5 -25   0   13.40    5.90
  25  -5   0   14.40    8.20
 -25   5   0   10.20    8.80
 -25   7   0   47.40   12.90
   7  25   0   50.79   13.40
 -25   7   0   51.39    9.30
  -7 -25   0   32.70    9.60
  25  -7   0   67.39    8.30
  25  -9   0   76.69   10.00
   9  25   0   87.39   18.00
 -25   9   0   61.09   10.40
 -25   9   0   76.19   11.30
 -25   9   0   64.29   15.00
  25 -11   0   27.30    6.60
 -25  11   0   21.20    7.10
 -25  11   0   22.10    7.00
 -25  11   0   20.40   10.10
  11  25   0   26.70   10.10
 -26  -8   0    6.40    7.20
  -8  26   0    8.10    4.70
   8 -26   0    8.60    5.40
  26   8   0    5.60    4.60
  26   8   0   10.30    7.40
  -8  26   0   11.10    6.20
 -26  -6   0  153.78   18.10
  -6  26   0  145.29   15.30
  -6  26   0  154.28   17.50
   6 -26   0  149.59   18.60
  26   6   0  165.58   15.20
  26   6   0  142.99   19.90
  26   4   0   84.39   10.70
  -4  26   0  109.49   14.60
  26   4   0  120.39   16.90
  -4  26   0  103.69   15.10
 -26  -4   0   66.99   14.30
  26   2   0   -2.20    2.70
 -26  -2   0   -1.90    6.00
  26   2   0    2.50    5.00
  -2  26   0   -3.00    3.40
 -26  -2   0   -6.00    5.10
  -2  26   0   -6.10    4.60
  26   0   0  155.08   13.60
 -26   0   0  153.48   17.30
   0  26   0  151.28   19.50
 -26   2   0    4.10    4.90
 -26   2   0    3.20    6.90
   2  26   0   -0.50    4.90
  26  -2   0    5.60    3.30
  26  -4   0  259.17   18.60
   4  26   0  216.38   25.30
 -26   4   0  231.78   26.70
   6  26   0   -4.60    5.90
  26  -6   0    0.00    3.10
 -26   6   0  -15.10    6.60
  26  -8   0  127.19   13.30
 -26   8   0  152.98   16.50
   8  26   0  135.99   21.70
 -26   8   0  136.59   21.40
  27   5   0   43.30   10.90
 -27  -5   0   70.39   12.80
  27   5   0   61.29    9.10
  -5  27   0   52.79   11.90
  -5  27   0   58.29    9.70
 -27  -3   0    5.80    6.40
 -27  -3   0   -9.70    5.90
  27   3   0   -1.10    2.80
  27   3   0  -11.20    5.20
  -3  27   0    1.50    4.30
  -1  27   0    0.40    8.30
 -27  -1   0    6.90    7.40
  27   1   0    7.70    3.60
 -27  -1   0    5.70    5.20
   1  27   0    6.40    9.40
 -27   1   0   11.20    7.20
 -27   3   0  113.59   15.40
 -27   3   0   83.09   16.50
  27  -3   0   95.19   10.30
 -27   5   0   10.10    8.40
 -27   5   0   17.60    7.90
  27  -5   0    3.80    3.70
   1   0  -1   46.70    2.70
   0   1  -1   43.40    2.80
  -1   0  -1   49.10    3.00
   0  -1  -1   41.50    3.20
  -1   0   1   43.20    3.50
   2   1  -1    9.40    1.50
   2   1  -1   17.10    2.10
  -2  -1  -1   13.80    1.60
  -2  -1  -1   14.30    1.20
   1  -2  -1   13.60    1.90
   1  -2  -1   11.50    1.40
  -1   2  -1   12.40    1.60
  -1   2  -1   14.30    1.30
  -1   2   1   12.80    1.80
   1  -2   1   12.30    1.20
  -1   2   1   13.00    1.40
   2   1   1   12.40    1.10
   1  -2   1   13.40    1.50
  -2  -1   1   13.80    1.60
  -2  -1   1   14.50    1.90
   2  -1  -1 5775.32  327.37
   1   2  -1 6963.60  407.46
  -2   1  -1 5860.31  322.57
  -2   1  -1 6476.95  386.26
   1   2  -1 6170.38  326.67
  -2   1   1 5709.83  326.37
   2  -1   1 5513.65  322.37
   3   2  -1   48.40    4.30
  -3  -2  -1   55.49    3.50
   3   2  -1   50.39    4.70
  -2   3  -1   50.89    3.90
   2  -3  -1   51.29    3.90
  -2   3  -1   50.29    3.70
  -2   3  -1   47.40    3.80
  -2   3   1   50.59    3.80
   3   2   1   52.89    4.50
   2  -3   1   52.59    3.80
   3   2   1   44.90    3.50
  -3  -2   1   42.70    4.10
   2  -3   1   50.09    4.00
   3   0  -1  100.89    6.90
   3   0  -1   96.79    6.80
   0   3  -1   82.19    5.80
   0  -3  -1   90.49    6.30
   0  -3  -1   98.59    6.50
   0  -3  -1   97.29    5.90
   3   0  -1   97.19    6.50
  -3   0  -1   97.89    6.20
   0   3   1   99.19    6.40
   0  -3   1   88.09    5.90
  -3   0   1   90.19    6.70
   0   3   1  104.39    6.00
   0   3   1   96.19    6.40
   3   0   1   96.79    6.50
   0  -3   1  100.59    6.10
  -2  -3  -1  239.48   13.60
  -3   2  -1  217.18   13.30
  -2  -3  -1  216.98   13.40
   2   3  -1  238.28   14.10
  -3   2  -1  223.78   13.10
   3  -2  -1  229.98   13.90
   3  -2  -1  230.08   13.40
   2   3   1  229.68   13.70
  -2  -3   1  227.78   13.10
   2   3   1  225.78   13.40
   3  -2   1  241.68   13.00
  -3   2   1  226.28   13.20
   3  -2   1  229.18   13.30
  -4  -3  -1 2346.67  125.99
   4   3  -1 2266.67  126.39
   4   3  -1 2342.37  125.89
   3  -4   1 2314.77  124.99
   4   3   1 2434.26  124.59
   4   3   1 2418.26  126.29
   3  -4   1 2250.87  125.09
  -4  -3   1 2517.35  126.09
  -4  -3   1 2409.96  126.39
  -3   4   1 2268.57  125.59
   4   1  -1    5.40    1.50
   4   1  -1    5.00    1.90
   1  -4  -1   10.20    2.00
  -4  -1  -1    6.20    1.60
  -1   4  -1    7.80    1.50
   1  -4  -1    6.90    1.60
  -1   4  -1    6.70    1.60
  -4  -1  -1    6.10    1.80
  -1   4  -1    5.70    1.70
  -1   4   1    6.40    1.70
  -1   4   1    5.50    1.60
  -1   4   1    6.00    1.30
   4   1   1    7.40    2.00
  -4  -1   1    8.60    2.00
   1  -4   1    5.30    1.60
  -4  -1   1    7.30    1.90
   1  -4   1    6.90    1.30
   1   4  -1  782.52   42.30
  -1  -4  -1  788.12   42.60
  -1  -4  -1  768.42   42.80
   4  -1  -1  748.83   43.20
  -4   1  -1  769.12   43.00
  -1  -4  -1  811.32   43.10
  -4   1  -1  801.72   42.70
  -4   1  -1  791.22   41.50
   4  -1  -1  778.52   43.10
   4  -1  -1  787.42   43.10
   4  -1   1  762.82   41.60
  -4   1   1  761.82   43.40
   1   4   1  802.12   42.80
  -4   1   1  738.63   44.00
  -1  -4   1  875.81   42.70
  -1  -4   1  811.02   42.70
   4  -1   1  742.93   42.80
   4  -1   1  779.32   42.60
  -4   1   1  777.02   42.80
   4  -3  -1  659.93   38.70
  -4   3  -1  638.44   37.90
   3   4  -1  743.03   39.70
  -4   3  -1  669.93   38.30
  -3  -4  -1  782.22   39.10
  -3  -4  -1  727.43   38.30
   4  -3  -1  678.23   38.40
  -3  -4   1  663.53   39.00
  -4   3   1  740.03   39.10
   3   4   1  683.13   38.40
   3   4   1  658.13   39.00
  -4   3   1  736.53   38.30
   4  -3   1  666.23   38.00
   4  -3   1  725.43   38.50
   4  -5  -1   23.80    3.40
  -5  -4  -1   34.40    4.10
  -4   5  -1   26.70    3.40
   4  -5  -1   26.00    3.20
   5   4  -1   28.60    4.30
  -4   5  -1   23.00    2.80
   5   4   1   23.10    3.10
   4  -5   1   32.60    3.60
  -4   5   1   31.80    3.10
   5   4   1   21.70    3.50
  -5  -4   1   25.30    3.80
   4  -5   1   24.60    3.00
  -4   5   1   27.00    3.50
  -5  -4   1   22.50    3.90
   2  -5  -1  224.88   13.60
   2  -5  -1  209.08   13.10
  -2   5  -1  226.88   13.80
  -2   5  -1  221.28   12.80
  -5  -2  -1  217.88   14.10
   5   2  -1  209.38   14.40
  -2   5  -1  231.78   13.50
   5   2  -1  228.38   14.00
  -2   5   1  189.18   12.90
   5   2   1  220.68   14.20
  -5  -2   1  213.08   14.50
  -2   5   1  213.48   13.70
  -2   5   1  218.48   13.50
   2  -5   1  206.48   13.40
  -5  -2   1  213.28   13.80
   2  -5   1  194.88   13.30
   2  -5   1  216.88   12.90
   0  -5  -1 2103.79  107.39
   5   0  -1 1974.10  107.39
   5   0  -1 2058.59  107.49
   0   5  -1 1863.61  106.39
   0   5  -1 2133.19  107.19
  -5   0  -1 1993.00  107.69
  -5   0  -1 1970.10  107.09
   0  -5  -1 2120.59  107.49
   0   5  -1 1986.30  106.99
   5   0  -1 2028.80  107.99
  -5   0   1 1991.10  108.09
   5   0   1 2017.70  105.39
   0  -5   1 1953.10  106.39
  -5   0   1 2055.89  107.29
   0   5   1 1837.62  106.99
  -5   0   1 2003.00  107.39
   0   5   1 1928.61  107.19
   5   0   1 2038.80  106.99
   5   0   1 2021.90  107.69
   2   5  -1 1190.68   66.99
  -5   2  -1 1255.37   67.49
  -2  -5  -1 1204.18   66.99
  -5   2  -1 1243.58   67.89
   5  -2  -1 1210.28   67.69
  -2  -5  -1 1140.29   67.39
  -5   2  -1 1220.68   66.29
   5  -2  -1 1308.37   67.79
  -2  -5  -1 1329.97   68.49
   2   5   1 1247.28   67.69
   5  -2   1 1273.27   66.39
  -2  -5   1 1306.37   67.79
   5  -2   1 1242.58   67.49
   2   5   1 1219.78   67.69
  -5   2   1 1241.68   68.29
  -2  -5   1 1240.28   66.69
  -5   2   1 1313.97   67.99
  -5   2   1 1256.27   67.39
  -4  -5  -1  262.67   15.90
  -5   4  -1  226.28   14.80
   5  -4  -1  239.28   15.20
   5  -4  -1  233.38   15.40
   4   5  -1  260.47   16.60
  -5   4  -1  234.18   14.90
  -4  -5  -1  261.97   15.10
  -5   4   1  244.88   14.80
   5  -4   1  250.07   15.00
   5  -4   1  260.97   15.40
   4   5   1  235.98   14.90
  -4  -5   1  237.68   15.90
  -5   4   1  248.38   15.60
  -5   6  -1  185.78   13.70
  -5   6  -1  191.98   13.30
   6   5  -1  237.38   16.00
  -6  -5  -1  247.28   15.40
   5  -6  -1  204.08   14.00
   5  -6   1  234.28   14.30
   6   5   1  195.08   13.10
  -5   6   1  238.98   14.70
  -5   6   1  232.58   13.60
   6   5   1  214.08   15.30
  -6  -5   1  208.58   14.80
   5  -6   1  232.08   14.10
  -6  -5   1  180.78   14.70
  -3   6  -1  232.28   14.80
   6   3  -1  230.78   15.80
  -6  -3  -1  232.28   15.40
  -3   6  -1  231.38   13.70
   6   3  -1  221.38   14.90
  -3   6  -1  234.28   14.60
   3  -6  -1  236.48   14.60
   3  -6  -1  203.38   14.00
  -6  -3   1  232.48   15.20
  -3   6   1  225.48   14.10
   3  -6   1  221.08   14.50
  -6  -3   1  234.18   15.80
   3  -6   1  224.78   14.00
  -3   6   1  233.68   14.40
  -3   6   1  223.98   14.80
   6   3   1  217.58   15.30
  -1   6  -1  190.28   11.10
  -1   6  -1  191.48   11.40
  -6  -1  -1  149.79   11.70
   6   1  -1  159.88   11.20
  -6  -1  -1  147.09   10.90
   6   1  -1  152.98   11.90
  -1   6   1  155.98   11.20
  -6  -1   1  186.28   12.40
  -1   6   1  147.69   11.00
   6   1   1  188.48   12.10
   1  -6   1  145.19   10.80
   1  -6   1  153.18   11.00
  -1  -6  -1   92.39    7.60
   6  -1  -1  105.49    7.70
  -6   1  -1  106.99    6.20
   6  -1  -1  105.79    8.20
   1   6  -1  103.19    7.00
   1   6  -1   84.69    7.10
  -6   1  -1   97.49    7.90
   1   6  -1   91.59    7.40
   6  -1  -1   99.39    7.70
  -1  -6  -1   84.99    6.50
  -6   1  -1  102.69    7.50
  -1  -6  -1   95.39    7.10
   1   6   1   99.29    7.70
   1   6   1  100.69    7.00
  -1  -6   1  108.09    6.70
   6  -1   1   91.49    5.90
  -6   1   1   90.19    8.00
  -6   1   1   89.19    7.40
   6  -1   1   84.59    7.40
   6  -1   1   88.59    7.20
  -6   1   1   81.49    7.20
  -1  -6   1  111.19    7.30
   6  -3  -1   59.89    5.80
   6  -3  -1   70.29    5.90
  -6   3  -1   69.89    6.30
  -6   3  -1   65.29    5.70
  -6   3  -1   67.89    4.90
   3   6   1   67.29    6.00
  -3  -6   1   74.49    6.20
  -3  -6   1   65.69    5.20
   3   6   1   57.69    5.90
  -6   5  -1  168.68   11.30
   6  -5  -1  161.98   11.60
  -5  -6  -1  189.38   12.50
   5   6  -1  184.68   13.30
   6  -5  -1  158.58   11.60
  -6   5  -1  163.08   11.10
   5   6   1  152.48   11.00
   6  -5   1  190.98   11.70
   5   6   1  152.38   12.40
   6  -5   1  175.68   11.70
  -5  -6   1  166.28   12.50
  -6   5   1  156.18   11.00
  -6   5   1  174.98   12.00
  -6   7  -1 1251.47   71.39
  -6   7  -1 1302.57   70.79
   6  -7  -1 1266.87   71.49
   7   6  -1 1259.47   73.59
   6  -7  -1 1320.47   71.79
  -7  -6  -1 1381.56   73.19
   7   6   1 1333.57   73.59
  -7  -6   1 1373.76   73.49
  -7  -6   1 1345.67   72.89
   6  -7   1 1268.17   71.49
   7   6   1 1306.07   70.59
   6  -7   1 1237.98   71.39
  -6   7   1 1285.17   71.99
  -6   7   1 1267.67   70.59
  -7  -4  -1 1906.61  101.69
   4  -7  -1 1688.93   99.89
   7   4  -1 1882.11  104.59
  -4   7  -1 1905.01  100.49
  -4   7  -1 1748.82   99.39
  -4   7  -1 1807.92  100.59
  -4   7   1 1981.40  101.09
   4  -7   1 1839.22  100.49
  -4   7   1 1890.91  100.99
   7   4   1 1837.32  101.79
   4  -7   1 2011.70  100.19
  -7  -4   1 1858.41  101.99
  -7  -4   1 1732.73  102.79
  -4   7   1 1885.71  100.19
  -7  -2  -1  192.18   12.80
   2  -7  -1  181.98   12.60
   7   2  -1  182.08   12.90
  -2   7  -1  188.38   12.60
   2  -7  -1  181.58   12.00
   7   2  -1  182.78   13.70
  -2   7  -1  176.48   11.70
   2  -7  -1  161.18   12.40
  -2   7  -1  185.58   12.50
  -7  -2  -1  182.48   13.40
  -2   7   1  180.38   12.70
   7   2   1  172.18   13.20
  -2   7   1  184.58   11.90
  -2   7   1  192.28   12.90
   2  -7   1  170.68   11.60
   2  -7   1  188.88   12.60
  -7  -2   1  201.78   14.00
  -7  -2   1  178.88   12.80
   2  -7   1  193.58   12.80
   0   7  -1  406.16   25.20
   7   0  -1  475.95   26.00
   7   0  -1  480.85   26.70
   0   7  -1  383.56   24.70
   0  -7  -1  418.86   25.20
   0  -7  -1  397.56   24.00
   0  -7  -1  408.46   25.50
  -7   0  -1  465.05   25.50
  -7   0  -1  487.75   26.50
   7   0   1  393.16   23.20
   0   7   1  452.15   25.70
   0  -7   1  472.95   24.60
  -7   0   1  384.66   26.00
   7   0   1  374.36   24.80
   0   7   1  453.25   25.50
  -7   0   1  385.96   25.10
   7   0   1  381.06   25.60
   2   7  -1  133.09    9.70
   7  -2  -1  155.98   10.50
  -2  -7  -1  127.99    9.80
  -7   2  -1  162.18   11.30
  -2  -7  -1  134.09   10.30
   2   7  -1  143.99   10.30
  -7   2  -1  148.79   10.30
  -2  -7  -1  136.89    9.50
  -2  -7   1  161.38   10.40
   2   7   1  171.38   11.00
  -7   2   1  126.59   10.20
  -2  -7   1  165.38    9.60
  -7   2   1  139.39   11.10
  -7   2   1  143.29   10.30
   7  -2   1  128.79    8.70
   7  -2   1  135.39   10.20
  -7   4  -1  120.39    9.20
  -7   4  -1  131.69    8.60
   7  -4  -1  121.09    9.30
   7  -4  -1  114.29    9.40
  -4  -7  -1  133.39    9.90
  -4  -7  -1  128.79    9.50
   4   7   1  115.89    9.90
   7  -4   1  121.19    8.50
  -4  -7   1  125.99    9.80
  -4  -7   1  113.89    8.70
   7  -4   1  131.49    9.60
   4   7   1  131.49    9.40
  -7   4   1  130.09    9.80
   6   7  -1 5506.55  366.26
  -6  -7  -1 7737.63  683.83
   7  -6  -1 5634.64  362.56
   6   7  -1 6342.37  586.44
  -6  -7  -1 6366.06  364.46
  -7   6   1 6767.22  634.04
   7  -6   1 5384.46  356.16
  -6  -7   1 7668.33  696.23
  -6  -7   1 5767.72  361.76
  -7   6   1 6600.14  363.46
   6   7   1 5548.35  363.16
   6   7   1 6759.82  587.94
   8   7  -1  344.77   24.20
  -7   8  -1  330.67   20.80
  -7   8  -1  319.67   21.60
   7  -8  -1  349.96   22.10
  -8  -7  -1  352.06   23.10
   7  -8  -1  334.57   21.70
   8   7   1  323.27   20.60
  -8  -7   1  305.17   22.70
  -8  -7   1  344.17   23.10
   8   7   1  341.47   24.20
   7  -8   1  359.96   22.00
  -7   8   1  344.07   20.80
   7  -8   1  371.66   22.10
  -7   8   1  347.97   22.40
   5  -8  -1  132.89   10.30
   5  -8  -1  132.19   10.20
  -5   8  -1  125.09    9.20
  -5   8  -1  123.29   10.30
  -5   8  -1  138.79   10.00
  -8  -5  -1  128.99   11.20
   8   5  -1  124.39   11.60
  -8  -5   1  137.89   11.30
   5  -8   1  130.89   11.70
  -8  -5   1  141.29   11.70
   5  -8   1  134.39   10.10
  -5   8   1  127.09   10.00
  -5   8   1  120.69   10.50
  -5   8   1  122.29    9.40
   8   5   1  132.19   11.50
  -8  -3  -1   44.20    5.60
  -3   8  -1   49.60    5.60
   8   3  -1   38.30    5.20
   3  -8  -1   46.90    5.40
  -8  -3  -1   44.20    5.60
  -3   8  -1   43.20    5.10
   3  -8  -1   45.50    4.80
   8   3  -1   40.90    5.90
  -3   8  -1   43.50    4.40
   8   3   1   39.00    5.60
   3  -8   1   39.70    4.90
  -3   8   1   44.80    4.70
  -3   8   1   40.60    5.00
  -3   8   1   37.50    5.10
  -8  -3   1   46.90    5.60
  -8  -3   1   48.20    6.20
   3  -8   1   42.50    4.70
   8   1  -1  954.60   52.79
   1  -8  -1  883.71   54.69
   1  -8  -1  904.41   51.79
  -8  -1  -1  966.00   53.19
  -1   8  -1  924.81   53.09
  -8  -1  -1 1003.40   54.19
  -1   8  -1  884.61   52.29
   8   1  -1  987.40   54.99
   1  -8  -1 1004.30   53.29
   8   1  -1  972.50   53.49
   1  -8   1  990.50   51.99
  -8  -1   1  945.81   54.39
  -1   8   1  938.21   52.99
   8   1   1  954.20   52.89
  -1   8   1  883.91   51.89
   8   1   1  931.21   50.89
   1  -8   1  915.71   52.69
  -1   8   1  877.81   52.99
  -8  -1   1  995.60   58.99
   8   1   1  937.71   53.89
   1   8  -1    5.60    2.70
   8  -1  -1    3.80    1.80
   8  -1  -1    5.20    1.90
  -8   1  -1    3.10    1.90
  -1  -8  -1    6.10    2.30
  -1  -8  -1    5.70    1.60
  -1  -8  -1    6.70    2.00
   1   8  -1    3.20    1.70
  -8   1  -1    5.70    1.30
   8  -1  -1    3.80    2.10
  -8   1  -1    9.50    2.50
  -1  -8   1    9.00    2.10
   1   8   1    9.30    2.60
  -8   1   1    4.90    2.00
   1   8   1    9.00    2.20
  -1  -8   1    6.90    1.70
  -8   1   1    5.20    2.40
   1   8   1    6.50    2.10
   8  -1   1    4.60    1.20
   8  -1   1    4.10    1.80
   8  -1   1    4.50    2.00
  -3  -8  -1  552.64   32.50
  -3  -8  -1  611.54   32.40
   8  -3  -1  518.75   32.50
   3   8  -1  580.64   33.30
  -8   3  -1  517.05   32.90
   3   8  -1  563.44   32.20
  -3  -8  -1  584.24   31.60
   8  -3  -1  498.85   31.80
  -8   3  -1  526.75   30.70
   8  -3   1  532.05   30.40
   3   8   1  548.25   32.50
  -8   3   1  605.44   34.00
  -8   3   1  613.14   32.80
  -8   3   1  547.35   32.10
  -3  -8   1  504.15   30.90
   8  -3   1  547.65   32.40
   3   8   1  506.95   32.50
  -3  -8   1  537.05   32.20
  -8   5  -1   35.00    4.80
   5   8  -1   26.80    5.20
  -5  -8  -1   36.70    5.40
   8  -5  -1   45.00    5.60
  -8   5  -1   47.10    4.60
   8  -5  -1   43.20    5.30
   5   8   1   42.80    5.00
   8  -5   1   40.50    5.40
   8  -5   1   35.40    4.30
  -8   5   1   34.10    4.90
   5   8   1   29.10    5.30
  -5  -8   1   43.90    5.70
  -5  -8   1   48.30    5.00
   8  -7  -1  475.55   30.50
   7   8  -1  535.55   33.00
   8  -7  -1  494.85   30.20
  -8   7  -1  507.95   30.00
  -8   7  -1  500.15   29.80
  -7  -8  -1  536.45   31.60
  -7  -8   1  501.75   31.50
   8  -7   1  539.65   30.80
  -8   7   1  499.05   29.60
   8  -7   1  497.15   30.00
   7   8   1  496.55   32.20
   7   8   1  487.25   29.50
  -8   7   1  478.15   30.50
   8  -9  -1  334.57   20.90
   9   8  -1  276.67   22.10
  -8   9  -1  298.97   19.00
  -9  -8  -1  283.57   21.10
   8  -9  -1  317.27   20.30
  -8   9  -1  321.17   20.40
   9   8   1  299.77   22.30
   8  -9   1  286.97   19.80
  -9  -8   1  322.47   21.80
  -8   9   1  288.17   18.90
  -9  -8   1  315.77   21.80
  -8   9   1  272.17   20.30
   9   8   1  301.17   19.00
   8  -9   1  274.07   19.90
  -6   9  -1  200.78   14.70
  -6   9  -1  201.88   14.10
  -6   9  -1  192.48   15.10
   6  -9  -1  198.68   15.10
   9   6  -1  230.08   17.70
  -9  -6  -1  226.18   16.60
   6  -9  -1  203.18   15.20
   6  -9   1  241.88   15.80
  -6   9   1  221.38   16.00
   9   6   1  202.48   13.80
  -6   9   1  231.68   15.20
  -9  -6   1  213.48   16.40
  -6   9   1  224.38   14.50
   9   6   1  204.68   16.90
   6  -9   1  250.97   15.70
  -9  -6   1  216.68   16.80
  -4   9  -1  489.35   29.80
  -4   9  -1  520.65   29.90
  -9  -4  -1  474.45   30.10
   9   4  -1  470.85   30.00
   4  -9  -1  518.65   29.90
   4  -9  -1  473.65   28.90
  -9  -4  -1  468.05   30.70
  -4   9  -1  469.65   28.30
   9   4  -1  462.65   31.10
   9   4   1  487.75   31.10
   4  -9   1  475.95   29.60
  -4   9   1  485.55   28.70
  -9  -4   1  518.45   31.60
  -9  -4   1  531.55   30.80
   4  -9   1  494.55   29.00
  -4   9   1  475.45   30.00
  -4   9   1  458.45   29.30
  -2   9  -1  811.32   44.50
   9   2  -1  740.83   44.70
  -2   9  -1  748.93   44.10
   2  -9  -1  795.02   43.50
  -2   9  -1  811.52   43.30
   2  -9  -1  777.72   44.70
   9   2  -1  777.12   46.00
  -9  -2  -1  769.02   45.60
   9   2  -1  762.02   44.10
   2  -9  -1  838.92   44.80
  -9  -2  -1  708.33   44.30
  -2   9   1  739.93   44.50
   2  -9   1  740.43   44.40
  -2   9   1  714.93   43.10
   9   2   1  783.92   45.70
  -9  -2   1  762.32   44.70
   2  -9   1  735.73   43.10
   2  -9   1  808.22   44.30
  -9  -2   1  778.12   46.00
   0  -9  -1  631.84   35.80
   0   9  -1  672.53   37.80
   9   0  -1  628.34   38.50
   0   9  -1  620.14   36.80
  -9   0  -1  660.83   38.60
   0  -9  -1  666.53   37.70
   0   9  -1  579.64   36.10
   9   0  -1  648.14   37.10
  -9   0  -1  645.74   37.50
   0  -9  -1  640.14   37.20
   9   0  -1  623.44   37.70
   0  -9   1  663.63   36.80
   9   0   1  635.84   38.20
   0   9   1  658.03   36.60
  -9   0   1  645.84   37.50
   0  -9   1  625.44   36.10
   0   9   1  592.34   37.30
   0   9   1  640.94   37.60
   9   0   1  628.34   37.20
  -9   0   1  654.73   39.00
   9   0   1  621.64   35.00
   2   9  -1 5098.89  282.07
   9  -2  -1 5376.16  282.17
   9  -2  -1 5434.76  283.17
  -2  -9  -1 5093.29  282.47
  -9   2  -1 5317.17  282.47
  -9   2   1 5459.25  284.27
  -9   2   1 5386.96  282.47
   2   9   1 5401.66  282.87
   9  -4  -1  123.39   10.70
  -4  -9  -1  143.59   10.90
  -9   4  -1  134.19    9.30
  -4  -9  -1  120.49   10.20
   4   9  -1  132.69   11.50
  -9   4  -1  135.89   11.50
   4   9  -1  120.89   10.30
  -9   4  -1  129.59   10.40
  -4  -9  -1  127.49    9.80
   9  -4  -1  141.19   11.80
  -4  -9   1  137.19    9.60
  -9   4   1  123.19   10.40
   9  -4   1  116.89    8.80
   9  -4   1  131.39   10.60
   4   9   1  126.09   10.60
  -9   4   1  117.39   10.00
  -9   4   1  124.19   11.40
  -4  -9   1  154.98   11.10
   9  -6  -1  155.18   12.40
  -9   6  -1  173.28   11.50
  -9   6  -1  169.18   12.00
   9  -6  -1  161.28   12.00
  -6  -9  -1  141.19   12.20
   6   9  -1  147.49   13.50
   6   9   1  167.68   11.90
   9  -6   1  138.79   11.00
  -6  -9   1  165.48   12.90
   9  -6   1  138.09   11.90
  -9   6   1  144.89   12.00
  -6  -9   1  158.18   11.40
   6   9   1  169.08   13.70
  -9   6   1  148.19   11.40
   8   9  -1  252.47   19.90
   9  -8  -1  252.97   17.50
   9  -8  -1  269.47   18.40
  -9   8  -1  259.57   17.50
  -9   8  -1  254.97   17.00
  -8  -9  -1  260.07   18.70
  -9   8   1  257.97   16.90
   8   9   1  249.08   16.80
  -9   8   1  251.57   18.00
   9  -8   1  272.87   18.30
   8   9   1  241.88   19.40
  -8  -9   1  259.47   18.90
   9  -8   1  229.18   17.10
 -10  -9  -1  788.32   45.60
   9 -10  -1  685.53   43.30
  -9  10  -1  673.13   43.50
  10   9  -1  761.92   47.30
  -9  10  -1  730.63   42.50
   9 -10  -1  776.02   44.80
   9 -10   1  812.62   44.60
  10   9   1  711.03   42.30
  -9  10   1  742.03   42.40
   9 -10   1  739.43   43.50
  10   9   1  744.93   46.60
 -10  -9   1  738.23   45.50
  -9  10   1  700.23   44.20
 -10  -9   1  722.53   45.30
  -7  10  -1  439.16   26.50
   7 -10  -1  424.26   27.00
   7 -10  -1  413.86   26.70
  -7  10  -1  408.36   25.30
 -10  -7  -1  410.36   28.20
  -7  10  -1  418.56   26.90
 -10  -7  -1  453.75   28.50
  10   7  -1  410.06   29.20
   7 -10   1  409.56   26.70
 -10  -7   1  465.55   29.30
  -7  10   1  431.46   27.60
 -10  -7   1  460.65   28.70
  -7  10   1  407.56   26.30
  10   7   1  439.26   29.20
  -7  10   1  384.46   25.30
  10   7   1  422.46   25.20
   7 -10   1  390.56   26.40
  -5  10  -1 1404.76   75.79
   5 -10  -1 1290.37   75.39
   5 -10  -1 1257.47   74.79
  10   5  -1 1400.66   78.09
  -5  10  -1 1331.67   75.49
 -10  -5  -1 1396.76   76.69
  -5  10  -1 1306.27   73.99
 -10  -5  -1 1418.96   77.49
  -5  10   1 1318.17   75.19
  -5  10   1 1303.37   74.29
  10   5   1 1310.37   77.29
   5 -10   1 1395.76   75.69
   5 -10   1 1345.77   74.99
 -10  -5   1 1432.96   77.99
  -5  10   1 1402.96   76.39
 -10  -5   1 1345.77   76.59
  -3  10  -1  329.97   20.50
  10   3  -1  318.17   22.00
  10   3  -1  327.57   23.20
  -3  10  -1  331.17   21.80
   3 -10  -1  340.87   20.80
 -10  -3  -1  315.17   22.80
 -10  -3  -1  306.97   21.90
  -3  10  -1  369.76   22.00
   3 -10  -1  344.77   22.20
 -10  -3   1  329.17   22.30
 -10  -3   1  329.77   23.30
   3 -10   1  311.37   21.60
  -3  10   1  310.47   20.30
  10   3   1  326.67   22.90
   3 -10   1  340.47   21.60
  -3  10   1  319.27   22.00
   3 -10   1  320.97   20.50
  -3  10   1  347.57   21.80
 -10  -1  -1   50.29    6.90
  10   1  -1   48.30    6.40
  10   1  -1   48.20    5.90
 -10  -1  -1   49.80    6.30
  -1  10  -1   63.99    6.80
  10   1  -1   43.00    6.80
  -1  10  -1   64.09    6.90
  -1  10   1   41.70    6.40
   1 -10   1   50.19    6.60
   1 -10   1   46.40    5.30
   1 -10   1   53.29    6.10
  -1  10   1   40.70    5.90
  -1  10   1   41.50    5.50
 -10   1  -1 1803.52   97.79
   1  10  -1 1765.12   98.49
  -1 -10  -1 1831.92   97.39
 -10   1  -1 1749.43  100.29
  10  -1  -1 1789.82  100.19
  -1 -10  -1 1833.82   98.59
   1  10  -1 1927.61   99.99
 -10   1  -1 1826.72   99.19
   1  10  -1 1855.41   98.39
  -1 -10  -1 1743.33   99.09
  10  -1  -1 1805.12   99.69
  10  -1  -1 1872.51   98.69
  -1 -10   1 1894.81   98.39
  -1 -10   1 1837.92   97.39
 -10   1   1 1749.22  100.59
  10  -1   1 1751.92   98.99
  10  -1   1 1760.32   96.49
   1  10   1 1831.82   99.69
   1  10   1 1809.02   99.39
 -10   1   1 1790.42   98.69
   1  10   1 1807.92   98.29
  10  -1   1 1720.83   99.69
 -10   1   1 1803.82   99.19
  -3 -10  -1  725.23   38.00
 -10   3  -1  666.23   37.30
 -10   3  -1  636.04   40.10
  10  -3  -1  614.74   39.30
 -10   3  -1  612.94   38.60
   3  10  -1  676.13   38.80
   3  10  -1  684.83   40.00
  10  -3  -1  603.14   38.40
  -3 -10  -1  696.23   38.70
  -3 -10  -1  668.33   39.40
   3  10   1  637.84   39.20
  10  -3   1  689.53   39.40
 -10   3   1  702.13   39.20
   3  10   1  658.13   39.70
 -10   3   1  691.83   41.00
  10  -3   1  643.24   36.70
  -3 -10   1  624.94   37.20
 -10   3   1  677.23   39.00
  -3 -10   1  654.73   38.60
  -5 -10  -1 4623.04  245.18
 -10   5  -1 4676.53  245.78
  10  -5  -1 4513.55  245.38
  -5 -10  -1 4912.51  246.48
  10  -5  -1 4575.14  246.58
 -10   5  -1 4560.64  244.48
 -10   5  -1 4903.61  248.08
   5  10  -1 4554.14  247.68
   5  10  -1 4363.56  245.58
  10  -5   1 4635.74  246.38
   5  10   1 4485.45  247.28
   5  10   1 4520.45  245.78
 -10   5   1 4671.03  246.28
  10  -5   1 4544.05  244.08
  -5 -10   1 4412.46  244.58
 -10   5   1 4761.82  248.28
 -10   5   1 4715.53  245.68
  -5 -10   1 4601.04  246.38
 -10   7  -1  319.47   20.00
  10  -7  -1  302.37   20.30
  -7 -10  -1  309.27   21.30
  10  -7  -1  304.17   21.10
 -10   7  -1  327.47   20.50
   7  10  -1  301.27   22.70
   7  10   1  298.77   20.00
  10  -7   1  303.87   21.00
   7  10   1  313.17   22.50
  10  -7   1  308.27   19.80
 -10   7   1  282.47   20.50
  -7 -10   1  307.67   20.00
  -7 -10   1  330.37   21.70
 -10   7   1  311.37   20.10
 -10   9  -1  231.88   16.90
   9  10  -1  256.97   20.00
  10  -9  -1  199.48   17.20
  -9 -10  -1  257.07   18.40
 -10   9  -1  218.78   16.10
  10  -9  -1  243.88   17.00
 -10   9   1  245.28   17.70
  10  -9   1  259.67   17.20
  -9 -10   1  211.18   18.00
  10  -9   1  267.57   18.10
 -10   9   1  258.07   16.50
  -9 -10   1  240.58   18.30
   9  10   1  208.68   18.70
   9  10   1  221.48   16.10
 -10  11  -1  117.39   11.70
 -10  11  -1  141.29   10.90
  11  10  -1  115.79   13.50
  10 -11  -1  130.89   11.70
 -11 -10  -1  115.39   12.40
  10 -11  -1  136.59   12.60
 -10  11   1  124.29   10.50
  11  10   1  135.89   14.20
  11  10   1  132.59   10.60
  10 -11   1  124.19   12.10
  10 -11   1  143.49   11.90
 -11 -10   1  142.59   13.30
 -11 -10   1  125.09   12.80
 -10  11   1  138.19   12.60
  -8  11  -1  505.75   30.80
  -8  11  -1  463.95   32.10
  -8  11  -1  527.85   31.90
 -11  -8  -1  531.35   34.00
  11   8  -1  501.15   35.00
 -11  -8  -1  579.94   34.80
   8 -11  -1  525.85   32.90
   8 -11  -1  493.85   32.10
 -11  -8   1  523.85   34.50
  -8  11   1  497.45   30.80
  -8  11   1  508.85   31.90
  -8  11   1  526.35   33.30
   8 -11   1  540.35   32.70
 -11  -8   1  542.55   34.20
   8 -11   1  517.65   32.10
  11   8   1  500.45   30.50
  11   8   1  523.55   35.00
   6 -11  -1   92.89    9.00
  -6  11  -1   94.39    8.80
  -6  11  -1  102.19    8.20
  -6  11  -1   94.49    9.10
 -11  -6  -1   89.09    9.90
 -11  -6  -1   75.09    9.20
   6 -11  -1   91.49    9.40
  11   6  -1   66.49    9.80
 -11  -6   1   87.29   10.20
  -6  11   1   84.19    8.00
  11   6   1   85.49   10.20
   6 -11   1   77.69    8.20
 -11  -6   1  108.19   10.60
  -6  11   1   74.99    8.90
   6 -11   1   85.89    9.00
  -6  11   1   78.09    8.30
   4 -11  -1  101.39    8.80
 -11  -4  -1   96.09   10.30
 -11  -4  -1   99.29   10.10
  -4  11  -1   94.19    9.60
   4 -11  -1  105.59   10.30
  11   4  -1   99.69   10.00
  11   4  -1  101.39   10.70
  -4  11  -1   88.89    8.00
  -4  11  -1  108.89    9.60
  -4  11   1   94.59    9.20
  -4  11   1   81.99    9.20
  11   4   1   95.09   10.50
   4 -11   1   92.19    8.60
  -4  11   1  101.99    8.50
 -11  -4   1   78.59    9.30
   4 -11   1  103.39    9.70
 -11  -4   1   98.89   10.80
   2 -11  -1 1444.16   78.19
 -11  -2  -1 1405.26   80.99
 -11  -2  -1 1432.96   79.89
  -2  11  -1 1346.27   79.29
  -2  11  -1 1407.66   79.49
   2 -11  -1 1515.75   79.69
  11   2  -1 1462.15   81.59
   2 -11  -1 1378.16   79.59
  11   2  -1 1465.15   80.19
  11   2  -1 1408.26   78.89
  -2  11  -1 1451.15   78.09
 -11  -2   1 1383.86   81.29
   2 -11   1 1327.27   79.49
   2 -11   1 1570.24   79.59
  11   2   1 1411.56   80.99
  -2  11   1 1350.06   77.99
  -2  11   1 1504.95   79.69
 -11  -2   1 1320.87   79.59
   2 -11   1 1541.85   78.29
  11   2   1 1350.36   76.89
  -2  11   1 1389.86   79.69
   0  11  -1  216.98   16.20
 -11   0  -1  207.48   15.50
   0 -11  -1  216.28   14.00
 -11   0  -1  211.58   16.70
  11   0  -1  201.38   15.00
   0 -11  -1  202.48   15.20
   0  11  -1  187.98   14.40
  11   0  -1  200.48   15.70
   0  11  -1  218.38   15.30
  11   0  -1  204.68   16.50
   0 -11  -1  232.88   16.10
   0  11   1  225.38   16.00
   0 -11   1  214.48   14.90
  11   0   1  223.08   15.70
   0  11   1  185.48   15.40
   0  11   1  198.98   14.60
   0 -11   1  195.18   14.00
  11   0   1  209.68   13.10
 -11   0   1  202.78   16.80
 -11   0   1  204.98   15.50
 -11   2  -1  241.98   17.20
  -2 -11  -1  237.88   16.50
  -2 -11  -1  247.48   15.70
  11  -2  -1  256.77   18.40
 -11   2  -1  253.97   15.30
 -11   2  -1  243.88   18.40
  11  -2  -1  238.98   17.70
  11  -2  -1  229.68   16.40
   2  11  -1  244.48   16.70
   2  11  -1  219.18   16.40
  -2 -11  -1  216.28   17.20
   2  11  -1  274.27   18.60
 -11   2   1  230.18   16.70
 -11   2   1  253.17   17.30
  -2 -11   1  255.67   16.60
   2  11   1  261.57   17.90
  -2 -11   1  254.37   15.60
  11  -2   1  233.88   17.20
  11  -2   1  236.08   14.80
 -11   2   1  210.18   18.10
  11  -2   1  227.08   19.50
  -4 -11  -1  490.25   28.50
   4  11  -1  472.45   30.80
  -4 -11  -1  494.25   29.40
  11  -4  -1  490.35   29.10
  -4 -11  -1  459.95   29.90
  11  -4  -1  491.45   30.50
 -11   4  -1  486.25   31.30
 -11   4  -1  449.66   29.20
 -11   4  -1  490.65   28.10
   4  11  -1  440.86   29.10
 -11   4   1  476.95   29.50
  -4 -11   1  495.85   29.60
  11  -4   1  463.35   29.90
 -11   4   1  481.85   31.50
  11  -4   1  454.85   27.30
 -11   4   1  479.75   29.40
   4  11   1  483.35   30.70
   4  11   1  462.95   29.80
  -4 -11   1  462.95   27.90
  11  -6  -1  611.34   36.60
  11  -6  -1  571.04   37.50
 -11   6  -1  655.13   39.50
 -11   6  -1  576.74   35.70
   6  11  -1  620.74   39.30
  -6 -11  -1  696.33   38.20
   6  11  -1  644.14   37.30
 -11   6  -1  591.04   36.70
  -6 -11  -1  648.34   36.60
  11  -6   1  636.44   37.80
 -11   6   1  650.33   39.60
 -11   6   1  622.44   37.50
   6  11   1  595.04   38.60
   6  11   1  590.74   36.80
  -6 -11   1  594.34   36.00
  11  -6   1  620.84   35.50
  -6 -11   1  599.34   37.50
 -11   6   1  602.94   36.60
  11  -8  -1  176.98   13.90
 -11   8  -1  180.98   12.80
  11  -8  -1  170.08   12.60
  -8 -11  -1  144.49   13.00
   8  11  -1  143.59   14.40
   8  11   1  168.48   12.50
  11  -8   1  140.19   12.80
 -11   8   1  128.09   11.60
  11  -8   1  129.09   11.50
  -8 -11   1  173.88   13.90
  -8 -11   1  172.38   12.50
   8  11   1  154.18   14.60
  11 -10  -1  147.09   13.40
  11 -10  -1  133.39   12.10
  10  11  -1  165.58   15.70
 -11  10  -1  121.69   12.10
 -11  10  -1  151.38   11.90
 -10 -11  -1  170.58   14.20
 -10 -11   1  131.79   13.20
 -11  10   1  174.38   12.30
 -10 -11   1  141.89   13.90
 -11  10   1  160.68   13.40
  11 -10   1  162.28   13.70
  11 -10   1  172.28   13.10
  10  11   1  130.99   14.30
  10  11   1  133.49   11.70
 -11  12  -1  220.48   17.90
  11 -12  -1  251.57   19.00
 -12 -11  -1  212.38   18.30
 -11  12  -1  227.08   16.10
 -11  12  -1  228.48   17.10
  12  11  -1  195.98   19.60
  11 -12  -1  225.08   17.30
  11 -12   1  193.58   16.40
 -11  12   1  218.38   16.10
 -12 -11   1  240.28   19.50
 -11  12   1  211.88   20.30
  11 -12   1  208.48   17.60
 -12 -11   1  243.08   19.50
  12  11   1  239.28   20.50
  12  11   1  244.38   16.30
   9 -12  -1  374.56   26.00
 -12  -9  -1  408.36   27.90
 -12  -9  -1  373.96   27.00
  -9  12  -1  403.06   25.30
  -9  12  -1  385.06   26.10
  -9  12  -1  383.16   24.10
   9 -12  -1  381.66   25.70
  12   9  -1  363.16   28.20
  12   9   1  374.96   28.20
 -12  -9   1  396.46   27.60
  12   9   1  371.36   23.70
  -9  12   1  371.36   25.00
 -12  -9   1  407.76   27.80
   9 -12   1  376.96   25.90
   9 -12   1  352.16   24.90
  -9  12   1  370.56   24.10
  -9  12   1  370.56   26.30
 -12  -7  -1  288.77   21.80
  -7  12  -1  285.27   20.20
   7 -12  -1  320.07   21.10
  -7  12  -1  272.27   18.70
 -12  -7  -1  303.57   22.20
  -7  12  -1  312.67   21.00
  12   7  -1  296.47   23.10
   7 -12  -1  261.77   20.10
 -12  -7   1  278.47   22.20
   7 -12   1  306.87   20.70
  -7  12   1  266.57   19.80
 -12  -7   1  296.67   22.00
  12   7   1  279.17   22.60
   7 -12   1  283.67   20.40
  -7  12   1  288.67   19.30
  -7  12   1  308.17   21.60
 -12  -5  -1 1439.86   79.99
  -5  12  -1 1423.46   77.69
  12   5  -1 1467.25   80.79
   5 -12  -1 1383.76   76.89
 -12  -5  -1 1418.66   78.99
  -5  12  -1 1333.47   77.49
  -5  12  -1 1282.27   75.89
   5 -12  -1 1342.97   77.99
 -12  -5   1 1391.26   78.89
  -5  12   1 1314.17   78.19
   5 -12   1 1442.16   78.09
  -5  12   1 1433.86   76.39
  12   5   1 1260.87   79.29
  -5  12   1 1335.97   77.49
 -12  -5   1 1413.66   80.39
   5 -12   1 1377.96   76.99
  12   3  -1  750.22   48.80
 -12  -3  -1  764.62   47.40
  12   3  -1  753.62   46.30
  -3  12  -1  833.82   45.50
  -3  12  -1  771.92   46.80
 -12  -3  -1  781.42   48.60
   3 -12  -1  829.22   47.50
  -3  12  -1  868.11   47.30
   3 -12  -1  847.42   45.90
  12   3  -1  737.13   47.20
   3 -12   1  802.42   45.60
  12   3   1  792.42   44.70
  -3  12   1  794.92   45.50
   3 -12   1  735.33   47.00
   3 -12   1  837.82   46.90
  -3  12   1  755.32   47.20
 -12  -3   1  782.62   47.60
  12   3   1  800.12   48.80
  -3  12   1  805.82   46.80
 -12  -3   1  823.92   49.40
  12   1  -1  139.89   13.70
  -1  12  -1  138.99   12.70
   1 -12  -1  170.58   13.50
  -1  12  -1  160.68   11.80
  12   1  -1  152.38   12.20
 -12  -1  -1  150.88   13.70
  12   1  -1  132.59   12.50
  -1  12  -1  154.08   12.70
   1 -12  -1  174.08   11.90
 -12  -1  -1  152.18   13.00
  -1  12   1  139.19   11.70
   1 -12   1  148.89   11.20
  -1  12   1  130.39   12.40
   1 -12   1  138.29   12.10
  12   1   1  155.68   10.50
  12   1   1  153.68   13.90
 -12  -1   1  151.48   14.10
  12   1   1  159.38   12.80
  -1  12   1  145.89   12.70
 -12  -1   1  164.88   13.30
   1 -12   1  151.88   13.30
  -1 -12  -1   88.29    8.40
  12  -1  -1   69.59    7.90
 -12   1  -1   76.49    8.70
  -1 -12  -1   98.09    9.30
   1  12  -1   95.29    9.90
  12  -1  -1   82.19    9.60
   1  12  -1   97.59    8.90
  12  -1  -1   88.29    9.20
 -12   1  -1   78.09    9.40
   1  12  -1   91.09    8.50
  -1 -12  -1   91.49    7.50
 -12   1   1   91.19    9.30
   1  12   1   85.39    9.30
  12  -1   1  100.29   10.00
  12  -1   1   88.99    6.80
  -1 -12   1   86.19    8.10
   1  12   1   75.29    8.80
  12  -1   1   91.89    9.10
   1  12   1   69.69    7.80
  -1 -12   1   72.29    7.10
 -12   1   1   81.29   10.00
 -12   3  -1  373.96   22.10
  -3 -12  -1  372.06   22.40
  -3 -12  -1  321.57   23.90
  -3 -12  -1  364.26   23.30
  12  -3  -1  370.76   24.70
   3  12  -1  372.36   25.20
 -12   3  -1  364.56   25.50
  12  -3  -1  353.56   23.00
   3  12  -1  343.07   23.30
 -12   3  -1  365.06   24.00
  -3 -12   1  381.06   22.20
 -12   3   1  361.56   23.70
  -3 -12   1  380.76   23.50
  12  -3   1  345.67   21.30
   3  12   1  360.66   24.90
 -12   3   1  357.16   25.70
 -12   3   1  352.26   23.70
   3  12   1  345.37   24.00
  12  -3   1  362.56   24.20
  -5 -12  -1  959.20   53.39
   5  12  -1  942.01   56.49
  -5 -12  -1  971.20   54.59
  12  -5  -1  926.21   53.79
   5  12  -1  948.81   54.39
 -12   5  -1  896.31   54.19
  12  -5  -1  920.71   55.39
 -12   5  -1  978.40   53.19
 -12   5  -1  933.81   56.69
  12  -5   1  931.61   55.09
   5  12   1  876.01   55.79
 -12   5   1  945.71   54.69
  -5 -12   1  971.70   54.79
  12  -5   1  939.31   52.29
  -5 -12   1  961.80   53.09
 -12   5   1  947.01   54.29
   5  12   1  945.71   54.79
 -12   5   1  962.80   57.19
   7  12  -1 1276.87   74.39
  -7 -12  -1 1270.77   73.79
  -7 -12  -1 1358.46   75.39
  12  -7  -1 1324.67   74.09
  12  -7  -1 1316.27   75.69
 -12   7  -1 1340.07   73.69
 -12   7  -1 1441.96   78.09
 -12   7  -1 1342.57   74.39
   7  12  -1 1301.27   77.19
   7  12   1 1307.57   74.29
   7  12   1 1322.77   76.99
 -12   7   1 1319.97   74.09
  12  -7   1 1240.28   74.99
  -7 -12   1 1373.86   75.59
  12  -7   1 1265.67   72.89
  -7 -12   1 1400.16   73.79
 -12   7   1 1262.87   74.79
 -12   7   1 1358.56   77.69
   9  12  -1  340.27   25.60
  12  -9  -1  319.87   22.00
 -12   9  -1  326.17   21.80
   9  12  -1  334.57   22.50
  -9 -12  -1  339.17   23.50
 -12   9  -1  333.47   22.20
  12  -9  -1  299.27   23.00
   9  12   1  326.17   21.90
  12  -9   1  322.97   23.20
 -12   9   1  342.07   23.20
  -9 -12   1  323.77   22.10
   9  12   1  313.87   24.70
  12  -9   1  325.87   21.70
 -12   9   1  342.17   21.80
  -9 -12   1  313.87   23.20
 -12  11  -1  450.85   29.50
  12 -11  -1  451.55   31.90
 -12  11  -1  485.55   31.30
 -11 -12  -1  484.55   32.30
  11  12  -1  487.25   34.60
  12 -11  -1  443.16   30.30
  11  12   1  484.95   34.20
 -11 -12   1  522.85   33.70
 -11 -12   1  498.35   32.50
 -12  11   1  472.15   29.60
  12 -11   1  479.25   30.40
 -12  11   1  489.85   31.90
  11  12   1  441.06   29.40
  12 -11   1  483.45   31.80
  12 -13  -1  392.76   27.00
  13  12  -1  396.56   31.00
 -13 -12  -1  461.35   30.90
 -12  13  -1  378.46   30.20
  12 -13  -1  385.86   28.30
 -13 -12  -1  385.66   31.40
 -12  13  -1  367.06   26.30
 -12  13  -1  383.76   25.50
  13  12   1  384.26   30.40
 -12  13   1  413.86   28.70
 -13 -12   1  395.96   29.40
  12 -13   1  411.26   28.40
 -13 -12   1  386.76   28.60
 -12  13   1  395.76   25.60
  13  12   1  373.66   25.30
  12 -13   1  399.26   26.60
 -10  13  -1  594.14   37.00
  10 -13  -1  616.74   39.90
  10 -13  -1  589.74   38.80
 -10  13  -1  618.24   39.60
  13  10  -1  654.93   43.10
 -13 -10  -1  660.13   41.90
 -10  13  -1  617.94   38.40
 -13 -10  -1  613.44   40.70
  13  10   1  599.94   36.80
 -10  13   1  603.14   37.20
 -10  13   1  639.44   38.70
  10 -13   1  664.33   40.10
 -10  13   1  623.54   40.30
 -13 -10   1  628.74   41.20
  13  10   1  616.14   42.20
 -13 -10   1  622.14   40.90
  10 -13   1  634.84   38.60
  -8  13  -1  108.79   10.50
   8 -13  -1  111.69   11.10
  13   8  -1  125.89   13.60
   8 -13  -1   95.19   10.50
  -8  13  -1  103.69   11.00
 -13  -8  -1  120.89   12.50
  -8  13  -1  109.09    9.70
  13   8   1  110.89    9.30
 -13  -8   1  108.09   11.90
 -13  -8   1  104.49   12.10
  -8  13   1  103.19   10.50
  13   8   1  113.89   12.90
  -8  13   1  118.29   10.10
   8 -13   1  126.19   11.30
  13   6  -1  972.80   56.99
  -6  13  -1  808.02   51.49
  -6  13  -1  910.51   53.39
 -13  -6  -1 1008.20   55.69
 -13  -6  -1  970.50   56.19
   6 -13  -1  866.91   53.69
   6 -13  -1  851.41   52.79
  -6  13  -1  906.41   53.69
  13   6   1  868.51   55.79
  -6  13   1  921.11   53.69
  -6  13   1  915.81   54.59
  -6  13   1  941.21   52.09
 -13  -6   1  881.11   54.69
   6 -13   1  960.10   53.79
 -13  -6   1  847.32   55.49
   6 -13   1  938.41   53.29
   4 -13  -1  348.67   24.90
 -13  -4  -1  366.86   25.70
  13   4  -1  341.87   26.60
  -4  13  -1  405.66   25.00
  -4  13  -1  374.56   25.00
   4 -13  -1  385.46   23.80
 -13  -4  -1  385.86   26.90
  -4  13  -1  339.87   23.00
  13   4  -1  387.86   25.80
  13   4  -1  363.56   24.40
  13   4   1  341.27   26.40
   4 -13   1  397.16   24.10
 -13  -4   1  340.57   26.50
   4 -13   1  354.56   25.00
 -13  -4   1  359.26   25.60
  -4  13   1  389.86   24.90
  -4  13   1  381.06   23.50
  -4  13   1  372.66   25.50
 -13  -2  -1  273.47   20.30
   2 -13  -1  301.47   20.50
  -2  13  -1  289.37   20.30
  -2  13  -1  289.17   20.40
   2 -13  -1  278.57   18.60
   2 -13  -1  278.57   19.70
  13   2  -1  282.47   21.80
 -13  -2  -1  276.67   21.60
  13   2  -1  279.37   20.60
  -2  13  -1  291.37   18.80
  13   2  -1  278.97   19.40
 -13  -2   1  260.27   21.40
   2 -13   1  293.77   18.60
  13   2   1  279.97   17.60
  -2  13   1  275.57   20.00
 -13  -2   1  255.87   20.00
  -2  13   1  292.27   20.50
   2 -13   1  249.28   20.00
  13   2   1  281.37   21.50
   2 -13   1  283.47   19.60
  -2  13   1  274.17   18.80
 -13   0  -1  122.09   11.30
  13   0  -1  109.79    9.90
   0  13  -1  112.69   11.30
   0 -13  -1  102.19    8.90
   0  13  -1  105.49    9.70
  13   0  -1  107.39   11.50
   0 -13  -1  119.09   10.60
   0  13  -1  106.19   10.20
  13   0  -1  112.69   11.20
 -13   0  -1  103.79   11.50
   0 -13  -1  104.09   10.50
  13   0   1  107.09   11.50
  13   0   1  121.59   10.80
   0  13   1  119.99   10.90
   0  13   1   91.09   10.30
 -13   0   1  121.59   12.30
   0  13   1   96.69    9.60
  13   0   1  121.59    8.50
 -13   0   1  110.79   10.60
   0 -13   1  104.49    9.90
   0 -13   1  117.49    9.40
   2  13  -1  166.38   13.20
  -2 -13  -1  161.58   13.80
 -13   2  -1  152.58   13.30
  13  -2  -1  171.98   14.40
  -2 -13  -1  159.58   11.70
  13  -2  -1  165.58   14.50
 -13   2  -1  153.68   11.40
   2  13  -1  167.58   13.10
 -13   2  -1  158.38   14.70
   2  13  -1  182.08   15.00
  -2 -13  -1  162.48   12.90
  13  -2  -1  155.68   12.60
 -13   2   1  163.18   13.10
   2  13   1  168.28   13.90
  13  -2   1  151.48   14.00
  13  -2   1  165.38   13.80
 -13   2   1  163.28   13.40
  -2 -13   1  164.48   11.70
  13  -2   1  165.68   11.00
 -13   2   1  134.49   14.30
   2  13   1  152.88   14.10
  -2 -13   1  161.28   12.50
   4  13  -1 1105.29   63.69
   4  13  -1 1217.28   66.59
  -4 -13  -1 1124.09   62.49
 -13   4  -1 1082.89   62.09
  -4 -13  -1 1204.28   64.19
 -13   4  -1 1014.20   63.59
  13  -4  -1 1052.99   62.89
  13  -4  -1 1097.59   65.09
  -4 -13  -1 1131.49   64.99
 -13   4  -1 1122.29   66.49
 -13   4   1 1110.89   63.89
   4  13   1 1117.19   64.49
  -4 -13   1 1115.49   63.69
  13  -4   1 1192.98   65.19
  -4 -13   1 1102.79   62.09
 -13   4   1 1166.68   67.19
   4  13   1 1003.30   64.99
 -13   4   1 1222.58   64.49
  13  -4   1 1076.99   61.29
 -13   6  -1  201.28   14.70
   6  13  -1  227.08   16.20
  13  -6  -1  191.28   15.10
 -13   6  -1  210.18   18.00
  -6 -13  -1  227.28   16.50
   6  13  -1  213.48   18.00
  13  -6  -1  197.28   16.60
  -6 -13  -1  217.98   15.10
 -13   6  -1  202.88   15.70
   6  13   1  185.18   15.70
  -6 -13   1  191.68   15.80
   6  13   1  207.18   17.60
  -6 -13   1  187.28   14.40
  13  -6   1  213.08   16.50
 -13   6   1  214.38   16.20
 -13   6   1  225.08   15.90
 -13   6   1  208.98   18.00
  13  -6   1  216.98   14.20
   8  13  -1   18.70    5.60
  -8 -13  -1   19.50    4.70
  13  -8  -1    9.50    3.80
 -13   8  -1   15.00    3.50
 -13   8  -1   13.90    4.80
   8  13  -1    8.60    3.00
  -8 -13  -1   13.80    3.80
 -13   8  -1    8.90    3.50
  13  -8  -1    8.70    2.90
   8  13   1    6.70    3.60
 -13   8   1   16.20    4.10
  13  -8   1    9.20    3.80
 -13   8   1   12.50    3.50
  -8 -13   1    8.30    3.00
 -13   8   1   19.80    5.80
   8  13   1    9.90    3.50
  13  -8   1   14.30    3.40
  10  13  -1  500.35   36.60
  13 -10  -1  538.05   32.90
  13 -10  -1  547.45   34.90
 -13  10  -1  536.85   33.20
 -10 -13  -1  530.85   34.40
 -13  10  -1  546.75   32.70
  10  13  -1  506.45   32.90
 -10 -13   1  528.65   34.50
 -13  10   1  516.75   33.90
  13 -10   1  505.65   32.40
  10  13   1  521.45   32.50
 -13  10   1  497.75   32.00
 -10 -13   1  531.65   32.70
  10  13   1  501.45   36.20
  13 -10   1  491.15   33.80
 -12 -13  -1  326.47   24.80
 -13  12  -1  298.37   23.80
 -13  12  -1  342.67   22.60
  13 -12  -1  324.77   23.50
  12  13  -1  351.46   23.80
  12  13  -1  338.17   27.60
  13 -12  -1  350.26   25.50
  12  13   1  355.46   27.70
 -12 -13   1  345.07   26.20
  12  13   1  315.07   22.50
  13 -12   1  323.77   24.70
 -13  12   1  323.97   24.70
  13 -12   1  328.47   23.20
 -12 -13   1  350.56   25.50
 -13  12   1  355.96   22.90
  14  13  -1  219.18   21.30
 -14 -13  -1  238.48   21.30
 -13  14  -1  172.28   17.50
 -13  14  -1  221.58   16.50
  13 -14  -1  205.88   19.00
  13 -14  -1  233.18   18.40
 -13  14  -1  214.08   17.60
 -14 -13  -1  173.38   17.20
 -13  14   1  195.78   16.30
  14  13   1  213.98   21.00
 -13  14   1  210.98   19.00
 -13  14   1  206.78   17.40
  14  13   1  221.68   16.60
  13 -14   1  240.28   17.80
  13 -14   1  235.28   19.10
 -14 -13   1  216.08   19.40
 -11  14  -1  144.49   14.20
  11 -14  -1  162.58   14.40
 -11  14  -1  146.79   12.40
  14  11  -1  146.19   16.70
  11 -14  -1  155.58   15.10
 -14 -11  -1  159.98   16.60
 -11  14  -1  164.88   13.90
  14  11   1  142.09   12.00
 -11  14   1  145.29   12.40
 -14 -11   1  139.19   15.00
 -11  14   1  140.89   14.50
 -11  14   1  137.99   13.30
  14  11   1  144.69   16.70
  11 -14   1  149.99   14.70
  11 -14   1  152.98   13.50
 -14 -11   1  159.08   15.40
 -14  -9  -1  779.92   47.40
   9 -14  -1  718.43   44.90
  14   9  -1  745.23   48.60
   9 -14  -1  689.83   44.90
  -9  14  -1  696.83   44.10
  -9  14  -1  625.94   51.69
  -9  14  -1  684.63   42.60
 -14  -9  -1  771.72   47.20
  14   9   1  683.83   47.50
   9 -14   1  796.62   44.80
 -14  -9   1  755.52   47.50
  -9  14   1  752.42   46.30
   9 -14   1  798.02   45.70
  -9  14   1  734.73   44.40
  14   9   1  679.83   41.90
  -9  14   1  708.93   43.00
 -14  -9   1  707.63   46.50
 -14  -7  -1  426.86   27.80
  14   7  -1  383.06   28.60
  -7  14  -1  358.16   24.90
  -7  14  -1  322.97   23.20
 -14  -7  -1  363.76   27.20
  -7  14  -1  386.66   25.80
   7 -14  -1  362.76   25.60
   7 -14  -1  364.66   25.10
  14   7   1  366.26   27.80
  -7  14   1  349.17   26.00
  -7  14   1  357.26   23.60
   7 -14   1  363.86   25.40
 -14  -7   1  369.46   26.60
   7 -14   1  383.76   25.40
  -7  14   1  356.46   25.10
 -14  -5  -1   32.50    6.90
   5 -14  -1   36.10    6.90
  14   5  -1   23.60    6.50
  -5  14  -1   28.80    5.60
 -14  -5  -1   30.30    6.40
   5 -14  -1   36.30    5.60
  -5  14  -1   39.40    5.10
 -14  -5   1   33.60    6.60
  14   5   1   28.60    6.90
   5 -14   1   26.00    5.20
   5 -14   1   36.10    6.40
 -14  -5   1   28.90    6.70
  -5  14   1   37.40    5.20
  -5  14   1   43.40    6.40
   3 -14  -1  875.21   49.60
  -3  14  -1  829.92   49.40
   3 -14  -1  830.92   47.70
  -3  14  -1  824.62   49.40
  14   3  -1  780.22   51.29
 -14  -3  -1  833.32   51.49
  14   3  -1  793.22   49.90
  -3  14  -1  820.82   47.50
  14   3  -1  823.62   48.60
   3 -14  -1  811.02   49.30
 -14  -3  -1  818.62   49.99
  -3  14   1  816.22   49.10
   3 -14   1  861.31   49.00
  -3  14   1  889.01   48.20
   3 -14   1  910.81   48.10
 -14  -3   1  800.12   49.90
   3 -14   1  789.12   49.70
  14   3   1  771.12   50.89
  14   3   1  790.52   46.50
  -3  14   1  809.42   49.70
 -14  -3   1  817.02   51.69
   1 -14  -1  331.97   22.00
  14   1  -1  299.77   21.10
 -14  -1  -1  310.77   23.70
  -1  14  -1  313.67   22.20
  14   1  -1  309.27   23.80
  -1  14  -1  302.07   20.90
   1 -14  -1  310.87   20.50
   1 -14  -1  333.07   22.50
 -14  -1  -1  311.47   22.50
  -1  14  -1  302.77   22.80
  14   1  -1  312.27   22.90
  -1  14   1  350.76   23.00
   1 -14   1  326.97   20.50
   1 -14   1  310.47   21.70
  -1  14   1  306.67   22.50
  14   1   1  323.47   22.30
  14   1   1  296.07   23.30
 -14  -1   1  308.27   22.50
  -1  14   1  287.67   20.90
 -14  -1   1  293.47   23.50
  14   1   1  326.17   19.50
   1 -14   1  304.27   22.80
   1  14  -1  593.64   37.90
   1  14  -1  569.84   36.00
   1  14  -1  551.24   35.50
  14  -1  -1  592.44   38.20
 -14   1  -1  546.35   37.80
  -1 -14  -1  587.74   34.30
  14  -1  -1  599.14   35.50
  -1 -14  -1  589.04   36.80
  -1 -14  -1  591.14   36.00
  14  -1  -1  603.14   37.60
 -14   1  -1  584.14   36.60
  -1 -14   1  577.44   34.40
 -14   1   1  563.34   38.30
   1  14   1  550.14   37.30
   1  14   1  590.14   35.80
   1  14   1  575.54   36.50
  14  -1   1  570.94   33.10
 -14   1   1  598.44   36.70
  14  -1   1  601.84   36.80
  -1 -14   1  577.34   35.50
  14  -1   1  569.14   37.40
   3  14  -1  386.86   27.70
  -3 -14  -1  376.76   24.20
   3  14  -1  338.77   25.10
  -3 -14  -1  378.16   25.30
 -14   3  -1  452.55   29.20
  14  -3  -1  437.66   25.60
 -14   3  -1  395.26   24.10
  -3 -14  -1  353.46   26.40
 -14   3  -1  419.66   26.60
  14  -3  -1  420.06   27.60
   3  14   1  414.46   26.80
 -14   3   1  373.16   25.60
  -3 -14   1  427.76   24.50
 -14   3   1  333.07   27.40
  -3 -14   1  426.06   25.80
  14  -3   1  357.06   23.00
  14  -3   1  356.86   26.10
 -14   3   1  353.46   25.60
   3  14   1  444.96   28.50
  14  -5  -1   12.80    4.10
  14  -5  -1   14.80    3.90
   5  14  -1   17.70    5.80
  -5 -14  -1   17.20    4.10
 -14   5  -1   13.40    3.40
  -5 -14  -1   13.80    3.90
 -14   5  -1   12.30    4.80
   5  14  -1   18.10    5.20
 -14   5  -1   16.30    4.60
 -14   5   1   18.80    5.60
   5  14   1    7.90    4.10
  14  -5   1   16.20    3.20
   5  14   1   11.00    3.90
  -5 -14   1   11.90    3.80
 -14   5   1   11.70    3.50
  14  -5   1   12.70    4.60
 -14   5   1   14.10    4.00
 -14   7  -1   93.09    8.90
 -14   7  -1   84.99    9.20
  14  -7  -1   96.59   10.40
 -14   7  -1  110.99   12.50
  -7 -14  -1  100.39   10.10
   7  14  -1   81.09   11.10
   7  14  -1   78.19    9.10
  -7 -14  -1   89.79    8.90
  14  -7  -1   95.89    9.30
  14  -7   1   91.99    8.20
  14  -7   1   97.99   12.20
 -14   7   1   92.59   11.40
  -7 -14   1   89.29    8.60
  -7 -14   1  105.39   10.30
   7  14   1   94.09   10.00
 -14   7   1   93.19    9.90
   7  14   1   77.49   10.60
 -14   7   1   91.79    9.40
 -14   9  -1   14.10    4.10
  14  -9  -1   20.00    4.60
 -14   9  -1   16.20    6.00
  14  -9  -1   11.80    4.40
  -9 -14  -1   13.60    3.80
  -9 -14  -1   16.50    4.70
 -14   9  -1    7.70    2.80
   9  14  -1   27.40    6.80
   9  14  -1   13.10    3.60
   9  14   1   10.50    3.80
 -14   9   1   11.90    5.30
 -14   9   1   16.00    4.10
  -9 -14   1   11.10    3.50
 -14   9   1   12.70    3.90
   9  14   1    6.20    4.40
  14  -9   1   14.90    4.40
  14  -9   1   17.10    4.00
  -9 -14   1   17.00    4.60
  14 -11  -1   22.80    5.20
  14 -11  -1   43.20    7.80
  11  14  -1   38.90    6.60
 -14  11  -1   25.60    5.80
  11  14  -1   34.80    8.50
 -14  11  -1   34.80    6.00
 -11 -14  -1   49.60    7.60
  14 -11   1   45.40    6.80
 -11 -14   1   39.20    7.90
 -11 -14   1   23.80    5.30
  14 -11   1   48.00    8.30
  11  14   1   35.50    8.50
 -14  11   1   29.60    6.30
 -14  11   1   48.20    6.50
 -11 -14   1   36.00    7.10
 -14  13  -1  354.26   26.90
  14 -13  -1  400.56   28.90
  14 -13  -1  367.76   26.30
  13  14  -1  372.36   30.50
 -14  13  -1  371.26   25.10
  13  14  -1  365.76   25.90
 -14  13   1  342.57   25.10
  14 -13   1  360.16   25.70
  13  14   1  382.56   25.40
 -14  13   1  380.36   28.10
 -13 -14   1  382.46   28.20
  14 -13   1  395.96   28.20
  13  14   1  428.86   31.50
  14 -15  -1  142.79   16.20
 -14  15  -1  169.28   14.80
 -14  15  -1  130.89   14.70
  15  14  -1  126.59   16.70
  15  14  -1  121.59   12.60
 -15 -14  -1  117.19   15.40
 -15 -14  -1  109.29   13.60
  14 -15  -1  133.89   15.30
 -14  15  -1  152.28   12.80
  14 -15   1  120.69   12.70
 -15 -14   1  169.08   16.30
  15  14   1  150.88   12.70
 -14  15   1  130.09   13.60
 -14  15   1  132.69   15.20
  14 -15   1  143.79   15.40
 -14  15   1  114.79   11.80
 -15 -14   1  160.88   16.50
  15  14   1  156.38   17.60
 -12  15  -1    0.40    3.10
 -12  15  -1    6.30    3.20
  12 -15  -1    7.20    4.30
 -12  15  -1    7.50    4.00
 -15 -12  -1   13.80    5.90
  15  12  -1   16.60    6.20
 -15 -12  -1   15.00    4.10
  12 -15  -1    6.60    4.20
  15  12   1   10.20    5.00
 -15 -12   1    8.00    5.00
  12 -15   1   14.10    5.30
 -12  15   1   12.90    4.40
  12 -15   1    6.30    3.40
 -15 -12   1    8.80    5.90
  15  12   1    6.40    2.60
 -12  15   1   13.70    4.50
 -12  15   1   14.80    5.70
  10 -15  -1   80.59   10.20
 -10  15  -1   80.89    9.70
  10 -15  -1   81.29   10.20
 -10  15  -1   92.59   10.80
 -10  15  -1   79.09    8.50
  15  10  -1   84.29   12.50
 -15 -10  -1   83.99   11.40
  15  10   1   92.89   12.80
 -10  15   1   68.49    9.50
 -10  15   1   78.69    8.60
  15  10   1   80.39    8.20
  10 -15   1   73.19    9.60
 -15 -10   1  100.49   11.80
  10 -15   1   63.09    9.80
 -15 -10   1   92.39   12.00
 -10  15   1   70.79    9.40
  -8  15  -1   78.69    8.80
   8 -15  -1   81.09   10.10
  -8  15  -1   94.99   10.40
   8 -15  -1   86.79   11.00
  15   8  -1  117.49   13.90
 -15  -8  -1  111.79   12.30
 -15  -8  -1  108.19   12.40
  -8  15  -1  101.69   10.90
  -8  15   1   95.29    9.30
  -8  15   1   93.49   10.40
  15   8   1   88.29   12.40
   8 -15   1  106.49   10.90
   8 -15   1  104.59   10.80
  -8  15   1   89.49   11.50
 -15  -8   1   92.89   11.90
 -15  -8   1   95.59   11.50
  15   6  -1  370.86   28.80
   6 -15  -1  400.16   25.70
 -15  -6  -1  370.46   27.30
  -6  15  -1  367.66   24.30
  -6  15  -1  374.56   26.20
   6 -15  -1  354.16   25.90
 -15  -6  -1  403.56   28.70
  -6  15  -1  372.66   25.60
   6 -15   1  386.66   25.70
 -15  -6   1  378.16   27.40
  -6  15   1  369.86   25.70
   6 -15   1  370.76   26.30
  15   6   1  375.36   28.60
  -6  15   1  389.36   24.40
 -15  -6   1  389.66   28.90
  -6  15   1  350.56   26.50
  15   4  -1 1054.29   62.69
  -4  15  -1 1098.89   61.79
 -15  -4  -1 1082.69   64.39
  15   4  -1 1021.00   60.79
   4 -15  -1 1041.50   61.69
  -4  15  -1 1015.60   61.39
 -15  -4  -1 1057.29   62.79
  -4  15  -1 1081.09   59.79
  15   4  -1 1018.30   64.19
   4 -15  -1 1040.10   60.09
  -4  15   1 1071.19   61.59
  15   4   1 1050.19   64.19
 -15  -4   1 1012.60   62.49
 -15  -4   1 1040.60   64.49
  -4  15   1 1046.50   62.39
  15   4   1  986.40   58.79
   4 -15   1 1077.39   60.59
  -4  15   1 1108.79   60.19
   4 -15   1 1075.49   62.39
  -2  15  -1  270.67   20.00
 -15  -2  -1  325.37   24.10
  15   2  -1  329.07   21.40
  15   2  -1  324.67   23.00
   2 -15  -1  284.77   21.50
  -2  15  -1  264.57   21.20
   2 -15  -1  304.67   21.40
  15   2  -1  307.27   23.90
  -2  15  -1  320.87   22.70
   2 -15  -1  268.07   19.70
 -15  -2  -1  328.67   22.90
  -2  15   1  314.37   22.40
  15   2   1  282.17   23.00
 -15  -2   1  277.67   23.50
   2 -15   1  315.47   22.90
  -2  15   1  321.17   21.00
  15   2   1  283.27   18.90
   2 -15   1  329.57   21.90
 -15  -2   1  263.17   21.60
   0 -15  -1  316.27   21.20
  15   0  -1  322.77   22.00
   0 -15  -1  366.76   23.80
 -15   0  -1  306.87   24.50
   0  15  -1  328.17   22.30
  15   0  -1  349.57   24.20
   0 -15  -1  335.47   22.90
   0  15  -1  299.87   23.80
 -15   0  -1  318.77   23.20
  15   0  -1  331.17   24.80
   0  15  -1  316.07   23.00
   0  15   1  295.87   22.00
   0  15   1  285.37   22.40
  15   0   1  340.77   20.10
 -15   0   1  316.47   25.00
  15   0   1  340.87   24.70
   0 -15   1  317.57   22.70
   0  15   1  310.47   23.70
  15   0   1  349.57   23.70
 -15   0   1  322.87   23.30
   2  15  -1   12.60    3.90
  -2 -15  -1   14.30    4.20
 -15   2  -1   15.00    4.50
  -2 -15  -1    9.60    3.20
  -2 -15  -1   12.00    2.90
   2  15  -1   14.50    4.60
 -15   2  -1   11.30    4.10
  15  -2  -1    9.40    3.10
  15  -2  -1   12.30    4.10
   2  15  -1   10.60    3.70
   2  15   1   10.60    4.10
 -15   2   1   11.80    4.20
  -2 -15   1   11.10    4.50
 -15   2   1    9.50    4.40
  15  -2   1   13.90    4.60
  15  -2   1   14.60    2.90
   2  15   1   10.20    4.40
  -2 -15   1   10.60    3.50
  15  -4  -1  534.75   33.30
  -4 -15  -1  529.95   35.40
  -4 -15  -1  563.54   34.30
   4  15  -1  584.34   37.30
   4  15  -1  501.25   33.90
 -15   4  -1  545.75   32.60
  -4 -15  -1  557.74   32.80
  15  -4  -1  511.45   35.30
 -15   4  -1  570.84   37.50
 -15   4  -1  502.95   34.20
  15  -4   1  590.44   34.00
  15  -4   1  548.95   35.30
  -4 -15   1  535.65   32.30
 -15   4   1  580.74   37.90
   4  15   1  536.45   36.50
 -15   4   1  543.65   34.40
 -15   4   1  547.45   34.30
   4  15   1  474.75   36.30
  -4 -15   1  519.75   33.70
 -15   6  -1   15.70    3.70
 -15   6  -1   13.70    4.90
  15  -6  -1   16.50    4.70
   6  15  -1   18.40    5.90
  15  -6  -1   18.20    4.00
  -6 -15  -1   13.40    4.20
 -15   6  -1   14.00    4.30
   6  15  -1   18.70    4.50
  -6 -15  -1   17.60    4.10
   6  15   1   20.40    4.80
 -15   6   1   17.80    4.50
  15  -6   1   17.90    5.10
 -15   6   1   17.10    4.60
 -15   6   1   18.60    6.80
  15  -6   1   13.90    3.00
   6  15   1   19.70    5.50
  -6 -15   1   18.40    4.70
  -6 -15   1   20.80    4.10
  15  -8  -1   90.79   10.20
 -15   8  -1   99.09   12.80
  -8 -15  -1   76.99    8.40
 -15   8  -1   70.79    8.80
   8  15  -1  100.49   10.20
 -15   8  -1   64.99    8.10
   8  15  -1   83.79   11.40
  15  -8  -1   78.19    8.70
   8  15   1   81.19    9.50
   8  15   1   58.79   10.80
 -15   8   1   90.99   10.00
 -15   8   1  101.69   12.60
 -15   8   1   84.79    9.00
  15  -8   1   81.59   10.10
  -8 -15   1   88.99    8.60
  15  -8   1   88.39    8.40
  -8 -15   1   85.89   10.00
 -15  10  -1  305.17   24.00
 -15  10  -1  343.27   28.50
  10  15  -1  348.57   28.40
  10  15  -1  358.46   25.00
  15 -10  -1  380.76   27.10
 -15  10  -1  367.56   24.50
 -10 -15  -1  361.56   26.00
 -10 -15  -1  328.77   24.00
  15 -10  -1  348.37   24.40
  10  15   1  351.46   24.70
 -10 -15   1  390.66   26.50
 -15  10   1  381.26   29.40
  10  15   1  392.16   29.20
  15 -10   1  349.27   23.90
 -10 -15   1  381.26   24.40
  15 -10   1  340.47   25.90
 -15  10   1  359.76   24.30
  12  15  -1  204.68   17.00
  12  15  -1  216.88   21.10
 -15  12  -1  167.18   18.80
 -12 -15  -1  169.88   17.00
  15 -12  -1  233.28   17.60
 -15  12  -1  218.38   16.50
  15 -12  -1  237.98   20.00
 -15  12  -1  238.48   22.00
 -12 -15  -1  189.48   16.60
 -12 -15   1  210.78   16.90
 -15  12   1  189.18   16.00
  12  15   1  217.88   17.00
  15 -12   1  203.58   18.30
  12  15   1  226.18   21.10
 -12 -15   1  239.18   19.20
  15 -12   1  195.88   16.40
 -15  14  -1   50.49    8.80
  14  15  -1   36.70    7.20
  15 -14  -1   61.59    9.00
  14  15  -1   38.50    9.60
 -15  14  -1   61.79    7.60
  15 -14  -1   63.29   10.80
  14  15   1   66.29    8.50
  15 -14   1   44.80    9.20
 -15  14   1   55.39    7.50
 -14 -15   1   58.59   10.50
  15 -14   1   58.09    8.30
 -15  14   1   37.40    8.40
 -14 -15   1   48.20    9.30
 -14 -15   1   49.10    7.60
  14  15   1   50.99   10.80
 -15  16  -1  141.39   14.50
 -15  16  -1  113.09   14.80
 -15  16  -1  137.39   13.20
 -16 -15  -1  160.38   18.20
  15 -16  -1  169.18   15.70
  16  15  -1  145.49   18.70
 -16 -15  -1  119.49   15.00
  16  15  -1  151.18   14.10
 -15  16   1  133.89   16.30
  16  15   1  130.59   12.90
 -16 -15   1  137.49   16.10
  15 -16   1  138.69   13.80
  15 -16   1  161.78   16.70
 -15  16   1  178.88   15.70
 -16 -15   1  144.49   16.20
 -15  16   1  146.79   13.60
  16  15   1  122.99   17.00
 -13  16  -1   42.80    8.00
 -13  16  -1   46.40    8.60
 -16 -13  -1   59.19   11.20
  13 -16  -1   68.59   10.60
 -13  16  -1   64.49    8.00
  16  13  -1   44.90   10.10
 -16 -13  -1   42.20    8.50
  13 -16  -1   49.20   10.10
 -13  16   1   53.99    9.90
  16  13   1   37.90    9.90
  13 -16   1   57.99    8.60
  16  13   1   57.69    7.40
 -13  16   1   38.50    7.50
 -13  16   1   47.10    7.30
  13 -16   1   45.70    9.30
 -16 -13   1   47.30    9.20
 -16 -13   1   49.00   10.20
 -11  16  -1   49.60    8.90
  11 -16  -1   60.89    9.10
  16  11  -1   36.20    9.30
 -16 -11  -1   32.10    7.80
  11 -16  -1   45.60    8.50
 -11  16  -1   58.49    8.40
 -11  16  -1   57.09    7.30
 -16 -11  -1   47.10    9.80
  11 -16   1   38.90    7.20
 -16 -11   1   44.90    9.30
 -16 -11   1   67.29   11.50
 -11  16   1   48.00    9.30
 -11  16   1   42.30    7.80
 -11  16   1   48.10    6.90
  11 -16   1   41.50    8.60
  16  11   1   38.90    9.80
  -9  16  -1  370.26   27.00
  -9  16  -1  430.26   28.60
 -16  -9  -1  335.57   28.70
   9 -16  -1  409.86   28.10
   9 -16  -1  381.26   27.70
  16   9  -1  416.46   31.60
  -9  16  -1  359.46   25.40
 -16  -9  -1  433.26   30.50
   9 -16   1  382.56   27.70
  -9  16   1  397.86   29.20
  -9  16   1  384.26   25.60
   9 -16   1  401.86   27.30
  16   9   1  364.16   24.40
 -16  -9   1  407.76   29.70
  -9  16   1  383.96   27.60
 -16  -9   1  402.96   30.20
  16   9   1  379.96   30.40
   7 -16  -1   75.99    9.40
  16   7  -1   83.99   11.80
  -7  16  -1   82.19    9.90
  -7  16  -1   84.49    8.60
   7 -16  -1   77.19    9.80
 -16  -7  -1   76.89   10.80
  -7  16  -1   73.59    9.00
 -16  -7  -1   66.09   10.40
  -7  16   1   81.29    8.40
   7 -16   1   90.79   10.30
  -7  16   1   69.79   10.30
 -16  -7   1   76.69   11.50
 -16  -7   1   88.79   11.20
  16   7   1   78.69   11.60
   7 -16   1   81.49    9.80
  -7  16   1   79.49    9.70
   5 -16  -1   31.30    5.70
   5 -16  -1   27.90    6.00
  -5  16  -1   28.20    5.90
  16   5  -1   11.00    5.30
 -16  -5  -1   16.70    5.70
  16   5  -1   14.90    4.60
 -16  -5  -1   19.80    5.50
   5 -16   1   22.70    5.20
 -16  -5   1   18.90    6.30
  -5  16   1   23.00    5.70
  -5  16   1   14.30    3.80
 -16  -5   1   31.50    7.30
   5 -16   1   18.80    5.40
  16   5   1   26.00    4.40
  16   5   1   25.50    6.70
  -5  16   1   16.10    4.70
  16   3  -1  132.69   13.40
  -3  16  -1  141.49   13.20
   3 -16  -1  150.18   15.10
 -16  -3  -1  128.19   14.10
  -3  16  -1  128.99   12.70
 -16  -3  -1  126.69   13.10
   3 -16  -1  122.09   11.20
  -3  16  -1  136.49   11.70
  16   3  -1  140.19   15.10
   3 -16  -1  140.39   13.20
  16   3  -1  139.59   12.40
   3 -16   1  125.69   11.20
  -3  16   1  146.49   12.10
  -3  16   1  138.69   13.50
  16   3   1  128.19   14.30
  16   3   1  129.79   10.60
  -3  16   1  144.69   13.30
   3 -16   1  143.79   12.40
 -16  -3   1  144.49   14.00
   3 -16   1  157.48   14.30
 -16  -3   1  128.99   14.60
  16   1  -1  419.76   29.80
   1 -16  -1  456.65   27.40
   1 -16  -1  420.66   28.90
  -1  16  -1  437.56   28.00
 -16  -1  -1  433.56   31.20
  16   1  -1  472.35   31.70
  -1  16  -1  396.76   28.70
 -16  -1  -1  417.06   29.30
  -1  16  -1  376.36   29.30
   1 -16  -1  437.06   28.60
  16   1  -1  430.16   27.90
  16   1   1  417.56   25.70
  16   1   1  446.36   29.40
  16   1   1  389.16   30.00
 -16  -1   1  422.16   29.40
  -1  16   1  408.36   27.90
   1 -16   1  439.56   28.50
  -1  16   1  457.85   29.60
  -1  16   1  413.06   29.50
   1 -16   1  434.46   26.90
 -16   1  -1  149.49   15.70
  16  -1  -1  159.48   15.30
  -1 -16  -1  166.18   14.20
   1  16  -1  151.28   15.30
  -1 -16  -1  180.28   13.00
  16  -1  -1  144.89   15.40
 -16   1  -1  157.48   14.40
   1  16  -1  175.08   14.80
   1  16  -1  139.69   13.30
  16  -1  -1  159.38   13.30
 -16   1   1  179.08   14.90
  -1 -16   1  141.19   13.20
   1  16   1  152.08   14.10
  16  -1   1  174.18   11.60
  16  -1   1  174.48   15.70
   1  16   1  126.99   13.00
  16  -1   1  188.98   15.30
  -1 -16   1  142.69   12.30
  -3 -16  -1  602.44   36.20
 -16   3  -1  534.15   38.70
  -3 -16  -1  553.54   37.30
  -3 -16  -1  610.64   34.70
 -16   3  -1  561.94   36.70
   3  16  -1  633.24   39.70
  16  -3  -1  554.34   37.60
  16  -3  -1  557.24   35.10
   3  16  -1  581.74   36.40
   3  16   1  551.14   36.60
 -16   3   1  564.94   40.00
   3  16   1  577.84   39.10
  -3 -16   1  540.95   35.50
  -3 -16   1  560.14   34.20
  16  -3   1  598.84   37.40
 -16   3   1  586.34   36.20
 -16   3   1  555.84   36.40
  -5 -16  -1   38.10    5.60
 -16   5  -1   34.70    8.20
 -16   5  -1   39.50    6.90
   5  16  -1   28.90    7.30
 -16   5  -1   27.80    4.90
   5  16  -1   35.50    6.20
  16  -5  -1   39.10    7.20
  16  -5  -1   40.60    6.10
   5  16   1   34.10    7.60
  16  -5   1   43.20    5.00
  -5 -16   1   39.80    5.50
   5  16   1   47.70    7.80
  16  -5   1   35.60    6.80
 -16   5   1   38.90    6.70
  -5 -16   1   48.30    6.80
 -16   5   1   34.50    6.30
 -16   5   1   42.10    8.80
  16  -7  -1  179.28   14.20
 -16   7  -1  146.19   13.20
 -16   7  -1  173.98   14.70
  16  -7  -1  182.78   16.40
 -16   7  -1  173.68   17.60
   7  16  -1  162.48   14.60
  -7 -16  -1  160.58   13.30
  -7 -16  -1  171.68   14.80
   7  16  -1  176.08   17.30
   7  16   1  166.48   15.10
   7  16   1  190.78   17.80
 -16   7   1  156.18   14.60
 -16   7   1  158.68   14.10
 -16   7   1  171.88   17.70
  16  -7   1  161.68   12.60
  -7 -16   1  171.58   13.40
  16  -7   1  173.98   15.40
  -7 -16   1  188.78   15.40
  -9 -16  -1  152.08   13.10
 -16   9  -1  131.29   12.80
  -9 -16  -1  159.18   14.20
   9  16  -1  154.68   13.70
   9  16  -1  172.38   17.00
 -16   9  -1  132.29   12.60
 -16   9  -1  144.59   19.00
  16  -9  -1  153.78   15.50
  16  -9  -1  146.69   12.90
 -16   9   1  147.19   13.00
 -16   9   1  122.99   13.40
   9  16   1  134.39   15.60
 -16   9   1  163.48   17.60
  -9 -16   1  133.49   13.70
  -9 -16   1  146.49   12.60
   9  16   1  153.18   14.10
  16  -9   1  163.78   15.00
  16  -9   1  145.49   12.30
 -16  11  -1  127.09   13.80
  16 -11  -1  155.48   14.10
 -11 -16  -1  145.39   14.60
  11  16  -1  155.38   14.40
 -16  11  -1  138.79   17.00
  11  16  -1  178.38   21.50
  16 -11  -1  167.48   16.50
 -11 -16  -1  162.58   14.20
 -16  11  -1  160.88   13.90
 -11 -16   1  175.98   15.90
  16 -11   1  162.38   15.60
 -16  11   1  131.09   14.40
  16 -11   1  176.78   14.20
  11  16   1  142.79   16.90
 -11 -16   1  167.58   14.00
  11  16   1  153.68   14.30
 -16  11   1  207.78   20.40
 -16  11   1  187.18   14.30
  16 -13  -1  163.78   16.70
  13  16  -1  124.99   16.20
 -16  13  -1  141.09   17.10
 -16  13  -1  122.99   13.40
  13  16  -1  125.89   13.10
 -13 -16  -1  106.89   13.10
 -16  13  -1  148.19   12.80
  16 -13  -1  130.79   13.10
 -13 -16  -1  129.99   12.80
  16 -13   1  131.69   15.10
 -16  13   1  118.09   14.10
  13  16   1  135.59   16.60
 -13 -16   1  160.08   16.80
 -13 -16   1  140.69   14.70
  16 -13   1  122.39   12.50
 -16  13   1  136.59   17.50
 -16  13   1  135.49   12.50
 -13 -16   1  132.89   12.80
  13  16   1  140.29   13.30
  15  16  -1   36.40    7.20
 -16  15  -1   26.30    7.40
  16 -15  -1   32.00    7.00
 -15 -16  -1   30.30    8.30
  15  16  -1   33.00    9.60
 -15 -16  -1   29.20    8.10
 -16  15  -1   32.90    7.10
 -16  15  -1   26.60    5.80
  15  16   1   38.80    6.60
 -15 -16   1   29.80    7.70
  15  16   1   37.10    9.70
 -16  15   1   36.70    6.80
  16 -15   1   35.70    6.70
  16 -15   1   51.09   10.60
 -16  15   1   39.10    8.90
 -15 -16   1   33.20    8.80
  17  16  -1  135.99   17.70
 -16  17  -1  120.29   12.20
  16 -17  -1  114.69   14.10
 -16  17  -1  104.79   13.20
  17  16  -1  138.59   13.60
 -17 -16  -1  146.09   18.00
  16 -17  -1   99.89   14.70
 -17 -16  -1  111.59   14.30
 -16  17   1  105.09   15.20
 -16  17   1  130.69   12.60
  17  16   1  102.69   15.80
 -16  17   1  149.49   14.80
  16 -17   1  148.79   13.70
 -17 -16   1  124.49   15.60
 -17 -16   1  138.69   18.20
  17  16   1   97.79   11.60
 -17 -14  -1   71.79   11.40
 -14  17  -1   78.19   11.70
 -14  17  -1   92.69   11.50
 -17 -14  -1   74.99   13.20
  17  14  -1   85.89   10.40
 -14  17  -1   89.39   10.00
  14 -17  -1   91.89   12.20
  17  14  -1   73.79   14.00
  17  14   1   94.19   14.60
 -14  17   1   88.89   11.00
  14 -17   1   76.29   10.20
 -17 -14   1   99.49   13.50
  17  14   1   98.79    9.80
 -14  17   1   72.19    9.70
 -17 -14   1  103.89   14.40
  14 -17   1   97.99   13.20
  17  12  -1   64.29   12.50
 -12  17  -1   87.29    9.70
 -17 -12  -1   87.59   12.50
 -12  17  -1   81.59   10.50
  12 -17  -1   61.09   10.70
  12 -17  -1   78.29   10.70
 -17 -12   1   62.29   11.40
  12 -17   1   79.49   10.10
 -12  17   1   81.49   10.70
  12 -17   1   84.79   11.40
  17  12   1   79.39    8.70
 -12  17   1   87.29    9.60
 -17 -12   1   65.19   12.00
 -12  17   1   82.69   11.90
  17  12   1   54.79   11.90
 -10  17  -1   41.80    7.80
  10 -17  -1   41.20    8.40
 -17 -10  -1   51.49    9.90
  17  10  -1   42.80    9.90
 -10  17  -1   37.50    8.00
 -17 -10  -1   35.20    8.00
  10 -17  -1   38.90    8.00
 -10  17  -1   45.10    6.60
 -10  17   1   55.39    7.20
  17  10   1   39.80    6.00
  10 -17   1   53.39    9.40
 -10  17   1   34.30    8.70
  17  10   1   44.30   10.00
 -17 -10   1   37.50    9.00
  10 -17   1   60.39    8.60
 -17 -10   1   39.70    8.90
 -10  17   1   47.20    9.00
  17   8  -1  350.76   29.60
   8 -17  -1  357.26   26.20
  -8  17  -1  378.96   28.80
   8 -17  -1  373.06   26.70
  -8  17  -1  391.96   27.40
 -17  -8  -1  356.66   38.30
 -17  -8   1  390.36   32.10
 -17  -8   1  385.26   29.70
  17   8   1  354.66   29.40
  -8  17   1  370.16   26.30
  -8  17   1  342.27   25.90
   8 -17   1  356.16   26.30
  -8  17   1  349.96   27.40
   8 -17   1  384.86   26.70
   6 -17  -1   59.99    9.10
  -6  17  -1   62.99    7.30
   6 -17  -1   62.49    8.20
  17   6  -1   55.49   10.40
 -17  -6  -1   68.49    9.70
  17   6  -1   42.50    7.40
  -6  17  -1   59.09    8.50
  -6  17  -1   56.39    8.30
  -6  17   1   57.89    9.80
  17   6   1   61.99   10.90
   6 -17   1   59.49    8.00
 -17  -6   1   57.39   10.60
 -17  -6   1   46.30    9.00
  -6  17   1   57.89    8.00
   6 -17   1   65.49    9.30
  17   6   1   62.99    7.20
  -6  17   1   67.19    7.50
  17   4  -1  393.66   30.60
 -17  -4  -1  413.06   30.60
  17   4  -1  368.86   26.80
   4 -17  -1  430.26   26.70
   4 -17  -1  405.66   28.10
  -4  17  -1  428.36   28.40
  -4  17  -1  403.46   26.10
 -17  -4  -1  384.06   28.70
  -4  17  -1  391.06   27.70
  17   4  -1  386.36   28.70
 -17  -4   1  386.46   28.80
   4 -17   1  395.36   28.50
  -4  17   1  409.46   28.60
   4 -17   1  405.36   26.40
  -4  17   1  410.26   28.00
  -4  17   1  419.26   26.60
  17   4   1  391.76   30.20
  17   4   1  394.46   25.20
 -17  -4   1  382.36   30.30
   2 -17  -1  297.37   21.50
  -2  17  -1  293.67   23.20
  17   2  -1  327.97   25.90
  17   2  -1  310.47   22.50
  -2  17  -1  354.26   22.80
  -2  17  -1  341.37   24.80
   2 -17  -1  326.47   23.20
 -17  -2  -1  308.67   25.70
  17   2  -1  312.87   24.30
 -17  -2  -1  328.77   24.40
   2 -17  -1  308.27   23.40
   2 -17   1  327.97   21.70
   2 -17   1  351.56   23.40
 -17  -2   1  307.47   25.80
 -17  -2   1  320.77   24.30
   2 -17   1  332.57   24.80
  17   2   1  293.17   25.10
  -2  17   1  333.87   24.10
  -2  17   1  331.07   24.50
  -2  17   1  327.37   22.80
   0 -17  -1  223.88   17.00
  17   0  -1  245.28   20.70
   0 -17  -1  232.08   18.30
   0  17  -1  194.18   19.30
  17   0  -1  238.98   19.50
   0 -17  -1  253.67   19.60
  17   0  -1  247.08   17.90
   0  17  -1  226.48   18.00
   0  17  -1  219.88   18.50
 -17   0  -1  249.68   19.40
 -17   0  -1  237.58   20.90
 -17   0   1  229.38   19.00
   0  17   1  227.28   18.20
   0 -17   1  228.18   16.70
   0  17   1  249.08   19.00
   0  17   1  223.78   19.80
  17   0   1  234.48   20.20
  17   0   1  237.18   19.10
 -17   0   1  245.88   21.30
  17   0   1  228.38   16.50
   0 -17   1  211.08   17.90
  17  -2  -1  447.56   31.70
 -17   2  -1  453.85   31.00
   2  17  -1  452.05   30.80
  17  -2  -1  453.35   29.10
 -17   2  -1  430.26   32.90
  -2 -17  -1  467.35   30.50
   2  17  -1  452.25   33.00
  -2 -17  -1  489.15   28.90
  -2 -17  -1  448.26   31.40
   2  17  -1  408.36   30.00
  -2 -17   1  442.46   28.40
  17  -2   1  454.65   27.30
   2  17   1  442.46   32.60
 -17   2   1  430.86   33.20
 -17   2   1  459.55   30.90
   2  17   1  493.45   31.20
  17  -2   1  439.06   31.00
  -2 -17   1  476.55   30.30
  17  -4  -1   22.50    4.90
   4  17  -1   31.00    7.40
  -4 -17  -1   38.00    6.70
   4  17  -1   32.10    6.50
 -17   4  -1   25.00    6.90
  17  -4  -1   34.90    7.30
 -17   4  -1   30.10    6.60
 -17   4  -1   26.90    4.80
  -4 -17  -1   43.50    5.70
 -17   4   1   31.20    6.20
 -17   4   1   33.70    8.30
   4  17   1   32.40    6.60
 -17   4   1   22.30    4.90
  -4 -17   1   31.90    5.90
  17  -4   1   34.80    4.80
   4  17   1   27.90    7.50
  17  -4   1   26.50    6.10
  -4 -17   1   33.70    5.10
  -6 -17  -1   24.90    4.60
   6  17  -1   19.00    6.10
   6  17  -1   24.00    5.30
  -6 -17  -1   27.30    5.90
 -17   6  -1   26.80    7.10
  17  -6  -1   24.20    6.70
 -17   6  -1   17.30    4.70
  17  -6  -1   23.20    5.00
 -17   6   1   37.70    8.90
  -6 -17   1   16.30    3.90
   6  17   1   19.90    6.50
  17  -6   1   26.60    4.30
   6  17   1   14.40    4.60
  -6 -17   1   19.20    4.90
  17  -6   1   22.30    5.60
 -17   6   1   27.70    6.10
 -17   6   1   14.60    4.70
 -17   8  -1  103.39   14.60
  17  -8  -1  126.79   11.80
  -8 -17  -1  127.39   11.60
 -17   8  -1  115.69   11.50
  17  -8  -1  115.19   13.30
   8  17  -1  116.19   15.10
  -8 -17  -1  145.69   13.10
   8  17  -1  130.19   12.70
  -8 -17   1  125.79   12.60
  17  -8   1  116.49   10.50
  17  -8   1  119.49   13.10
 -17   8   1  147.99   16.20
  -8 -17   1  128.19   11.20
   8  17   1  122.89   13.10
   8  17   1  127.59   15.30
  17 -10  -1  101.59   12.80
 -17  10  -1   95.49   14.60
 -17  10  -1   86.19   10.50
  17 -10  -1  105.89   11.10
  10  17  -1  128.09   12.40
  10  17  -1  105.69   16.30
 -17  10  -1  108.09   11.40
 -10 -17  -1   90.49   11.20
 -10 -17  -1  128.89   11.60
  17 -10   1  119.69   11.10
 -10 -17   1  122.49   11.20
  10  17   1  111.69   12.20
  10  17   1   96.99   13.80
 -10 -17   1  114.49   12.30
 -17  10   1  116.99   12.60
 -17  10   1  131.69   12.00
  12  17  -1   59.09   11.90
  12  17  -1   58.89    9.00
 -17  12  -1   56.69    9.30
 -17  12  -1   49.80    7.60
  17 -12  -1   52.99   10.30
 -12 -17  -1   57.79    8.90
 -12 -17  -1   45.30    8.20
 -17  12  -1   58.09   12.10
  17 -12  -1   67.79    9.30
  17 -12   1   65.89    8.90
 -12 -17   1   67.99    9.90
 -17  12   1   70.59    8.50
 -17  12   1   64.09   12.90
  12  17   1   63.29   12.50
  12  17   1   68.89    9.50
  17 -12   1   70.49   10.70
 -12 -17   1   68.09    8.60
  14  17  -1   12.50    4.50
 -17  14  -1    6.40    4.00
  17 -14  -1   12.40    5.10
 -17  14  -1   11.50    4.50
  14  17  -1   16.40    6.80
 -14 -17  -1    3.80    4.60
 -17  14  -1    8.40    6.20
  14  17   1   25.60    8.30
 -17  14   1    9.20    4.60
  17 -14   1   14.20    4.70
  14  17   1    6.10    3.60
 -17  14   1    7.70    5.90
 -17  14   1   11.00    4.10
  17 -14   1   13.60    6.50
 -14 -17   1    9.10    6.10
 -14 -17   1   11.00    4.80
 -17  16  -1   36.10    7.40
 -16 -17  -1   38.40    8.90
 -17  16  -1   54.69    7.90
  17 -16  -1   35.80    7.70
  17 -16  -1   30.30    9.30
  16  17  -1   43.80   10.80
  16  17  -1   29.80    7.30
 -17  16  -1   34.60    8.40
 -16 -17  -1   33.70    9.30
  17 -16   1   33.80    6.50
 -17  16   1   41.10    8.50
  16  17   1   32.70    7.00
 -17  16   1   43.00    7.40
 -16 -17   1   41.10   10.40
  16  17   1   39.60   10.30
 -16 -17   1   42.90   15.10
 -17  16   1   31.60    9.10
 -17  18  -1  255.87   25.90
 -18 -17  -1  365.46   30.50
 -17  18  -1  317.47   25.10
  18  17  -1  338.17   30.70
 -17  18  -1  298.57   22.80
  17 -18  -1  252.27   27.00
  18  17  -1  243.58   22.20
 -18 -17  -1  273.47   25.10
  17 -18  -1  267.37   24.20
  18  17   1  343.37   30.40
  18  17   1  298.07   22.90
  17 -18   1  307.37   27.70
 -17  18   1  332.97   23.50
 -18 -17   1  354.76   29.30
 -17  18   1  268.07   26.90
  17 -18   1  313.37   23.70
  15 -18  -1   58.09    9.60
  15 -18  -1   68.19   12.40
 -15  18  -1   69.89    8.90
  18  15  -1   47.30    8.40
 -18 -15  -1   43.50   10.70
  18  15  -1   50.09   12.00
 -15  18  -1   46.20   10.40
 -15  18  -1   67.99   10.60
 -18 -15  -1   48.00    9.90
  18  15   1   69.49    9.10
  18  15   1   66.49   13.30
 -15  18   1   54.29    9.90
 -15  18   1   61.39    8.60
  15 -18   1   75.99   10.20
 -15  18   1   48.10   10.60
 -18 -13  -1    4.80    4.80
 -13  18  -1    2.50    3.10
 -13  18  -1   -4.40    3.30
 -13  18  -1    2.70    3.90
  18  13  -1    0.00    4.40
 -18 -13  -1    1.80    4.30
  13 -18  -1   -1.60    3.20
 -13  18   1    1.30    3.00
 -18 -13   1    6.90    4.40
 -18 -13   1   -1.60    3.70
 -13  18   1   -0.20    3.30
 -13  18   1   -6.30    3.60
  13 -18   1   -4.20    3.30
  13 -18   1    1.20    3.20
  18  13   1   -5.20    4.70
  11 -18  -1   41.30    8.20
  11 -18  -1   55.39    9.80
 -18 -11  -1   43.20   10.00
  18  11  -1   40.80   10.00
 -11  18  -1   36.00    7.40
 -18 -11  -1   25.40    7.80
 -11  18  -1   33.70    8.50
 -18 -11   1   38.40    8.90
 -18 -11   1   60.49   10.80
 -11  18   1   41.50    6.90
 -11  18   1   41.40    8.60
  18  11   1   41.60    9.80
  11 -18   1   40.70    7.50
  18  11   1   46.30    6.00
  11 -18   1   36.80    8.20
 -11  18   1   36.00    7.80
 -18  -9  -1  198.18   19.90
  -9  18  -1  226.08   18.80
   9 -18  -1  210.68   18.40
  -9  18  -1  211.98   16.50
 -18  -9  -1  173.88   19.00
   9 -18  -1  233.58   18.90
  -9  18  -1  209.58   17.60
  18   9   1  198.28   15.00
  -9  18   1  208.98   19.70
  -9  18   1  204.38   18.30
 -18  -9   1  183.08   19.50
  18   9   1  206.58   21.00
 -18  -9   1  228.88   20.30
   9 -18   1  210.68   18.30
  -9  18   1  194.88   15.90
  -7  18  -1   90.79   11.40
  18   7  -1   99.19   14.20
   7 -18  -1  105.59   12.10
 -18  -7  -1   81.89   12.20
 -18  -7  -1  113.59   13.70
  -7  18  -1   85.19   10.50
  -7  18  -1   91.79    9.80
   7 -18  -1  110.59   11.40
  18   7  -1  101.69   11.20
  -7  18   1  104.49   10.20
 -18  -7   1  112.69   13.20
 -18  -7   1  101.39   13.80
  -7  18   1   94.09   10.90
  18   7   1  107.69   14.00
  -7  18   1  110.59   12.60
   7 -18   1  104.49   11.90
   7 -18   1   95.29   10.70
  18   7   1   93.49    9.60
   5 -18  -1  495.45   37.30
  -5  18  -1  574.74   35.50
   5 -18  -1  554.34   33.50
  -5  18  -1  512.05   34.60
 -18  -5  -1  507.95   44.40
  18   5  -1  527.45   34.00
 -18  -5  -1  457.35   36.50
  18   5  -1  494.05   37.50
  18   5   1  519.55   32.10
 -18  -5   1  510.75   36.70
  -5  18   1  515.35   35.50
 -18  -5   1  482.65   37.20
  -5  18   1  531.65   34.60
   5 -18   1  556.94   35.90
   5 -18   1  536.45   33.60
  -5  18   1  551.64   33.20
  18   5   1  504.65   37.30
  18   3  -1  439.46   29.60
 -18  -3  -1  461.65   32.00
  18   3  -1  405.26   32.80
  18   3  -1  443.76   31.80
  -3  18  -1  415.96   30.40
   3 -18  -1  453.85   29.00
  -3  18  -1  495.25   32.10
  -3  18  -1  461.15   29.40
   3 -18  -1  457.15   31.10
  -3  18   1  456.75   31.40
  -3  18   1  472.45   29.80
   3 -18   1  451.15   30.30
   3 -18   1  449.76   32.00
 -18  -3   1  429.46   33.60
  -3  18   1  471.45   31.50
  18   3   1  447.96   27.70
   3 -18   1  448.16   28.80
  18   3   1  406.26   32.50
 -18  -3   1  447.56   31.80
  18   1  -1   30.50    7.80
  18   1  -1   32.60    5.70
 -18  -1  -1   25.60    7.10
  -1  18  -1   32.60    6.30
 -18  -1  -1   24.70    6.50
   1 -18  -1   33.90    6.60
   1 -18  -1   46.80    6.30
   1 -18  -1   36.70    7.50
  -1  18  -1   36.70    7.00
  18   1  -1   34.70    7.50
  -1  18  -1   47.00    8.80
 -18  -1   1   37.30    8.50
   1 -18   1   31.30    6.30
   1 -18   1   31.70    5.50
  18   1   1   29.80    7.60
  18   1   1   38.50    7.50
 -18  -1   1   41.60    7.90
  18   1   1   41.30    5.30
  -1  18   1   38.70    7.40
  -1  18   1   40.00    7.40
  -1  18   1   41.20    8.10
  18  -1  -1   98.39   12.40
 -18   1  -1   95.39   11.10
   1  18  -1   77.89   11.60
  18  -1  -1   92.49    9.50
 -18   1  -1   70.09   11.20
  -1 -18  -1   88.39   10.60
   1  18  -1   91.59   10.70
   1  18  -1   89.29   10.40
  -1 -18  -1   85.69    8.90
  -1 -18  -1   98.79   11.40
  18  -1  -1   84.49   11.00
  18  -1   1   79.69   11.60
  18  -1   1   89.39    7.90
   1  18   1   79.19   11.00
   1  18   1   80.09   10.00
 -18   1   1   87.59   12.50
  -1 -18   1   91.79   10.40
  18  -1   1   79.99   10.20
 -18   1   1   81.89   10.50
   1  18   1   94.39   10.70
  -1 -18   1   93.09    9.00
 -18   3  -1  164.58   15.70
  18  -3  -1  154.58   13.70
  -3 -18  -1  174.38   16.30
  -3 -18  -1  184.58   14.00
   3  18  -1  197.58   18.80
   3  18  -1  179.58   15.90
 -18   3  -1  135.99   17.10
  -3 -18  -1  186.08   15.60
  18  -3  -1  148.89   16.30
  18  -3   1  183.08   16.40
  -3 -18   1  171.98   13.70
  18  -3   1  174.88   12.60
 -18   3   1  197.48   16.50
   3  18   1  179.88   18.20
   3  18   1  164.68   15.50
  -3 -18   1  190.58   15.50
 -18   3   1  178.78   18.50
  -5 -18  -1  195.48   16.30
   5  18  -1  172.68   18.50
  -5 -18  -1  200.28   15.10
 -18   5  -1  171.28   14.50
 -18   5  -1  170.78   21.40
  18  -5  -1  174.18   14.90
   5  18  -1  191.38   16.50
  18  -5  -1  187.38   17.70
 -18   5  -1  172.18   18.30
 -18   5   1  221.78   19.50
  18  -5   1  197.38   13.90
   5  18   1  190.68   17.10
  -5 -18   1  201.68   16.30
  18  -5   1  203.38   17.50
 -18   5   1  203.68   19.90
   5  18   1  205.38   20.10
  -5 -18   1  199.38   14.80
  -7 -18  -1  156.58   14.30
  -7 -18  -1  159.08   12.90
 -18   7  -1  107.99   15.10
 -18   7  -1  127.59   12.20
 -18   7  -1  149.39   13.80
  18  -7  -1  148.59   12.90
   7  18  -1  145.59   14.10
  18  -7  -1  127.69   14.50
   7  18   1  140.09   16.50
  18  -7   1  141.59   11.50
   7  18   1  130.09   13.70
  18  -7   1  153.38   14.80
 -18   7   1  144.09   13.70
  -7 -18   1  153.28   12.40
  -7 -18   1  147.29   13.80
 -18   7   1  141.29   17.20
   9  18  -1  211.58   21.50
   9  18  -1  215.88   18.20
 -18   9  -1  218.48   21.80
  -9 -18  -1  203.88   18.10
  18  -9  -1  229.28   20.10
  18  -9  -1  216.68   17.10
  -9 -18  -1  223.28   17.40
 -18   9  -1  197.68   17.10
 -18   9   1  239.58   22.70
 -18   9   1  235.58   18.30
  -9 -18   1  241.58   19.10
  18  -9   1  228.58   19.70
  -9 -18   1  230.68   17.10
   9  18   1  244.18   22.30
 -18   9   1  180.28   17.70
  18  -9   1  216.18   16.60
   9  18   1  213.98   18.60
  11  18  -1  471.15   31.00
  18 -11  -1  429.16   29.50
 -11 -18  -1  386.56   30.40
  11  18  -1  447.06   35.40
 -18  11  -1  426.46   35.30
 -18  11  -1  456.25   30.00
 -18  11  -1  436.96   33.40
  18 -11  -1  482.65   33.70
  18 -11   1  419.16   29.10
 -11 -18   1  462.75   29.50
  18 -11   1  485.95   33.20
 -18  11   1  380.86   30.70
 -18  11   1  443.06   29.70
  11  18   1  438.76   31.00
 -11 -18   1  458.35   31.70
 -13 -18  -1   20.80    5.90
  13  18  -1   32.20    7.10
 -18  13  -1   26.00    8.70
  13  18  -1   27.30    8.60
 -18  13  -1   30.70    6.40
 -18  13  -1   15.60    5.60
  18 -13  -1   20.80   10.20
 -18  13   1   25.80    9.30
 -18  13   1   22.10    6.20
 -13 -18   1   25.00    8.00
  13  18   1   21.60    7.60
  13  18   1   18.60    5.70
  18 -13   1   22.10    5.30
  18 -13   1   17.80    7.00
 -13 -18   1   31.80    7.80
 -18  13   1   26.10    6.00
  18 -15  -1   21.50    6.10
 -18  15  -1   17.30    6.90
 -15 -18  -1   27.30    7.20
 -18  15  -1   21.90    5.50
  18 -15  -1   24.60    7.50
  15  18  -1   23.90    5.90
  15  18  -1   26.10    9.20
 -18  15  -1   12.80    8.10
  15  18   1   10.40    7.80
 -15 -18   1   21.80    5.60
 -18  15   1   26.70    5.90
 -18  15   1   13.50    6.30
 -18  15   1   25.70    9.60
  15  18   1   20.10    5.90
 -15 -18   1   17.10    7.20
  18 -15   1   25.40    5.70
 -17 -18  -1   93.79   13.80
  18 -17  -1   79.49   14.80
 -18  17  -1   76.49   16.30
 -17 -18  -1  123.89   17.60
 -18  17  -1  118.09   12.00
  18 -17  -1  114.79   13.70
  17  18  -1  109.59   16.70
 -18  17  -1  123.69   13.40
 -17 -18   1  110.19   15.50
 -18  17   1  102.39   12.90
  17  18   1   83.69   15.40
 -18  17   1   83.09   15.20
  17  18   1   89.69   12.20
  18 -17   1  138.29   16.90
 -18  17   1  100.29   17.70
 -17 -18   1   82.19   12.80
  18 -17   1  102.79   12.20
 -18  17   1  114.79   12.00
 -19 -18  -1   -7.40    5.10
 -18  19  -1   -9.00    5.80
  19  18  -1   -4.60    4.40
 -18  19  -1   -1.20    5.00
 -18  19   1    0.50    4.10
 -18  19   1   -0.90    3.70
 -19 -18   1   -9.50    5.20
 -18  19   1   -9.30    5.20
  18 -19   1    2.70    3.90
  19  18   1    3.40    6.70
  19  18   1   -3.60    3.90
 -16  19  -1   45.20    7.80
 -16  19  -1   29.20    8.70
  16 -19  -1   37.20    8.70
 -19 -16  -1   72.59   13.90
 -16  19  -1   46.70    9.40
 -19 -16  -1   46.90    9.70
  19  16  -1   40.10    8.10
  16 -19  -1   42.50   11.90
  19  16   1   45.00    7.60
  19  16   1   36.90   11.10
  16 -19   1   56.29    9.10
 -19 -16   1   39.20   10.10
 -16  19   1   53.79   10.30
 -19 -16   1   46.40   10.90
  16 -19   1   56.09   12.20
 -14  19  -1  364.86   26.80
 -19 -14  -1  436.76   34.00
  19  14  -1  412.76   34.70
 -14  19  -1  385.26   29.20
  19  14  -1  367.46   26.80
 -19 -14  -1  332.67   29.70
 -14  19  -1  348.17   30.10
  14 -19  -1  409.76   29.30
  14 -19  -1  333.67   30.20
 -14  19   1  383.76   29.10
  14 -19   1  422.06   28.50
 -14  19   1  382.26   26.90
 -14  19   1  293.47   37.40
 -19 -14   1  387.66   32.20
  19  14   1  406.86   34.00
  19  14   1  373.86   25.70
 -12  19  -1  121.09   15.50
 -12  19  -1  135.59   13.40
 -19 -12  -1  114.49   15.70
  19  12  -1  161.88   19.10
 -19 -12  -1  158.18   17.70
 -12  19  -1  149.88   15.10
  12 -19  -1  158.48   16.20
  19  12   1  144.09   12.30
  12 -19   1  142.99   14.50
 -12  19   1  149.19   15.60
 -19 -12   1  139.09   17.40
 -19 -12   1  116.49   16.00
  19  12   1  158.08   18.40
  12 -19   1  136.19   16.10
 -12  19   1  139.69   16.50
 -12  19   1  140.49   13.30
 -10  19  -1  376.56   27.80
 -10  19  -1  307.37   23.70
 -10  19  -1  308.77   25.20
  10 -19  -1  357.26   26.50
 -19 -10  -1  289.97   27.30
  19  10  -1  364.06   31.00
 -19 -10  -1  347.77   29.00
 -10  19   1  382.36   26.90
 -10  19   1  351.66   28.30
  10 -19   1  362.46   27.30
  10 -19   1  370.56   26.70
  19  10   1  360.06   30.20
 -19 -10   1  368.56   28.80
 -10  19   1  342.97   24.00
  19  10   1  328.37   22.80
 -19 -10   1  344.57   29.30
  19   8  -1  124.39   13.30
  19   8  -1  139.09   17.00
 -19  -8  -1   99.99   14.20
 -19  -8  -1  143.99   16.10
  -8  19  -1  140.09   14.60
  -8  19  -1  138.29   12.20
  -8  19  -1  126.49   13.00
   8 -19  -1  135.39   14.10
  -8  19   1  127.89   14.70
  19   8   1  144.49   12.70
  -8  19   1  130.99   13.30
   8 -19   1  133.19   14.00
  -8  19   1  125.29   11.70
 -19  -8   1  136.29   16.50
 -19  -8   1  136.89   15.20
   8 -19   1  140.79   14.00
  19   8   1  147.99   17.10
  -6  19  -1  131.59   13.10
  -6  19  -1  128.99   11.50
   6 -19  -1  114.39   13.00
 -19  -6  -1  132.19   14.50
  19   6  -1  117.69   12.40
  19   6  -1   94.99   15.10
   6 -19  -1  137.39   12.80
  -6  19  -1  132.49   13.90
 -19  -6  -1  101.19   13.90
  -6  19   1  127.69   11.60
   6 -19   1  146.49   13.20
   6 -19   1  112.39   13.30
  19   6   1  125.79   11.40
  -6  19   1  138.09   15.40
 -19  -6   1  132.89   16.10
 -19  -6   1  138.79   15.20
  -6  19   1  125.79   14.30
  19   6   1  115.99   15.20
  -4  19  -1  186.68   16.30
  19   4  -1  149.79   13.90
   4 -19  -1  188.38   16.20
  19   4  -1  131.39   15.20
  19   4  -1  123.49   16.10
  -4  19  -1  163.18   15.20
  -4  19  -1  187.38   14.20
   4 -19  -1  170.98   13.80
 -19  -4  -1  142.19   15.50
  -4  19   1  149.39   15.20
   4 -19   1  140.99   15.60
  -4  19   1  154.88   13.70
  -4  19   1  151.98   14.90
 -19  -4   1  157.68   15.90
   4 -19   1  140.49   13.30
 -19  -4   1  152.68   17.60
  19   4   1  179.28   12.90
  19   4   1  146.79   16.80
  -2  19  -1  118.29   11.70
   2 -19  -1  108.99   12.10
  19   2  -1  139.09   12.30
  -2  19  -1  113.89   12.70
   2 -19  -1  119.69   11.10
 -19  -2  -1  126.59   14.90
  19   2  -1  124.29   15.00
   2 -19  -1  118.79   12.90
 -19  -2  -1  124.09   13.60
  19   2  -1  125.19   13.80
  19   2   1  108.39   13.90
 -19  -2   1  106.59   13.70
   2 -19   1  139.69   12.80
  -2  19   1  141.69   14.40
 -19  -2   1  114.59   14.60
  -2  19   1  126.89   13.50
   2 -19   1  144.49   11.70
  19   2   1  105.39    9.80
 -19   0  -1    3.10    3.70
  19   0  -1    0.50    2.10
   0  19  -1    2.80    3.10
   0  19  -1    4.20    4.10
  19   0  -1    0.30    3.40
 -19   0  -1    2.70    3.10
   0 -19  -1    4.30    2.70
   0  19  -1    0.20    2.60
   0 -19  -1    2.10    2.50
   0 -19  -1    4.60    3.80
  19   0  -1    4.60    3.80
 -19   0   1    2.10    3.50
 -19   0   1    1.10    4.10
   0  19   1    1.80    3.20
   0  19   1    1.10    3.30
  19   0   1    2.80    3.40
   0 -19   1    0.80    2.50
   0 -19   1    4.90    3.30
   0  19   1    0.00    3.10
  19   0   1    5.20    1.90
  19   0   1    5.20    4.50
   2  19  -1  285.37   22.50
 -19   2  -1  295.97   22.90
  -2 -19  -1  289.77   22.30
  -2 -19  -1  286.07   25.20
 -19   2  -1  236.68   23.50
   2  19  -1  238.38   21.40
  -2 -19  -1  288.87   20.40
  19  -2  -1  324.47   24.40
  19  -2  -1  310.47   21.00
  19  -2   1  300.57   23.00
  -2 -19   1  298.87   20.60
   2  19   1  271.07   24.40
  19  -2   1  278.47   18.60
 -19   2   1  287.87   22.70
   2  19   1  286.67   22.10
 -19   2   1  309.37   25.90
  -2 -19   1  297.37   22.10
 -19   4  -1   -2.40    2.80
 -19   4  -1    1.50    3.00
  -4 -19  -1    4.10    3.60
   4  19  -1    2.50    3.30
  -4 -19  -1    4.90    2.70
  19  -4  -1    1.30    2.60
   4  19  -1    2.50    5.60
  19  -4  -1    1.10    3.30
   4  19   1   -0.10    2.80
  19  -4   1    2.50    1.90
   4  19   1    1.30    4.00
 -19   4   1   -3.40    4.10
 -19   4   1    3.80    2.70
  -4 -19   1   -1.00    2.50
  -4 -19   1   -3.00    2.30
  19  -4   1    4.00    3.20
 -19   6  -1    6.60    3.00
  -6 -19  -1    5.80    3.90
  19  -6  -1   17.20    5.80
   6  19  -1    4.60    4.30
   6  19  -1   15.80    6.30
  19  -6  -1   13.20    4.00
  -6 -19  -1    8.60    3.40
 -19   6  -1    2.40    3.90
 -19   6  -1   16.20    4.80
  -6 -19   1   10.50    4.30
   6  19   1   15.40    6.30
 -19   6   1    4.50    3.50
 -19   6   1   10.60    4.50
 -19   6   1    6.00    5.60
  19  -6   1    6.70    2.40
   6  19   1   10.90    4.70
  19  -6   1    8.40    4.60
  19  -8  -1  205.18   16.20
 -19   8  -1  180.28   20.10
 -19   8  -1  212.78   17.30
 -19   8  -1  163.78   15.40
   8  19  -1  199.18   20.90
  19  -8  -1  204.08   19.00
  -8 -19  -1  177.78   16.50
   8  19  -1  177.68   17.10
   8  19   1  189.08   17.50
  19  -8   1  205.98   15.10
   8  19   1  214.98   21.60
 -19   8   1  207.58   17.10
  19  -8   1  197.68   19.00
  -8 -19   1  215.08   15.80
 -19   8   1  170.08   16.50
 -19   8   1  223.48   22.20
  -8 -19   1  209.28   17.70
  19 -10  -1  106.69   13.60
 -19  10  -1   78.19   14.50
  10  19  -1  101.49   14.80
 -19  10  -1   83.39   10.60
 -10 -19  -1  100.49   11.80
  19 -10  -1  107.99   11.00
 -19  10  -1  104.49   11.50
  10  19  -1  110.49   12.70
 -19  10   1  118.89   12.00
  19 -10   1  106.09   10.60
  19 -10   1  117.59   13.70
 -19  10   1  136.79   17.30
 -19  10   1   93.99   12.00
  10  19   1   96.09   12.50
 -10 -19   1  103.39   12.30
  10  19   1   91.29   14.00
 -10 -19   1   92.49   10.20
 -19  12  -1  130.19   14.60
 -19  12  -1  159.28   19.80
 -19  12  -1  151.18   14.20
  12  19  -1  165.38   15.50
  12  19  -1  173.28   20.80
  19 -12  -1  166.48   16.50
 -12 -19  -1  132.99   14.70
  19 -12   1  163.68   14.30
 -19  12   1  144.69   15.90
  12  19   1  162.08   16.00
  12  19   1  147.19   18.60
 -19  12   1  183.08   15.00
 -12 -19   1  153.78   16.10
 -19  12   1  153.48   19.30
  19 -12   1  162.88   17.10
 -19  14  -1   80.99   12.00
 -19  14  -1   94.59   17.00
  19 -14  -1   99.89   12.00
  19 -14  -1   94.19   13.50
 -14 -19  -1   90.89   12.30
 -19  14  -1  109.09   11.30
  14  19  -1  110.19   16.40
 -14 -19   1   99.99   15.50
 -19  14   1   90.49   10.90
  14  19   1   91.09   12.40
  19 -14   1  120.99   11.80
 -19  14   1   87.89   12.80
 -19  14   1   72.29   15.00
  14  19   1   78.39   14.50
 -14 -19   1  112.19   13.50
 -14 -19   1  101.79   11.80
 -19  16  -1   50.09   10.80
  19 -16  -1   61.49   12.90
 -19  16  -1   67.59   15.50
 -19  16  -1   80.19   11.20
  19 -16  -1   78.89   11.40
 -19  16  -1   77.29    9.50
  16  19  -1   73.59   14.30
 -16 -19  -1   71.69   14.00
  16  19   1   68.59   13.90
 -16 -19   1   66.49   11.80
 -16 -19   1   94.19   14.00
  19 -16   1   68.29    9.80
  16  19   1   77.69   11.10
 -19  16   1   96.79   10.60
 -19  16   1   64.89   14.80
  19 -16   1   61.99   12.50
  18  19  -1    9.50    7.80
 -18 -19  -1   12.20    7.40
 -19  18  -1   13.40    6.60
  19 -18  -1   27.60    7.60
 -19  18  -1   -8.00    9.50
  18  19  -1   17.30    5.50
  18  19   1   17.80    8.60
 -18 -19   1   12.00    6.90
  19 -18   1   19.90    6.30
 -19  18   1   24.40    7.10
 -19  18   1   10.30   10.40
 -19  18   1   20.10    6.60
  18  19   1   11.20    5.70
 -19  18   1   17.20    8.30
  20  19  -1   33.90    7.40
 -20 -19  -1   35.80   11.80
 -19  20  -1   29.10   10.00
 -19  20  -1   37.40    7.50
  20  19  -1   29.00   13.70
  19 -20  -1   22.00    6.70
 -19  20  -1   41.90    9.50
 -19  20   1   45.80    8.10
  20  19   1   39.00   12.50
 -20 -19   1   30.40   10.90
  19 -20   1   50.59    9.40
 -19  20   1   29.70    8.20
  17 -20  -1  169.08   17.00
  20  17  -1  110.99   20.10
 -20 -17  -1  129.79   17.50
 -17  20  -1  116.69   17.90
  20  17   1  162.08   22.10
 -17  20   1  102.19   18.00
  20  17   1  160.28   15.40
  17 -20   1  141.39   14.80
 -20 -17   1  166.38   20.70
 -17  20   1  145.89   16.20
 -17  20   1  150.58   20.90
 -15  20  -1    0.00    3.20
 -20 -15  -1   -2.10    4.70
 -20 -15  -1   -1.20    5.40
  20  15  -1   -5.70    5.00
  20  15  -1    0.20    3.80
  15 -20  -1   -0.70    3.60
 -15  20  -1    1.30    4.30
 -15  20  -1  -16.30    7.40
  15 -20   1    2.20    5.60
 -20 -15   1   -3.60    5.10
 -15  20   1    3.50    4.80
 -20 -15   1   -0.40    4.20
 -15  20   1   -6.30    4.50
  20  15   1   -1.00    4.60
  20  15   1   -2.60    2.60
 -15  20   1   -2.60    2.80
  15 -20   1   -1.90    2.80
 -20 -13  -1   28.20    8.90
  13 -20  -1   41.10    8.40
 -13  20  -1   31.50    7.60
 -13  20  -1   34.70    6.90
 -13  20  -1   27.30    8.60
  20  13  -1   37.30   10.20
 -20 -13  -1   49.99   11.00
  13 -20  -1   44.90    9.60
 -13  20   1   32.40    6.60
  20  13   1   40.50   10.60
 -13  20   1   46.80    9.00
 -20 -13   1   19.10    8.60
  13 -20   1   32.50    7.60
 -13  20   1   27.90    8.60
 -20 -13   1   39.40    9.90
  20  13   1   51.09    6.90
 -11  20  -1  217.18   18.80
  11 -20  -1  221.48   19.80
 -20 -11  -1  250.87   23.00
 -20 -11  -1  181.18   20.40
 -11  20  -1  218.38   17.60
 -11  20  -1  203.78   20.00
  20  11  -1  200.78   22.60
 -20 -11   1  233.58   21.80
  11 -20   1  208.18   19.10
 -11  20   1  217.68   19.30
 -20 -11   1  178.18   20.30
 -11  20   1  213.18   21.80
  20  11   1  244.58   23.70
 -11  20   1  202.18   16.90
  -9  20  -1  199.58   17.50
 -20  -9  -1  176.08   19.70
  20   9  -1  225.18   18.80
  20   9  -1  185.78   21.40
  -9  20  -1  219.28   19.40
   9 -20  -1  209.08   18.80
  -9  20  -1  217.78   16.50
   9 -20   1  198.18   18.20
  20   9   1  213.58   16.70
 -20  -9   1  178.98   20.20
  -9  20   1  191.08   15.80
  -9  20   1  179.18   19.20
 -20  -9   1  216.88   20.30
   9 -20   1  192.98   18.30
  -9  20   1  172.68   17.10
  20   9   1  187.58   14.70
  -7  20  -1   96.19   12.00
 -20  -7  -1   98.39   13.30
  -7  20  -1   99.89   11.40
  20   7  -1   91.99   11.10
   7 -20  -1   91.49   11.80
  -7  20  -1   81.89    9.50
  20   7  -1   74.89   14.00
 -20  -7  -1   81.19   12.80
 -20  -7   1  107.79   14.80
  20   7   1   89.29   13.80
 -20  -7   1   94.59   13.40
   7 -20   1   93.89   12.10
   7 -20   1   94.59   11.40
  -7  20   1   81.19   11.50
  -7  20   1   89.49    9.70
  -7  20   1  104.29   12.00
  20   7   1   97.39   10.00
  -5  20  -1   55.79    8.50
  -5  20  -1   54.19    7.30
  20   5  -1   36.10    7.00
   5 -20  -1   34.30    7.30
 -20  -5  -1   39.80    8.80
 -20  -5  -1   30.10    8.10
  -5  20  -1   48.50    8.20
 -20  -5   1   47.50    9.10
  -5  20   1   34.90    7.00
   5 -20   1   38.80    6.70
 -20  -5   1   42.70    9.70
   5 -20   1   39.40    7.90
  -5  20   1   43.70    8.50
  -5  20   1   37.50    6.80
  20   5   1   34.00    8.90
 -20  -3  -1   45.40   10.00
  20   3  -1   44.50    7.60
  -3  20  -1   58.09    8.10
   3 -20  -1   48.40    8.80
  20   3  -1   43.00    9.50
 -20  -3  -1   50.39    9.30
  -3  20  -1   41.00    8.40
  -3  20  -1   38.10    7.70
  -3  20   1   52.59    8.00
  20   3   1   53.19    6.60
 -20  -3   1   46.00    9.30
   3 -20   1   49.10    7.40
   3 -20   1   52.39    7.90
  20   3   1   51.59   10.10
 -20  -3   1   51.79   10.50
 -20  -1  -1  168.68   16.40
  -1  20  -1  174.88   16.40
  20   1  -1  145.09   15.90
  -1  20  -1  178.48   15.60
   1 -20  -1  175.68   15.70
   1 -20  -1  181.28   16.90
  20   1  -1  151.58   14.30
  -1  20  -1  157.48   17.00
  20   1  -1  177.38   18.30
 -20  -1   1  167.68   19.10
  -1  20   1  141.09   15.20
  -1  20   1  204.38   19.00
  20   1   1  170.18   12.70
  -1  20   1  172.38   15.70
   1 -20   1  176.38   14.00
 -20  -1   1  175.18   16.90
   1 -20   1  157.88   15.20
  20   1   1  165.48   17.60
  20   1   1  192.98   17.00
   1  20  -1  138.59   14.80
   1  20  -1  119.99   16.00
  -1 -20  -1  189.28   16.20
  20  -1  -1  169.98   14.00
  -1 -20  -1  156.68   16.20
 -20   1  -1  125.89   16.10
  20  -1  -1  143.69   15.50
 -20   1  -1  165.08   15.60
  20  -1  -1  164.18   17.30
   1  20   1  143.89   16.70
  20  -1   1  141.69   15.30
 -20   1   1  150.78   17.90
   1  20   1  159.38   15.20
  -1 -20   1  162.68   15.10
  20  -1   1  146.99   16.30
 -20   1   1  148.39   15.70
  -1 -20   1  182.98   13.90
  20  -1   1  150.88   11.60
 -20   3  -1   45.40    8.00
  20  -3  -1   38.40    8.40
  -3 -20  -1   37.90    7.90
  20  -3  -1   30.80    5.90
   3  20  -1   24.90    6.70
   3  20  -1   32.10    8.80
 -20   3  -1   24.00    8.10
  20  -3   1   41.80    5.30
 -20   3   1   43.90    9.70
  -3 -20   1   35.90    7.20
  20  -3   1   31.70    7.50
   3  20   1   33.20    7.00
 -20   3   1   45.80    8.30
   3  20   1   32.70    8.80
  -3 -20   1   25.40    5.40
 -20   5  -1    5.70    4.30
   5  20  -1    9.20    5.00
  20  -5  -1    6.40    5.20
  -5 -20  -1    8.10    3.90
   5  20  -1   12.30    5.70
 -20   5  -1   11.50    4.50
  20  -5  -1    9.70    3.70
 -20   5   1    7.70    6.10
  -5 -20   1   12.50    4.60
 -20   5   1    6.10    3.50
  -5 -20   1   11.70    4.20
  20  -5   1   15.30    3.30
   5  20   1   15.70    6.10
 -20   5   1   14.10    5.50
  20  -5   1   11.90    6.20
  20  -7  -1   56.29    7.70
 -20   7  -1   35.80    7.40
   7  20  -1   51.99   11.60
  -7 -20  -1   58.19    8.80
  20  -7  -1   41.60    8.60
 -20   7  -1   49.60    7.30
 -20   7  -1   31.00    8.70
   7  20  -1   50.19    9.10
   7  20   1   46.80   10.80
  20  -7   1   41.00    9.00
  -7 -20   1   47.00    8.30
 -20   7   1   49.70    8.60
 -20   7   1   69.79   13.30
  -7 -20   1   53.49    7.10
  20  -7   1   59.19    6.80
   7  20   1   31.40    7.50
 -20   7   1   55.19    8.60
   9  20  -1  319.07   28.10
 -20   9  -1  319.77   22.80
   9  20  -1  269.07   22.50
  -9 -20  -1  242.38   22.00
 -20   9  -1  242.98   21.00
 -20   9  -1  282.57   27.00
  20  -9  -1  312.27   21.50
  -9 -20   1  317.67   23.40
 -20   9   1  248.98   26.10
  20  -9   1  273.67   23.80
   9  20   1  341.67   28.40
  20  -9   1  271.77   20.00
   9  20   1  319.97   24.10
 -20   9   1  245.28   22.20
 -20   9   1  288.77   22.00
  11  20  -1   79.59   14.80
  20 -11  -1   77.19   10.10
 -11 -20  -1   94.69   11.60
 -20  11  -1   61.69   10.20
 -20  11  -1   63.99   13.80
 -20  11  -1   94.39   11.20
 -11 -20   1  103.59   12.10
  20 -11   1  115.69   13.90
  11  20   1   64.69   13.40
  11  20   1   95.99   12.50
 -20  11   1   86.39   11.70
 -20  11   1   78.69   15.40
  13  20  -1   84.49   15.10
 -20  13  -1   59.89   10.70
 -13 -20  -1   67.19   10.80
  20 -13  -1   81.59   10.70
  20 -13  -1   68.39   12.60
 -20  13  -1  102.09   10.70
 -20  13  -1   62.49   14.00
  13  20   1   95.09   12.10
 -13 -20   1   98.09   12.70
 -13 -20   1   84.49   10.10
 -20  13   1   56.19   10.20
  20 -13   1   77.19   10.30
  13  20   1   83.39   14.80
 -20  13   1   63.29   14.10
 -13 -20   1   85.79   14.70
 -20  13   1   84.49    9.90
 -20  15  -1  110.39   11.80
 -15 -20  -1   98.39   16.10
  15  20  -1   83.49   15.00
  15  20  -1  105.09   16.20
 -20  15  -1  104.09   14.10
 -20  15  -1   81.99   17.00
  20 -15  -1  110.99   13.50
 -15 -20   1  118.09   16.70
  20 -15   1   99.29   14.60
 -20  15   1   94.89   14.80
 -15 -20   1   90.19   13.00
 -20  15   1   89.89   17.70
  15  20   1  107.09   16.30
 -20  15   1  113.89   12.50
  20 -15   1  127.49   12.90
  17  20  -1  380.86   34.30
  17  20  -1  347.57   26.80
 -17 -20  -1  344.07   28.80
  20 -17  -1  342.27   27.40
 -17 -20  -1  304.17   46.40
 -20  17  -1  343.37   38.90
 -20  17  -1  306.97   29.60
 -20  17   1  395.06   34.00
  20 -17   1  364.96   26.50
 -17 -20   1  365.16   32.80
 -20  17   1  313.17   35.70
 -20  17   1  339.37   31.10
 -20  17   1  367.86   28.00
  17  20   1  325.27   32.20
 -19 -20  -1    8.40    8.50
 -20  19  -1    1.80    4.90
 -20  19  -1  -13.30    5.90
  19  20  -1   -7.40    5.30
  19  20  -1   -7.80    6.50
  20 -19  -1    4.00    3.60
 -20  19  -1   -5.10    6.50
 -20  19  -1   -3.10    2.90
 -20  19   1   -5.20    4.30
 -19 -20   1    3.80    8.20
  19  20   1   -1.60    9.40
  19  20   1   -6.80    6.20
 -20  19   1    0.20    3.60
  20 -19   1   -2.60    4.00
  21  18  -1   60.29   17.50
 -18  21  -1   56.99   10.00
  21  18  -1   61.99   10.50
 -21 -18  -1   84.99   16.70
 -18  21  -1   60.99   11.70
 -18  21  -1   73.69   14.70
  18 -21  -1   70.79   11.70
 -18  21   1   58.49   11.00
  18 -21   1   74.79   11.20
  21  18   1   59.19   15.30
 -18  21   1   88.39   11.60
 -21 -18   1   63.79   14.90
 -21 -16  -1   65.39   12.70
  21  16  -1   84.69   16.40
 -21 -16  -1   88.89   17.50
 -16  21  -1   63.99   12.90
  16 -21  -1   63.39   10.80
 -16  21  -1   63.29    9.70
  16 -21   1   44.80    9.30
  21  16   1   80.69   16.40
  21  16   1   70.29   10.10
 -21 -16   1   64.19   16.30
 -16  21   1   83.99   12.70
 -14  21  -1   -1.90    4.30
  21  14  -1    2.70    3.70
 -14  21  -1    2.30    4.20
  14 -21  -1    9.20    4.80
  21  14  -1    0.20    5.60
 -21 -14  -1   -0.50    5.90
 -21 -14  -1    0.70    4.80
 -14  21  -1    7.60    3.80
  14 -21   1    8.00    6.60
 -21 -14   1   -0.30    6.80
 -21 -14   1   -2.30    4.30
  14 -21   1    2.20    3.60
  21  14   1   -0.90    2.70
 -14  21   1   -5.40    5.60
 -14  21   1    5.00    5.40
  21  14   1    0.60    5.50
 -14  21   1   -0.20    3.40
 -21 -12  -1   10.30    5.90
  12 -21  -1   17.30    5.70
  12 -21  -1    7.00    5.10
 -21 -12  -1   12.80    4.80
  21  12  -1   12.30    6.70
 -12  21  -1   16.30    5.80
 -12  21  -1   11.20    4.30
  12 -21   1   12.90    7.60
  21  12   1   14.40    7.10
 -21 -12   1   17.20    7.10
 -12  21   1   14.40    6.70
 -21 -12   1   14.40    7.40
 -12  21   1   19.30    6.20
 -12  21   1   16.50    5.30
  21  12   1   11.20    3.60
  12 -21   1   14.80    5.50
  10 -21  -1   97.59   12.20
 -21 -10  -1   67.29   12.60
 -10  21  -1   89.09   10.10
 -21 -10  -1  103.29   14.70
  21  10  -1  108.89   16.40
 -10  21  -1   94.19   12.80
  10 -21  -1   79.99   12.30
 -10  21  -1   86.29   11.40
  21  10  -1  100.19   12.40
  21  10   1   65.19   13.60
 -21 -10   1   78.09   14.00
  10 -21   1   76.79   11.70
 -21 -10   1   85.99   13.60
 -10  21   1  104.29   12.10
  21  10   1   83.79    8.90
  21  10   1  106.69   11.30
 -10  21   1   97.09   13.40
   8 -21  -1  268.37   22.70
  21   8  -1  314.27   22.80
  21   8  -1  248.78   25.50
  -8  21  -1  281.47   20.40
 -21  -8  -1  264.17   24.80
  -8  21  -1  276.17   23.00
  -8  21  -1  265.27   21.80
 -21  -8  -1  236.98   24.20
   8 -21   1  287.77   23.70
  -8  21   1  300.47   22.70
  -8  21   1  268.17   20.40
 -21  -8   1  230.48   24.50
  21   8   1  270.47   25.80
 -21  -8   1  292.17   24.90
  21   8   1  287.77   20.60
  -6  21  -1  457.85   31.10
 -21  -6  -1  428.86   32.20
  21   6  -1  426.36   34.00
  -6  21  -1  412.06   27.80
 -21  -6  -1  348.37   31.50
   6 -21  -1  388.66   29.70
  21   6  -1  401.96   28.80
  -6  21  -1  440.36   30.40
   6 -21   1  452.25   31.90
   6 -21   1  410.56   28.80
  -6  21   1  416.36   28.10
  21   6   1  398.76   32.90
 -21  -6   1  414.66   33.60
  -6  21   1  385.16   30.30
  -6  21   1  396.36   29.60
  21   6   1  414.26   27.10
 -21  -6   1  403.16   31.70
  21   4  -1  175.38   18.90
  -4  21  -1  161.38   16.20
  -4  21  -1  162.58   14.50
  21   4  -1  163.78   14.90
 -21  -4  -1  174.68   17.60
   4 -21  -1  140.99   15.80
 -21  -4  -1  127.69   16.90
  -4  21  -1  134.79   14.80
 -21  -4   1  169.68   19.00
  -4  21   1  168.38   14.90
  21   4   1  144.09   17.00
  21   4   1  150.48   12.80
 -21  -4   1  183.38   17.70
  -4  21   1  182.08   16.90
   4 -21   1  160.38   14.40
  21   2  -1   29.80    8.50
 -21  -2  -1   39.40    8.40
   2 -21  -1   49.40    8.90
  -2  21  -1   47.20    8.40
  21   2  -1   43.40    9.20
 -21  -2  -1   35.80    9.00
  -2  21  -1   48.10    8.10
  21   2  -1   44.10    7.40
  -2  21  -1   53.29   10.20
   2 -21  -1   47.00    9.10
 -21  -2   1   57.29   10.80
  21   2   1   42.70    9.60
  21   2   1   44.50    5.90
 -21  -2   1   42.60   10.80
  -2  21   1   34.00    7.30
  -2  21   1   38.30    8.60
   2 -21   1   40.00    6.90
   2 -21   1   39.00    7.50
  21   0  -1  147.09   16.80
  21   0  -1  140.89   15.70
   0 -21  -1  132.99   14.80
   0  21  -1  146.79   14.80
   0  21  -1  125.29   16.10
 -21   0  -1  111.79   15.30
  21   0  -1  126.49   12.70
 -21   0  -1  122.19   14.20
   0 -21  -1  174.88   15.60
  21   0   1  154.88   11.50
   0  21   1  131.09   14.30
  21   0   1  155.98   15.90
   0 -21   1  137.59   12.60
   0  21   1  142.09   16.50
 -21   0   1  153.18   17.90
   0 -21   1  123.09   13.40
  21   0   1  140.29   15.70
 -21   0   1  155.98   15.50
  21  -2  -1   46.10    8.80
   2  21  -1   32.50    9.30
  -2 -21  -1   37.80    7.60
 -21   2  -1   41.00    8.30
  21  -2  -1   36.70    6.70
 -21   2  -1   19.50    6.90
 -21   2   1   28.50    8.90
   2  21   1   33.20    9.10
   2  21   1   26.70    6.50
  21  -2   1   47.10    5.70
  21  -2   1   43.70    9.10
  -2 -21   1   34.00    7.30
 -21   4  -1   65.19   10.10
  21  -4  -1   84.99   12.20
  -4 -21  -1   59.89    9.50
 -21   4  -1   65.99   13.10
   4  21  -1   93.09   13.70
  21  -4  -1   73.49    9.00
  21  -4   1   77.49   11.60
 -21   4   1   59.89    9.60
 -21   4   1   58.59   12.60
  21  -4   1   74.39    7.40
  -4 -21   1   73.69    8.80
   4  21   1   61.79   10.20
   4  21   1   68.09   12.90
  -4 -21   1   78.99   10.00
   6  21  -1   12.70    5.20
  21  -6  -1   15.30    5.30
 -21   6  -1   27.70    7.00
  -6 -21  -1   26.30    6.70
  21  -6  -1   25.30    5.40
 -21   6  -1   25.30    5.40
 -21   6  -1   32.40    9.40
   6  21  -1   41.10   10.80
 -21   6   1   26.50    6.40
  -6 -21   1   27.10    6.40
  -6 -21   1   21.70    5.10
  21  -6   1   28.80    4.90
 -21   6   1   26.30    7.80
   6  21   1   33.80    7.60
  21  -6   1   18.30    6.40
 -21   8  -1   21.60    5.70
  -8 -21  -1    6.80    3.90
   8  21  -1    8.20    6.30
  21  -8  -1   20.40    5.00
 -21   8  -1   13.00    5.60
 -21   8  -1   17.30    4.70
  -8 -21   1   22.60    6.00
  21  -8   1   12.70    6.20
 -21   8   1   11.00    5.10
   8  21   1   12.60    7.30
  21  -8   1   10.30    3.70
 -21   8   1    5.00    3.70
 -21   8   1    9.00    6.10
 -21  10  -1  522.75   41.50
  10  21  -1  565.44   42.00
 -10 -21  -1  436.96   34.00
  21 -10  -1  523.45   33.10
 -21  10  -1  526.25   34.40
 -21  10  -1  432.56   32.90
  21 -10  -1  514.55   41.40
 -10 -21   1  514.95   32.90
 -10 -21   1  528.35   39.40
  10  21   1  523.95   40.50
 -21  10   1  451.75   39.80
 -21  10   1  509.45   33.70
 -21  10   1  426.06   34.30
  21 -10   1  495.95   32.10
 -21  12  -1  159.18   15.10
 -21  12  -1  152.38   20.80
 -21  12  -1  141.49   15.30
  12  21  -1  151.78   18.90
  21 -12  -1  161.38   15.10
  21 -12  -1  147.09   18.20
 -12 -21  -1  148.89   15.70
  12  21  -1  148.79   20.10
  12  21   1  161.28   20.10
  21 -12   1  164.98   14.80
 -21  12   1  155.88   17.30
 -12 -21   1  162.18   14.50
 -12 -21   1  175.08   17.00
 -21  12   1  148.19   14.60
 -21  14  -1  198.48   17.70
  14  21  -1  184.48   23.00
 -14 -21  -1  187.48   19.00
  21 -14  -1  194.98   18.30
 -21  14  -1  222.88   25.90
 -21  14  -1  212.18   20.30
  14  21  -1  217.08   19.30
 -21  14   1  225.18   18.40
 -21  14   1  168.18   19.90
 -14 -21   1  239.38   24.20
 -14 -21   1  181.88   19.10
 -21  14   1  208.58   25.80
  14  21   1  194.28   22.80
  21 -14   1  245.38   22.90
 -21  16  -1   48.00   10.60
  16  21  -1   52.29   12.40
  21 -16  -1   60.39   10.20
  16  21  -1   58.29   10.00
 -21  16  -1   47.60   14.30
 -16 -21  -1   40.60    9.60
 -16 -21  -1   45.00   16.00
 -21  16  -1   64.19    9.40
 -21  16   1   54.49   10.40
  21 -16   1   74.49   10.50
 -21  16   1   56.49   15.20
  16  21   1   55.99   13.80
  16  21   1   82.99   15.80
 -16 -21   1   82.59   15.70
 -18 -21  -1   26.90    9.90
 -21  18  -1   13.80    5.00
  18  21  -1   -3.50    8.70
 -21  18  -1   10.40    9.50
  21 -18  -1   11.50    5.50
 -21  18  -1    9.10    5.80
 -21  18  -1   -2.10    6.80
 -21  18   1   16.80    5.70
 -18 -21   1   28.00   10.20
  21 -18   1   17.00    6.00
  18  21   1   10.90    5.70
 -21  18   1   16.10    8.00
 -15  22  -1   30.80    7.60
 -22 -15  -1   55.29   12.70
 -15  22  -1   25.00    9.00
 -22 -15  -1   31.00    8.70
  15 -22  -1   35.10    8.30
  22  15  -1   39.60   11.60
 -15  22  -1   39.60    9.00
  22  15   1   32.00   11.60
  15 -22   1   35.40    8.20
 -15  22   1   40.40    8.80
 -15  22   1   30.90    8.10
  22  15   1   30.30    6.80
 -13  22  -1  113.09   16.70
 -13  22  -1  148.89   14.10
  13 -22  -1  145.29   16.20
 -13  22  -1  150.28   15.80
  22  13  -1  158.68   21.50
 -22 -13  -1  187.28   21.10
  13 -22   1  144.69   17.40
 -13  22   1  108.19   17.00
 -13  22   1  148.09   15.90
 -22 -13   1  143.29   18.60
  22  13   1  151.28   20.30
 -22 -13   1  111.29   16.30
  22  13   1  124.89   12.50
 -13  22   1  136.59   14.00
  13 -22   1  137.49   15.30
  11 -22  -1   44.50    9.40
 -22 -11  -1   49.30   10.40
 -11  22  -1   38.90    8.40
  22  11  -1   41.50   10.90
 -11  22  -1   46.70    8.00
  22  11  -1   59.69   10.20
  11 -22  -1   44.60    8.60
 -11  22  -1   39.30    9.00
 -22 -11  -1   42.40   10.20
 -11  22   1   58.29    8.30
 -22 -11   1   48.60   10.80
 -22 -11   1   28.70    9.00
 -11  22   1   55.49    9.70
  11 -22   1   38.20    9.60
  22  11   1   40.50    7.40
  11 -22   1   36.00    8.30
  22  11   1   40.40   10.40
  22  11   1   36.40    6.20
 -11  22   1   35.20    9.90
   9 -22  -1   22.40    6.00
 -22  -9  -1   19.30    7.80
  22   9  -1   10.10    4.40
  22   9  -1   11.80    7.80
  -9  22  -1   20.10    5.20
  -9  22  -1   16.70    5.30
  -9  22  -1   10.50    5.70
   9 -22  -1   19.60    5.90
 -22  -9  -1    8.70    5.40
  22   9   1   19.90    5.10
  22   9   1   13.10    7.20
 -22  -9   1   18.40    6.90
   9 -22   1   24.80    6.90
  -9  22   1   30.70    7.70
  22   9   1   18.60    4.20
  -9  22   1   15.90    5.20
  -9  22   1   14.00    4.70
  -7  22  -1  184.08   15.40
  -7  22  -1  176.58   17.60
  22   7  -1  157.98   16.00
  -7  22  -1  185.08   17.20
 -22  -7  -1  203.88   20.00
   7 -22  -1  174.08   16.90
 -22  -7  -1  158.18   18.80
   7 -22  -1  176.98   18.10
  22   7  -1  193.28   21.00
  22   7   1  181.88   14.70
  22   7   1  167.78   19.80
  -7  22   1  185.48   15.50
   7 -22   1  195.48   18.30
 -22  -7   1  158.08   17.60
  -7  22   1  168.18   16.60
 -22  -7   1  135.19   18.60
  -7  22   1  170.58   17.90
  22   5  -1  149.39   18.70
  -5  22  -1  162.18   14.40
  22   5  -1  148.19   14.60
  -5  22  -1  183.38   17.30
 -22  -5  -1  121.29   16.70
   5 -22  -1  165.08   16.70
 -22  -5  -1  166.18   18.00
  -5  22   1  172.68   15.20
 -22  -5   1  138.89   17.60
  -5  22   1  159.48   16.20
 -22  -5   1  180.08   18.00
  22   5   1  157.48   18.80
  22   5   1  164.78   13.40
  -3  22  -1  168.38   15.50
  22   3  -1  165.58   15.20
  -3  22  -1  187.18   18.20
 -22  -3  -1  141.69   17.80
  -3  22  -1  158.78   18.00
  22   3  -1  178.68   19.40
 -22  -3  -1  162.68   17.60
   3 -22  -1  184.18   17.30
  22   3   1  160.88   13.10
  22   3   1  167.08   21.70
  -3  22   1  187.68   16.20
 -22  -3   1  153.78   17.10
 -22  -3   1  135.39   18.00
  -3  22   1  173.08   17.50
  22   1  -1   20.70    5.30
  -1  22  -1   15.50    5.30
 -22  -1  -1   20.10    7.00
   1 -22  -1   23.80    6.40
 -22  -1  -1   16.50    6.80
   1 -22  -1   14.70    5.70
  -1  22  -1   19.30    7.10
  22   1  -1   20.20    7.20
  22   1   1   19.70    3.90
  22   1   1   13.00    6.60
   1 -22   1   16.50    4.40
 -22  -1   1   17.10    6.70
  -1  22   1   11.90    5.50
  -1  22   1   23.70    7.20
   1 -22   1    9.70    4.90
 -22  -1   1   12.70    6.70
 -22   1  -1  286.57   23.40
  -1 -22  -1  262.97   22.00
   1  22  -1  259.47   22.50
   1  22  -1  270.07   25.90
  22  -1  -1  269.87   20.40
 -22   1  -1  237.18   24.50
  -1 -22  -1  302.47   24.20
  22  -1   1  295.57   24.00
 -22   1   1  279.77   23.00
  -1 -22   1  273.77   22.30
  22  -1   1  276.97   18.30
   1  22   1  266.27   25.20
 -22   1   1  238.28   24.80
 -22   3  -1   94.69   12.10
   3  22  -1   63.49   12.50
  22  -3  -1   57.39    8.50
 -22   3  -1   76.79   14.20
  -3 -22  -1   70.89   10.60
 -22   3   1   89.49   11.70
   3  22   1   69.19   13.10
 -22   3   1   53.49   12.10
  22  -3   1   87.29    7.90
  22  -3   1   80.99   12.40
  -3 -22   1   79.29   11.30
  -5 -22  -1   25.40    7.00
 -22   5  -1   46.40    9.10
   5  22  -1   38.80   10.70
  22  -5  -1   31.40    6.00
 -22   5  -1   27.50    8.80
 -22   5   1   27.50    7.20
 -22   5   1   21.50    8.40
  22  -5   1   25.90    7.40
   5  22   1   31.30    9.10
  22  -5   1   22.00    4.40
  -5 -22   1   35.40    7.50
 -22   7  -1  148.09   14.30
   7  22  -1  194.18   21.80
 -22   7  -1  175.88   16.30
  22  -7  -1  149.39   14.00
 -22   7  -1  164.48   19.90
  -7 -22  -1  141.29   15.40
 -22   7   1  134.59   19.40
 -22   7   1  150.18   15.80
   7  22   1  160.38   20.40
 -22   7   1  158.08   15.30
  22  -7   1  183.18   13.50
  -7 -22   1  145.49   22.50
 -22   9  -1    2.70    4.40
   9  22  -1    3.30    4.80
 -22   9  -1    5.80    3.90
  22  -9  -1    4.40    3.10
   9  22  -1    1.40    5.10
  22  -9  -1   -1.30    5.20
  -9 -22  -1    0.10    3.70
 -22   9   1    0.20    3.80
 -22   9   1    3.90    7.60
 -22   9   1    6.30    3.70
  -9 -22   1    3.10    4.20
  22  -9   1    5.20    3.20
  -9 -22   1    6.20    3.90
   9  22   1   19.10    8.20
  11  22  -1   68.09   13.10
 -22  11  -1   90.09   10.90
  22 -11  -1   83.69   14.20
  11  22  -1   77.89   11.60
  22 -11  -1   74.29    9.70
 -22  11  -1   63.79    9.90
 -22  11  -1   80.29   15.90
 -11 -22  -1   72.29   14.00
 -22  11   1   74.39   15.60
 -22  11   1   80.49   10.60
  22 -11   1   85.39   13.90
  11  22   1   92.69   15.80
  22 -11   1   81.59   10.00
 -11 -22   1   94.09   12.00
 -11 -22   1   70.59    9.70
 -22  11   1   55.59   10.30
  13  22  -1  129.99   19.80
  13  22  -1  119.69   14.60
 -13 -22  -1  123.39   14.80
 -22  13  -1  149.99   20.30
  22 -13  -1  138.89   14.50
 -22  13  -1  124.59   13.80
 -22  13  -1   99.29   14.50
 -22  13   1  140.49   20.80
  22 -13   1  166.68   17.80
 -22  13   1  113.39   15.00
  13  22   1  124.69   19.00
 -22  13   1  147.49   14.10
 -13 -22   1  115.99   14.90
  13  22   1  135.29   16.00
  22 -13   1  151.88   13.90
  15  22  -1  103.99   18.90
 -15 -22  -1   91.49   12.90
 -22  15  -1   89.49   18.40
 -22  15  -1   99.89   11.50
  22 -15  -1   97.99   13.30
 -22  15  -1   68.69   12.60
 -22  15   1   71.79   13.50
  22 -15   1  109.49   12.10
 -22  15   1   81.09   20.40
  15  22   1  101.69   14.20
  15  22   1   96.59   17.20
 -15 -22   1  123.59   18.60
 -22  15   1  115.79   11.90
 -23 -14  -1    8.90    6.10
 -14  23  -1    5.20    4.80
  23  14  -1   -5.20    7.20
  14 -23  -1   -2.10    4.50
  23  14  -1    7.70    4.40
 -14  23   1    1.10    4.10
  14 -23   1    8.20    4.80
 -23 -14   1   -2.40    6.00
  23  14   1   10.70    4.80
  23  14   1   -4.80    5.10
 -14  23   1   10.20    6.80
  23  12  -1   54.29   13.80
 -12  23  -1   62.39   10.70
  12 -23  -1   58.09   10.50
 -23 -12  -1   54.39   12.40
 -12  23  -1   68.39   10.50
 -23 -12  -1   55.09   11.30
  23  12  -1   51.09   10.40
  23  12   1   72.59   10.70
 -12  23   1   77.99   10.70
  23  12   1   53.79    8.20
  12 -23   1   53.19   10.20
 -23 -12   1   66.19   13.30
 -23 -12   1   40.10   10.90
  23  12   1   49.90   12.70
 -23 -10  -1  165.78   19.70
 -10  23  -1  162.68   14.90
  23  10  -1  171.98   21.70
 -10  23  -1  152.08   15.90
 -23 -10  -1  148.49   19.30
  10 -23  -1  170.88   17.50
 -10  23  -1  154.98   17.40
  23  10  -1  174.88   19.50
 -10  23   1  165.48   14.90
  10 -23   1  188.68   18.20
  23  10   1  164.68   13.50
  10 -23   1  183.98   17.90
 -10  23   1  161.08   16.20
 -23 -10   1  166.68   18.80
  23  10   1  159.28   15.10
 -10  23   1  129.99   19.70
  23  10   1  188.68   22.00
  -8  23  -1   10.00    5.40
   8 -23  -1    9.40    4.40
  23   8  -1    8.30    6.50
  23   8  -1   -2.30    3.40
 -23  -8  -1    8.40    5.60
  -8  23  -1    5.90    3.60
 -23  -8  -1    5.70    6.50
  -8  23  -1    3.70    3.50
   8 -23  -1    6.90    4.40
 -23  -8   1   -4.00    5.80
  -8  23   1   -0.40    3.90
  -8  23   1    9.20    3.60
  -8  23   1    0.70    3.60
  23   8   1    3.20    2.90
   8 -23   1    2.90    4.30
 -23  -8   1   12.70    5.80
  23   8   1    4.10    5.70
   8 -23   1    7.90    4.90
 -23  -6  -1    3.20    5.40
  23   6  -1    7.80    4.60
  -6  23  -1   18.20    5.10
  -6  23  -1   15.80    6.20
  23   6  -1    8.30    6.20
   6 -23  -1   24.30    6.80
 -23  -6  -1   24.60    7.10
   6 -23  -1   24.10    7.30
  -6  23  -1   12.70    5.60
  -6  23   1   11.10    5.50
  23   6   1   14.10    7.20
 -23  -6   1    3.30    7.30
   6 -23   1   17.50    8.60
  -6  23   1   12.90    4.90
  23   6   1   12.00    4.00
  -6  23   1   15.00    6.30
 -23  -6   1   19.50    7.40
  23   4  -1   94.19   11.00
   4 -23  -1   92.19   12.00
  -4  23  -1  108.79   13.60
  -4  23  -1   80.99   10.10
  23   4  -1   83.59   13.50
   4 -23  -1   61.79   10.70
  -4  23  -1   75.29   11.60
 -23  -4  -1   74.39   11.80
  -4  23   1   76.49   10.10
  23   4   1   80.59    8.40
  23   4   1   73.59   13.70
 -23  -4   1   74.09   11.70
 -23  -4   1   54.29   12.20
  -4  23   1   97.49   13.40
  -2  23  -1   57.69   10.00
  -2  23  -1  103.59   13.70
  23   2  -1   66.59   12.60
 -23  -2  -1   63.29   13.00
 -23  -2  -1   97.79   13.90
   2 -23  -1   62.39   11.50
  -2  23  -1   74.99   10.30
  23   2   1   72.19    7.80
  23   2   1   69.29   12.70
  -2  23   1   75.29   10.60
 -23  -2   1   71.99   11.10
  -2  23   1  102.49   13.50
   2 -23   1   92.99   11.30
   0 -23  -1  197.28   18.50
   0  23  -1  191.18   20.00
 -23   0  -1  131.09   18.00
 -23   0  -1  144.49   17.00
   0 -23  -1  156.88   16.00
  23   0  -1  147.29   14.20
  23   0  -1  160.18   18.40
   0  23  -1  179.28   16.90
   0 -23   1  151.88   16.20
 -23   0   1  120.99   19.20
  23   0   1  183.18   12.80
 -23   0   1  154.78   16.50
   0  23   1  171.68   19.00
 -23   2  -1  163.48   20.00
 -23   2  -1  204.08   18.70
  -2 -23  -1  150.98   17.00
  23  -2  -1  200.18   15.70
   2  23  -1  161.68   20.10
  23  -2   1  169.48   13.10
   2  23   1  181.78   20.50
  -2 -23   1  187.28   18.10
 -23   2   1  187.98   17.80
 -23   2   1  143.69   20.10
   4  23  -1   98.49   15.90
   4  23  -1  104.29   13.90
  23  -4  -1  115.79   11.40
  23  -4  -1  108.59   14.30
 -23   4  -1   74.69   14.60
 -23   4  -1   96.99   12.70
  -4 -23   1  119.99   13.60
 -23   4   1   67.29   14.70
  -4 -23   1   94.19   16.90
   4  23   1  106.69   16.00
 -23   4   1  107.59   13.00
  23  -4   1  106.09    9.50
   4  23   1   83.19   15.80
   6  23  -1   65.39   14.10
  -6 -23  -1   52.19   10.10
  23  -6  -1   83.49   12.70
 -23   6  -1   65.39   12.90
   6  23  -1   67.49   11.70
  23  -6  -1   98.49   10.50
 -23   6  -1  105.59   12.20
  -6 -23   1   88.09   11.40
   6  23   1   80.39   14.60
  -6 -23   1   84.89   10.50
   6  23   1   60.79   10.30
  23  -6   1   86.79    8.40
 -23   6   1   64.39   10.00
  23  -8  -1  356.96   25.40
 -23   8  -1  365.56   27.50
 -23   8  -1  330.07   32.50
   8  23  -1  337.87   28.70
   8  23  -1  425.16   35.70
  23  -8  -1  348.87   30.20
  -8 -23   1  373.06   25.80
  -8 -23   1  410.56   28.50
   8  23   1  358.96   33.40
   8  23   1  345.67   27.90
 -23   8   1  341.07   37.40
 -23   8   1  367.66   27.40
 -23   8   1  303.77   26.90
  23  -8   1  357.46   24.10
 -10 -23  -1  117.49   13.20
  10  23  -1  115.99   18.20
 -23  10  -1  104.49   12.90
 -23  10  -1   92.09   17.40
  10  23  -1  113.09   13.90
  23 -10  -1  104.79   11.80
 -23  10  -1   85.69   11.90
 -23  10   1  131.69   13.50
  23 -10   1  100.69   11.00
 -23  10   1   87.89   13.20
 -10 -23   1   86.59   12.60
  10  23   1  100.09   14.10
 -23  10   1   92.29   18.10
  10  23   1  115.79   17.50
  23 -10   1  115.79   15.40
  23 -12  -1   16.60    5.90
  12  23  -1   10.30    8.30
 -23  12  -1   27.60    9.70
 -23  12  -1   14.20    5.20
 -23  12  -1   12.40    5.00
 -12 -23  -1   12.30    5.70
 -23  12   1   13.80    7.10
  23 -12   1    5.80    6.30
 -23  12   1   14.70   10.80
 -23  12   1   21.70    6.40
  12  23   1   10.70    6.20
  23 -12   1   18.80    5.30
 -14 -23  -1   -4.40    5.60
  14  23  -1   -2.80    6.20
 -23  14  -1   -0.40    3.90
  23 -14  -1   -0.10    3.80
 -23  14  -1   -9.50    3.90
 -23  14  -1   -5.30    7.80
  14  23   1    1.50    4.30
 -23  14   1    0.90    3.80
  14  23   1   -7.30    5.20
 -14 -23   1    3.20   13.20
  23 -14   1    0.00    3.70
  13 -24  -1   36.30    7.90
 -13  24  -1   31.50    7.70
 -24 -13  -1   11.40    7.00
  24  13  -1   17.10    6.70
 -24 -13  -1   17.60    9.00
  24  13  -1   17.50    7.50
 -13  24  -1   27.00    6.40
 -24 -13   1   38.70    9.90
  24  13   1   25.50    6.70
 -13  24   1   31.20    6.60
  24  13   1   20.70    5.20
  13 -24   1   36.60    8.90
 -13  24   1   13.40    7.40
  24  13   1   22.50   10.70
 -11  24  -1   19.60    5.60
 -24 -11  -1   20.90    9.10
  11 -24  -1   19.00    6.70
  24  11  -1    8.90    6.70
  24  11  -1   11.90    5.70
  24  11   1   19.50    5.80
  11 -24   1   24.50    7.00
 -11  24   1   14.50    5.70
  24  11   1   20.80    8.30
  24  11   1   25.50    5.40
   9 -24  -1   28.60    7.60
  24   9  -1   38.00   10.80
  -9  24  -1   37.20    8.40
 -24  -9  -1   52.89   10.60
  -9  24  -1   33.40    6.80
  24   9  -1   45.10    9.90
   9 -24   1   28.10    9.30
 -24  -9   1   29.50    9.00
 -24  -9   1   22.80    8.80
  24   9   1   33.10    6.80
   9 -24   1   50.19   10.70
  -9  24   1   30.50    6.50
  24   9   1   41.00   10.30
  -9  24   1   41.10    8.30
 -24  -7  -1  249.78   27.10
 -24  -7  -1  322.87   27.80
  24   7  -1  302.17   28.90
  -7  24  -1  308.87   22.70
   7 -24  -1  274.67   24.60
  24   7  -1  315.87   23.70
  -7  24  -1  307.97   24.90
  -7  24  -1  237.38   24.00
  -7  24   1  289.97   24.30
  24   7   1  263.17   27.30
  24   7   1  315.47   21.50
   7 -24   1  285.57   23.70
  -7  24   1  313.97   23.10
 -24  -7   1  267.07   25.30
   5 -24  -1   93.29   11.40
  24   5  -1   94.59   15.30
  -5  24  -1  105.19   11.90
 -24  -5  -1   88.09   15.40
  -5  24  -1  111.99   13.60
 -24  -5  -1   98.79   13.80
  24   5  -1   95.79   11.80
   5 -24  -1   98.09   12.90
  -5  24  -1   85.59   11.80
  -5  24   1   86.49   13.00
  -5  24   1   98.59   12.90
 -24  -5   1   90.19   13.90
 -24  -5   1   72.59   14.60
  24   5   1   75.69   14.00
  -5  24   1   90.09   11.60
  24   5   1   86.19    9.60
   5 -24   1   98.69   12.10
  -3  24  -1   -2.40    3.40
  -3  24  -1   -1.90    2.30
   3 -24  -1   -2.50    3.50
 -24  -3  -1    0.70    5.80
  24   3  -1   -2.00    4.40
 -24  -3  -1    1.60    4.20
   3 -24  -1   -1.40    3.30
  24   3  -1    4.50    3.90
  -3  24  -1    6.00    4.50
  -3  24   1    1.70    3.50
 -24  -3   1   -1.40    4.00
  -3  24   1   -0.90    3.50
  24   3   1   -0.40    4.40
  24   3   1    1.40    2.60
   3 -24   1    3.20    3.70
  24   1  -1  113.39   11.80
  24   1  -1   91.29   14.30
   1 -24  -1  103.19   11.50
   1 -24  -1   89.69   12.80
  24   1  -1   87.29   13.60
  -1  24  -1   72.49   13.40
   1 -24  -1  101.89   12.50
  -1  24  -1  126.69   15.70
 -24  -1  -1   87.99   12.90
  -1  24  -1  105.79   12.50
 -24  -1  -1   79.09   14.90
   1 -24   1   95.99   11.90
 -24  -1   1   96.39   12.80
   1 -24   1   89.49   10.70
  -1  24   1   85.29   12.20
  -1  24   1   69.79   13.50
  24   1   1   98.89   15.20
  24   1   1  100.29    9.20
  -1 -24  -1   -1.30    3.80
 -24   1  -1   12.30    5.20
  24  -1  -1    9.80    4.20
 -24   1  -1    4.70    6.80
  24  -1  -1    6.90    5.50
   1  24  -1   -0.10    5.10
  -1 -24   1   10.20    4.80
   1  24   1    2.00    5.00
   1  24   1    4.00    4.70
  -1 -24   1    1.10    3.00
  24  -1   1    5.50    2.40
 -24   1   1    7.80    5.60
  24  -3  -1   66.89   12.30
   3  24  -1   43.00   11.30
 -24   3  -1   68.39   14.20
   3  24  -1   57.79   10.40
  24  -3  -1   78.29    9.40
 -24   3  -1   76.79   11.30
  -3 -24  -1   43.20   11.30
  -3 -24   1   81.59    9.80
  24  -3   1   69.79    7.50
  -3 -24   1   78.49   11.50
 -24   3   1   66.99   11.60
   3  24   1   56.79   10.10
   3  24   1   51.09   12.40
  24  -5  -1  280.67   25.50
   5  24  -1  260.37   23.60
 -24   5  -1  292.87   24.30
  24  -5  -1  298.97   21.60
   5  24  -1  274.17   28.60
 -24   5  -1  246.78   27.20
  -5 -24  -1  277.97   23.60
  -5 -24   1  298.17   24.70
   5  24   1  295.37   29.20
  -5 -24   1  270.87   21.50
 -24   5   1  236.88   28.00
   5  24   1  291.77   24.40
 -24   5   1  301.97   24.00
  24  -5   1  269.67   19.10
  24  -5   1  334.87   29.80
  24  -7  -1   32.30    6.50
 -24   7  -1   50.99    9.40
   7  24  -1   29.60   11.70
   7  24  -1   35.40    9.90
  -7 -24  -1   33.00    8.10
 -24   7  -1   21.70   10.30
 -24   7   1   21.90    9.60
   7  24   1   23.50    9.70
  -7 -24   1   35.50    8.40
 -24   7   1   45.50    9.20
  24  -7   1   36.50    8.90
  24  -7   1   37.80    6.50
  -7 -24   1   42.90    8.80
   7  24   1   37.90    8.50
   9  24  -1  149.88   20.80
 -24   9  -1  140.59   19.30
  24  -9  -1  143.79   13.90
 -24   9  -1  133.79   14.50
 -24   9  -1  129.99   14.70
  -9 -24  -1  103.09   14.00
   9  24   1  172.88   21.70
  24  -9   1  140.89   15.90
 -24   9   1  102.89   19.40
 -24   9   1  136.29   14.40
  24  -9   1  129.69   12.70
   9  24   1  118.29   15.50
  24 -11  -1   35.00    7.70
 -24  11  -1   24.40   13.20
 -24  11  -1   25.80    7.00
 -11 -24  -1   25.50    7.20
 -24  11  -1   30.00    7.80
  11  24  -1   29.60   10.60
 -24  11   1   19.90    7.70
  24 -11   1   20.50    5.70
 -24  11   1   16.50   10.00
  11  24   1   20.00    8.60
 -24  13  -1   78.19   17.10
 -24  13  -1   91.99   13.70
 -24  13  -1   96.99   12.30
  24 -13  -1   76.79   11.20
  13  24  -1   66.59   16.60
  24 -13   1   99.39   11.50
  13  24   1   71.59   15.50
 -10  25  -1   10.90    4.40
 -25 -10  -1    4.30    7.60
 -25 -10  -1    2.50    5.50
  10 -25  -1   18.20    7.20
  25  10  -1    7.60    5.00
 -10  25  -1   11.90    6.00
  25  10  -1   14.30    6.50
 -25 -10   1   13.30    8.40
  25  10   1    9.80    4.70
 -10  25   1    9.50    5.90
 -10  25   1   10.70    4.80
  25  10   1    6.10    5.70
  10 -25   1   -0.30    5.70
  25  10   1   16.50    3.80
  -8  25  -1   46.80    9.90
  25   8  -1   41.40    8.90
  25   8  -1   52.19   12.60
 -25  -8  -1   46.40   10.60
   8 -25  -1   50.49   11.50
  -8  25   1   52.29    9.60
  25   8   1   38.20   10.90
 -25  -8   1   29.70   10.30
  25   8   1   39.20    7.00
  -8  25   1   38.60    7.80
 -25  -8   1   47.70   13.30
  25   8   1   45.80    7.30
  -6  25  -1    3.60    3.60
 -25  -6  -1    5.90    6.40
  25   6  -1    6.90    5.30
   6 -25  -1    5.80    4.80
 -25  -6  -1   -0.80    6.10
  25   6  -1    1.00    3.50
  -6  25  -1   -0.20    4.30
 -25  -6   1   -2.70    4.70
  25   6   1    1.20    5.20
  25   6   1    6.10    3.70
 -25  -6   1   -2.10    6.00
  -6  25   1    2.10    5.40
  -6  25   1    4.10    3.20
  25   4  -1   94.49   10.60
 -25  -4  -1   94.59   13.40
 -25  -4  -1   64.79   13.30
  25   4  -1   73.39   14.20
   4 -25  -1   95.79   13.40
  -4  25  -1   79.19   10.70
  -4  25  -1   96.99   13.80
  25   4   1   69.09    8.60
   4 -25   1   67.79   10.10
 -25  -4   1   95.29   13.20
  -4  25   1   87.99   12.60
  25   4   1   73.29   13.90
  -4  25   1   66.19   11.10
  25   2  -1   16.10    5.00
   2 -25  -1   20.20    6.80
  -2  25  -1   19.80    7.30
  25   2  -1   10.70    6.90
  -2  25  -1   16.60    4.70
 -25  -2  -1   11.30    6.50
 -25  -2  -1   13.20    5.40
  25   2   1    7.20    6.90
  25   2   1   12.40    4.00
   2 -25   1   13.40    5.20
 -25  -2   1   14.30    6.20
  -2  25   1    6.90    6.10
 -25  -2   1    9.30    7.50
  -2  25   1   13.00    4.60
  25   0  -1   28.40    6.20
   0  25  -1   27.10    7.90
 -25   0  -1   24.30    9.30
 -25   0  -1   25.30    7.50
   0  25  -1   18.00    8.10
   0 -25  -1   18.30    6.50
 -25   0   1   31.50    8.20
 -25   0   1   21.00    8.20
   0 -25   1   35.50    6.60
   0  25   1   34.80    9.10
   0 -25   1   28.00    7.80
  25   0   1   22.80    4.70
 -25   2  -1  329.77   26.50
 -25   2  -1  296.67   30.00
   2  25  -1  326.17   29.80
  -2 -25  -1  269.87   24.30
  25  -2  -1  325.87   22.90
  -2 -25   1  286.77   25.30
 -25   2   1  243.68   28.00
 -25   2   1  353.06   26.90
  25  -2   1  300.77   26.50
  -2 -25   1  303.67   23.10
   2  25   1  310.07   29.10
  25  -2   1  297.77   20.10
  25  -4  -1   19.50    5.10
 -25   4  -1   44.60   12.00
 -25   4  -1   31.00    8.20
  -4 -25  -1   13.60    5.80
   4  25  -1    1.40    6.50
  25  -4   1   14.30    3.50
  25  -4   1   19.70    7.30
   4  25   1   24.10    9.80
 -25   4   1   15.50    6.50
  25  -6  -1  121.79   14.70
 -25   6  -1  139.89   19.30
 -25   6  -1  154.78   16.10
   6  25  -1  102.49   18.70
  25  -6   1  146.39   12.10
   6  25   1  102.39   18.40
  25  -6   1  130.99   14.90
 -25   6   1  101.09   19.50
 -25   6   1  141.69   15.40
   8  25  -1   31.00   11.40
  -8 -25  -1   13.50    7.10
  25  -8  -1   22.60    5.70
 -25   8   1   18.30    8.60
  25  -8   1   24.40   10.30
   8  25   1    7.50    9.40
  25  -8   1   13.90    4.30
 -25  10  -1   41.50    8.40
 -25  10  -1   42.30    8.50
  25 -10  -1   41.90    7.20
 -25  10  -1   37.90   12.40
 -25  10   1   22.40    7.60
  10  25   1   65.39   14.00
  25 -10   1   26.80    6.50
 -25  10   1   40.30    7.80
   9 -26  -1    6.70    4.80
  26   9  -1   -4.40    7.00
  26   9  -1   11.20    4.70
  -9  26  -1    6.00    4.50
 -26  -9  -1   -1.30    6.70
 -26  -9  -1    4.60    7.70
  -9  26  -1    7.60    4.40
 -26  -9   1    7.90    6.70
  26   9   1   -6.10    5.20
  -9  26   1   -0.90    4.70
  -9  26   1    2.20    4.50
  26   9   1    0.20    4.30
  26   9   1    4.90    3.40
  26   7  -1    9.40    6.70
  26   7  -1    3.20    3.90
  -7  26  -1   11.60    6.70
   7 -26  -1   13.90    5.80
 -26  -7  -1   -3.70    5.80
 -26  -7  -1   10.60    6.90
  -7  26  -1    9.80    4.60
  26   7   1    3.50    8.50
  -7  26   1   13.00    6.40
 -26  -7   1   10.20    6.10
  26   7   1   10.30    3.60
  -7  26   1    8.40    5.00
  -5  26  -1    1.80    4.20
  26   5  -1    7.30    8.10
  26   5  -1   11.60    5.20
   5 -26  -1    9.90    4.90
 -26  -5  -1    9.00    6.50
 -26  -5  -1    6.00    6.20
  26   5   1    3.00    4.30
 -26  -5   1   -3.10    7.60
  26   5   1    4.50    3.40
  -5  26   1    5.00    5.70
  -5  26   1   11.80    6.10
  26   3  -1   85.79   10.70
 -26  -3  -1   41.40   13.90
  26   3  -1   68.19   13.00
  -3  26  -1   53.59   11.80
  -3  26   1   72.49   11.10
  26   3   1   46.80   12.20
 -26  -3   1   75.29   14.80
  -3  26   1   68.39   12.50
 -26  -3   1   38.00   12.60
  26   3   1   60.69    7.80
  -1  26  -1  143.09   17.90
  26   1  -1  132.29   13.30
  -1  26  -1  133.89   15.60
 -26  -1  -1  130.59   19.60
 -26  -1   1   97.19   17.90
 -26  -1   1  127.09   15.60
  26   1   1  125.99   10.90
  -1  26   1  125.39   17.70
  26  -1  -1   83.19   10.20
   1  26  -1   68.89   14.50
 -26   1  -1   63.89   13.30
  -1 -26  -1   49.40   10.20
   1  26   1   64.69   13.40
 -26   1   1   58.39   14.20
  26  -1   1   73.69    7.80
 -26   1   1   92.89   13.10
  -3 -26  -1   14.60    6.30
  26  -3  -1   32.30    6.40
   3  26  -1   27.80   10.00
  26  -3   1   23.40   10.30
 -26   3   1   13.90    9.00
   3  26   1   25.40    8.50
 -26   3   1   36.00    9.80
  26  -3   1   20.70    4.60
   5  26  -1  121.79   20.20
 -26   5  -1  168.38   18.40
 -26   5  -1  126.69   20.00
   5  26   1  163.18   21.70
  26  -5   1  163.18   13.10
 -26   5   1  161.78   19.50
  26  -7  -1  107.99   12.10
 -26   7  -1   96.59   18.70
 -26   7  -1  121.89   14.60
 -26   7   1  101.79   12.80
   7  26   1   80.09   16.80
  26  -7   1  101.79   10.60
 -26   9  -1   12.60    6.00
  26  -9  -1    8.90    4.00
 -26   9  -1    4.00    7.60
   9  26  -1  -13.70    7.20
 -26   9   1   11.50    6.30
  26  -9   1   -4.20    3.00
   9  26   1   -2.10    8.20
  27   6  -1  122.39   19.40
  27   6  -1  142.69   15.10
  -6  27  -1  145.89   17.30
 -27  -6  -1  107.59   16.60
 -27  -6  -1   86.89   17.50
  -6  27  -1  122.09   14.10
   6 -27  -1  145.09   16.80
  27   6   1  137.59   18.60
  -6  27   1  108.19   14.40
  27   6   1  131.79   12.40
  -6  27   1  114.49   16.60
   4 -27  -1    9.80    5.40
 -27  -4  -1   16.50    6.60
  -4  27  -1    6.70    5.40
  27   4  -1   10.30    7.70
 -27  -4  -1    6.10    7.60
  27   4   1    9.50    7.70
  -4  27   1    4.70    6.50
  -4  27   1    5.70    4.80
  27   4   1    6.50    3.50
 -27  -4   1    2.80    6.60
  27   2  -1   -4.90    6.30
  27   2  -1    1.30    3.80
 -27  -2  -1    3.00    5.20
  -2  27  -1   -4.70    5.20
 -27  -2  -1   -9.30    6.00
  -2  27  -1    5.00    5.20
  -2  27   1    2.80    4.50
  -2  27   1   -2.30    4.80
  27   2   1    3.00    2.70
  27   2   1   -9.30    5.90
 -27  -2   1    1.70    5.60
 -27   0  -1   70.19   15.70
  27   0  -1  103.59   11.90
 -27   0  -1  109.09   15.00
   0  27  -1   80.99   15.00
 -27   0   1   86.99   14.40
  27   0   1   83.59    8.70
   0  27   1  106.89   16.00
 -27   2  -1   55.49   13.50
   2  27  -1   77.29   15.50
 -27   2  -1   67.49   12.60
   2  27   1   87.79   15.80
  27  -2   1   79.99    8.40
 -27   2   1   84.99   13.20
 -27   4  -1   33.00   12.70
   4  27  -1   48.40   12.40
  27  -4  -1   44.30    7.60
 -27   4  -1   42.70    9.00
 -27   4   1   51.69   10.40
   4  27   1   38.60   12.70
  27  -4   1   42.40    6.40
  27  -6  -1   11.30    5.00
   6  27  -1   -1.00    8.10
 -27   6  -1    4.90    9.10
 -27   6  -1   16.40    6.90
  27  -6   1   12.60    4.10
   6  27   1   -4.40    8.70
 -27   6   1   10.90    6.40
   0   0  -2  820.12   44.70
   0   0   2  822.32   44.70
   0   0   2  811.42   43.20
   1   1  -2  130.39    8.30
   1  -1  -2  141.09    7.70
   1   1  -2  136.59    7.50
  -1  -1  -2  143.79    7.80
  -1  -1  -2  129.99    8.60
  -1   1  -2  141.99    7.50
   1   1  -2  138.89    7.70
   1   1   2  139.79    8.70
  -1  -1   2  139.29    8.30
   1   1   2  127.59    8.00
   0   2  -2   50.99    3.30
  -2   0  -2   63.89    3.80
   2   0  -2   63.99    4.50
   0   2  -2   55.99    3.60
   0  -2  -2   54.29    3.60
   0  -2  -2   53.49    4.70
   2   0  -2   67.09    5.50
   2   0  -2   63.09    4.00
  -2   0  -2   60.49    4.20
   0   2  -2   55.79    4.00
   0   2   2   65.19    5.10
  -2   0   2   54.19    3.50
   2   0   2   52.99    3.80
  -2   0   2   50.19    5.00
   0  -2   2   62.99    3.80
   2  -2  -2  968.20   52.49
   2  -2  -2  963.60   51.19
  -2   2  -2  948.71   50.69
   2   2  -2  955.50   51.99
  -2   2  -2 1016.70   50.99
  -2  -2  -2 1007.00   51.19
  -2  -2  -2  937.51   51.29
   2   2  -2  920.71   51.39
  -2  -2   2  935.51   51.09
  -2  -2   2  967.80   51.89
   2   2   2  946.51   51.49
  -2  -2   2  897.41   50.69
  -2   2   2  965.80   52.69
   3   1  -2 4697.83  374.26
  -3  -1  -2 4486.45  325.87
  -3  -1  -2 3892.71  236.68
  -3  -1   2 4001.40  245.08
   3   1   2 4048.29  237.88
   3   1   2 4262.27  316.87
  -1   3   2 4801.92  242.68
  -3   1  -2 2389.36  125.29
   3  -1  -2 2382.86  126.69
  -3   1  -2 2317.37  124.69
  -3   1   2 2435.26  126.79
  -1  -3   2 2353.96  124.99
  -3   1   2 2329.97  125.99
   3  -3  -2   84.89    6.10
  -3  -3  -2   91.89    6.40
   3   3  -2   91.59    7.10
  -3   3  -2   91.59    5.90
   3   3  -2   81.29    7.10
  -3  -3  -2   88.79    6.00
  -3  -3   2   98.09    7.00
  -3  -3   2   80.49    6.30
  -3  -3   2   79.49    6.10
  -3   3   2   87.69    5.90
   3  -3   2   84.89    5.60
   3   3   2   84.69    6.50
   3   3   2   86.99    5.90
   2  -4  -2  299.37   18.00
  -2   4  -2  313.67   17.50
  -4  -2  -2  310.97   17.30
   4   2  -2  326.37   19.40
   4   2  -2  304.97   18.60
  -4  -2  -2  326.57   18.60
  -2   4  -2  334.77   18.30
   2  -4   2  303.67   18.00
   4   2   2  320.77   17.30
  -2   4   2  281.17   17.60
  -2   4   2  298.07   19.00
   2  -4   2  309.77   17.50
  -2   4   2  306.57   18.10
  -4  -2   2  322.97   18.50
  -4  -2   2  321.07   19.30
   0   4  -2  135.69    9.10
   4   0  -2  159.38   11.00
  -4   0  -2  160.68    9.90
   4   0  -2  158.88   10.50
   0  -4  -2  155.38    9.20
  -4   0  -2  155.38    8.50
   0  -4  -2  145.59    9.90
   0   4  -2  153.78    9.70
   4   0  -2  151.78   10.10
  -4   0   2  146.79   10.50
   0  -4   2  154.58    9.40
  -4   0   2  155.48    9.60
   4   0   2  149.49    9.80
   0   4   2  147.79    9.80
  -4   0   2  153.78   10.90
   0   4   2  155.78   10.20
   0  -4   2  153.18    8.90
  -2  -4  -2   55.09    4.20
   2   4  -2   45.60    3.90
  -4   2  -2   52.59    3.60
   4  -2  -2   49.30    4.20
  -4   2  -2   55.29    4.40
   2   4  -2   48.00    4.80
  -4   2  -2   46.10    4.00
   4  -2  -2   50.79    5.20
  -2  -4  -2   47.50    4.20
   2   4   2   50.79    4.40
  -4   2   2   46.80    4.70
   4  -2   2   42.90    3.60
   2   4   2   52.19    4.40
  -4   2   2   48.80    5.10
  -2  -4   2   51.99    4.40
  -4   2   2   48.90    3.90
  -2  -4   2   57.29    4.70
   4  -4  -2  639.04   36.50
  -4  -4  -2  632.34   36.30
   4   4  -2  685.33   38.20
   4  -4  -2  651.13   37.60
  -4   4  -2  651.73   36.20
   4   4  -2  673.63   37.30
  -4   4  -2  633.24   36.20
  -4   4   2  708.53   38.10
   4   4   2  642.64   37.30
  -4   4   2  686.23   36.20
  -4  -4   2  658.43   37.60
  -4  -4   2  617.34   37.00
   4   4   2  667.03   36.30
  -3   5  -2   85.49    6.40
  -3   5  -2   74.29    5.60
   5   3  -2   91.29    7.00
   3  -5  -2   71.89    6.00
  -3   5  -2   78.89    6.10
   5   3  -2   97.19    7.80
   3  -5  -2   70.49    6.60
  -5  -3   2   76.59    7.20
   5   3   2   69.09    6.60
   5   3   2   73.39    5.30
  -3   5   2   92.09    7.30
  -3   5   2   89.39    6.20
  -5  -1  -2   60.79    3.50
  -1   5  -2   67.59    4.70
   1  -5  -2   69.49    4.80
  -1   5  -2   72.39    5.30
   1  -5  -2   65.29    5.40
   5   1  -2   52.09    5.20
   1  -5  -2   71.79    5.70
   5   1  -2   50.39    5.60
   5   1  -2   51.29    5.70
  -5  -1  -2   54.89    5.30
  -5  -1   2   66.49    5.40
  -1   5   2   61.49    4.70
  -1   5   2   53.09    5.20
   5   1   2   62.39    5.60
   1  -5   2   51.59    4.80
  -1   5   2   58.69    5.50
   5   1   2   64.29    3.60
  -5  -1   2   69.09    6.30
   5  -1  -2  174.68   10.90
  -5   1  -2  170.38   10.40
  -5   1  -2  169.48    9.00
  -1  -5  -2  168.98   10.50
  -1  -5  -2  157.38   10.50
   1   5  -2  157.68   10.70
   5  -1  -2  158.98   11.10
   1   5  -2  159.68   10.00
  -5   1  -2  172.68   10.90
  -1  -5  -2  159.48   10.00
   5  -1  -2  152.68   11.40
  -1  -5   2  168.88   10.40
  -5   1   2  141.69   11.10
   1   5   2  154.68   10.70
   1   5   2  176.08   10.70
  -5   1   2  143.49   10.10
   5  -1   2  142.99   10.30
  -5   1   2  158.08   11.50
  -1  -5   2  166.48    9.90
  -3  -5  -2   39.30    4.20
  -5   3  -2   33.90    3.60
   3   5  -2   43.50    4.90
  -3  -5  -2   47.10    4.30
   5  -3  -2   34.80    3.80
   5  -3  -2   35.00    4.40
  -5   3  -2   38.50    3.50
  -3  -5   2   37.40    3.40
  -3  -5   2   36.60    4.20
  -5   3   2   42.00    3.70
  -5   3   2   40.60    4.90
   5  -3   2   41.50    4.30
   3   5   2   36.30    4.10
  -3  -5   2   38.60    4.40
  -5   5  -2 1953.40  108.69
  -5   5  -2 2084.69  108.99
  -5  -5  -2 2252.37  111.89
   5  -5  -2 2082.99  109.39
  -5  -5  -2 2079.39  108.69
   5   5  -2 2193.98  113.59
   5   5   2 1954.60  110.19
  -5   5   2 1955.10  108.49
  -5  -5   2 1911.01  110.19
  -5   5   2 2087.49  110.49
   5   5   2 1913.11  108.59
  -5  -5   2 1975.90  109.89
   5  -5   2 2012.80  108.89
   6   4  -2  326.87   21.40
   4  -6  -2  337.57   20.70
   6   4  -2  342.17   22.80
   4  -6  -2  363.96   21.70
  -4   6  -2  356.26   20.10
  -4   6  -2  353.76   20.60
  -4   6   2  335.87   20.50
   6   4   2  329.97   19.80
  -4   6   2  350.86   21.80
  -6  -4   2  356.06   21.70
   6   4   2  348.27   21.90
   4  -6   2  347.47   20.40
  -6  -4   2  338.57   22.10
   2  -6  -2 1693.53   86.89
  -2   6  -2 1533.25   86.89
   6   2  -2 1477.25   87.39
  -6  -2  -2 1627.74   87.79
   6   2  -2 1500.65   88.29
  -2   6  -2 1662.03   86.99
   2  -6  -2 1673.63   87.49
  -2   6  -2 1711.43   86.19
   6   2   2 1661.93   84.99
  -2   6   2 1504.15   87.49
  -6  -2   2 1720.53   87.59
  -2   6   2 1528.25   87.09
   2  -6   2 1500.75   86.79
  -6  -2   2 1781.12   89.09
   6   2   2 1707.23   87.99
   2  -6   2 1498.95   86.09
   0  -6  -2  416.66   25.80
   6   0  -2  483.25   26.60
  -6   0  -2  484.95   25.90
   6   0  -2  483.75   27.20
   6   0  -2  478.15   27.10
   0  -6  -2  412.06   24.80
   0   6  -2  432.46   25.80
  -6   0  -2  477.65   26.60
   0   6   2  462.85   26.30
  -6   0   2  413.16   26.60
   6   0   2  414.36   26.00
   0   6   2  438.16   25.10
   0  -6   2  476.55   25.50
  -6   0   2  402.76   25.60
   0   6   2  432.56   25.90
   0  -6   2  443.26   25.00
  -6   0   2  410.86   26.80
  -2  -6  -2  376.66   24.50
  -2  -6  -2  388.66   23.80
  -6   2  -2  474.75   25.30
   2   6  -2  392.16   25.00
   6  -2  -2  447.46   25.70
   6  -2  -2  449.86   25.00
  -6   2  -2  459.55   22.90
   2   6  -2  391.66   23.90
  -6   2  -2  430.06   24.40
  -2  -6   2  441.76   23.50
   2   6   2  444.56   24.80
   2   6   2  443.26   24.90
  -6   2   2  377.56   25.30
  -2  -6   2  434.56   24.60
  -6   2   2  397.16   25.40
   6  -2   2  371.26   23.80
  -6   2   2  392.36   24.10
  -6   4  -2  256.47   17.10
  -4  -6  -2  297.17   17.70
   6  -4  -2  261.67   17.50
  -4  -6   2  274.97   16.80
   4   6   2  257.77   17.30
  -4  -6   2  267.97   18.00
  -4  -6   2  250.57   17.90
   4   6   2  262.87   18.00
  -6   4   2  335.47   19.30
  -6   4   2  302.87   17.20
   6  -4   2  307.77   17.50
   6  -4   2  322.07   16.80
  -6  -6  -2  120.29    9.70
   6  -6  -2   98.49    8.60
  -6   6  -2  111.19    8.70
   6   6  -2  116.89   10.40
   6  -6  -2  116.99    9.50
  -6  -6  -2  109.49    8.30
   6   6   2  109.59    9.80
   6   6   2  115.39    8.60
  -6   6   2  108.49    8.20
  -6   6   2  104.69    9.40
   6  -6   2  109.39    8.40
   6  -6   2  105.69    8.50
  -6  -6   2  114.79    9.80
   5  -7  -2   52.69    6.40
   7   5  -2   72.69    7.80
  -7  -5  -2   65.79    7.00
  -5   7  -2   60.99    6.40
  -5   7  -2   55.19    5.90
   5  -7  -2   57.59    6.10
  -5   7  -2   58.19    5.80
  -7  -5   2   54.29    6.90
  -5   7   2   69.19    7.10
   5  -7   2   67.99    6.30
   5  -7   2   69.89    6.00
   7   5   2   59.99    5.60
  -5   7   2   67.39    5.80
   7   5   2   57.49    6.80
  -7  -5   2   58.89    7.00
  -3   7  -2   12.50    2.70
  -3   7  -2   12.00    2.40
   3  -7  -2    8.90    2.50
  -7  -3  -2   17.50    3.40
   7   3  -2   16.80    3.40
  -3   7  -2    7.90    1.90
   3  -7  -2   14.80    2.70
   7   3   2    6.70    2.40
  -7  -3   2    7.80    3.10
  -3   7   2   15.20    3.20
  -7  -3   2   12.80    3.00
  -3   7   2   16.50    2.90
   7   3   2    8.20    1.50
  -7  -1  -2  162.58   11.30
   1  -7  -2  119.59   11.00
   1  -7  -2  133.19   10.30
  -1   7  -2  125.69    9.40
   1  -7  -2  130.09    9.40
  -7  -1  -2  149.69   10.40
   7   1  -2  163.98   11.10
  -1   7  -2  136.59   10.10
   7   1  -2  156.88   11.40
   7   1  -2  162.48   13.50
  -7  -1   2  127.59   10.20
   1  -7   2  148.89   10.20
  -1   7   2  153.18    9.80
   7   1   2  129.99   10.70
  -7  -1   2  122.09   11.10
  -1   7   2  149.99   10.80
  -1   7   2  158.88   10.70
   1  -7   2  139.69    9.30
   7  -1  -2 1361.96   78.69
  -7   1  -2 1444.96   73.39
   1   7  -2 1418.06   75.39
  -1  -7  -2 1417.26   74.99
  -7   1  -2 1392.96   75.89
   7  -1  -2 1394.56   76.89
   7  -1  -2 1460.65   76.79
  -1  -7  -2 1354.66   76.19
  -1  -7  -2 1511.75   76.09
  -7   1  -2 1442.16   76.89
   1   7   2 1433.56   76.29
   1   7   2 1365.56   76.29
  -7   1   2 1285.87   77.09
  -1  -7   2 1384.56   75.49
  -7   1   2 1348.27   75.79
   7  -1   2 1366.26   75.49
  -7   1   2 1384.16   76.99
   7  -1   2 1327.67   76.09
  -1  -7   2 1372.66   74.89
   7  -3  -2  731.73   42.50
  -7   3  -2  731.13   38.20
   7  -3  -2  718.73   40.30
   3   7  -2  684.83   40.80
  -3  -7  -2  669.43   39.20
  -7   3  -2  696.63   40.80
  -7   3  -2  691.73   39.70
  -3  -7  -2  690.43   40.10
  -3  -7  -2  711.93   39.70
  -7   3   2  650.73   39.30
   7  -3   2  714.33   38.20
  -7   3   2  664.63   40.90
  -3  -7   2  722.23   40.20
   7  -3   2  687.03   39.50
   3   7   2  706.63   40.30
   3   7   2  701.03   40.10
  -3  -7   2  713.93   38.70
  -7   3   2  754.32   41.30
  -7   5  -2 1408.06   76.49
  -5  -7  -2 1450.65   77.99
   7  -5  -2 1476.65   78.39
   5   7  -2 1364.16   79.19
   7  -5  -2 1434.16   77.79
  -5  -7  -2 1425.96   77.29
   5   7   2 1410.86   78.59
   5   7   2 1412.86   77.39
  -7   5   2 1323.07   76.59
   7  -5   2 1386.26   77.19
  -5  -7   2 1544.35   80.69
  -5  -7   2 1390.06   78.29
   7  -5   2 1353.26   76.39
  -5  -7   2 1397.06   76.69
  -7   5   2 1454.15   78.79
  -7   7  -2  179.88   13.00
  -7  -7  -2  188.28   14.00
   7  -7  -2  184.68   13.60
   7   7  -2  209.48   15.70
  -7   7  -2  190.38   12.80
   7  -7  -2  176.98   13.70
   7  -7   2  193.58   13.20
   7   7   2  166.28   14.50
   7  -7   2  182.28   12.90
  -7  -7   2  171.08   14.10
  -7   7   2  192.78   12.50
  -7  -7   2  188.78   14.20
   7   7   2  167.28   12.70
  -7   7   2  175.68   14.00
  -6   8  -2  486.05   28.60
  -8  -6  -2  520.35   31.00
   6  -8  -2  486.75   29.80
   8   6  -2  505.65   32.10
   6  -8  -2  466.55   29.90
  -6   8  -2  473.15   29.00
  -6   8  -2  501.55   29.80
   6  -8   2  516.75   29.50
  -6   8   2  507.95   29.00
  -6   8   2  514.45   30.80
   6  -8   2  522.65   31.60
   8   6   2  461.85   31.10
  -8  -6   2  476.15   31.30
  -8  -6   2  479.05   30.70
   8   6   2  474.85   28.50
   8   4  -2  170.38   13.50
   4  -8  -2  191.58   13.50
  -4   8  -2  203.98   12.20
  -4   8  -2  192.78   13.50
  -8  -4  -2  174.08   13.80
   4  -8  -2  186.88   12.90
  -4   8  -2  194.68   13.20
   8   4  -2  168.28   14.50
  -4   8   2  178.18   12.40
   8   4   2  183.38   14.20
   8   4   2  188.88   11.50
  -4   8   2  173.78   13.70
  -8  -4   2  196.38   15.00
  -4   8   2  174.88   12.90
  -8  -4   2  203.78   14.20
   4  -8   2  178.88   12.50
   8   2  -2   59.99    7.20
   8   2  -2   71.39    7.00
  -8  -2  -2   76.39    6.90
   2  -8  -2   53.99    5.60
  -2   8  -2   55.89    5.90
   8   2  -2   67.89    7.10
  -8  -2  -2   76.99    7.40
   2  -8  -2   57.49    6.20
  -8  -2   2   60.19    7.30
   2  -8   2   76.59    6.50
  -2   8   2   62.29    6.70
   8   2   2   52.69    6.60
  -2   8   2   72.59    5.90
   2  -8   2   68.99    5.70
   8   2   2   51.79    4.10
  -2   8   2   65.19    6.50
   0  -8  -2  116.19    9.30
   8   0  -2  119.39    9.70
   0  -8  -2  118.69    9.40
   0   8  -2  115.99    9.20
   0   8  -2  117.99    9.30
  -8   0  -2  120.09    9.30
   8   0  -2  119.09   11.10
   8   0  -2  116.09   10.20
  -8   0  -2  113.19   10.00
   0  -8  -2  116.59    8.20
   8   0   2  115.19    9.70
  -8   0   2  130.89   10.70
   0   8   2  108.19    9.40
  -8   0   2  106.19   10.10
   0   8   2  100.09    9.00
   0  -8   2  120.59    8.30
   0   8   2  110.79    8.40
   0  -8   2  107.49    8.40
  -8   2  -2  728.63   42.00
  -2  -8  -2  735.93   40.80
  -8   2  -2  731.03   38.80
   8  -2  -2  745.23   42.00
  -8   2  -2  654.73   40.80
   2   8  -2  754.62   40.70
  -2  -8  -2  763.12   40.30
   2   8  -2  733.53   41.80
   8  -2  -2  699.43   41.60
   2   8   2  689.73   41.40
  -8   2   2  756.52   42.30
  -8   2   2  718.43   42.70
   8  -2   2  704.13   38.70
  -2  -8   2  708.13   39.70
  -2  -8   2  666.43   40.60
  -8   2   2  742.03   42.40
   8  -2   2  740.83   40.90
   2   8   2  680.03   41.30
  -4  -8  -2 2851.91  161.88
  -4  -8  -2 3279.57  162.28
   8  -4  -2 2967.50  162.38
  -8   4  -2 3015.90  161.78
   4   8  -2 3116.99  163.68
  -8   4  -2 2982.30  160.38
   8  -4  -2 3105.99  162.78
  -8   4  -2 3208.58  163.28
   4   8   2 2896.71  161.98
  -4  -8   2 3021.20  162.38
   8  -4   2 2993.20  161.78
   8  -4   2 2877.51  160.18
  -4  -8   2 3056.39  160.78
  -8   4   2 3032.30  161.48
  -8   4   2 3095.49  163.28
   4   8   2 2910.21  162.68
  -8   4   2 3019.00  163.58
  -8   6  -2  266.77   16.90
  -8   6  -2  253.97   16.40
  -6  -8  -2  269.37   17.80
   8  -6  -2  240.88   17.30
   6   8  -2  261.17   19.20
  -6  -8  -2  257.47   17.00
   8  -6  -2  273.27   17.90
  -6  -8   2  258.67   18.10
  -8   6   2  252.87   16.30
   8  -6   2  242.98   16.10
   6   8   2  255.17   17.10
  -8   6   2  266.87   18.20
   8  -6   2  228.18   16.80
  -6  -8   2  244.88   16.30
  -6  -8   2  264.37   18.30
   6   8   2  251.67   18.30
   8  -8  -2  798.32   47.40
   8  -8  -2  826.92   47.60
   8   8  -2  840.22   50.09
  -8   8  -2  775.12   46.00
  -8  -8  -2  900.41   48.50
  -8   8  -2  785.52   46.60
   8  -8   2  824.92   47.00
  -8   8   2  839.42   46.00
  -8   8   2  813.82   48.00
   8  -8   2  816.52   46.50
  -8  -8   2  789.02   48.20
  -8  -8   2  783.02   48.40
   8   8   2  799.42   46.40
   7  -9  -2   12.30    3.50
  -7   9  -2   11.90    3.10
  -7   9  -2    7.10    2.60
  -7   9  -2    9.40    2.50
  -9  -7  -2   10.40    3.50
   9   7  -2   14.80    4.70
   7  -9  -2   10.40    3.30
  -9  -7   2    6.50    3.30
  -7   9   2   10.30    2.70
   9   7   2    8.40    4.00
  -7   9   2   11.70    3.70
   7  -9   2   14.70    3.50
   9   7   2    8.00    2.50
  -9  -7   2    9.80    3.90
   7  -9   2   11.40    3.00
   5  -9  -2  238.98   17.60
   5  -9  -2  267.67   18.40
   9   5  -2  282.77   19.20
  -5   9  -2  261.67   18.20
  -5   9  -2  259.67   18.10
  -9  -5  -2  285.17   19.40
  -5   9  -2  254.57   16.80
   9   5  -2  285.97   20.50
   9   5   2  254.67   19.30
   5  -9   2  293.17   18.70
  -5   9   2  278.57   19.20
   5  -9   2  294.87   17.90
  -9  -5   2  259.47   18.90
  -9  -5   2  292.87   20.50
  -5   9   2  282.07   17.60
  -5   9   2  264.97   17.80
   9   5   2  262.97   16.30
   3  -9  -2 3718.83  185.98
   9   3  -2 3439.46  187.28
  -3   9  -2 3432.56  185.28
  -9  -3  -2 3475.05  186.88
  -3   9  -2 3455.25  186.08
  -9  -3  -2 3481.35  187.68
   9   3  -2 3418.66  188.48
   3  -9  -2 3542.25  186.68
  -3   9  -2 3686.33  186.68
   3  -9   2 3412.76  186.28
  -3   9   2 3336.17  186.58
   9   3   2 3361.46  187.68
  -9  -3   2 3576.94  187.18
   3  -9   2 3399.06  185.38
  -3   9   2 3401.76  187.18
  -9  -3   2 3681.73  188.98
   9   3   2 3487.55  183.58
  -3   9   2 3403.16  185.38
   1  -9  -2  214.28   15.00
   9   1  -2  225.88   15.60
  -1   9  -2  209.98   14.50
  -9  -1  -2  202.08   14.80
  -1   9  -2  207.78   13.70
  -1   9  -2  209.18   15.00
   1  -9  -2  227.38   15.20
   9   1  -2  212.58   16.20
  -9  -1  -2  206.98   15.70
   1  -9  -2  211.18   13.70
   9   1  -2  200.38   15.30
   1  -9   2  199.88   14.40
  -9  -1   2  207.48   16.20
  -1   9   2  210.68   14.00
   9   1   2  207.68   11.60
   9   1   2  212.28   15.70
  -9  -1   2  200.08   14.80
  -1   9   2  208.28   15.40
   1  -9   2  208.88   13.60
  -1   9   2  214.28   14.90
  -1  -9  -2  265.57   16.50
  -1  -9  -2  272.87   17.70
   1   9  -2  264.57   17.10
   1   9  -2  269.07   17.90
   9  -1  -2  277.17   19.00
   1   9  -2  281.17   18.40
  -1  -9  -2  264.67   18.30
   9  -1  -2  278.37   18.60
  -9   1  -2  278.67   18.90
   9  -1  -2  277.97   18.60
  -9   1  -2  251.87   17.70
   1   9   2  272.27   18.20
  -9   1   2  254.77   17.60
  -9   1   2  251.87   18.20
  -1  -9   2  256.67   16.50
   9  -1   2  263.57   14.90
   9  -1   2  274.17   17.60
   9  -1   2  273.77   18.30
  -1  -9   2  264.87   17.10
   1   9   2  277.27   18.40
  -9   1   2  275.17   19.40
  -3  -9  -2 2709.83  141.49
   3   9  -2 2591.44  141.19
  -3  -9  -2 2548.45  141.89
  -3  -9  -2 2658.23  140.79
  -9   3  -2 2534.05  141.49
  -9   3  -2 2783.32  143.19
   9  -3  -2 2693.23  142.59
  -9   3  -2 2685.33  139.39
   9  -3  -2 2679.93  142.39
   3   9  -2 2629.74  142.89
   3   9   2 2543.45  141.99
  -9   3   2 2578.84  142.69
   9  -3   2 2571.34  141.49
  -9   3   2 2701.53  143.89
   3   9   2 2547.45  142.29
  -3  -9   2 2657.33  141.69
   9  -3   2 2498.25  139.29
  -3  -9   2 2697.23  140.19
  -9   3   2 2694.83  141.59
  -5  -9  -2 1373.16   75.09
  -9   5  -2 1480.35   76.79
   5   9  -2 1356.96   76.79
  -9   5  -2 1396.66   73.29
  -5  -9  -2 1274.07   74.79
   9  -5  -2 1343.27   75.39
  -9   5  -2 1436.06   74.89
   9  -5  -2 1335.97   75.29
   9  -5   2 1325.17   74.79
  -9   5   2 1281.57   76.39
  -9   5   2 1317.27   75.89
  -9   5   2 1293.47   74.09
  -5  -9   2 1449.76   75.79
  -5  -9   2 1372.66   73.69
   5   9   2 1307.27   75.89
   9  -5   2 1237.18   72.99
   5   9   2 1386.16   75.09
  -9   7  -2  291.67   18.50
  -9   7  -2  292.87   18.30
   9  -7  -2  286.27   19.50
   7   9  -2  261.37   20.80
  -7  -9  -2  295.17   19.70
   9  -7  -2  272.97   19.20
   9  -7   2  260.57   17.80
  -9   7   2  254.27   17.70
  -9   7   2  251.87   19.30
  -7  -9   2  305.57   20.30
  -7  -9   2  284.07   18.20
   7   9   2  305.87   19.20
   7   9   2  274.27   20.70
  -7  -9   2  300.17   20.40
   9  -7   2  270.07   18.70
   9   9  -2  155.78   14.60
   9  -9  -2  137.89   12.10
  -9  -9  -2  151.58   13.00
  -9   9  -2  149.69   11.50
  -9   9  -2  134.29   11.80
   9  -9  -2  151.28   12.90
   9   9   2  160.78   14.20
  -9   9   2  151.58   11.20
   9   9   2  143.29   11.50
  -9  -9   2  153.98   13.60
  -9   9   2  148.89   12.90
  -9  -9   2  151.88   13.50
   9  -9   2  151.88   12.20
   9  -9   2  150.48   11.70
  -8  10  -2  354.06   22.90
  -8  10  -2  365.26   23.60
 -10  -8  -2  382.76   25.60
   8 -10  -2  368.16   24.50
  -8  10  -2  386.66   24.50
   8 -10  -2  347.37   24.50
  10   8  -2  359.96   26.90
  10   8   2  359.66   26.30
 -10  -8   2  362.26   26.00
  10   8   2  340.67   22.60
  -8  10   2  406.36   25.80
   8 -10   2  381.06   24.30
   8 -10   2  422.16   24.70
 -10  -8   2  379.36   25.90
  -8  10   2  371.96   23.20
  -6  10  -2   43.50    6.00
 -10  -6  -2   25.30    5.50
  10   6  -2   25.80    5.90
   6 -10  -2   43.50    6.10
 -10  -6   2   50.19    7.10
  -6  10   2   30.80    5.50
  -6  10   2   36.10    5.10
  -6  10   2   37.40    4.80
   6 -10   2   27.10    5.00
   6 -10   2   31.40    4.90
  -4  10  -2  281.47   18.10
  10   4  -2  257.97   18.70
  -4  10  -2  269.87   18.00
 -10  -4  -2  257.27   18.90
   4 -10  -2  245.08   17.80
  -4  10  -2  251.17   16.50
   4 -10  -2  283.17   17.60
  10   4  -2  259.87   19.80
 -10  -4  -2  254.97   18.30
   4 -10   2  243.98   16.90
  -4  10   2  260.17   16.80
  -4  10   2  245.38   17.70
 -10  -4   2  266.97   19.90
 -10  -4   2  252.57   18.50
  -4  10   2  271.37   18.80
  10   4   2  229.28   18.70
 -10  -2  -2  703.93   40.60
  10   2  -2  699.13   41.10
  10   2  -2  704.83   40.90
  -2  10  -2  653.93   39.60
   2 -10  -2  718.93   40.70
   2 -10  -2  633.14   39.00
   2 -10  -2  644.04   40.10
  10   2  -2  722.43   42.40
  -2  10  -2  712.43   39.00
 -10  -2  -2  733.43   41.80
 -10  -2   2  668.53   40.50
  10   2   2  651.23   36.90
  -2  10   2  667.93   40.80
  -2  10   2  712.33   40.70
   2 -10   2  677.23   38.80
  10   2   2  652.53   41.20
  -2  10   2  650.53   39.00
 -10  -2   2  647.84   41.80
   2 -10   2  713.63   40.00
 -10   0  -2  635.84   34.70
   0  10  -2  515.55   33.50
 -10   0  -2  603.44   35.60
   0  10  -2  574.54   34.70
   0 -10  -2  530.85   34.00
  10   0  -2  623.24   35.10
  10   0  -2  613.34   35.30
   0 -10  -2  535.45   32.40
  10   0  -2  600.84   35.90
   0 -10  -2  515.65   34.20
  10   0   2  522.15   34.60
   0  10   2  604.34   34.90
 -10   0   2  491.75   35.20
   0  10   2  621.84   33.60
   0 -10   2  615.84   33.70
   0  10   2  555.84   34.70
 -10   0   2  512.15   33.80
 -10   2  -2   31.40    5.50
 -10   2  -2   32.50    2.90
  10  -2  -2   31.50    5.30
  -2 -10  -2   29.10    5.00
 -10   2  -2   26.90    5.10
   2  10  -2   27.80    4.80
  10  -2  -2   22.70    4.50
  -2 -10  -2   30.10    4.10
  -2 -10  -2   32.00    4.60
   2  10  -2   25.60    5.00
   2  10  -2   25.90    4.50
   2  10   2   28.20    5.20
 -10   2   2   23.40    5.10
 -10   2   2   23.00    4.60
   2  10   2   25.10    4.60
  -2 -10   2   29.00    4.20
  10  -2   2   22.50    4.30
 -10   2   2   28.80    5.20
  10  -2   2   35.50    3.10
  -2 -10   2   31.80    4.00
  10  -4  -2 1040.70   64.59
 -10   4  -2 1169.18   65.89
 -10   4  -2 1103.59   61.99
  10  -4  -2 1127.79   64.59
   4  10  -2 1116.89   65.69
 -10   4  -2 1070.79   63.89
  -4 -10  -2 1209.78   63.59
  -4 -10  -2 1265.47   64.39
  -4 -10  -2 1119.59   64.49
 -10   4   2 1181.58   66.49
   4  10   2 1129.49   64.49
  -4 -10   2 1113.99   64.29
  -4 -10   2 1120.99   62.59
 -10   4   2 1158.28   65.39
  10  -4   2 1176.58   64.39
 -10   4   2 1198.38   64.09
  10  -4   2 1144.19   62.19
 -10   6  -2  819.42   44.70
 -10   6  -2  790.52   45.80
  10  -6  -2  799.62   46.50
  -6 -10  -2  801.32   46.40
 -10   6  -2  837.52   48.20
  10  -6  -2  779.32   46.80
  -6 -10  -2  845.72   46.70
   6  10  -2  806.82   48.50
  10  -6   2  757.02   44.50
  -6 -10   2  795.52   46.80
   6  10   2  751.72   47.40
  10  -6   2  812.32   46.30
 -10   6   2  752.52   46.90
 -10   6   2  792.42   48.30
   6  10   2  762.02   46.10
  -6 -10   2  797.12   45.00
 -10   6   2  794.02   45.40
  -8 -10  -2  689.83   40.30
 -10   8  -2  630.04   38.40
  10  -8  -2  648.84   40.00
  10  -8  -2  637.64   39.40
 -10   8  -2  611.04   38.30
   8  10  -2  679.73   42.40
   8  10   2  627.84   41.10
  -8 -10   2  662.23   40.50
 -10   8   2  659.43   40.30
  10  -8   2  681.73   38.30
 -10   8   2  664.93   38.20
  10  -8   2  664.93   39.40
   8  10   2  680.63   39.20
  -8 -10   2  672.93   40.90
  -8 -10   2  626.94   38.20
 -10  10  -2  466.25   29.50
 -10  10  -2  450.25   28.40
  10 -10  -2  456.55   29.80
 -10 -10  -2  477.55   30.80
  10  10  -2  499.55   33.40
 -10  10   2  485.75   30.90
  10  10   2  447.56   28.60
  10  10   2  448.06   31.90
  10 -10   2  485.85   29.10
 -10 -10   2  427.56   31.10
 -10  10   2  466.35   28.30
  10 -10   2  475.75   29.80
 -10 -10   2  442.46   30.90
  -9  11  -2  148.49   10.70
   9 -11  -2  129.99   11.70
  -9  11  -2  149.39   11.40
  -9  11  -2  136.59   11.70
  11   9  -2  119.69   13.40
 -11  -9  -2   99.59   11.40
 -11  -9   2  135.39   13.00
   9 -11   2  104.19   10.80
  -9  11   2   97.29   11.40
  11   9   2  158.18   14.30
   9 -11   2  102.29   10.60
 -11  -9   2  138.39   13.20
  -9  11   2  106.99   10.00
  11   9   2  142.29   10.40
   7 -11  -2  430.36   29.20
  11   7  -2  458.45   31.90
 -11  -7  -2  459.55   30.40
   7 -11  -2  501.85   29.80
  -7  11  -2  466.35   27.60
  -7  11  -2  479.95   29.30
  -7  11  -2  469.75   29.00
  11   7   2  461.95   31.30
  -7  11   2  438.06   27.90
 -11  -7   2  477.55   31.60
  -7  11   2  451.25   28.60
 -11  -7   2  467.55   30.60
  11   7   2  450.05   26.90
   7 -11   2  472.65   29.00
   7 -11   2  396.96   28.70
  -7  11   2  475.15   30.50
  -5  11  -2  448.46   28.60
 -11  -5  -2  471.35   29.80
 -11  -5  -2  477.45   30.50
  -5  11  -2  450.05   27.30
   5 -11  -2  433.46   28.70
  -5  11  -2  445.06   28.80
  11   5  -2  491.45   30.20
   5 -11  -2  441.46   28.20
  11   5  -2  475.95   31.40
  -5  11   2  424.06   28.40
  11   5   2  425.66   30.60
  -5  11   2  460.15   29.90
   5 -11   2  456.65   29.20
 -11  -5   2  449.76   29.70
  -5  11   2  469.85   27.70
  11   5   2  442.06   25.90
   5 -11   2  482.45   28.40
 -11  -5   2  474.85   31.20
  -3  11  -2  348.37   22.90
  11   3  -2  410.96   25.70
 -11  -3  -2  406.46   25.20
  11   3  -2  388.96   26.70
 -11  -3  -2  409.66   26.20
   3 -11  -2  341.37   24.30
  -3  11  -2  383.26   24.50
   3 -11  -2  363.76   23.30
  -3  11  -2  334.17   23.70
  11   3  -2  403.36   25.30
  11   3   2  367.76   21.10
  -3  11   2  395.86   24.60
 -11  -3   2  353.36   26.20
  -3  11   2  362.76   25.10
  -3  11   2  385.56   23.50
   3 -11   2  408.46   24.40
   3 -11   2  365.96   23.30
  11   3   2  356.06   25.50
 -11  -3   2  366.56   24.90
  11   1  -2   84.49    9.70
  11   1  -2   91.09    8.90
  -1  11  -2   74.29    8.40
 -11  -1  -2   83.19    9.10
  11   1  -2   88.19    9.00
  -1  11  -2   74.49    7.80
   1 -11  -2   83.19    8.80
 -11  -1  -2   88.09    8.60
   1 -11  -2   76.39    8.20
   1 -11  -2   73.59    7.10
  -1  11  -2   83.29    7.40
  11   1   2   75.19    8.90
 -11  -1   2   68.79    8.20
  11   1   2   76.19    5.20
 -11  -1   2   71.69    9.10
   1 -11   2   79.49    7.90
   1 -11   2   81.49    7.10
  -1  11   2   85.19    7.70
  -1  11   2   80.29    8.80
  11  -1  -2  132.39   11.50
   1  11  -2  125.39   11.60
   1  11  -2  131.19   11.00
  11  -1  -2  142.69   12.60
  -1 -11  -2  133.79    9.80
 -11   1  -2  125.59   11.10
 -11   1  -2  133.29   12.30
  11  -1  -2  142.59   12.10
  -1 -11  -2  137.19   11.70
   1  11  -2  120.49   10.40
  -1 -11  -2  125.49   10.90
  -1 -11   2  140.39   10.50
 -11   1   2  132.89   11.30
  -1 -11   2  141.89   10.10
   1  11   2  155.48   12.20
  11  -1   2  138.59   11.10
  11  -1   2  124.79    7.90
  11  -1   2  114.69   11.30
 -11   1   2  123.79   12.50
 -11   1   2  131.39   11.50
   1  11   2  123.79   11.50
   3  11  -2  526.05   32.40
 -11   3  -2  570.24   34.60
  11  -3  -2  539.45   33.10
   3  11  -2  532.55   32.90
  -3 -11  -2  538.55   32.30
  11  -3  -2  535.25   33.70
  -3 -11  -2  543.75   31.60
 -11   3  -2  533.25   32.90
   3  11  -2  538.75   34.00
  -3 -11  -2  537.65   33.20
 -11   3   2  522.65   32.50
  11  -3   2  531.65   32.70
  11  -3   2  506.25   30.00
  -3 -11   2  552.54   31.10
   3  11   2  571.44   34.10
   3  11   2  562.94   33.50
  -3 -11   2  574.84   32.70
 -11   3   2  508.05   33.30
 -11   3   2  504.15   34.50
 -11   5  -2  306.37   20.60
  -5 -11  -2  280.17   20.80
 -11   5  -2  315.67   22.40
   5  11  -2  324.67   22.80
  -5 -11  -2  338.27   20.90
  11  -5  -2  344.77   22.00
  -5 -11  -2  304.17   19.90
 -11   5  -2  299.87   18.70
  11  -5  -2  289.27   20.70
 -11   5   2  326.77   23.00
 -11   5   2  301.57   20.20
  -5 -11   2  301.77   20.90
   5  11   2  317.87   21.10
   5  11   2  280.27   21.50
  -5 -11   2  316.47   19.40
  11  -5   2  300.47   18.80
  11  -5   2  297.17   20.60
 -11   5   2  297.77   21.40
 -11   7  -2   23.80    4.80
 -11   7  -2   35.40    4.50
  11  -7  -2   25.60    4.90
  -7 -11  -2   27.40    4.90
   7  11  -2   27.20    6.20
  11  -7  -2   26.80    5.40
  11  -7   2   30.50    5.30
 -11   7   2   25.60    5.10
   7  11   2   29.50    5.30
 -11   7   2   22.80    5.50
   7  11   2   31.90    6.20
  -7 -11   2   20.80    4.00
 -11   7   2   33.30    4.90
  -7 -11   2   29.10    5.40
  11  -7   2   34.60    4.50
   9  11  -2  110.69   12.90
 -11   9  -2  113.79   10.10
  -9 -11  -2  112.29   11.40
  11  -9  -2  120.89   11.10
 -11   9  -2  123.79   10.40
  11  -9   2  104.09   10.60
   9  11   2  122.99   12.60
 -11   9   2  112.89    9.80
  -9 -11   2  123.19   11.90
   9  11   2  124.09   10.80
 -11   9   2  106.79   11.20
  11  -9   2  114.69    9.90
  -9 -11   2  128.49   13.60
  -9 -11   2  114.19   10.00
 -11  11  -2  151.18   11.60
 -11 -11  -2  139.09   13.30
  11  11  -2  146.09   15.50
  11 -11  -2  120.19   12.00
 -11  11  -2  121.89   12.10
  11 -11  -2  141.69   13.20
 -11 -11   2  151.78   14.20
 -11  11   2  135.29   11.20
 -11 -11   2  135.39   13.60
  11  11   2  139.89   11.80
  11 -11   2  145.79   12.80
 -11  11   2  134.79   13.20
  11 -11   2  129.89   11.60
  11  11   2  153.78   15.00
  12  10  -2  328.57   27.50
  10 -12  -2  348.17   24.80
 -10  12  -2  383.16   23.60
  10 -12  -2  372.16   25.90
 -10  12  -2  386.86   25.30
 -12 -10  -2  359.46   26.00
 -10  12  -2  379.16   24.40
 -10  12   2  337.17   25.70
  10 -12   2  356.46   25.00
 -10  12   2  340.57   23.20
 -12 -10   2  384.16   27.10
  12  10   2  376.66   27.80
  10 -12   2  347.27   24.20
 -12 -10   2  384.66   26.90
  12  10   2  354.36   23.10
 -12  -8  -2   70.99    9.80
  -8  12  -2   98.49    9.50
   8 -12  -2   80.59    9.10
  -8  12  -2   89.99    7.80
   8 -12  -2   77.89   10.70
  -8  12  -2   88.69    8.90
 -12  -8  -2  102.39   10.70
  12   8  -2   68.89   10.40
  12   8   2   98.69   11.10
  -8  12   2   71.09    7.60
   8 -12   2   71.19    8.70
  12   8   2   81.29    7.30
  -8  12   2   75.49   11.10
 -12  -8   2   85.79    9.90
  -8  12   2   73.29    8.30
   8 -12   2   76.49    8.50
  -6  12  -2   51.59    5.90
   6 -12  -2   52.89    7.00
  -6  12  -2   50.19    6.70
 -12  -6  -2   56.49    8.10
  12   6  -2   59.89    9.00
   6 -12  -2   55.59    7.30
 -12  -6  -2   60.59    8.60
  -6  12  -2   48.10    6.60
  12   6   2   55.09    8.30
  -6  12   2   54.59    7.50
  -6  12   2   52.59    6.80
  -6  12   2   54.09    6.20
 -12  -6   2   50.79    7.80
  12   6   2   57.29    5.20
   6 -12   2   54.09    6.60
   6 -12   2   39.90    6.80
 -12  -6   2   49.60    7.80
   4 -12  -2  470.45   27.80
  -4  12  -2  437.26   27.10
  -4  12  -2  412.96   28.30
  12   4  -2  435.46   29.10
 -12  -4  -2  467.25   29.50
  12   4  -2  440.06   30.80
  -4  12  -2  465.05   28.60
   4 -12  -2  459.55   29.10
  12   4  -2  428.86   29.30
 -12  -4  -2  443.36   30.00
  -4  12   2  463.65   27.40
  -4  12   2  477.55   30.00
  -4  12   2  435.46   28.40
  12   4   2  431.66   30.00
  12   4   2  441.26   25.20
 -12  -4   2  455.95   31.00
   4 -12   2  422.26   27.50
 -12  -4   2  444.56   29.40
 -12  -2  -2   11.40    4.20
   2 -12  -2   21.20    3.90
   2 -12  -2   20.90    5.10
  -2  12  -2   15.80    4.10
   2 -12  -2   20.20    4.40
  12   2  -2    7.90    3.40
  12   2  -2   15.30    4.20
  -2  12  -2   19.90    4.20
 -12  -2  -2   12.50    4.00
  -2  12  -2   13.70    3.10
  12   2  -2   12.90    4.70
   2 -12   2   14.10    3.50
 -12  -2   2   18.50    5.60
  12   2   2   17.80    2.40
   2 -12   2   14.40    3.30
  -2  12   2   15.00    4.10
  -2  12   2    9.20    3.00
  -2  12   2   12.70    4.00
 -12  -2   2   21.50    4.50
 -12   0  -2  116.09   11.40
 -12   0  -2  125.39   12.30
   0 -12  -2  149.79   12.00
   0  12  -2  139.69   11.40
   0  12  -2  125.59   10.70
   0 -12  -2  135.69   10.20
  12   0  -2  110.59   11.10
   0  12  -2  129.59   12.10
  12   0  -2  134.69   12.80
   0 -12  -2  146.49   12.10
  12   0  -2  136.49   12.20
   0  12   2  138.49   12.10
 -12   0   2  119.39   12.70
   0  12   2  120.99   10.70
 -12   0   2  149.88   12.20
  12   0   2  134.79   12.20
  12   0   2  135.89    8.20
   0 -12   2  131.49   10.90
  12   0   2  140.39   11.40
   0 -12   2  144.99   10.50
   0  12   2  123.69   11.90
 -12   2  -2  430.06   29.00
  12  -2  -2  436.56   27.80
   2  12  -2  433.86   28.70
  -2 -12  -2  405.86   27.50
  -2 -12  -2  422.36   25.80
 -12   2  -2  426.46   27.60
   2  12  -2  432.96   27.10
  12  -2  -2  424.46   28.40
 -12   2  -2  445.96   24.50
   2  12  -2  418.56   27.30
  -2 -12  -2  435.26   27.10
  12  -2   2  417.36   24.00
   2  12   2  453.15   28.20
  -2 -12   2  433.06   25.70
  -2 -12   2  443.76   26.80
 -12   2   2  397.16   29.20
 -12   2   2  448.46   27.60
 -12   2   2  428.96   28.00
  12  -2   2  415.36   27.20
   2  12   2  439.86   28.70
   4  12  -2   69.59    8.90
  12  -4  -2   82.39    9.10
  -4 -12  -2   67.09    7.90
  12  -4  -2   64.59    7.70
 -12   4  -2   75.69    9.40
  -4 -12  -2   70.89    7.60
 -12   4  -2   78.19    6.30
   4  12  -2   75.59    8.30
 -12   4  -2   65.99    7.70
  -4 -12  -2   78.49    7.40
   4  12   2   75.39    8.50
  12  -4   2   75.19    8.20
   4  12   2   82.69    9.10
  -4 -12   2   77.99    7.90
 -12   4   2   70.29    9.20
 -12   4   2   76.49    8.50
 -12   4   2   74.29    7.90
  -4 -12   2   70.99    6.50
  12  -4   2   70.29    6.10
  -6 -12  -2  259.47   17.40
  12  -6  -2  208.28   17.10
 -12   6  -2  217.08   14.90
 -12   6  -2  228.48   18.40
  12  -6  -2  203.68   16.30
  -6 -12  -2  211.28   16.90
   6  12  -2  242.18   19.00
  -6 -12  -2  238.68   16.20
 -12   6  -2  202.68   16.20
  12  -6   2  240.18   17.20
 -12   6   2  243.18   19.00
 -12   6   2  238.48   17.50
 -12   6   2  236.98   16.20
  -6 -12   2  207.98   16.60
   6  12   2  199.48   16.50
  12  -6   2  246.08   15.20
  -6 -12   2  225.38   15.30
   6  12   2  201.78   17.60
  12  -8  -2  288.17   20.50
  -8 -12  -2  314.27   21.30
   8  12  -2  299.87   23.30
 -12   8  -2  319.67   20.30
 -12   8  -2  320.37   19.80
  12  -8  -2  302.47   22.00
   8  12   2  302.77   20.70
  -8 -12   2  284.47   19.30
 -12   8   2  295.57   19.70
  12  -8   2  285.27   20.60
 -12   8   2  282.67   23.10
 -12   8   2  278.27   21.20
   8  12   2  289.57   22.50
  12  -8   2  272.97   18.90
  -8 -12   2  242.08   22.40
  12 -10  -2   62.69    8.30
 -12  10  -2   79.09    8.50
  12 -10  -2   77.69    9.40
 -10 -12  -2   72.39    8.90
 -12  10  -2   71.59    7.70
  10  12  -2   69.89   10.50
  10  12   2   72.29   10.20
 -12  10   2   73.69   10.80
  12 -10   2   63.79    7.40
  12 -10   2   75.39    8.70
 -10 -12   2   62.09    7.50
 -10 -12   2   68.29    8.80
  10  12   2   59.99    7.80
 -10 -12   2   72.49    9.70
 -12  10   2   76.09    7.80
  12  12  -2  195.08   19.50
  12 -12  -2  211.78   16.90
 -12  12  -2  202.98   15.40
  12 -12  -2  230.68   18.40
 -12  12  -2  202.58   16.10
 -12 -12   2  208.28   18.20
 -12 -12   2  210.38   18.40
 -12  12   2  198.38   15.30
  12 -12   2  203.68   17.00
  12  12   2  196.48   15.70
  12  12   2  219.98   19.80
 -12  12   2  178.18   17.10
  12 -12   2  224.68   16.30
 -11  13  -2  844.32   48.90
 -11  13  -2  821.02   46.40
  11 -13  -2  827.52   49.80
  13  11  -2  722.33   51.49
 -11  13  -2  840.92   47.70
  11 -13  -2  814.32   48.40
  13  11   2  786.32   46.10
  11 -13   2  741.63   47.10
  11 -13   2  759.02   48.30
 -11  13   2  773.52   49.50
 -13 -11   2  830.02   50.79
  13  11   2  782.02   51.49
 -13 -11   2  847.52   50.69
 -11  13   2  733.23   46.10
 -11  13   2  729.13   47.30
  -9  13  -2   48.10    5.90
   9 -13  -2   46.00    7.10
  -9  13  -2   64.59    7.80
   9 -13  -2   47.40    7.20
 -13  -9  -2   49.00    9.00
  13   9  -2   52.69    9.80
  -9  13  -2   56.89    7.70
 -13  -9  -2   53.69    8.10
  -9  13   2   43.20    6.00
  -9  13   2   40.40    7.30
  -9  13   2   51.39    7.00
   9 -13   2   47.40    7.20
  13   9   2   53.79    9.40
  13   9   2   47.00    5.60
   9 -13   2   45.20    7.00
 -13  -9   2   34.90    7.50
 -13  -9   2   46.30    8.50
  13   7  -2  946.01   56.19
  -7  13  -2  841.82   50.19
 -13  -7  -2  997.70   54.69
 -13  -7  -2  906.31   54.09
  -7  13  -2  829.72   51.59
  -7  13  -2  906.91   52.19
   7 -13  -2  896.91   52.59
   7 -13  -2  855.51   51.89
   7 -13   2  931.11   52.19
  13   7   2  825.82   48.80
 -13  -7   2  899.11   55.49
  -7  13   2  861.41   50.39
  -7  13   2  841.32   51.69
  -7  13   2  891.81   53.69
 -13  -7   2  865.31   53.49
  13   7   2  832.12   54.19
   7 -13   2  854.41   52.19
  -5  13  -2 1698.13   87.79
 -13  -5  -2 1551.34   88.79
   5 -13  -2 1587.44   88.29
  -5  13  -2 1650.13   88.09
  -5  13  -2 1513.75   85.89
   5 -13  -2 1668.23   87.09
 -13  -5  -2 1561.34   89.69
  13   5  -2 1425.96   89.99
  13   5  -2 1476.55   88.49
  -5  13   2 1463.25   88.69
   5 -13   2 1428.66   86.49
 -13  -5   2 1665.23   91.09
  -5  13   2 1591.44   86.09
 -13  -5   2 1682.43   89.39
  13   5   2 1597.34   84.09
  13   5   2 1573.44   89.99
  -5  13   2 1449.35   87.29
   5 -13   2 1522.55   88.19
   3 -13  -2    7.80    2.80
  -3  13  -2    4.90    2.30
 -13  -3  -2    3.60    3.00
 -13  -3  -2    2.30    2.90
  -3  13  -2    6.50    2.90
  13   3  -2    4.60    2.50
  -3  13  -2    7.50    3.40
  13   3  -2    3.00    2.70
  13   3  -2    4.50    2.90
   3 -13  -2    6.30    3.50
 -13  -3   2    6.40    2.80
  13   3   2    4.60    1.60
   3 -13   2    7.90    3.10
  -3  13   2    4.10    2.50
   3 -13   2    6.60    2.50
 -13  -3   2    4.80    3.00
  13   3   2    9.20    4.40
  -3  13   2    5.10    2.50
  -3  13   2    7.20    3.60
  13   1  -2  583.04   35.10
   1 -13  -2  611.04   35.00
  13   1  -2  559.24   35.80
  13   1  -2  582.94   37.10
  -1  13  -2  582.64   33.60
 -13  -1  -2  566.94   36.40
 -13  -1  -2  557.44   35.00
   1 -13  -2  541.95   34.90
  -1  13  -2  536.65   34.10
   1 -13  -2  558.44   33.20
  13   1   2  520.45   35.70
 -13  -1   2  528.85   34.70
  -1  13   2  506.35   33.50
   1 -13   2  525.95   33.90
 -13  -1   2  544.15   36.70
   1 -13   2  583.34   33.00
  -1  13   2  564.84   35.10
  -1  13   2  561.14   35.40
  13   1   2  547.75   30.60
 -13   1  -2  145.69   12.70
  13  -1  -2  145.49   13.50
 -13   1  -2  149.79   13.90
  -1 -13  -2  161.68   13.20
  -1 -13  -2  142.89   12.40
   1  13  -2  136.99   12.00
   1  13  -2  129.89   12.10
  -1 -13  -2  155.88   11.30
  13  -1  -2  147.29   12.70
  13  -1  -2  148.19   13.90
   1  13  -2  163.68   13.90
 -13   1   2  146.39   14.10
   1  13   2  143.49   13.40
 -13   1   2  140.19   12.50
  -1 -13   2  154.28   11.30
  13  -1   2  148.09   12.40
  -1 -13   2  146.09   11.80
  13  -1   2  146.49    9.20
  13  -1   2  144.09   13.30
   1  13   2  148.09   12.00
   1  13   2  162.88   13.40
 -13   3  -2   59.99    5.20
  13  -3  -2   61.59    7.90
  13  -3  -2   55.29    7.10
  -3 -13  -2   57.99    6.20
   3  13  -2   60.29    7.30
 -13   3  -2   56.39    7.30
   3  13  -2   55.39    8.00
 -13   3  -2   50.29    7.90
  -3 -13  -2   62.59    7.10
   3  13  -2   61.59    7.10
  -3 -13  -2   43.70    7.00
  13  -3   2   52.69    7.10
 -13   3   2   54.99    7.40
 -13   3   2   45.40    6.70
  13  -3   2   60.29    5.00
  -3 -13   2   54.39    5.80
   3  13   2   64.39    7.90
  -3 -13   2   56.29    6.60
   3  13   2   62.79    8.20
 -13   3   2   54.39    8.50
 -13   5  -2  650.43   36.00
  -5 -13  -2  576.64   38.50
  13  -5  -2  617.04   38.10
   5  13  -2  645.34   40.50
   5  13  -2  611.34   38.30
 -13   5  -2  652.33   40.90
  -5 -13  -2  641.84   38.00
 -13   5  -2  610.64   38.00
  -5 -13  -2  654.73   37.20
  13  -5  -2  626.04   39.40
   5  13   2  633.54   40.00
  13  -5   2  601.24   38.20
 -13   5   2  615.24   40.70
 -13   5   2  597.34   38.90
  -5 -13   2  634.54   38.10
   5  13   2  637.74   38.60
 -13   5   2  596.54   37.50
  13  -5   2  599.14   35.60
  -5 -13   2  652.43   36.40
  13  -7  -2  190.28   15.10
 -13   7  -2  195.68   14.90
   7  13  -2  188.88   15.30
  13  -7  -2  173.68   15.50
 -13   7  -2  199.78   17.30
  -7 -13  -2  200.58   15.40
   7  13  -2  212.98   17.80
 -13   7  -2  190.38   13.60
  -7 -13   2  193.58   15.50
 -13   7   2  166.88   15.30
  -7 -13   2  180.58   14.80
  13  -7   2  182.48   15.20
   7  13   2  176.78   16.50
   7  13   2  190.78   15.20
 -13   7   2  191.98   14.40
  13  -7   2  188.18   13.60
  13  -9  -2  460.95   31.80
 -13   9  -2  414.36   29.10
  -9 -13  -2  496.75   31.40
 -13   9  -2  466.95   33.40
 -13   9  -2  467.95   29.80
   9  13  -2  485.55   34.00
  13  -9  -2  448.46   30.30
  -9 -13   2  450.75   29.10
  13  -9   2  512.05   31.50
  -9 -13   2  430.96   30.90
   9  13   2  465.45   30.40
  -9 -13   2  461.35   32.10
  13  -9   2  480.65   29.10
   9  13   2  441.16   32.60
 -13   9   2  520.55   29.90
 -13   9   2  536.25   34.70
  13 -11  -2  274.57   21.50
 -13  11  -2  276.27   19.30
  13 -11  -2  272.87   20.20
 -11 -13  -2  238.88   20.30
  11  13  -2  284.37   23.80
 -11 -13   2  281.27   22.10
  13 -11   2  281.47   19.20
 -13  11   2  271.17   18.80
 -13  11   2  251.47   21.10
  11  13   2  272.87   23.00
  13 -11   2  253.87   20.30
 -11 -13   2  250.57   19.00
  11  13   2  261.37   19.60
 -11 -13   2  287.87   21.80
  13  13  -2   24.60    7.30
  13 -13  -2   24.80    6.10
 -13  13  -2   19.50    5.50
  13 -13  -2   26.40    6.90
 -13  13  -2   19.40    4.40
  13 -13   2   23.00    5.00
 -13  13   2   22.70    4.70
  13 -13   2   23.00    5.70
  13  13   2   26.00    7.50
 -13 -13   2   29.90    7.00
 -13  13   2   27.00    6.50
  13  13   2   15.00    4.20
 -13 -13   2   25.80    7.10
  12 -14  -2   19.80    5.50
 -12  14  -2   14.80    4.90
 -14 -12  -2    8.30    4.50
  14  12  -2    8.70    4.30
 -12  14  -2   12.40    3.80
  12 -14  -2   18.10    6.30
 -12  14  -2   10.80    4.60
  14  12   2   17.70    4.20
 -12  14   2   14.50    4.00
  14  12   2   17.50    6.80
 -14 -12   2   22.50    6.80
 -14 -12   2   14.90    4.70
  12 -14   2   14.20    5.00
 -12  14   2   12.10    4.60
  12 -14   2   10.70    4.10
 -10  14  -2  419.76   29.40
 -10  14  -2  426.06   28.20
  10 -14  -2  436.06   30.30
  14  10  -2  481.95   34.60
  10 -14  -2  427.76   31.00
 -14 -10  -2  508.15   33.40
 -14 -10  -2  393.76   30.90
 -10  14   2  480.95   32.40
  10 -14   2  484.25   30.50
 -14 -10   2  478.75   33.00
  14  10   2  454.05   33.60
 -14 -10   2  463.15   32.20
  14  10   2  447.26   27.80
 -10  14   2  427.46   28.50
 -10  14   2  459.25   30.00
  10 -14   2  444.16   30.60
  -8  14  -2  101.29   10.50
   8 -14  -2  103.49   10.80
   8 -14  -2   78.99    9.50
  14   8  -2   81.29   11.20
  -8  14  -2   85.39    9.50
 -14  -8  -2  102.39   11.80
 -14  -8  -2   86.79   10.80
  -8  14  -2   91.69    8.60
  -8  14   2   90.49   11.20
  14   8   2   86.09    7.60
 -14  -8   2   94.99   10.90
 -14  -8   2   91.39   11.90
  -8  14   2   79.59    9.70
  -8  14   2   94.89    9.00
  14   8   2   94.29   12.10
   8 -14   2   73.29    9.70
  14   6  -2  268.27   21.90
  -6  14  -2  242.58   18.80
 -14  -6  -2  290.97   21.00
  -6  14  -2  279.07   19.10
  -6  14  -2  246.28   17.60
   6 -14  -2  240.78   19.20
 -14  -6  -2  291.77   21.50
   6 -14  -2  261.67   18.80
  -6  14   2  224.88   18.50
   6 -14   2  233.88   19.20
  14   6   2  250.07   21.10
  14   6   2  255.87   16.00
 -14  -6   2  245.68   20.10
  -6  14   2  245.88   20.30
 -14  -6   2  268.67   21.70
  -6  14   2  254.47   17.50
   6 -14   2  236.58   18.30
  -4  14  -2  313.77   20.50
  14   4  -2  298.27   22.20
  -4  14  -2  321.87   22.10
 -14  -4  -2  322.07   23.00
 -14  -4  -2  307.47   23.80
  14   4  -2  328.47   23.30
   4 -14  -2  319.27   21.20
   4 -14  -2  316.47   22.80
  -4  14  -2  281.77   21.70
  14   4  -2  306.67   24.30
  -4  14   2  305.87   23.10
  14   4   2  312.87   23.80
  -4  14   2  320.87   20.80
  -4  14   2  323.87   22.00
 -14  -4   2  282.37   22.30
   4 -14   2  336.37   21.20
  14   4   2  288.97   18.80
  -2  14  -2  555.34   37.20
 -14  -2  -2  573.74   38.40
  -2  14  -2  601.84   36.70
  14   2  -2  537.25   36.50
  -2  14  -2  644.34   35.60
   2 -14  -2  581.14   37.10
   2 -14  -2  609.54   35.70
  14   2  -2  596.04   39.20
   2 -14  -2  661.93   37.30
 -14  -2  -2  604.94   37.50
  -2  14   2  546.55   36.60
  14   2   2  601.84   38.60
 -14  -2   2  602.64   39.50
 -14  -2   2  598.84   37.50
  -2  14   2  540.95   35.40
  -2  14   2  533.15   44.70
  14   2   2  584.94   32.80
   2 -14   2  595.44   35.00
  14   0  -2   12.60    4.50
   0 -14  -2   12.80    3.10
   0  14  -2   11.80    3.50
  14   0  -2   17.50    4.40
   0 -14  -2   12.90    3.90
   0 -14  -2   17.00    4.50
 -14   0  -2   18.20    4.90
   0  14  -2   12.10    4.60
   0  14  -2    8.10    2.90
  14   0  -2   13.20    4.10
 -14   0  -2   13.70    4.10
   0  14   2   15.50    3.70
   0  14   2   11.10    3.90
   0  14   2   14.00    4.60
  14   0   2   10.80    1.80
  14   0   2   15.70    4.70
 -14   0   2    7.50    3.40
   0 -14   2   19.50    3.70
 -14   0   2    6.90    3.40
  14   0   2   11.00    3.40
   0 -14   2   13.40    4.30
  -2 -14  -2 1071.59   60.29
 -14   2  -2 1022.90   61.89
  14  -2  -2 1037.10   59.79
  -2 -14  -2 1086.99   57.99
  -2 -14  -2 1043.70   59.59
   2  14  -2 1067.09   61.89
   2  14  -2  999.80   59.39
 -14   2  -2 1040.60   60.19
 -14   2   2 1009.20   60.09
 -14   2   2 1033.30   59.79
  14  -2   2 1005.60   59.59
  -2 -14   2  959.60   57.49
   2  14   2  996.90   61.19
 -14   2   2 1037.40   62.69
  14  -2   2  973.80   55.49
   2  14   2 1071.49   60.59
  -4 -14  -2  306.87   22.80
  14  -4  -2  326.57   22.30
   4  14  -2  322.27   22.30
 -14   4  -2  326.17   19.80
  -4 -14  -2  312.37   21.70
 -14   4  -2  333.57   24.70
   4  14  -2  324.67   24.30
  14  -4  -2  315.07   23.20
 -14   4  -2  338.37   22.70
   4  14   2  332.57   24.10
 -14   4   2  308.27   22.70
  14  -4   2  297.67   19.10
 -14   4   2  335.27   22.20
   4  14   2  325.77   22.80
  -4 -14   2  306.37   20.20
  14  -4   2  313.17   22.30
  -4 -14   2  324.87   21.90
 -14   4   2  311.77   27.50
   6  14  -2  199.58   16.90
  14  -6  -2  156.68   14.50
   6  14  -2  163.38   13.90
 -14   6  -2  139.99   11.70
  -6 -14  -2  174.18   13.00
  -6 -14  -2  170.88   14.90
 -14   6  -2  170.18   16.30
 -14   6  -2  154.18   13.50
  14  -6   2  175.88   12.10
  -6 -14   2  153.98   13.70
 -14   6   2  177.38   14.90
 -14   6   2  178.58   13.80
   6  14   2  145.29   13.80
   6  14   2  141.29   14.90
  -6 -14   2  159.68   12.40
  14  -6   2  168.78   14.30
 -14   6   2  171.88   16.40
 -14   8  -2  120.29   11.00
 -14   8  -2  151.58   12.60
  14  -8  -2  118.59   13.00
  -8 -14  -2  143.79   13.00
 -14   8  -2  138.29   14.60
   8  14  -2  148.59   13.20
   8  14  -2  142.99   15.10
  -8 -14  -2  147.79   12.40
  14  -8  -2  153.48   13.10
 -14   8   2  149.29   15.60
  14  -8   2  140.29   13.30
   8  14   2  147.69   14.70
  -8 -14   2  152.68   11.80
   8  14   2  139.99   12.80
  -8 -14   2  143.49   13.20
 -14   8   2  144.09   12.30
  14  -8   2  137.99   11.20
 -14   8   2  146.09   15.50
  10  14  -2   38.70    8.30
 -14  10  -2   31.10    5.90
 -10 -14  -2   37.50    7.10
 -14  10  -2   28.60    7.60
  14 -10  -2   34.40    7.20
  10  14  -2   35.50    6.50
  14 -10  -2   29.00    5.80
 -10 -14  -2   33.70    6.20
 -14  10  -2   49.70    7.10
 -14  10   2   40.30    7.50
 -10 -14   2   39.00    7.40
 -10 -14   2   36.70    5.80
  10  14   2   40.70    8.50
  14 -10   2   53.89    7.90
 -10 -14   2   32.50    7.30
  10  14   2   43.60    7.10
 -14  10   2   49.10    9.70
 -14  10   2   46.80    6.40
  12  14  -2  595.34   40.80
  14 -12  -2  589.04   36.30
 -14  12  -2  535.15   34.50
 -14  12  -2  500.25   35.60
  14 -12  -2  573.84   38.30
 -12 -14   2  554.04   38.40
  12  14   2  527.75   39.00
  14 -12   2  572.74   34.80
 -12 -14   2  560.44   37.50
 -14  12   2  602.04   34.80
 -14  12   2  545.35   37.50
  12  14   2  526.35   35.10
 -12 -14   2  535.05   34.80
  14 -12   2  556.14   36.80
  14  14  -2    7.60    5.50
 -14 -14  -2    8.30    4.30
 -14  14  -2   -2.20    2.80
  14 -14  -2   -1.30    2.40
 -14  14  -2   -0.80    2.30
 -14  14  -2    2.00    2.30
 -14 -14   2    8.00    4.90
 -14 -14   2    2.00    3.00
  14 -14   2    2.70    3.50
 -14 -14   2    1.60    4.50
  14 -14   2    7.20    3.70
  14  14   2    3.40    4.40
 -14  14   2    6.20    3.30
 -14  14   2    3.10    3.50
 -13  15  -2  155.18   14.70
 -13  15  -2  170.18   14.10
 -15 -13  -2  174.88   18.40
  13 -15  -2  164.38   15.90
  15  13  -2  158.58   19.10
 -13  15   2  158.78   13.90
  13 -15   2  163.48   14.70
  13 -15   2  175.48   16.60
 -15 -13   2  161.88   17.00
 -13  15   2  164.78   16.90
  15  13   2  156.28   13.70
 -15 -13   2  182.18   18.00
  15  13   2  163.38   18.20
 -13  15   2  169.68   15.30
  11 -15  -2  354.36   25.10
  15  11  -2  281.37   26.70
 -11  15  -2  277.07   23.30
  11 -15  -2  341.17   25.70
 -11  15  -2  354.26   24.30
 -15 -11   2  367.06   27.00
  11 -15   2  344.47   24.10
  11 -15   2  328.47   24.70
 -11  15   2  299.17   22.40
  15  11   2  315.17   21.60
 -11  15   2  328.97   24.00
 -15 -11   2  343.67   26.60
  15  11   2  361.96   28.10
 -11  15   2  306.27   25.40
  15   9  -2  413.26   30.10
 -15  -9  -2  304.77   26.00
  -9  15  -2  332.27   23.20
  -9  15  -2  357.26   25.40
   9 -15  -2  333.47   25.40
   9 -15  -2  349.77   25.60
  -9  15  -2  317.37   24.40
   9 -15   2  380.06   25.60
 -15  -9   2  380.96   28.30
 -15  -9   2  363.86   27.10
  -9  15   2  344.87   25.00
  -9  15   2  339.77   23.30
  15   9   2  346.67   27.90
  15   9   2  337.67   22.10
   9 -15   2  392.36   25.90
  -9  15   2  372.96   27.40
  -7  15  -2  100.49   10.80
  15   7  -2  116.49   13.80
 -15  -7  -2   94.29   12.00
   7 -15  -2  111.39   10.90
 -15  -7  -2  115.29   13.00
  -7  15  -2   84.49    9.20
  -7  15  -2  100.19   10.50
   7 -15  -2  115.99   12.30
   7 -15   2  103.09   10.90
 -15  -7   2  107.99   13.30
  15   7   2  114.19   13.40
  -7  15   2  113.29   11.50
  15   7   2  100.99    8.30
  -7  15   2  126.29   10.30
  -7  15   2   91.79   11.60
 -15  -7   2  121.89   13.10
   7 -15   2  118.29   12.20
  -5  15  -2  164.68   14.30
   5 -15  -2  167.58   15.10
  15   5  -2  159.38   14.80
 -15  -5  -2  155.58   15.30
  15   5  -2  159.08   14.30
  -5  15  -2  160.88   13.70
 -15  -5  -2  164.58   15.10
  15   5  -2  147.99   15.90
   5 -15  -2  169.48   13.50
  -5  15  -2  162.98   12.60
  15   5   2  149.49   15.40
  15   5   2  146.59   11.20
  -5  15   2  146.09   14.90
 -15  -5   2  151.78   14.70
  15   5   2  152.98   10.60
 -15  -5   2  155.18   16.00
  -5  15   2  156.48   13.70
  -5  15   2  172.08   12.90
 -15  -3  -2  167.18   15.40
  -3  15  -2  119.19   12.50
  15   3  -2  153.08   13.50
 -15  -3  -2  158.28   13.90
  -3  15  -2  123.59   11.20
  15   3  -2  142.29   14.80
   3 -15  -2  146.59   13.60
  -3  15  -2  136.69   13.20
  15   3  -2  145.49   13.90
   3 -15  -2  137.99   11.90
  -3  15   2  147.49   13.10
  15   3   2  131.89    9.70
  -3  15   2  152.18   14.30
 -15  -3   2  135.19   13.60
 -15  -3   2  140.79   15.10
   3 -15   2  160.28   12.80
  15   3   2  139.99   14.30
  -3  15   2  145.49   12.30
   3 -15   2  163.98   12.10
   1 -15  -2  121.29   10.30
  15   1  -2  111.89   12.30
  15   1  -2  111.79   11.40
 -15  -1  -2  118.99   12.70
  15   1  -2  122.79   13.00
  -1  15  -2  106.69   12.00
   1 -15  -2  128.29   11.60
  -1  15  -2  118.99   10.70
   1 -15  -2  141.69   12.40
 -15  -1  -2  105.99   11.40
  -1  15  -2  140.09   12.00
  15   1   2  111.99    7.90
  15   1   2  127.39   13.30
 -15  -1   2  123.69   13.60
 -15  -1   2  119.49   11.80
  -1  15   2  108.59   11.70
   1 -15   2  116.59    9.90
  -1  15   2  108.29   11.90
   1 -15   2  109.69   10.80
   1  15  -2   37.30    6.30
  15  -1  -2   26.20    5.50
   1  15  -2   42.60    7.90
  15  -1  -2   25.20    6.30
   1  15  -2   43.90    6.60
  -1 -15  -2   37.40    6.50
 -15   1  -2   23.30    5.60
  15  -1  -2   29.20    6.50
  -1 -15  -2   35.70    6.40
  -1 -15  -2   43.80    5.40
 -15   1   2   44.80    6.60
  -1 -15   2   22.50    5.00
 -15   1   2   43.80    8.40
  -1 -15   2   27.50    4.90
  15  -1   2   36.10    3.40
  15  -1   2   36.50    6.30
  15  -1   2   48.00    7.60
   1  15   2   22.00    5.90
  -3 -15  -2  129.89   11.80
 -15   3  -2  122.09   13.50
   3  15  -2  127.69   12.10
  15  -3  -2  136.09   12.20
 -15   3  -2  132.09   12.30
  -3 -15  -2  124.89   10.50
  15  -3  -2  106.19   12.10
   3  15  -2  144.89   14.00
  -3 -15  -2  134.29   12.60
   3  15  -2  125.49   12.00
  15  -3   2  130.39    9.00
  15  -3   2  136.89   12.40
 -15   3   2  127.59   12.40
 -15   3   2  132.69   14.20
 -15   3   2  128.19   12.00
   3  15   2  134.09   13.00
  -3 -15   2  126.49   11.40
   3  15   2  143.09   14.10
 -15   5  -2  735.53   45.60
  -5 -15  -2  771.32   45.40
  15  -5  -2  737.53   47.00
   5  15  -2  770.12   45.80
  15  -5  -2  778.52   45.50
  -5 -15  -2  718.83   46.40
   5  15  -2  760.52   48.40
  -5 -15  -2  741.33   43.90
 -15   5  -2  788.22   43.20
  15  -5   2  730.03   42.40
 -15   5   2  711.13   44.90
 -15   5   2  704.13   46.00
   5  15   2  833.92   48.80
   5  15   2  732.43   48.30
  -5 -15   2  768.72   43.50
  -5 -15   2  756.62   45.30
 -15   5   2  720.93   48.60
  15  -5   2  762.12   46.20
  -7 -15  -2  992.40   55.69
 -15   7  -2  960.40   56.49
  15  -7  -2  936.21   58.19
 -15   7  -2  861.31   59.29
 -15   7  -2  844.12   54.29
  -7 -15  -2 1013.50   57.09
   7  15  -2  959.00   60.09
  15  -7  -2  964.60   56.59
   7  15  -2  940.71   56.79
 -15   7   2 1016.90   61.49
   7  15   2  988.10   59.79
  -7 -15   2  989.20   54.89
 -15   7   2  988.10   60.69
 -15   7   2  982.10   56.19
   7  15   2 1016.30   57.89
  -7 -15   2  921.31   56.69
  15  -7   2  963.40   54.39
 -15   9  -2  319.97   22.50
  -9 -15  -2  337.77   22.50
 -15   9  -2  271.17   21.20
  15  -9  -2  345.47   23.20
  15  -9  -2  288.87   23.80
   9  15  -2  329.17   26.60
 -15   9  -2  320.67   26.30
   9  15  -2  306.97   23.00
  -9 -15  -2  268.77   22.40
   9  15   2  322.67   25.70
  15  -9   2  326.97   21.20
  -9 -15   2  352.56   24.40
  -9 -15   2  338.77   21.90
 -15   9   2  337.47   26.90
  15  -9   2  328.07   23.90
   9  15   2  326.67   23.20
 -15   9   2  316.97   24.10
 -15   9   2  324.37   22.10
  11  15  -2  151.78   19.00
  15 -11  -2  122.29   13.60
 -11 -15  -2  115.19   12.70
  11  15  -2  135.49   12.90
 -15  11  -2  108.09   14.70
 -15  11  -2  101.99   12.60
 -11 -15  -2  134.29   12.30
  15 -11  -2  118.39   12.50
  11  15   2  114.39   14.50
 -15  11   2  165.88   17.20
 -11 -15   2  122.49   11.60
  15 -11   2  145.99   13.70
 -11 -15   2  132.79   13.60
  11  15   2  113.89   12.10
 -15  11   2  153.28   12.50
 -11 -15   2  114.09   13.70
 -15  11   2  150.48   14.60
  15 -11   2  141.29   11.70
  15 -13  -2   41.90    7.40
 -13 -15  -2   43.50    8.50
  13  15  -2   34.50    8.90
  13  15  -2   46.20    8.00
 -15  13  -2   52.39    7.70
 -15  13   2   44.80    8.80
  15 -13   2   42.40    7.00
 -13 -15   2   44.90    8.30
  13  15   2   57.49    8.30
 -13 -15   2   45.10    9.70
  15 -13   2   45.50    8.60
  13  15   2   47.10    9.70
 -15  13   2   57.69    7.40
 -13 -15   2   53.59    7.90
 -15 -15  -2   42.30    8.20
 -15  15  -2   33.30    7.00
 -15  15  -2   35.10    8.00
  15  15  -2   44.30   10.80
 -15  15  -2   54.09    7.80
  15 -15  -2   29.20    6.90
  15 -15   2   36.60    6.90
  15  15   2   42.10    9.40
  15  15   2   35.20    6.80
 -15 -15   2   51.59    7.80
 -15  15   2   57.09    7.90
 -15  15   2   49.30   10.50
  15 -15   2   35.60    8.20
 -15  15   2   43.00    7.80
 -15 -15   2   45.40    9.10
 -15 -15   2   34.60    8.60
  14 -16  -2   52.69    9.10
 -16 -14  -2   68.99   12.50
 -14  16  -2   58.79    8.10
 -14  16  -2   69.79    9.60
 -14  16  -2   37.70    8.70
 -16 -14  -2   42.10    8.70
  16  14  -2   60.39   12.70
 -14  16   2   66.49    9.40
  16  14   2   55.09    8.00
 -14  16   2   57.39   10.90
  14 -16   2   58.59    8.80
  14 -16   2   56.59   10.30
 -14  16   2   57.69    8.70
  16  14   2   39.60   10.20
 -16 -14   2   75.79   11.10
 -16 -14   2   45.50   10.00
 -12  16  -2   39.00    7.40
  12 -16  -2   35.20    7.70
  16  12  -2   40.00    9.80
 -12  16  -2   32.90    7.10
 -12  16  -2   42.50    6.60
 -16 -12  -2   26.10    7.20
 -16 -12  -2   46.60    9.80
 -16 -12   2   37.80    8.70
 -12  16   2   47.40    9.60
 -16 -12   2   37.70    9.20
  16  12   2   39.10    9.60
 -12  16   2   39.40    8.90
  12 -16   2   39.10    7.90
  16  12   2   49.60    6.00
 -10  16  -2   19.20    5.10
 -10  16  -2   23.40    5.60
 -10  16  -2   30.00    5.80
  10 -16  -2   20.10    5.50
 -16 -10  -2   28.10    7.60
 -16 -10   2   22.40    6.40
 -16 -10   2   32.60    8.00
  10 -16   2   18.10    5.30
  16  10   2   24.80    4.40
 -10  16   2   22.40    6.60
  10 -16   2   23.90    6.00
  16  10   2   35.70    8.50
 -10  16   2   24.70    6.00
 -10  16   2   21.70    5.90
 -16  -8  -2  141.29   15.80
  -8  16  -2  166.38   14.30
 -16  -8  -2  172.58   16.60
  16   8  -2  169.38   17.70
   8 -16  -2  191.48   16.50
  -8  16  -2  153.38   13.10
   8 -16  -2  159.48   14.70
  -8  16  -2  166.88   15.00
  16   8   2  161.78   11.70
  -8  16   2  149.19   14.70
   8 -16   2  151.38   14.70
  -8  16   2  154.38   12.90
  -8  16   2  148.69   16.00
 -16  -8   2  159.98   15.80
  16   8   2  160.48   17.00
   8 -16   2  172.18   15.50
 -16  -8   2  157.98   17.00
   6 -16  -2 1113.79   65.39
  16   6  -2 1074.49   64.79
  -6  16  -2 1132.69   64.09
   6 -16  -2 1088.79   63.39
  -6  16  -2 1082.39   64.29
 -16  -6  -2 1169.78   66.59
  -6  16  -2 1062.89   62.09
  16   6  -2 1105.49   68.19
  -6  16   2 1109.59   62.39
 -16  -6   2 1127.99   66.19
   6 -16   2 1106.09   65.39
   6 -16   2 1101.49   63.69
  -6  16   2 1031.70   65.69
  -6  16   2 1111.29   64.09
 -16  -6   2 1127.39   68.09
  16   6   2 1020.50   59.89
  16   6   2 1021.40   66.69
  -4  16  -2  214.08   15.80
  -4  16  -2  210.08   17.60
 -16  -4  -2  211.88   19.50
   4 -16  -2  200.98   17.80
 -16  -4  -2  203.38   18.30
  16   4  -2  246.08   20.80
  16   4  -2  232.78   18.20
   4 -16  -2  231.38   16.60
  -4  16  -2  214.08   17.60
  16   4  -2  227.78   18.80
  -4  16   2  228.68   19.20
 -16  -4   2  219.48   18.40
   4 -16   2  237.68   16.80
  16   4   2  197.08   14.10
  -4  16   2  221.78   16.50
 -16  -4   2  209.48   19.70
  -4  16   2  231.48   17.90
  16   4   2  208.68   19.30
   2 -16  -2   59.99    7.10
  -2  16  -2   72.09    7.60
  16   2  -2   38.10    8.50
 -16  -2  -2   56.69    8.20
  16   2  -2   55.49    8.00
  -2  16  -2   58.39    7.90
  16   2  -2   69.39    9.20
   2 -16  -2   57.69    8.50
  -2  16  -2   61.99    8.90
   2 -16  -2   68.69    8.50
 -16  -2  -2   46.50    8.80
  -2  16   2   52.49    7.40
 -16  -2   2   48.90    8.90
  16   2   2   59.49    5.10
   2 -16   2   51.29    6.40
   2 -16   2   66.19    7.80
  -2  16   2   47.90    8.50
  16   2   2   68.39   10.10
  -2  16   2   59.59    8.50
 -16  -2   2   58.79    8.80
   0  16  -2  234.88   18.50
   0 -16  -2  246.58   17.80
 -16   0  -2  252.27   19.80
  16   0  -2  275.37   19.80
   0  16  -2  229.78   20.40
  16   0  -2  255.67   20.70
 -16   0  -2  226.98   20.70
   0 -16  -2  231.78   19.00
   0 -16  -2  248.68   19.10
  16   0  -2  269.97   21.60
   0  16  -2  249.38   19.40
 -16   0   2  271.77   22.30
   0  16   2  280.57   20.70
  16   0   2  259.27   19.60
   0  16   2  248.28   20.50
  16   0   2  242.28   20.50
 -16   0   2  250.37   19.80
  16   0   2  256.87   15.20
   0  16   2  239.08   18.80
   0 -16   2  269.67   19.20
   0 -16   2  274.87   17.80
   2  16  -2   24.60    6.70
   2  16  -2   23.00    5.40
  -2 -16  -2   37.00    4.90
  16  -2  -2   33.80    6.90
 -16   2  -2   22.80    5.90
  -2 -16  -2   31.70    6.20
 -16   2  -2   29.90    6.30
  16  -2  -2   23.80    5.40
   2  16  -2   25.80    5.80
  -2 -16  -2   30.70    6.00
   2  16   2   30.00    6.20
 -16   2   2   20.50    5.20
  16  -2   2   25.60    3.30
   2  16   2   37.10    7.50
  -2 -16   2   32.20    4.90
  -2 -16   2   33.30    5.80
  16  -2   2   27.60    6.10
 -16   2   2   22.90    6.50
 -16   4  -2   19.20    6.00
  -4 -16  -2   28.10    5.50
   4  16  -2   22.90    5.20
  -4 -16  -2   24.50    4.70
  16  -4  -2   20.90    5.90
 -16   4  -2   19.40    3.70
  -4 -16  -2   29.70    6.40
   4  16  -2   30.30    7.00
 -16   4  -2   14.90    4.80
  16  -4  -2   23.90    5.20
  16  -4   2   28.20    3.70
 -16   4   2   38.20    8.40
 -16   4   2   28.50    5.90
 -16   4   2   27.90    6.00
  -4 -16   2   17.70    4.50
  -4 -16   2   18.70    4.00
   4  16   2   18.80    5.10
   4  16   2   19.30    6.00
   6  16  -2  532.85   37.90
  -6 -16  -2  537.15   34.70
   6  16  -2  564.84   35.30
 -16   6  -2  458.65   36.90
 -16   6  -2  548.05   35.00
  16  -6  -2  591.94   35.20
  -6 -16  -2  562.94   33.70
  16  -6  -2  522.55   36.20
   6  16   2  534.15   37.50
  -6 -16   2  558.14   33.00
 -16   6   2  526.65   34.40
  -6 -16   2  545.45   34.90
  16  -6   2  535.55   35.50
   6  16   2  552.14   35.40
 -16   6   2  567.54   39.00
  16  -6   2  541.65   32.30
  16  -8  -2  255.37   19.80
  16  -8  -2  253.47   21.30
  -8 -16  -2  276.37   19.50
   8  16  -2  269.17   23.30
 -16   8  -2  231.38   18.20
 -16   8  -2  231.28   22.40
 -16   8  -2  253.67   19.60
   8  16  -2  252.77   20.10
 -16   8   2  269.67   19.50
  16  -8   2  282.57   18.40
  -8 -16   2  264.37   18.50
 -16   8   2  297.87   24.40
 -16   8   2  286.77   21.60
  16  -8   2  274.97   21.10
   8  16   2  257.27   22.80
  -8 -16   2  275.47   20.70
   8  16   2  276.27   20.70
 -16  10  -2  167.98   14.40
  10  16  -2  145.59   17.80
  10  16  -2  162.18   15.00
 -16  10  -2  181.98   18.90
  16 -10  -2  180.58   17.30
  16 -10  -2  197.48   15.70
 -10 -16  -2  175.58   14.70
 -16  10  -2  171.08   16.60
 -10 -16  -2  141.59   14.60
  10  16   2  161.38   17.60
  16 -10   2  145.69   15.30
 -16  10   2  186.68   19.20
 -10 -16   2  172.68   16.00
 -10 -16   2  192.88   14.30
  16 -10   2  168.08   13.60
 -10 -16   2  208.38   18.30
  10  16   2  177.48   15.70
  16 -12  -2  173.68   15.70
 -16  12  -2  144.29   15.00
  12  16  -2  211.48   17.10
 -12 -16  -2  176.38   16.40
 -16  12  -2  156.78   19.10
 -16  12  -2  180.68   15.10
  12  16  -2  187.98   19.70
 -12 -16  -2  206.38   16.40
  16 -12   2  191.28   14.90
 -12 -16   2  173.18   14.80
  12  16   2  177.98   19.10
 -16  12   2  209.68   22.00
 -12 -16   2  174.68   16.70
  12  16   2  159.08   15.40
 -16  12   2  161.78   16.80
 -12 -16   2  185.58   18.50
  16 -12   2  199.98   17.20
  14  16  -2   43.20   11.10
 -16  14  -2   36.30    9.70
  14  16  -2   37.90    7.50
 -14 -16  -2   32.00    7.60
 -16  14  -2   40.20    7.80
 -16  14  -2   35.00    6.20
  16 -14  -2   43.50    7.80
 -16  14   2   53.59    8.00
 -14 -16   2   43.00    7.40
 -14 -16   2   36.50    9.10
  16 -14   2   41.70    8.40
  14  16   2   42.60    9.40
  14  16   2   40.00    7.70
  16 -14   2   41.80    7.00
 -16  14   2   34.70    8.20
 -14 -16   2   53.19    9.50
 -16 -16  -2    8.30    6.10
  16 -16  -2    4.60    4.10
  16  16  -2   -0.70    4.30
 -16 -16  -2   20.00    6.60
 -16  16  -2    2.50    3.00
 -16  16  -2    6.10    3.60
  16  16  -2    6.80    4.40
 -16  16  -2    3.60    3.80
 -16 -16   2    1.70    4.70
  16 -16   2   11.20    4.50
  16 -16   2    5.50    5.50
 -16  16   2    7.40    4.50
  16  16   2    9.60    3.50
  16  16   2   -3.30    5.10
 -16  16   2   -2.30    4.30
 -16  16   2    7.90    4.00
 -15  17  -2  280.17   22.30
 -17 -15  -2  329.27   28.00
 -15  17  -2  274.37   20.60
  17  15  -2  295.57   27.80
  15 -17  -2  290.27   23.30
 -17 -15  -2  220.58   22.00
  17  15   2  293.47   27.30
  15 -17   2  271.67   24.10
 -15  17   2  264.47   20.80
 -17 -15   2  272.97   24.60
  17  15   2  258.77   20.60
 -15  17   2  259.47   24.90
 -15  17   2  272.87   22.30
  13 -17  -2  293.97   23.00
 -17 -13  -2  226.78   21.90
  17  13  -2  297.37   27.00
 -17 -13  -2  298.37   25.70
 -13  17  -2  240.78   22.10
 -13  17  -2  279.47   21.80
 -13  17  -2  270.37   20.10
  13 -17   2  279.97   21.40
 -13  17   2  251.37   19.90
  13 -17   2  256.97   22.50
  17  13   2  254.47   18.90
  17  13   2  278.17   25.60
 -13  17   2  247.28   21.30
 -13  17   2  260.77   24.10
 -17 -13   2  269.87   24.10
 -17 -13   2  244.78   23.40
 -17 -11  -2   43.40    8.70
  17  11  -2   35.70    9.70
  11 -17  -2   74.99   10.90
 -11  17  -2   64.29    8.30
 -11  17  -2   49.70    8.70
 -17 -11  -2   48.30   10.30
  17  11   2   55.59   11.10
 -17 -11   2   75.19   11.50
 -11  17   2   53.99    7.50
  11 -17   2   49.20    8.30
 -17 -11   2   54.09    9.80
  17  11   2   60.49    7.20
 -11  17   2   54.89   10.30
  11 -17   2   49.50    9.00
   9 -17  -2  292.87   23.60
 -17  -9  -2  321.37   25.40
  -9  17  -2  284.57   21.80
  -9  17  -2  284.67   20.80
  17   9  -2  313.77   27.40
 -17  -9  -2  251.37   23.70
  -9  17  -2  307.47   22.90
   9 -17  -2  300.67   23.20
  17   9   2  308.77   25.90
   9 -17   2  296.97   22.90
   9 -17   2  303.87   23.10
  17   9   2  274.77   18.90
 -17  -9   2  269.97   26.80
 -17  -9   2  327.37   26.10
  -9  17   2  277.87   24.10
  -9  17   2  275.57   22.50
  -9  17   2  297.57   22.00
  -7  17  -2  175.68   15.80
   7 -17  -2  217.98   24.10
   7 -17  -2  203.58   16.30
  -7  17  -2  160.38   15.70
 -17  -7  -2  189.18   18.40
  17   7  -2  197.68   17.30
 -17  -7  -2  184.58   18.00
  17   7  -2  188.78   19.60
  17   7   2  186.88   18.70
   7 -17   2  183.38   17.00
   7 -17   2  206.08   16.50
  -7  17   2  206.58   18.40
  -7  17   2  197.78   15.00
  17   7   2  179.98   12.90
 -17  -7   2  178.78   17.60
 -17  -7   2  158.78   18.00
  -7  17   2  193.18   16.30
  17   5  -2  144.99   14.90
   5 -17  -2  152.08   12.70
 -17  -5  -2  139.39   14.50
   5 -17  -2  145.59   14.30
  -5  17  -2  150.18   13.70
  17   5  -2  130.59   13.40
 -17  -5  -2  117.39   14.40
  -5  17  -2  144.19   11.80
  17   5  -2  136.89   15.80
  -5  17  -2  146.19   13.40
  17   5   2  130.79    9.70
 -17  -5   2  130.29   15.60
 -17  -5   2  133.89   14.60
  -5  17   2  135.99   14.40
  17   5   2  143.29   10.60
   5 -17   2  139.69   12.50
  17   5   2  114.99   14.30
  -5  17   2  124.49   12.60
  -5  17   2  132.69   12.20
  17   3  -2  933.11   59.19
  17   3  -2  938.41   60.69
   3 -17  -2  935.21   55.79
  -3  17  -2  955.20   58.09
  -3  17  -2 1012.90   56.29
  -3  17  -2 1009.50   59.09
   3 -17  -2  918.01   57.79
 -17  -3  -2  920.31   58.49
  17   3  -2  958.50   57.79
   3 -17   2 1015.80   56.19
  -3  17   2  992.50   56.89
  -3  17   2  981.90   59.29
  17   3   2  938.11   59.99
  17   3   2  935.81   53.29
   3 -17   2  999.30   57.29
  -3  17   2 1019.30   58.39
 -17  -3   2  955.30   58.79
 -17  -3   2  956.00   61.19
  -1  17  -2  206.28   17.70
  -1  17  -2  214.48   16.70
  17   1  -2  230.18   20.10
  -1  17  -2  191.18   18.30
  17   1  -2  214.28   18.70
   1 -17  -2  196.98   15.80
   1 -17  -2  218.58   17.80
   1 -17  -2  207.88   22.80
 -17  -1  -2  216.78   18.20
 -17  -1  -2  184.38   18.60
  17   1  -2  236.08   18.10
  -1  17   2  212.38   17.20
  17   1   2  192.18   18.90
 -17  -1   2  190.68   19.30
 -17  -1   2  232.38   18.50
   1 -17   2  229.68   15.90
  17   1   2  212.58   13.40
  -1  17   2  224.48   18.70
  -1  17   2  243.18   19.10
   1 -17   2  219.58   17.00
  17  -1  -2 1015.60   62.99
  17  -1  -2 1013.90   60.29
   1  17  -2  990.50   60.39
  -1 -17  -2 1053.89   61.19
 -17   1  -2 1011.00   61.29
   1  17  -2  949.71   60.09
   1  17  -2 1005.10   63.19
  17  -1  -2 1049.40   62.69
  -1 -17  -2 1067.39   58.99
 -17   1   2 1106.39   65.29
  -1 -17   2  983.80   58.19
  17  -1   2 1061.99   61.09
  17  -1   2 1025.40   55.69
  17  -1   2 1057.19   62.69
   1  17   2 1080.49   61.69
 -17   1   2 1093.99   61.49
   1  17   2  933.61   62.19
  -1 -17   2  930.11   59.69
   3  17  -2   71.89    9.40
  -3 -17  -2   88.89   10.30
  -3 -17  -2   78.19    8.40
 -17   3  -2   58.79    9.90
  17  -3  -2   82.39   10.30
 -17   3  -2   77.79   10.20
   3  17  -2  102.19   12.60
  17  -3  -2   67.49    8.80
  17  -3   2   85.49    6.70
   3  17   2   86.19   10.30
  17  -3   2   84.29   10.10
  -3 -17   2   73.19    7.90
   3  17   2   77.79   11.30
  -3 -17   2   85.29    9.10
 -17   3   2   76.59   11.70
 -17   3   2   82.89   10.10
   5  17  -2   16.20    4.70
  17  -5  -2   10.60    4.80
   5  17  -2   13.10    5.20
  -5 -17  -2   16.90    5.30
  -5 -17  -2    9.80    4.10
 -17   5  -2   10.10    4.10
 -17   5  -2   13.30    4.10
  -5 -17  -2   17.20    4.20
  17  -5  -2    6.90    3.70
 -17   5   2   10.10    4.30
  -5 -17   2    9.60    3.00
 -17   5   2   13.50    6.00
   5  17   2   15.70    4.60
   5  17   2    5.10    4.30
  17  -5   2   12.80    3.10
 -17   5   2   10.70    4.00
  17  -5   2   21.90    5.40
  -5 -17   2   11.70    3.60
  -7 -17  -2  324.07   24.30
 -17   7  -2  320.07   24.30
  -7 -17  -2  379.26   23.80
 -17   7  -2  312.77   22.30
   7  17  -2  352.36   31.30
  17  -7  -2  334.57   24.30
  17  -7  -2  355.76   26.50
 -17   7  -2  326.67   28.00
   7  17  -2  362.56   25.00
  -7 -17   2  351.76   22.70
   7  17   2  321.97   24.70
 -17   7   2  380.36   29.20
  17  -7   2  369.56   22.50
 -17   7   2  299.97   24.70
 -17   7   2  378.26   24.60
   7  17   2  348.97   27.80
  -7 -17   2  319.67   24.30
  17  -7   2  358.06   25.60
 -17   9  -2  182.28   15.40
 -17   9  -2  173.58   14.20
 -17   9  -2  148.39   17.90
  -9 -17  -2  158.28   15.20
   9  17  -2  178.28   16.10
  -9 -17  -2  185.28   14.90
  17  -9  -2  162.78   15.00
   9  17  -2  178.78   18.80
  17  -9  -2  174.68   17.10
   9  17   2  194.18   16.50
 -17   9   2  165.68   18.80
  17  -9   2  176.98   13.80
 -17   9   2  170.58   14.70
   9  17   2  187.98   18.80
  17  -9   2  173.78   16.30
  -9 -17   2  203.08   16.70
  -9 -17   2  182.28   14.20
  11  17  -2  390.66   28.40
 -17  11  -2  424.36   27.80
 -11 -17  -2  375.76   28.30
 -11 -17  -2  395.66   27.40
  17 -11  -2  413.66   28.20
 -17  11  -2  359.66   27.20
  11  17  -2  383.86   32.10
 -17  11  -2  379.86   32.50
  17 -11   2  389.46   26.20
 -11 -17   2  448.26   27.40
  11  17   2  424.86   28.60
  11  17   2  402.76   32.10
 -17  11   2  402.16   27.10
 -17  11   2  411.36   33.40
  17 -11   2  418.36   29.70
 -11 -17   2  418.36   31.30
 -11 -17   2  381.56   28.70
 -17  13  -2   37.20    6.90
  13  17  -2   39.90   10.20
 -17  13  -2   36.20    6.70
  13  17  -2   44.30    7.90
 -17  13  -2   26.10    8.60
  17 -13  -2   42.00    7.70
 -13 -17  -2   28.20    6.60
 -13 -17  -2   32.00    6.90
 -13 -17   2   46.60    7.10
 -17  13   2   43.50   11.30
 -13 -17   2   38.80    9.10
 -17  13   2   34.30    6.80
  17 -13   2   37.60    6.40
  17 -13   2   35.70    7.80
  13  17   2   42.70    8.00
  13  17   2   31.80    9.50
 -17  13   2   27.40    7.60
 -13 -17   2   38.20    8.10
  15  17  -2   67.79   13.40
  15  17  -2   69.19   10.20
  17 -15  -2   57.99    9.50
 -17  15  -2   42.50    7.90
 -15 -17  -2   58.99   10.20
 -17  15  -2   48.80    7.60
 -17  15  -2   34.70   11.40
 -15 -17  -2   60.89    8.90
  15  17   2   42.70    7.70
 -17  15   2   58.89    8.20
 -15 -17   2   41.20   10.20
 -17  15   2   73.89   14.80
 -15 -17   2   49.99   10.70
  17 -15   2   57.89   10.60
 -17  15   2   38.50    8.90
  15  17   2   45.70   11.80
  17 -15   2   60.29    8.20
 -17  17  -2  228.28   19.70
  17  17  -2  254.77   25.90
 -17  17  -2  177.08   20.90
  17 -17  -2  240.68   21.00
  17 -17  -2  217.88   22.80
 -17  17  -2  239.08   18.60
 -17 -17  -2  198.38   20.60
  17 -17   2  244.88   19.30
 -17  17   2  222.28   18.80
 -17  17   2  223.58   22.70
 -17 -17   2  211.08   19.20
  17  17   2  211.98   18.80
 -17 -17   2  239.88   22.30
 -17  17   2  243.98   20.70
 -17 -17   2  227.68   23.40
  17  17   2  234.78   24.70
 -16  18  -2    8.00    4.20
 -18 -16  -2    9.40    6.90
 -18 -16  -2   11.70    5.50
  18  16  -2    9.10    7.00
 -16  18  -2    0.80    4.10
  16 -18  -2   -0.80    5.20
  16 -18  -2   13.20    5.70
 -16  18  -2    3.10    5.40
 -16  18   2   13.70    4.90
 -16  18   2   13.80    5.70
 -16  18   2    2.40    6.30
 -18 -16   2   10.80    7.50
 -18 -16   2    6.90    4.70
  18  16   2    0.60    3.30
  18  16   2   -0.70    4.70
 -18 -16   2   10.70    6.30
  16 -18   2    7.50    3.60
  14 -18  -2  244.28   22.70
  18  14  -2  310.27   28.80
 -18 -14  -2  229.88   22.60
 -14  18  -2  257.77   20.60
 -14  18  -2  226.78   22.80
 -14  18  -2  266.07   22.40
  18  14   2  273.67   27.00
  14 -18   2  286.87   24.30
 -18 -14   2  267.57   28.70
 -14  18   2  304.47   23.30
 -18 -14   2  253.27   24.80
  14 -18   2  310.17   22.90
 -14  18   2  285.17   21.10
 -14  18   2  322.77   27.30
  18  12  -2  127.59   17.10
 -12  18  -2   87.89   10.40
  12 -18  -2  106.19   12.90
 -18 -12  -2   93.59   14.30
 -12  18  -2   89.59   11.10
 -18 -12  -2   75.59   11.70
 -12  18  -2   59.09   11.30
 -18 -12   2   77.09   12.30
 -18 -12   2  100.29   13.90
  12 -18   2   96.69   11.70
 -12  18   2   90.39   10.30
  18  12   2   82.69    9.20
  12 -18   2   79.19   12.30
 -12  18   2   92.89   11.60
 -12  18   2   70.69   12.60
  18  12   2   98.89   14.50
 -10  18  -2   18.90    5.10
  18  10  -2   21.00    7.60
 -18 -10  -2   15.80    6.60
  10 -18  -2   20.30    7.00
 -18 -10  -2   10.80    5.00
 -10  18  -2   16.30    4.70
 -10  18  -2   18.30    5.10
 -10  18   2   19.60    4.70
  10 -18   2   21.50    6.10
 -10  18   2   13.70    5.30
 -10  18   2   20.40    6.20
  18  10   2   17.10    3.80
  18  10   2   13.00    5.80
 -18 -10   2   26.40    7.90
 -18 -10   2   23.70    7.30
  -8  18  -2  167.18   13.80
  -8  18  -2  166.08   15.60
 -18  -8  -2  125.39   16.20
   8 -18  -2  147.49   16.00
  18   8  -2  174.08   16.30
 -18  -8  -2  179.08   17.80
   8 -18  -2  147.19   14.60
  18   8  -2  160.88   18.40
  -8  18  -2  166.88   15.10
 -18  -8   2  182.78   18.70
  18   8   2  152.18   11.70
 -18  -8   2  158.58   16.60
  -8  18   2  160.58   16.60
   8 -18   2  164.18   15.40
  -8  18   2  152.98   14.90
   8 -18   2  185.78   17.10
  18   8   2  179.88   18.50
  -8  18   2  162.58   13.50
  -6  18  -2  340.07   24.00
   6 -18  -2  374.26   25.60
 -18  -6  -2  313.07   28.30
 -18  -6  -2  362.66   28.00
  -6  18  -2  332.27   25.80
  -6  18  -2  350.46   26.00
  18   6  -2  410.06   27.40
   6 -18  -2  345.57   26.70
  18   6   2  347.57   22.00
  18   6   2  348.27   28.70
  -6  18   2  401.76   25.60
  -6  18   2  378.66   28.30
  -6  18   2  417.46   27.00
   6 -18   2  394.86   26.20
 -18  -6   2  362.66   29.50
 -18  -4  -2  284.07   23.80
 -18  -4  -2  265.67   24.00
  18   4  -2  297.17   25.50
  18   4  -2  295.67   22.50
   4 -18  -2  311.47   25.70
  -4  18  -2  273.47   22.30
   4 -18  -2  312.67   21.20
  18   4  -2  271.47   23.30
  -4  18   2  331.87   21.90
  -4  18   2  315.37   24.30
  -4  18   2  297.27   22.50
  18   4   2  300.67   18.70
 -18  -4   2  269.97   24.90
  18   4   2  288.57   24.70
   4 -18   2  300.47   21.20
 -18  -4   2  286.37   23.30
  -2  18  -2  161.48   15.50
  18   2  -2  155.58   17.00
  18   2  -2  138.19   14.10
  -2  18  -2  186.28   14.60
   2 -18  -2  181.48   15.50
   2 -18  -2  173.48   16.00
   2 -18  -2  182.08   14.10
  18   2  -2  150.98   15.90
  -2  18  -2  161.38   16.20
 -18  -2  -2  162.78   15.50
  -2  18   2  157.48   15.40
  18   2   2  161.18   11.00
  -2  18   2  139.69   14.10
 -18  -2   2  141.59   16.50
   2 -18   2  155.18   14.20
 -18  -2   2  187.18   16.30
  18   2   2  165.28   16.50
  -2  18   2  168.78   15.90
   2 -18   2  154.08   13.00
 -18   0  -2  142.09   14.70
  18   0  -2  160.28   16.50
   0  18  -2  156.28   14.20
   0 -18  -2  149.19   14.10
   0  18  -2  124.69   14.80
   0 -18  -2  144.29   12.70
  18   0  -2  164.48   14.50
  18   0  -2  187.88   16.90
   0  18  -2  153.88   14.90
   0 -18  -2  165.78   15.00
 -18   0  -2  129.79   15.30
 -18   0   2  153.18   17.10
 -18   0   2  167.58   15.20
  18   0   2  155.18   10.30
   0 -18   2  136.59   13.60
   0  18   2  158.68   15.20
  18   0   2  156.48   15.70
   0 -18   2  177.98   12.90
   0  18   2  153.98   15.70
   0  18   2  143.59   14.10
   2  18  -2   91.69   10.50
  18  -2  -2   87.19   11.30
  -2 -18  -2   74.09   10.20
  -2 -18  -2   77.99    8.40
 -18   2  -2   50.99   10.00
  18  -2  -2   81.19    9.50
  -2 -18  -2   66.59    9.00
   2  18  -2   71.09   11.30
 -18   2  -2   71.99    9.80
   2  18  -2   53.89    8.60
   2  18   2   69.89    9.80
  -2 -18   2   76.49    9.10
  18  -2   2   73.89    6.10
  18  -2   2   84.99   10.10
 -18   2   2   84.09   12.00
 -18   2   2   75.79    9.80
  -2 -18   2   67.29    7.90
 -18   4  -2  324.97   23.70
  -4 -18  -2  298.67   23.70
  18  -4  -2  299.17   22.30
  -4 -18  -2  310.77   21.10
   4  18  -2  316.67   23.30
  -4 -18  -2  261.77   21.80
 -18   4  -2  258.37   24.60
  18  -4  -2  308.07   24.60
  -4 -18   2  332.37   22.80
  -4 -18   2  316.17   21.00
   4  18   2  318.67   23.50
  18  -4   2  311.17   19.00
  18  -4   2  306.47   23.30
 -18   4   2  314.87   22.80
   4  18   2  316.27   26.00
 -18   4   2  317.27   26.50
   6  18  -2  167.38   17.60
  18  -6  -2  153.98   15.60
 -18   6  -2  125.29   11.40
 -18   6  -2  139.59   16.70
 -18   6  -2  134.99   14.10
   6  18  -2  144.59   14.30
  -6 -18  -2  167.88   13.00
  18  -6  -2  134.79   13.40
  -6 -18  -2  127.79   13.10
 -18   6   2  159.28   16.10
  18  -6   2  155.98   11.50
 -18   6   2  160.58   17.60
  -6 -18   2  155.58   12.30
   6  18   2  150.68   14.50
  -6 -18   2  156.08   14.20
   6  18   2  170.88   17.60
  18  -6   2  132.49   13.90
 -18   6   2  117.69   13.50
  -8 -18  -2   86.29   10.70
  18  -8  -2  101.89   11.20
  -8 -18  -2  125.39   11.30
 -18   8  -2   82.79    9.40
 -18   8  -2   85.69   10.70
   8  18  -2   93.29   11.40
   8  18  -2  125.39   15.40
   8  18   2  107.89   14.30
   8  18   2  111.79   12.30
 -18   8   2  101.19   10.90
  18  -8   2  125.59   10.20
  -8 -18   2  101.49   10.00
  18  -8   2  118.19   12.70
  -8 -18   2  112.39   11.80
 -18   8   2  119.09   15.50
 -18  10  -2  145.49   13.70
 -10 -18  -2  155.78   15.20
  18 -10  -2  163.78   14.90
 -18  10  -2  153.08   18.30
 -18  10  -2  171.78   15.00
  10  18  -2  154.78   15.30
 -10 -18  -2  160.88   14.30
  10  18  -2  167.18   19.00
  18 -10   2  157.98   15.80
 -18  10   2  151.68   14.40
  18 -10   2  178.28   13.70
 -18  10   2  199.18   20.50
  10  18   2  178.28   15.80
 -10 -18   2  151.98   15.00
  10  18   2  176.08   18.90
 -10 -18   2  163.48   13.60
 -18  12  -2  155.88   19.70
  18 -12  -2  159.48   15.50
 -18  12  -2  171.58   15.40
 -12 -18  -2  182.08   15.50
  12  18  -2  175.28   20.10
  12  18  -2  157.48   15.60
 -12 -18  -2  153.38   15.80
 -12 -18   2  155.98   16.40
 -18  12   2  149.09   19.50
  12  18   2  195.78   20.00
  18 -12   2  173.58   14.30
 -18  12   2  189.08   15.60
 -12 -18   2  197.58   19.70
  12  18   2  169.48   15.90
  18 -12   2  170.08   17.00
  14  18  -2   44.50   11.40
 -14 -18  -2   36.20    7.80
  18 -14  -2   41.20    7.80
 -14 -18  -2   41.50    7.70
 -18  14  -2   48.50    7.40
 -18  14  -2   27.10   10.10
 -18  14  -2   26.80    7.20
 -14 -18   2   36.80    8.20
  18 -14   2   32.80    6.40
 -14 -18   2   47.30   10.10
  18 -14   2   49.30    9.60
 -18  14   2   55.39    7.80
 -18  14   2   31.60   10.10
  14  18   2   32.00    9.70
 -18  14   2   26.70    7.80
  14  18   2   44.20    8.10
  18 -16  -2  400.46   34.10
  18 -16  -2  457.35   31.70
 -18  16  -2  369.06   31.60
 -18  16  -2  448.86   31.00
 -16 -18  -2  417.56   30.40
 -18  16  -2  428.46   29.30
 -16 -18  -2  368.26   31.00
 -18  16  -2  356.06   35.00
  16  18  -2  469.65   37.30
  16  18   2  422.36   30.30
 -16 -18   2  455.15   35.40
 -16 -18   2  410.96   32.40
  16  18   2  405.56   35.50
 -18  16   2  474.15   39.90
 -16 -18   2  421.36   29.80
 -18  16   2  457.85   29.70
 -18 -18  -2   90.69   16.40
 -18  18  -2   55.79   13.70
 -18 -18  -2   45.50    9.50
 -18  18  -2   79.39    9.90
  18 -18  -2   65.79   11.60
  18  18  -2   78.59   11.50
 -18  18  -2   43.10   10.70
  18  18  -2   76.39   14.70
 -18  18  -2   67.69   10.60
 -18  18   2   49.10   12.20
  18  18   2   61.79   12.90
 -18 -18   2   57.09   13.20
 -18  18   2   91.09   11.50
  18 -18   2   61.19    9.30
 -18  18   2   75.49    9.90
  18 -18   2   59.99   11.70
  18  18   2   81.59   10.80
  19  17  -2   48.20   12.60
 -17  19  -2   33.50    9.20
 -17  19  -2   49.50    8.80
 -19 -17  -2   68.79   10.60
  19  17  -2   59.79   10.40
 -19 -17  -2   64.09   13.60
 -17  19  -2   54.49    9.80
  17 -19  -2   47.40    9.70
  17 -19   2   53.69    9.30
 -17  19   2   57.59    9.50
  19  17   2   53.99   13.00
 -17  19   2   43.80   10.70
 -17  19   2   58.49   10.10
 -19 -17   2   78.99   13.70
  17 -19   2   60.29   11.60
  19  17   2   68.49   10.20
 -19 -15  -2   -3.10    3.80
  15 -19  -2    2.60    4.30
  15 -19  -2    1.70    4.40
 -15  19  -2    1.40    3.40
 -15  19  -2    0.80    3.60
 -15  19  -2   -3.80    3.50
 -19 -15  -2   -2.80    5.00
  19  15  -2    1.10    5.00
 -15  19   2    1.20    3.60
  15 -19   2    4.10    4.00
  19  15   2   -4.80    2.80
 -15  19   2   -2.80    4.70
 -15  19   2   -0.20    3.30
  19  15   2   -4.30    4.80
 -19 -15   2    0.90    4.00
 -19 -15   2   -1.20    4.60
  13 -19  -2   41.80    9.80
 -13  19  -2   57.39   10.60
 -13  19  -2   75.29    9.20
  19  13  -2   52.79   12.50
 -19 -13  -2   69.89   13.20
 -19 -13  -2   54.39   11.40
 -13  19  -2   80.29   10.70
  13 -19   2   78.39   10.40
  19  13   2   83.89   13.30
 -13  19   2   46.30   10.70
 -13  19   2   70.39   10.80
  19  13   2   63.19   10.00
  13 -19   2   55.19   11.00
 -19 -13   2   60.59   12.00
 -19 -13   2   88.89   12.80
  19  11  -2  113.69   16.00
 -19 -11  -2   85.19   12.80
  11 -19  -2   99.29   13.20
 -11  19  -2  116.79   12.40
 -11  19  -2   90.19   11.80
 -11  19  -2   85.69   10.40
 -19 -11  -2  112.69   14.50
  19  11   2   78.79   14.20
 -19 -11   2  104.89   14.60
  11 -19   2   93.19   13.10
 -11  19   2  101.49   10.80
  11 -19   2  105.09   12.80
 -11  19   2  103.99   12.80
 -19 -11   2   97.59   13.50
 -11  19   2   92.49   13.90
  19  11   2   92.79    9.30
  19   9  -2   21.70    8.80
  19   9  -2   20.80    7.80
 -19  -9  -2   16.50    6.20
  -9  19  -2   27.60    5.70
   9 -19  -2   26.50    6.70
  -9  19  -2   24.40    5.90
  -9  19  -2   33.90    7.40
 -19  -9  -2   23.80    7.50
 -19  -9   2   35.40    8.80
   9 -19   2   15.10    5.50
   9 -19   2   23.90    6.80
  -9  19   2   28.30    5.60
  19   9   2   25.20    8.10
 -19  -9   2   32.00    8.50
  19   9   2   29.80    4.60
  -9  19   2   20.50    7.60
 -19  -7  -2  250.37   22.30
  19   7  -2  242.48   20.30
  -7  19  -2  231.08   19.80
   7 -19  -2  264.57   21.40
  -7  19  -2  244.68   18.10
  -7  19  -2  246.48   19.90
  19   7  -2  243.98   23.40
  -7  19   2  236.78   21.50
  -7  19   2  241.18   18.20
   7 -19   2  228.38   19.50
  -7  19   2  233.08   21.60
 -19  -7   2  237.28   21.70
 -19  -7   2  269.77   24.00
  19   7   2  234.88   22.70
  19   7   2  233.78   16.00
  19   7   2  246.68   17.20
   5 -19  -2  436.36   29.00
  -5  19  -2  441.56   28.50
   5 -19  -2  452.45   31.10
  -5  19  -2  446.06   30.90
 -19  -5  -2  440.86   32.20
  -5  19  -2  435.16   30.60
  19   5  -2  434.36   34.10
  19   5  -2  426.16   30.30
  19   5   2  419.16   26.40
  19   5   2  400.66   25.50
  -5  19   2  427.66   32.10
 -19  -5   2  451.65   32.20
  19   5   2  416.16   32.90
  -5  19   2  418.06   30.00
 -19  -5   2  462.95   34.40
  -5  19   2  446.56   29.10
   5 -19   2  456.05   29.60
   3 -19  -2  140.09   12.50
  -3  19  -2  132.09   14.00
 -19  -3  -2  115.09   15.60
 -19  -3  -2  139.99   14.60
  19   3  -2  156.78   14.30
  -3  19  -2  169.58   15.80
  19   3  -2  152.48   15.40
   3 -19  -2  135.19   14.30
  -3  19  -2  150.18   13.10
  19   3   2  121.89   10.00
 -19  -3   2  159.08   17.30
  -3  19   2  132.89   18.10
   3 -19   2  157.88   13.00
  -3  19   2  152.28   15.50
   3 -19   2  147.19   13.70
 -19  -3   2  145.09   15.40
  -3  19   2  163.28   15.20
  19   3   2  131.59   15.60
 -19  -1  -2  100.29   13.60
  19   1  -2  119.69   17.30
 -19  -1  -2  119.39   13.20
   1 -19  -2  130.19   13.40
   1 -19  -2  117.59   12.30
  -1  19  -2  132.99   12.80
  19   1  -2  134.29   14.90
  19   1  -2  125.29   12.80
  -1  19  -2  128.29   13.60
  -1  19  -2  126.99   14.50
   1 -19  -2  125.29   11.90
  -1  19   2  123.39   14.00
  -1  19   2  135.19   13.40
  19   1   2  141.09   15.10
 -19  -1   2  117.09   15.70
   1 -19   2  122.19   11.00
 -19  -1   2  129.39   15.70
  -1  19   2  114.99   13.30
  19   1   2  132.19    9.10
   1 -19   2  135.59   13.00
  -1 -19  -2  124.09   13.00
   1  19  -2  150.28   14.80
 -19   1  -2  150.18   15.10
  19  -1  -2  148.29   13.90
  -1 -19  -2  155.88   15.00
  19  -1  -2  144.99   16.30
  -1 -19  -2  141.59   12.70
   1  19  -2  137.39   16.00
   1  19  -2  123.99   13.60
  19  -1  -2  146.79   15.60
  19  -1   2  156.18   10.10
  -1 -19   2  147.09   12.30
  19  -1   2  167.78   15.20
   1  19   2  139.59   15.90
   1  19   2  142.19   14.50
 -19   1   2  134.29   16.10
  19  -1   2  166.38   16.30
 -19   1   2  170.58   17.90
  -1 -19   2  129.19   13.40
 -19   3  -2   98.39   13.40
  -3 -19  -2   77.29    8.90
   3  19  -2   76.09   12.10
  -3 -19  -2   80.59   11.10
  19  -3  -2   86.19   11.80
   3  19  -2   77.29   10.60
   3  19   2  108.59   11.90
  -3 -19   2   97.69    9.70
   3  19   2   94.89   12.90
 -19   3   2   89.59   10.70
  -3 -19   2   97.19   10.50
  19  -3   2   75.29    7.00
 -19   3   2   95.39   13.70
  19  -3   2   71.49   10.30
  -5 -19  -2  168.68   15.90
   5  19  -2  205.48   20.40
  19  -5  -2  184.18   15.90
  -5 -19  -2  206.58   15.40
 -19   5  -2  172.08   16.30
   5  19  -2  197.68   16.90
  -5 -19   2  193.68   16.20
  19  -5   2  185.38   16.90
 -19   5   2  200.68   16.60
 -19   5   2  149.69   15.60
 -19   5   2  173.58   19.50
   5  19   2  183.58   19.40
   5  19   2  182.98   16.90
  19  -5   2  191.88   13.20
  -5 -19   2  178.78   14.60
  -7 -19  -2   17.60    4.60
 -19   7  -2   11.10    3.60
  -7 -19  -2   19.20    4.40
   7  19  -2    9.80    4.30
 -19   7  -2   17.20    5.30
   7  19  -2   23.90    7.00
 -19   7  -2   10.80    6.20
  19  -7  -2   15.20    4.20
 -19   7   2   13.70    4.90
 -19   7   2   11.70    5.80
  19  -7   2   13.40    3.70
 -19   7   2    8.70    4.50
   7  19   2   11.90    4.70
   7  19   2   14.20    5.80
  -7 -19   2   12.70    4.90
  19  -7   2    9.20    4.50
  -7 -19   2   19.40    4.60
 -19   9  -2  123.59   12.50
 -19   9  -2  105.39   10.90
   9  19  -2  135.29   16.70
  -9 -19  -2   94.79   11.90
   9  19  -2  129.79   13.60
  -9 -19  -2  122.59   12.10
  19  -9  -2  123.29   12.60
 -19   9  -2  107.39   15.10
  19  -9   2  134.19   11.10
 -19   9   2  136.49   17.30
   9  19   2  119.89   15.50
 -19   9   2  134.49   12.60
  -9 -19   2  114.99   12.60
  -9 -19   2  127.29   11.40
  19  -9   2  122.09   14.00
   9  19   2  118.89   13.30
 -19  11  -2   -4.40    4.00
  19 -11  -2    6.30    3.40
  11  19  -2   -1.90    2.70
 -11 -19  -2    4.30    2.90
 -19  11  -2    6.90    4.00
 -19  11  -2    4.20    2.80
  11  19  -2    1.50    4.00
  11  19   2    0.70    5.20
 -19  11   2    4.00    5.90
 -11 -19   2    3.30    5.20
  19 -11   2    2.10    2.60
 -11 -19   2    1.20    3.40
  19 -11   2    0.00    3.50
  11  19   2    2.60    3.30
 -19  11   2    1.80    4.00
 -19  11   2    6.20    3.60
 -13 -19  -2   14.30    5.50
 -13 -19  -2   18.50    5.70
  19 -13  -2   19.40    5.80
  13  19  -2   22.90    8.70
 -19  13  -2   21.70    5.50
 -19  13  -2    7.90    4.30
 -19  13  -2   12.40    8.00
  13  19   2   13.40    5.60
 -19  13   2   18.60    5.40
 -13 -19   2   21.10    6.30
  19 -13   2   13.40    6.20
  19 -13   2   28.00    5.60
 -19  13   2   18.30    5.90
  13  19   2   18.20    8.00
 -13 -19   2   19.50    7.00
  19 -15  -2   77.39   11.00
  15  19  -2   38.50   10.40
  15  19  -2   69.19   14.20
 -15 -19  -2   56.09   10.30
 -19  15  -2   75.89    9.80
 -19  15  -2   60.09   10.20
  19 -15  -2   73.09   13.20
 -15 -19  -2   53.69    9.80
 -19  15  -2   57.99   13.80
  15  19   2   59.29    9.60
 -15 -19   2   74.29   11.30
  15  19   2   71.69   14.10
 -15 -19   2   85.99   10.50
 -15 -19   2   63.09   13.00
 -19  15   2   53.89   14.40
  19 -15   2   65.39    9.00
 -19  15   2   64.19    9.00
 -19  15   2   38.60   10.40
 -19  17  -2   -3.30    7.20
 -19  17  -2    7.50    4.60
  19 -17  -2   12.40    5.50
  17  19  -2    3.10    5.70
 -19  17  -2   -0.90    4.90
 -17 -19  -2    3.90    5.30
  17  19  -2    5.70    4.90
 -19  17  -2   12.50    5.00
 -17 -19  -2    0.80    5.90
  19 -17   2    1.50    3.90
 -19  17   2   -5.60    7.50
  17  19   2    5.30    4.80
  19 -17   2    5.60    6.10
 -17 -19   2    7.10    6.60
 -19  17   2   14.80    4.70
 -19  17   2    7.00    3.80
  17  19   2    0.40    5.90
 -19  17   2   -1.60    5.50
  19 -19  -2  571.54   40.50
 -19  19  -2  476.95   51.69
 -19 -19  -2  479.35   39.90
 -19  19  -2  584.44   40.50
  19  19  -2  585.14   48.00
  19  19  -2  542.55   45.80
 -19  19  -2  599.84   38.10
 -19  19   2  558.64   37.80
  19  19   2  524.35   37.80
 -19  19   2  632.54   40.90
  19  19   2  576.04   46.40
  19 -19   2  564.84   38.10
 -18  20  -2   28.00    6.40
  18 -20  -2   30.50    7.20
 -20 -18  -2   30.30   12.20
  20  18  -2   21.80    6.60
  20  18  -2   15.70    9.80
 -18  20  -2   19.50    7.50
 -18  20  -2   14.40    8.50
 -20 -18  -2   21.30    7.50
  18 -20   2   30.80    7.90
 -18  20   2   30.20    8.00
  20  18   2   23.80    7.20
  20  18   2   14.80    9.70
 -18  20   2   26.20    6.40
 -20 -16  -2  241.28   24.30
 -16  20  -2  288.97   24.60
 -20 -16  -2  341.47   30.20
  20  16  -2  299.27   30.40
  16 -20  -2  308.97   25.50
 -16  20  -2  306.97   23.10
 -16  20   2  287.57   22.50
 -16  20   2  293.67   25.00
 -20 -16   2  314.37   28.20
  16 -20   2  289.97   26.50
 -16  20   2  218.08   29.80
  20  16   2  253.27   21.80
  16 -20   2  292.17   23.60
 -14  20  -2  238.28   21.70
 -14  20  -2  264.57   20.50
  14 -20  -2  298.47   24.10
 -20 -14  -2  287.17   26.80
  20  14  -2  268.47   27.40
 -14  20  -2  262.67   23.60
 -20 -14  -2  197.98   22.80
 -20 -14   2  252.37   24.30
  14 -20   2  272.07   21.90
 -14  20   2  252.17   25.10
 -14  20   2  225.48   21.90
  20  14   2  237.08   18.80
 -14  20   2  246.08   19.80
 -20 -14   2  253.27   24.60
  20  14   2  221.58   25.30
 -12  20  -2   30.80    7.40
  20  12  -2   47.10   11.40
 -20 -12  -2   42.30   10.80
  12 -20  -2   29.40    7.50
 -12  20  -2   35.00    8.50
 -20 -12  -2   27.50    8.50
 -12  20  -2   38.20    7.20
 -12  20   2   27.20    8.70
 -12  20   2   35.20    6.30
  20  12   2   26.10   10.00
  12 -20   2   32.10    7.20
 -20 -12   2   53.29   11.40
  20  12   2   39.70    6.10
 -12  20   2   50.09    8.80
 -20 -12   2   27.90    9.30
 -10  20  -2   88.29   10.70
  10 -20  -2   87.39   11.60
 -20 -10  -2   74.29   13.40
 -20 -10  -2   61.69   12.40
 -10  20  -2   76.79    9.30
  20  10  -2   66.79   13.40
 -20 -10   2   81.19   14.10
  10 -20   2   73.39   11.10
 -10  20   2   79.39    9.20
 -10  20   2   70.19   20.10
  10 -20   2   91.79   12.40
  20  10   2   74.79   14.10
  20  10   2   72.19    8.00
 -20 -10   2   90.89   12.90
 -10  20   2   80.89   10.60
  20   8  -2   37.40    8.10
   8 -20  -2   40.60    8.20
 -20  -8  -2   27.30    7.90
  -8  20  -2   38.70    7.60
 -20  -8  -2   46.30    9.70
  20   8  -2   42.90   10.50
  -8  20  -2   35.30    7.60
  -8  20  -2   48.10    7.00
  -8  20   2   24.20    7.50
  -8  20   2   33.60    7.00
  20   8   2   32.10    5.60
  20   8   2   46.90   10.80
 -20  -8   2   45.20   10.90
  -8  20   2   25.90    5.60
   8 -20   2   39.50    7.90
 -20  -8   2   43.10    9.50
  20   8   2   41.40    5.40
 -20  -6  -2  113.09   13.80
  -6  20  -2  123.69   13.70
   6 -20  -2  126.59   14.00
  -6  20  -2  121.99   11.50
  20   6  -2   98.59   12.30
  -6  20  -2  139.09   13.90
  20   6   2  111.79    9.10
 -20  -6   2  128.99   16.00
  20   6   2  125.59   15.20
   6 -20   2  116.59   12.40
  20   6   2  117.99   10.10
  -6  20   2   93.29   10.80
  -6  20   2  110.99   12.60
  20   4  -2   96.69   13.90
 -20  -4  -2   83.29   12.40
   4 -20  -2   99.29   12.30
  -4  20  -2   90.29   11.50
  -4  20  -2   97.89   10.20
  20   4  -2   91.59   11.40
 -20  -4  -2  113.79   13.20
  -4  20  -2  106.79   13.10
 -20  -4   2  103.09   14.50
 -20  -4   2  103.49   12.80
  20   4   2   89.99    8.00
   4 -20   2   93.29   10.30
  20   4   2   80.29   12.50
  -4  20   2   89.89   11.80
  -4  20   2   96.39   10.80
  -2  20  -2  390.96   25.50
 -20  -2  -2  324.97   26.70
  20   2  -2  348.87   25.50
  20   2  -2  331.07   28.30
   2 -20  -2  353.36   26.30
 -20  -2  -2  292.67   27.40
   2 -20  -2  341.27   23.80
  -2  20  -2  336.27   27.50
   2 -20  -2  320.77   25.10
  -2  20  -2  342.87   26.30
  -2  20   2  357.66   27.10
  -2  20   2  362.96   25.90
 -20  -2   2  343.07   29.20
  20   2   2  357.46   28.10
  20   2   2  346.57   20.80
 -20  -2   2  348.17   26.90
   2 -20   2  370.06   24.10
   2 -20   2  343.97   25.00
   0  20  -2  165.58   14.90
  20   0  -2  149.99   14.10
   0  20  -2  144.79   17.10
 -20   0  -2  117.69   15.60
   0  20  -2  139.29   15.30
   0 -20  -2  130.19   14.30
   0 -20  -2  136.29   13.70
   0 -20  -2  145.39   13.10
 -20   0  -2  148.59   15.20
  20   0  -2  138.49   16.10
  20   0   2  150.78   10.10
   0  20   2  129.99   14.50
   0 -20   2  146.19   14.00
 -20   0   2  157.08   18.20
 -20   0   2  153.28   15.40
  20   0   2  150.58   16.10
   0 -20   2  146.39   12.50
   0  20   2  161.58   16.50
   2  20  -2   22.70    7.30
  -2 -20  -2   21.10    5.90
  20  -2  -2   36.60    7.00
 -20   2  -2    9.60    6.00
 -20   2  -2   31.00    6.90
  -2 -20  -2   26.00    5.60
  -2 -20  -2   41.30    8.70
   2  20  -2   23.60    6.40
   2  20   2   22.50    6.10
  -2 -20   2   18.30    5.40
  20  -2   2   27.60    6.70
   2  20   2   19.40    6.60
 -20   2   2   15.30    7.20
 -20   2   2   17.50    5.30
  -2 -20   2   21.40    5.10
  20  -2   2   31.20    3.90
   4  20  -2    3.40    4.50
 -20   4  -2    6.40    4.40
  20  -4  -2    6.20    3.80
  -4 -20  -2    6.90    3.00
  -4 -20  -2    8.00    4.80
  -4 -20  -2    5.70    3.60
 -20   4  -2    3.70    4.20
 -20   4   2   12.40    6.30
   4  20   2    4.10    5.20
  -4 -20   2    5.80    4.00
   4  20   2    6.30    4.30
  20  -4   2    5.80    3.80
  -4 -20   2    5.70    3.50
  20  -4   2    6.80    3.50
 -20   4   2    7.50    4.30
 -20   6  -2  349.67   25.00
 -20   6  -2  375.06   31.90
  -6 -20  -2  437.26   26.90
  20  -6  -2  439.36   28.00
 -20   6  -2  422.76   28.80
   6  20  -2  450.05   33.90
  -6 -20  -2  334.57   27.10
   6  20  -2  351.86   27.90
 -20   6   2  372.26   32.30
 -20   6   2  390.66   27.90
   6  20   2  434.46   29.40
  -6 -20   2  402.76   28.00
   6  20   2  386.66   32.30
  20  -6   2  381.46   28.90
  20  -6   2  404.26   24.60
  -6 -20   2  391.26   26.00
 -20   6   2  325.57   27.70
 -20   8  -2    9.00    4.40
 -20   8  -2   11.70    3.10
   8  20  -2   13.70    6.70
  20  -8  -2   11.50    4.40
 -20   8  -2    5.00    5.50
  -8 -20  -2    8.50    3.50
 -20   8   2    7.10    4.50
  20  -8   2    6.90    3.20
  -8 -20   2   18.40    5.30
  -8 -20   2   10.40    3.80
  20  -8   2   12.80    5.40
   8  20   2    6.80    3.90
 -20   8   2    1.60    5.90
 -20   8   2   10.70    4.20
 -10 -20  -2  241.38   20.60
  10  20  -2  233.28   24.50
 -10 -20  -2  286.57   20.00
 -20  10  -2  223.08   19.00
 -20  10  -2  203.68   23.60
 -20  10  -2  262.37   20.70
  20 -10  -2  233.58   19.40
 -20  10   2  214.08   21.30
 -20  10   2  255.87   20.00
  20 -10   2  278.57   18.60
 -20  10   2  260.07   26.20
  10  20   2  238.88   20.60
  20 -10   2  264.77   22.10
  10  20   2  252.57   24.60
 -12 -20  -2   44.90    8.60
  20 -12  -2   47.10    8.30
  20 -12  -2   45.70   10.20
 -12 -20  -2   48.80    8.30
  12  20  -2   54.09   11.10
 -20  12  -2   33.10   10.50
 -20  12  -2   33.50    7.20
 -20  12  -2   32.40    7.10
  20 -12   2   55.39    7.70
 -20  12   2   41.90    7.10
 -12 -20   2   39.90    7.30
  12  20   2   49.30    8.80
 -20  12   2   36.90   12.40
 -20  12   2   30.20    8.10
  12  20   2   44.10   11.30
 -12 -20   2   49.40    9.10
  20 -12   2   48.50    9.90
 -12 -20   2   48.80   11.40
 -20  14  -2   15.60    5.40
  14  20  -2   10.60    7.10
 -20  14  -2   11.20    8.60
 -14 -20  -2   22.50    6.40
  14  20  -2   18.10    6.30
  20 -14  -2   13.50    4.70
 -14 -20  -2   18.20    6.10
 -20  14  -2   14.10    5.50
  14  20   2   17.00    6.00
 -14 -20   2   14.90    6.00
 -20  14   2   13.80    6.20
 -14 -20   2   13.20    5.80
 -14 -20   2    8.40    4.40
  14  20   2   13.30    7.90
  20 -14   2   18.80    5.20
 -20  14   2   28.90    6.20
 -20  14   2    9.80    8.40
  20 -16  -2    4.10    4.70
 -20  16  -2  -11.60    4.60
 -20  16  -2   -1.30    3.20
 -20  16  -2   -2.40    2.90
 -20  16  -2   -9.30    6.20
  16  20  -2  -10.30    5.00
  16  20  -2   -2.60    3.70
  20 -16   2   -1.80    5.30
 -20  16   2   -9.00    5.20
 -16 -20   2    0.70    4.40
  16  20   2   -2.00    3.90
  20 -16   2   -2.30    2.90
 -20  16   2    0.30    3.10
  16  20   2   -4.90    4.90
  20 -18  -2    6.40    5.60
  18  20  -2    1.90    6.80
 -18 -20  -2   11.70    5.70
 -20  18  -2   13.40    6.30
 -20  18  -2    5.60    7.70
 -18 -20  -2   14.30    8.50
 -20  18  -2   13.90    5.90
  20 -18   2    2.60    4.10
 -20  18   2    7.20    5.40
  18  20   2   -3.70    7.30
 -20  18   2    7.60    4.10
 -17  21  -2   32.20    7.50
 -17  21  -2   36.30   10.70
  21  17  -2   30.30   11.30
 -21 -17  -2   41.60   12.90
  21  17  -2   44.10    8.70
  17 -21  -2   33.10    9.30
 -21 -17  -2   35.50    9.80
 -17  21  -2   33.20    8.30
 -17  21   2   43.10    9.50
  17 -21   2   42.00    8.80
  21  17   2   15.40    9.70
  21  17   2   34.80    8.20
 -21 -17   2   31.10    9.80
 -17  21   2   42.30    8.50
  21  15  -2   29.00   11.10
 -21 -15  -2   42.80   17.20
 -15  21  -2   44.80   12.00
 -21 -15  -2   31.80    9.60
  15 -21  -2   58.19   11.10
 -15  21  -2   43.90   10.70
  15 -21   2   29.90    7.70
  21  15   2   45.00   11.10
 -15  21   2   32.80    7.40
  15 -21   2   38.50    9.70
 -15  21   2   32.40    8.60
 -21 -15   2   60.39   12.20
  21  15   2   45.00    7.20
  13 -21  -2   36.90    8.10
  21  13  -2   32.30   10.80
 -13  21  -2   24.20    7.60
 -13  21  -2   30.50    7.90
 -21 -13  -2   32.90    9.10
 -21 -13  -2   37.10   10.90
 -13  21  -2   43.40    7.80
 -13  21   2   42.10    7.60
  21  13   2   36.10    6.60
  13 -21   2   42.60   12.30
 -13  21   2   34.20    7.90
  13 -21   2   33.30    7.40
 -13  21   2   24.30    9.30
  21  13   2   33.20   10.70
 -21 -13   2   29.00    8.60
 -21 -13   2   35.30   10.20
 -11  21  -2  149.19   13.70
 -11  21  -2  172.08   15.60
  21  11  -2  129.59   15.90
  21  11  -2  142.29   19.60
 -21 -11  -2  167.38   18.80
  11 -21  -2  152.88   16.30
 -21 -11  -2  125.99   16.70
 -11  21   2  144.09   18.00
 -21 -11   2  138.09   17.20
 -11  21   2  131.99   13.10
 -21 -11   2  170.08   19.80
 -11  21   2  159.78   15.70
  21  11   2  147.89   12.30
  11 -21   2  131.59   15.20
  21  11   2  114.09   17.60
   9 -21  -2   50.49    9.70
 -21  -9  -2   71.19   12.80
  -9  21  -2   60.39    8.30
  -9  21  -2   47.80    9.40
  -9  21  -2   61.79    9.10
  21   9  -2   62.39   12.60
 -21  -9  -2   56.69   11.10
   9 -21   2   63.69   10.60
  21   9   2   55.89    7.60
  21   9   2   57.89    6.80
 -21  -9   2   69.69   12.50
  -9  21   2   68.49    8.90
  21   9   2   47.40   13.50
  -9  21   2   42.00    8.30
  -9  21   2   52.79   10.80
  -7  21  -2   81.59    9.00
   7 -21  -2   66.09   11.10
  21   7  -2   79.99   10.90
  21   7  -2   58.49   12.50
  -7  21  -2   84.19   10.90
 -21  -7  -2   82.59   12.30
  -7  21  -2   67.49   10.90
   7 -21   2   63.19    9.50
  21   7   2   83.09   13.00
  21   7   2   80.89    8.10
  21   7   2   79.29    7.30
 -21  -7   2   84.89   13.30
 -21  -7   2   70.39   12.50
  -7  21   2   76.69    9.40
  -7  21   2   72.59   15.10
  -7  21   2   74.69   10.00
  -5  21  -2   10.00    4.80
   5 -21  -2   19.70    6.10
  21   5  -2    9.00    4.00
  21   5  -2    8.20    5.50
  -5  21  -2   14.70    4.80
 -21  -5  -2   11.50    5.10
  -5  21  -2   11.90    4.80
 -21  -5  -2    8.90    5.40
  -5  21   2   15.40    4.90
 -21  -5   2   15.40    6.40
  -5  21   2   12.50    5.00
 -21  -5   2   17.20    6.90
  21   5   2   10.30    2.70
   5 -21   2   14.60    4.60
  21   5   2   14.70    3.40
  21   5   2   14.70    6.20
 -21  -3  -2  362.06   32.20
  -3  21  -2  458.75   32.80
  -3  21  -2  442.86   29.60
  21   3  -2  457.65   34.40
   3 -21  -2  420.06   30.90
  21   3  -2  414.56   30.00
 -21  -3  -2  406.86   31.40
  -3  21  -2  454.55   31.50
  -3  21   2  456.85   30.40
   3 -21   2  435.46   28.60
 -21  -3   2  393.76   33.70
  21   3   2  418.66   25.30
 -21  -3   2  438.16   32.10
  -3  21   2  430.96   31.40
   3 -21   2  426.46   29.70
  21   3   2  390.96   32.40
  -1  21  -2   94.89   12.30
   1 -21  -2   77.19   11.00
 -21  -1  -2  106.79   12.70
  -1  21  -2  121.39   15.00
  21   1  -2   82.99   13.30
  21   1  -2   78.89   10.80
   1 -21  -2   93.99   12.20
  -1  21  -2  104.19   11.80
 -21  -1  -2   90.09   13.10
  21   1   2   92.19   13.10
  -1  21   2   91.99   11.60
   1 -21   2   85.59   10.50
   1 -21   2   91.59    9.90
  -1  21   2   97.79   14.80
 -21  -1   2   92.59   12.30
 -21  -1   2  101.49   14.50
  21   1   2   96.69    7.50
   1  21  -2   49.20    8.90
  -1 -21  -2   37.00    7.60
  21  -1  -2   47.10    7.90
   1  21  -2   33.60    8.50
 -21   1  -2   38.30    7.40
 -21   1  -2   43.00    9.40
  21  -1   2   55.69    5.10
 -21   1   2   49.10    8.80
  -1 -21   2   42.00    7.90
   1  21   2   45.10    8.70
  -1 -21   2   61.89    7.90
 -21   1   2   61.99   12.50
  -3 -21  -2  236.58   20.90
  -3 -21  -2  248.28   23.20
 -21   3  -2  186.98   21.30
 -21   3  -2  227.48   19.90
  21  -3  -2  227.98   18.70
   3  21  -2  221.98   22.90
  -3 -21  -2  189.58   18.70
  -3 -21   2  236.68   17.80
 -21   3   2  222.48   23.10
   3  21   2  245.88   20.60
  -3 -21   2  223.58   19.20
 -21   3   2  266.47   20.50
  21  -3   2  231.88   20.40
  -5 -21  -2   26.90    6.90
   5  21  -2   42.30   10.30
  21  -5  -2   58.69    8.60
 -21   5  -2   48.00    9.10
 -21   5  -2   57.29   11.70
  -5 -21  -2   35.40    6.80
  21  -5   2   32.80    7.80
   5  21   2   32.90    9.10
 -21   5   2   43.40   11.00
  -5 -21   2   39.30    7.70
   5  21   2   48.10    8.90
  -5 -21   2   41.30    7.10
 -21   5   2   37.70    7.90
  21  -5   2   48.70    5.80
  -7 -21  -2   65.69    9.70
  21  -7  -2   72.29    9.30
   7  21  -2   81.29   14.40
 -21   7  -2   38.50   10.00
 -21   7  -2   67.79   10.10
 -21   7  -2   56.69    7.60
  -7 -21  -2   47.10    9.00
  -7 -21   2   58.79   14.60
   7  21   2   49.90    9.10
  21  -7   2   64.39    7.40
 -21   7   2   70.29   13.60
 -21   7   2   44.40    9.10
   7  21   2   68.09   13.10
 -21   7   2   69.59    9.60
 -21   9  -2  287.07   23.00
 -21   9  -2  310.07   29.80
   9  21  -2  394.76   32.30
  -9 -21  -2  334.77   23.60
 -21   9  -2  360.76   25.70
  21  -9  -2  372.96   25.10
  -9 -21  -2  281.27   24.50
 -21   9   2  276.47   25.50
   9  21   2  285.67   24.60
  21  -9   2  345.57   22.30
  -9 -21   2  320.77   25.00
 -21   9   2  347.57   24.90
  21  -9   2  343.37   27.00
   9  21   2  309.07   29.40
 -21   9   2  378.56   32.90
  11  21  -2    0.10    4.10
 -11 -21  -2   -0.10    3.50
 -21  11  -2    5.30    3.70
 -11 -21  -2   -0.30    3.20
  21 -11  -2   -0.20    3.20
  11  21  -2    0.20    3.80
 -21  11  -2   -8.60    4.30
  21 -11  -2    5.90    5.20
 -11 -21   2    2.80    3.10
 -21  11   2   -6.20    5.40
 -11 -21   2    2.00    3.70
 -21  11   2    2.20    4.80
  11  21   2   -0.80    4.90
  11  21   2    0.60    3.60
  21 -11   2    3.00    4.50
 -21  11   2    3.80    3.50
  21 -11   2    2.90    3.00
  13  21  -2   44.10   11.30
  21 -13  -2   46.80    9.00
 -21  13  -2   57.59    9.80
 -21  13  -2   41.60    7.90
 -21  13  -2   49.99   12.20
 -13 -21  -2   29.90    8.00
  13  21  -2   41.00    8.50
 -21  13   2   47.50   10.30
 -13 -21   2   35.60   10.50
 -21  13   2   42.60   13.40
  21 -13   2   57.79    8.00
 -21  13   2   46.50    8.30
 -13 -21   2   51.19    7.70
 -13 -21   2   43.20    8.90
  13  21   2   52.69   12.70
 -15 -21  -2  326.97   28.50
  15  21  -2  391.56   35.40
  15  21  -2  441.16   38.40
 -21  15  -2  363.66   29.20
 -21  15  -2  357.46   29.30
  21 -15  -2  364.06   28.10
 -21  15  -2  340.77   35.10
  21 -15   2  391.46   31.50
 -21  15   2  406.16   27.40
 -21  15   2  317.37   30.50
  15  21   2  367.76   33.90
 -15 -21   2  381.66   33.10
  17  21  -2   48.80   13.10
 -17 -21  -2   53.39   11.50
 -21  17  -2   50.59    9.60
 -21  17  -2   37.80   10.80
 -17 -21  -2   64.79   15.30
  21 -17  -2   48.20   10.20
 -21  17  -2   65.39    9.90
  21 -17   2   53.49    8.60
 -21  17   2   28.00   12.90
 -21  17   2   49.80    8.80
  22  16  -2   67.39   11.00
 -16  22  -2   56.59   10.50
 -16  22  -2   40.60   11.20
  22  16  -2   68.79   15.10
 -22 -16  -2   54.09   11.40
 -22 -16  -2   73.89   16.00
  16 -22  -2   48.60   11.80
 -16  22  -2   44.90    8.60
  22  16   2   50.19    9.00
  22  16   2   66.69   15.00
 -16  22   2   56.09   11.80
  16 -22   2   61.99   10.00
 -22 -16   2   70.29   12.60
 -16  22   2   75.19   10.20
 -22 -14  -2   57.69   15.00
 -14  22  -2   23.10    9.10
  14 -22  -2   36.10    8.40
 -14  22  -2   38.40    9.90
 -22 -14  -2   33.40   10.20
  22  14  -2   40.10   11.20
 -22 -14   2   61.99   12.30
 -14  22   2   36.90    8.70
  22  14   2   33.10   10.80
  14 -22   2   42.90    8.60
 -14  22   2   42.60    7.80
  14 -22   2   25.50    8.10
  22  14   2   40.70    6.80
 -12  22  -2   19.40    6.30
  22  12  -2   19.80    9.90
  12 -22  -2   33.70    7.50
  22  12  -2   14.10    6.00
 -22 -12  -2   20.20    6.90
 -22 -12  -2   15.80    7.00
 -12  22  -2   19.80    5.60
 -12  22  -2   24.80    6.50
  12 -22   2   23.30    8.20
 -22 -12   2   13.90    7.70
  22  12   2   21.50    8.70
 -22 -12   2   34.00    9.40
  12 -22   2   11.80    5.60
 -12  22   2   18.40    5.50
 -12  22   2   20.70    6.90
  22  12   2   30.30    8.30
 -22 -10  -2   -6.60    4.10
 -10  22  -2    4.80    3.10
 -10  22  -2    1.90    2.40
  10 -22  -2    0.10    3.90
 -10  22  -2    0.00    3.70
  22  10  -2    1.70    3.60
  22  10  -2    9.00    6.20
 -22 -10  -2   -7.60    4.50
  10 -22  -2   -1.20    2.80
 -22 -10   2    4.40    5.90
 -10  22   2    6.50    4.40
 -10  22   2    0.10    5.30
  22  10   2    1.70    2.40
  22  10   2    0.80    2.80
 -22 -10   2   -3.60    5.30
  22  10   2    0.10    4.60
 -10  22   2    0.00    3.20
  -8  22  -2   62.99    8.30
 -22  -8  -2   77.69   11.40
  22   8  -2   53.99   10.00
  -8  22  -2   76.49   10.00
  -8  22  -2   58.19    9.90
  22   8  -2   52.99   12.00
   8 -22  -2   77.49   11.20
 -22  -8  -2   47.20   10.50
 -22  -8   2   73.99   12.70
  22   8   2   70.29    7.20
  22   8   2   52.29   11.20
  22   8   2   63.39    7.70
 -22  -8   2   65.69   13.50
  -8  22   2   50.09   11.00
  -8  22   2   54.99    8.10
  22   6  -2   89.99   12.00
  -6  22  -2   91.59   10.30
   6 -22  -2   92.09   12.00
  -6  22  -2  102.69   12.40
  22   6  -2  101.29   15.20
 -22  -6  -2  106.79   14.10
  -6  22   2   99.99   11.50
  22   6   2  117.19   15.20
  22   6   2   90.99    8.20
  -6  22   2   95.69   12.30
  22   6   2   85.69    8.60
 -22  -6   2   89.79   17.80
   6 -22   2   84.49   10.80
 -22  -6   2  102.99   13.70
 -22  -4  -2    8.10    4.40
  22   4  -2   10.40    7.00
  -4  22  -2   15.80    5.30
 -22  -4  -2    7.10    5.50
  22   4  -2   11.40    4.80
   4 -22  -2   11.40    5.10
  -4  22  -2   14.90    6.10
  -4  22   2    8.60    4.60
 -22  -4   2   12.30    5.60
 -22  -4   2    7.60    5.70
   4 -22   2   16.10    4.70
  22   4   2    7.20    4.80
  22   2  -2  149.99   15.20
   2 -22  -2  177.48   17.20
  22   2  -2  156.38   18.30
 -22  -2  -2  160.88   17.10
  -2  22  -2  170.98   18.10
 -22  -2  -2  130.09   16.80
  -2  22  -2  182.58   16.00
 -22  -2   2  132.79   18.20
   2 -22   2  159.68   14.00
 -22  -2   2  164.08   16.90
  22   2   2  161.28   17.80
  -2  22   2  178.28   17.90
  22   2   2  150.28   11.00
  -2  22   2  159.28   15.80
  22   0  -2  324.77   24.50
   0  22  -2  319.97   28.20
 -22   0  -2  325.87   26.30
 -22   0  -2  282.57   27.30
   0  22  -2  320.97   25.40
   0 -22  -2  345.17   26.40
  22   0  -2  354.96   28.80
   0  22   2  363.16   28.70
 -22   0   2  273.77   27.90
  22   0   2  345.67   27.70
 -22   0   2  327.27   26.00
   0 -22   2  350.36   23.10
  22   0   2  299.67   19.40
  -2 -22  -2  125.59   14.70
  -2 -22  -2  104.49   12.40
 -22   2  -2   99.59   14.60
 -22   2  -2  128.49   14.40
   2  22  -2  112.49   16.20
  22  -2  -2  122.59   12.70
  -2 -22   2  116.59   11.50
  22  -2   2  117.49    9.50
   2  22   2  112.99   15.40
  22  -2   2  117.99   13.80
 -22   2   2  122.29   14.10
 -22   2   2  114.39   16.60
 -22   4  -2   76.19   14.40
  -4 -22  -2   69.39   11.10
  22  -4  -2  106.59   11.40
 -22   4  -2  101.49   12.60
   4  22  -2   70.79   13.90
  22  -4   2  102.49   12.50
 -22   4   2  108.19   16.20
 -22   4   2   93.29   11.70
  22  -4   2   96.69    8.20
  -4 -22   2   96.69   11.80
   4  22   2   96.69   14.80
  -6 -22  -2    2.30    4.10
 -22   6  -2    6.70    6.60
  -6 -22  -2    3.80    5.60
   6  22  -2   10.30    5.70
 -22   6  -2    6.80    4.50
   6  22  -2   -2.20    4.80
  22  -6  -2    5.30    3.90
  -6 -22   2    5.10    3.50
  22  -6   2    6.50    2.60
 -22   6   2    5.60    7.40
 -22   6   2   14.50    5.40
   6  22   2   12.50    6.30
  22  -6   2    8.40    5.00
 -22   8  -2  105.89   12.00
 -22   8  -2  135.29   14.20
  -8 -22  -2  132.89   12.90
  22  -8  -2  131.89   16.70
   8  22  -2  112.39   14.10
 -22   8  -2  137.49   18.60
  22  -8  -2  138.69   13.80
   8  22  -2  133.69   19.90
  -8 -22  -2  119.49   14.10
 -22   8   2  132.89   13.40
  22  -8   2  139.79   11.50
 -22   8   2  122.59   17.90
   8  22   2  133.99   18.20
  -8 -22   2  134.29   14.10
  22  -8   2  127.49   15.00
  22 -10  -2   48.40   11.20
  10  22  -2   50.89   12.50
 -22  10  -2   42.10    8.20
  22 -10  -2   57.09    9.20
 -10 -22  -2   57.59    9.10
  10  22  -2   48.80    9.70
 -10 -22  -2   60.29    8.50
 -22  10  -2   30.60    7.30
  10  22   2   37.40   12.20
  22 -10   2   53.49    7.60
 -10 -22   2   60.19    8.70
 -22  10   2   36.30   11.30
 -22  10   2   36.50    8.60
 -22  10   2   72.39    9.60
 -10 -22   2   42.50    8.40
 -22  12  -2   80.59   11.50
 -12 -22  -2   92.89   14.70
  12  22  -2   69.09   12.40
  12  22  -2  112.69   17.80
  22 -12  -2  101.09   12.10
 -22  12  -2   75.29   16.30
 -22  12   2   78.69   13.00
 -12 -22   2  120.99   17.00
  12  22   2  124.49   17.40
 -22  12   2   67.59   15.60
 -22  12   2   92.59   11.20
  22 -12   2  101.39   10.60
 -14 -22  -2   -5.20    4.00
 -22  14  -2   -3.00    4.30
  22 -14  -2   -5.00    3.40
  14  22  -2  -11.70    4.80
 -22  14  -2   -6.30    6.10
  14  22   2    2.90    4.10
  22 -14   2    3.10    3.50
 -14 -22   2   -5.90    5.20
  22 -14   2   -2.50    5.20
  14  22   2   -1.50    5.50
 -22  14   2   -6.00    3.60
 -22  16  -2   17.00    7.30
 -16 -22  -2   16.20    6.60
 -22  16  -2   13.60   12.70
  16  22  -2   19.30    9.40
 -22  16  -2   25.40    6.90
  22 -16  -2   15.60    6.20
  16  22   2   28.40   10.10
 -22  16   2   23.20    6.80
  22 -16   2   24.90    6.20
  16  22   2   18.70    7.50
 -22  16   2   17.50    7.00
 -15  23  -2  171.28   16.20
 -15  23   2  193.18   17.20
 -23 -15   2  149.99   19.80
 -13  23  -2   52.99    8.60
  23  13  -2   35.80    9.40
 -23 -13  -2   49.80   12.30
  23  13  -2   43.80   13.50
 -13  23  -2   37.90    9.30
  13 -23  -2   45.10   10.90
 -13  23  -2   47.10    9.10
  13 -23   2   26.00   12.10
  23  13   2   40.50   11.30
 -13  23   2   48.40    9.30
  13 -23   2   53.29    9.80
 -23 -13   2   53.89   12.00
  23  13   2   42.70    7.30
 -13  23   2   41.00    8.90
 -11  23  -2   17.70    5.50
 -11  23  -2   19.10    5.20
  23  11  -2   12.20    6.40
  23  11  -2   10.90    8.90
  11 -23  -2   29.40    7.90
 -23 -11  -2    6.70    5.30
 -11  23  -2    7.70    6.20
  11 -23   2   16.40    7.10
  23  11   2   15.50    4.10
  23  11   2   13.10    4.50
 -23 -11   2   21.90    8.80
 -11  23   2   14.70    5.50
 -11  23   2   13.50    4.80
  23  11   2    6.40    7.70
 -23  -9  -2    7.90    5.10
  -9  23  -2   13.50    5.30
  23   9  -2    3.40    4.00
  23   9  -2    6.00    6.50
  -9  23  -2   13.00    5.20
   9 -23  -2    7.60    4.30
 -23  -9  -2    7.60    5.50
  -9  23  -2    8.80    5.40
 -23  -9   2   12.70    6.00
   9 -23   2   11.30    5.70
  -9  23   2    2.60    3.90
  -9  23   2    8.60    5.10
  23   9   2    8.70    3.20
  23   9   2   11.20    7.70
  23   9   2    9.80    4.10
 -23  -9   2    1.40    5.90
 -23  -7  -2   19.70    7.70
   7 -23  -2   27.60    6.90
 -23  -7  -2   28.30    8.40
  -7  23  -2   23.20    6.70
  -7  23  -2   19.20    4.80
  23   7  -2   20.70    6.00
  -7  23  -2   29.30    6.90
  23   7  -2   24.30    8.50
 -23  -7   2   26.10    9.80
  23   7   2   20.30    7.70
 -23  -7   2   32.80    7.50
  -7  23   2   28.50    7.60
  -7  23   2   31.70    6.30
  23   7   2   30.70    5.20
  23   7   2   30.30    4.70
  23   5  -2   21.10    7.70
  -5  23  -2   20.30    5.30
  23   5  -2    6.50    4.70
 -23  -5  -2   12.10    6.00
  -5  23  -2   20.80    6.30
 -23  -5  -2   17.50    6.20
   5 -23  -2   20.70    6.10
  -5  23  -2   24.10    6.40
  -5  23   2   18.50    5.80
 -23  -5   2   20.80    7.40
  23   5   2   12.80    6.90
  23   5   2   13.00    3.30
  -5  23   2   21.10    6.30
 -23  -5   2   12.90    7.70
  23   5   2   17.30    3.40
  23   3  -2  109.59   15.70
  -3  23  -2   95.49   12.90
  -3  23  -2  114.39   12.60
 -23  -3  -2  116.89   14.50
   3 -23  -2   96.69   12.90
  23   3  -2  108.79   12.70
  -3  23  -2  105.99   14.20
  -3  23   2  118.99   14.50
  23   3   2  116.69   17.40
 -23  -3   2   72.59   16.70
  -3  23   2  117.69   13.20
 -23  -3   2  110.89   14.30
  -1  23  -2   31.10    7.90
  23   1  -2   43.60   10.40
 -23  -1  -2   27.90    8.40
   1 -23  -2   28.90    6.70
   1 -23  -2   44.40    8.80
  -1  23  -2   41.20    9.70
  23   1  -2   48.10    8.50
 -23  -1  -2   44.70    8.80
  -1  23  -2   39.40    8.20
 -23  -1   2   70.29   22.00
  23   1   2   39.60    4.60
  23   1   2   35.40    9.40
  -1  23   2   40.30    8.90
  -1  23   2   40.00    8.00
 -23  -1   2   47.90    9.60
  -1  23   2   65.39   11.90
   1 -23   2   47.50    8.50
 -23   1  -2  169.08   20.70
  -1 -23  -2  192.48   18.50
   1  23  -2  226.38   20.10
   1  23  -2  195.88   21.60
  -1 -23  -2  220.28   20.40
  23  -1  -2  207.48   18.10
 -23   1  -2  212.78   19.90
   1  23   2  223.28   22.40
 -23   1   2  211.18   19.50
  23  -1   2  216.68   14.10
  -1 -23   2  216.18   19.00
   1  23   2  206.48   19.40
  -3 -23  -2    6.00    4.80
 -23   3  -2   -0.10    3.90
  23  -3  -2    3.50    3.90
  23  -3  -2   -2.80    4.60
 -23   3  -2   -2.10    4.60
   3  23  -2   -3.40    4.30
 -23   3   2    3.50    4.20
  -3 -23   2    4.50    3.40
   3  23   2   -4.60    4.30
  23  -3   2    1.60    1.90
  23  -3   2    4.80    5.00
   3  23   2   -6.30    5.00
 -23   5  -2   17.20    5.70
  -5 -23  -2   23.20    5.80
 -23   5  -2    5.50    6.20
  -5 -23  -2   21.70    6.70
   5  23  -2   19.90    6.40
  23  -5  -2   24.30    8.10
   5  23  -2   18.10    7.90
   5  23   2   15.20    6.20
 -23   5   2   21.60    8.70
   5  23   2   12.70    7.40
  23  -5   2   20.30    6.40
 -23   5   2   29.50    7.20
  -5 -23   2   14.70    6.10
  23  -5   2   26.30    4.50
   7  23  -2   46.30   11.50
  23  -7  -2   35.40    7.10
  -7 -23  -2   42.50    8.30
 -23   7  -2   44.50   12.10
   7  23  -2   50.59    9.30
  -7 -23  -2   43.90    7.80
 -23   7  -2   43.40    9.00
  23  -7  -2   35.40    9.50
 -23   7   2   32.60   11.00
  23  -7   2   49.90    6.80
   7  23   2   43.90    8.80
   7  23   2   48.50   12.80
  -7 -23   2   59.29    8.40
  -7 -23   2   39.60    8.50
 -23   7   2   36.80    8.60
  -9 -23  -2  111.89   13.40
 -23   9  -2   72.59   14.20
   9  23  -2   92.19   15.40
 -23   9  -2  120.59   13.20
   9  23  -2   93.89   17.40
  23  -9  -2  106.59   12.20
 -23   9  -2   99.39   11.20
 -23   9   2   85.69   13.20
 -23   9   2  109.79   12.50
  -9 -23   2  105.69   14.70
  -9 -23   2   96.29   11.10
 -23   9   2   66.39   15.60
  23  -9   2  125.39   10.70
   9  23   2   91.49   12.90
   9  23   2  109.59   17.20
 -23  11  -2  202.78   25.00
  23 -11  -2  197.58   17.80
 -11 -23  -2  169.58   18.10
 -23  11  -2  181.28   17.30
 -23  11  -2  204.08   18.50
  11  23  -2  231.48   23.90
  23 -11   2  193.98   15.60
 -23  11   2  156.58   22.70
  11  23   2  231.98   24.90
 -23  11   2  201.48   17.00
  23 -11   2  195.18   20.20
  11  23   2  199.78   18.70
 -23  13  -2  166.48   15.90
  23 -13  -2  131.79   15.30
 -13 -23  -2  136.69   15.70
 -23  13  -2  166.78   24.30
 -23  13  -2  130.69   15.90
 -13 -23   2  186.18   22.40
  23 -13   2  168.78   14.20
 -23  13   2  113.59   20.90
  13  23   2  147.59   20.50
  13  23   2  148.89   16.20
  23 -13   2  159.28   18.30
 -23  13   2  126.29   17.50
 -23  15  -2   14.90    5.20
 -23  15   2   19.10    6.20
  24  12  -2   59.29   23.20
 -12  24  -2   68.89    9.50
  12 -24  -2   48.60   10.80
 -24 -12  -2   71.59   13.30
  24  12  -2   57.89   11.50
 -12  24  -2   77.39   11.70
 -24 -12  -2   68.09   13.60
  24  12   2   47.20    7.30
  24  12   2   48.90   12.30
 -24 -12   2   51.69   12.10
 -12  24   2   82.29   11.90
 -12  24   2   82.29   11.60
  24  12   2   51.99    8.70
  24  10  -2   50.89   10.00
  24  10  -2   72.89   13.70
  10 -24  -2   65.79   12.80
 -24 -10  -2   46.40   11.70
 -10  24   2   78.79   10.10
  24  10   2   83.69   15.50
  24  10   2   57.09    7.90
  10 -24   2   81.19   12.50
  24  10   2   68.89    9.00
 -24 -10   2   57.19   11.90
 -10  24   2   49.90    9.50
  -8  24  -2   -2.40    2.60
 -24  -8  -2   -5.10    3.60
  24   8  -2  -10.50    5.80
 -24  -8  -2   -4.20    4.40
  24   8  -2   -7.30    3.60
   8 -24  -2    2.20    4.30
  -8  24  -2   -4.10    6.30
  -8  24  -2    0.60    3.40
  -8  24   2    1.90    4.00
 -24  -8   2   -7.20    5.30
  -8  24   2    0.00    3.90
 -24  -8   2    7.20    6.30
  24   8   2    2.00    2.30
   8 -24   2   -1.40    3.50
  24   8   2   -1.40    6.40
  -6  24  -2   -4.50    3.80
  -6  24  -2    4.00    3.60
  24   6  -2    1.00    4.30
 -24  -6  -2   -7.80    4.90
  -6  24  -2    0.60    4.00
   6 -24  -2   -0.60    2.50
 -24  -6  -2    4.10    4.80
  24   6  -2    4.00    3.70
  24   6   2   -6.20    5.20
  24   6   2   -0.10    1.70
 -24  -6   2   -9.30    4.30
   6 -24   2   -4.90    3.30
 -24  -6   2   -2.90    5.10
  -6  24   2   -5.20    3.40
  -6  24   2   -2.60    3.90
  24   6   2    0.90    2.10
 -24  -4  -2   90.39   12.90
  24   4  -2   69.19   13.60
  -4  24  -2   53.29    9.60
  24   4  -2   55.19   11.10
 -24  -4  -2   57.39   12.80
   4 -24  -2   91.39   12.60
  -4  24  -2  101.59   13.10
  24   4   2   80.09   13.60
  -4  24   2   73.79   10.50
  -4  24   2   74.19   11.50
 -24  -4   2   63.29   11.80
   4 -24   2   70.89   10.20
  -4  24   2   65.39   15.10
  24   4   2   82.99    7.50
 -24  -4   2   47.90   11.10
  24   2  -2  278.17   26.30
  -2  24  -2  266.57   23.30
  24   2  -2  225.18   23.10
 -24  -2  -2  213.18   23.70
  24   2  -2  224.78   23.30
  -2  24  -2  305.47   22.80
   2 -24  -2  305.27   24.30
 -24  -2  -2  306.67   25.20
   2 -24  -2  222.18   25.60
   2 -24   2  291.27   22.70
  -2  24   2  263.07   22.60
  24   2   2  270.77   18.10
  24   2   2  243.68   24.10
  -2  24   2  258.97   24.00
  -2  24   2  253.97   23.20
 -24  -2   2  272.27   23.80
 -24  -2   2  222.18   25.60
   2 -24   2  273.27   22.00
 -24   0  -2   15.80    6.60
   0 -24  -2    4.10    4.50
   0 -24  -2    2.90    4.10
  24   0  -2   17.20    5.40
 -24   0  -2   23.10    7.20
   0  24  -2    9.50    5.30
   0  24  -2    2.20    5.00
   0  24  -2    7.30    5.60
  24   0  -2    7.30    5.30
   0 -24   2   16.70    5.00
  24   0   2   10.10    3.00
   0  24   2   22.20    7.50
   0 -24   2   17.80    5.00
 -24   0   2    5.40    7.10
 -24   0   2    8.20    6.20
   0  24   2    6.90    4.50
  -2 -24  -2  264.27   23.20
 -24   2  -2  283.27   23.50
   2  24  -2  260.27   26.10
  -2 -24  -2  241.28   21.10
  -2 -24  -2  221.58   21.50
  24  -2  -2  223.88   24.00
   2  24   2  273.47   23.60
  -2 -24   2  283.77   20.30
 -24   2   2  276.57   23.10
   2  24   2  276.07   26.70
 -24   2   2  242.08   26.40
  -2 -24   2  273.87   22.60
   4  24  -2  279.87   28.60
 -24   4  -2  312.87   25.30
  24  -4  -2  311.37   22.90
 -24   4  -2  235.98   26.60
  -4 -24  -2  311.97   31.40
  24  -4  -2  246.18   28.50
  -4 -24  -2  251.97   24.20
   4  24  -2  306.87   33.10
   4  24   2  292.77   24.80
  -4 -24   2  280.17   21.50
   4  24   2  289.47   28.50
  24  -4   2  301.97   18.90
  -4 -24   2  275.57   24.10
 -24   4   2  323.87   24.40
 -24   4   2  274.47   28.00
 -24   6  -2   35.70    9.90
   6  24  -2   46.70   11.40
  24  -6  -2   43.10    8.00
 -24   6  -2   40.50    8.80
  24  -6   2   43.90    6.30
   6  24   2   29.60    8.30
 -24   6   2   24.70   10.20
 -24   6   2   40.60    8.70
  -6 -24   2   50.89    8.70
   6  24   2   32.20   11.00
 -24   8  -2   74.69   11.10
 -24   8  -2   55.49   13.90
   8  24  -2   69.59   14.40
  24  -8  -2   73.19   10.20
  -8 -24  -2   53.69   10.60
 -24   8   2   52.79   13.60
  24  -8   2   79.59    8.30
 -24   8   2   88.29    9.90
  24  -8   2   80.19   14.90
   8  24   2   57.19   10.40
 -24   8   2   43.60   10.30
   8  24   2   59.49   14.40
  10  24  -2  143.89   22.50
 -24  10  -2  131.89   20.40
 -10 -24  -2  136.69   15.60
  24 -10  -2  171.78   15.50
 -24  10   2  107.19   16.00
  10  24   2  121.99   15.40
  10  24   2  119.89   21.00
  24 -10   2  155.78   12.90
  24 -10   2  129.49   15.90
 -24  10   2  127.79   14.00
 -24  12  -2   -1.30    3.90
 -24  12  -2    0.80    8.10
 -12 -24  -2    9.50    4.00
 -24  12  -2    1.60    3.70
  24 -12  -2    1.70    4.20
  24 -12   2    0.00    4.80
  24 -12   2   -2.30    2.90
 -24  12   2   -6.40    3.20
 -12 -24   2  -10.80    5.20
  12  24   2    5.00    6.70
  11 -25  -2  121.99   16.20
 -11  25  -2  119.79   13.20
 -25 -11  -2  159.58   19.50
 -25 -11  -2  102.89   16.90
  25  11  -2  119.49   16.20
  25  11  -2   81.59   17.30
 -11  25  -2  120.89   14.60
 -11  25   2  135.89   17.70
  25  11   2  111.69   19.60
  25  11   2  125.99   12.90
  25  11   2  127.09   11.50
 -11  25   2  123.49   13.60
 -25 -11   2  162.68   19.10
  -9  25  -2    0.40    3.50
  -9  25  -2    5.50    3.90
   9 -25  -2    5.20    4.80
 -25  -9  -2    1.10    5.40
  25   9  -2   -2.60    4.00
  25   9   2    5.10    5.40
  -9  25   2    5.60    4.60
  25   9   2    1.90    3.00
  25   9   2    3.60    2.90
  -9  25   2    2.10    4.40
  25   7  -2   13.10    6.00
 -25  -7  -2    1.60    6.50
  25   7  -2    2.60    5.60
 -25  -7   2   18.80    8.30
  -7  25   2   10.30    5.60
  -7  25   2   12.70    5.30
  25   7   2   11.60    7.70
   7 -25   2   14.50    5.30
  25   7   2   19.50    4.50
  25   7   2   18.10    3.70
  -5  25  -2   14.10    6.50
  -5  25  -2   10.80    4.30
 -25  -5  -2    2.80    6.70
  25   5  -2   10.00    5.80
   5 -25  -2   12.80    6.20
  25   5  -2   13.80    7.40
 -25  -5  -2    2.10    5.80
  -5  25   2    5.40    4.80
  25   5   2   12.80    3.10
  -5  25   2    7.30    4.80
 -25  -5   2    7.90    8.30
 -25  -5   2   17.60    7.80
  25   5   2    7.40    6.50
  25   5   2    5.40    2.80
   5 -25   2   10.60    4.10
   3 -25  -2   79.39   12.90
 -25  -3  -2   47.00   12.50
  -3  25  -2   78.09   13.40
  25   3  -2   54.39   10.10
  -3  25  -2   77.29   10.90
  25   3  -2   68.79   13.50
 -25  -3  -2   74.39   12.90
 -25  -3   2   63.09   13.10
  -3  25   2   70.59   11.40
 -25  -3   2   73.59   12.50
  -3  25   2   86.59   13.10
  25   3   2   71.19   13.60
   3 -25   2   82.99   10.40
   1 -25  -2   34.60    7.80
 -25  -1  -2   40.80    9.80
  -1  25  -2   33.20    8.90
  -1  25  -2   46.70    8.80
 -25  -1  -2   30.60    9.60
  25   1  -2   36.20    7.60
 -25  -1   2   31.30    8.80
  -1  25   2   29.90    8.50
   1 -25   2   31.30    6.90
 -25  -1   2   17.20    9.10
  25   1   2   33.30    8.30
  25   1   2   30.40    6.20
  -1 -25  -2  338.27   27.60
  -1 -25  -2  300.57   25.50
  25  -1  -2  345.27   25.30
 -25   1  -2  320.77   27.10
 -25   1  -2  266.17   29.20
   1  25  -2  323.47   30.40
 -25   1   2  342.47   27.40
   1  25   2  339.17   29.70
  -1 -25   2  328.77   23.80
  25  -3  -2   78.99   10.80
  -3 -25  -2   47.60    9.50
 -25   3  -2   58.49   13.30
 -25   3  -2   62.09   11.70
   3  25  -2   59.19   13.90
   3  25   2   60.09   12.40
 -25   3   2   42.70   12.50
  -3 -25   2   72.29    9.40
  25  -3   2   48.10   12.10
  25  -3   2   61.99    6.70
 -25   3   2   82.69   11.00
   5  25  -2   25.20   11.30
 -25   5  -2   37.50    8.70
  -5 -25  -2   30.20    8.90
 -25   5  -2   27.00   11.10
  25  -5  -2   42.50    8.00
 -25   5   2   24.20   10.20
 -25   5   2   39.00    7.00
   5  25   2   41.80   11.20
  25  -5   2   28.80    8.50
  25  -5   2   33.20    5.30
  25  -7  -2  368.26   25.90
  -7 -25  -2  311.47   27.30
   7  25  -2  360.86   34.50
 -25   7  -2  266.47   30.60
  25  -7   2  339.07   22.20
 -25   7   2  331.17   26.40
   7  25   2  336.27   32.90
  25  -7   2  332.47   27.70
   9  25  -2   68.59   15.80
 -25   9  -2   45.00   14.50
 -25   9  -2   80.59   11.50
  -9 -25  -2   50.79   10.20
 -25   9   2   48.50   11.40
   9  25   2   59.89   15.30
  25  -9   2   55.49    8.10
 -25   9   2   55.79   11.00
  25  -9   2   68.19   12.30
  25 -11  -2   17.40    6.10
 -25  11  -2   15.80    5.50
  11  25  -2   21.90   10.50
 -11 -25  -2   27.60    9.50
 -25  11  -2   15.80    5.80
 -25  11  -2    0.30   10.90
 -25  11   2   24.70    7.00
 -25  11   2   26.20    8.20
  25 -11   2   20.40    5.00
  11  25   2   17.70   10.10
  26   8  -2   -2.30    8.50
  -8  26  -2   10.60    6.30
   8 -26  -2    8.80    6.10
 -26  -8  -2   -3.00    5.60
  -8  26  -2   10.10    5.20
  26   8  -2    6.00    4.80
 -26  -8  -2    0.00    6.70
  -8  26   2    7.60    3.90
  26   8   2   11.80    3.70
 -26  -8   2    9.10    6.30
  26   8   2   13.90    3.50
  26   8   2   -2.00    7.30
  -8  26   2    5.70    5.40
  -6  26  -2    7.60    4.30
 -26  -6  -2    5.80    5.60
  -6  26  -2    8.50    5.60
   6 -26  -2    4.50    5.30
  26   6  -2    1.30    3.40
  26   6  -2   -6.40    6.30
  26   6   2    8.20    6.50
  -6  26   2    3.40    5.50
 -26  -6   2   13.80    6.80
  -6  26   2    5.80    4.90
  26   6   2    6.20    2.70
  26   6   2    2.20    2.50
 -26  -4  -2   37.20   10.30
  -4  26  -2   39.70    8.30
   4 -26  -2   28.30    7.50
  26   4  -2   33.10   10.20
  -4  26  -2   34.10    8.80
 -26  -4  -2   29.00   10.50
  -4  26   2   22.80    8.30
  26   4   2   43.10    6.20
 -26  -4   2   36.20   10.20
  26   4   2   39.50   10.40
  -4  26   2   43.00    9.40
  26   4   2   45.50    5.40
  -2  26  -2   34.80    9.70
   2 -26  -2   21.60    9.90
  26   2  -2   38.20    8.10
 -26  -2  -2   29.60   10.20
  26   2  -2   31.40    9.90
 -26  -2   2   48.00    9.90
  -2  26   2   28.90    8.40
  26   2   2   37.10    9.70
   0 -26  -2  172.68   18.30
  26   0  -2  174.58   17.10
 -26   0  -2  180.08   22.50
 -26   0   2  223.28   20.80
   0  26   2  211.88   22.50
  -2 -26  -2   13.40    6.30
  26  -2  -2   27.50    6.60
 -26   2  -2    6.50    8.60
   2  26   2   22.20    8.90
 -26   2   2    9.80    6.30
 -26   4  -2   59.69   10.70
  -4 -26  -2   41.40   10.20
  26  -4  -2   71.09   10.30
 -26   4  -2   44.90   12.90
   4  26  -2   45.90   19.40
  26  -4   2   55.49   10.30
  26  -4   2   73.79    7.30
   4  26   2   50.69   13.20
 -26   6  -2    3.90    9.10
   6  26  -2   -6.10    7.50
  -6 -26  -2   -7.80    5.40
  26  -6  -2    3.60    4.30
 -26   6  -2    3.80    3.70
   6  26   2    8.20    7.20
 -26   6   2   -5.40    4.30
  26  -6   2    5.40    3.30
  26  -6   2    4.50    5.30
   8  26  -2    0.70    8.00
 -26   8  -2   22.50    7.20
  26  -8  -2   10.90    5.40
 -26   8   2   19.80    6.70
   8  26   2   -4.10    7.20
 -27  -5  -2    4.70    6.30
  -5  27  -2    2.20    4.10
  -5  27   2   -3.10    4.10
 -27  -5   2   -5.00    4.40
  -3  27  -2  205.18   19.30
 -27  -3  -2  187.28   20.20
 -27  -3  -2  140.79   21.80
   3 -27  -2  202.88   20.50
  27   3  -2  202.38   18.50
  -3  27   2  189.98   21.10
 -27  -3   2  214.98   21.40
  27   3   2  194.48   23.00
  -3  27   2  170.38   20.20
  -1  27  -2  106.19   14.00
  27   1  -2  105.99   12.80
   1 -27  -2   92.09   13.10
  -1  27  -2  119.09   17.20
 -27  -1  -2   91.99   13.90
  27   1   2   98.09    9.00
 -27  -1   2   92.09   15.10
  -1  27   2   90.79   16.20
 -27   1  -2   48.50   10.40
   1  27  -2   84.79   15.50
  27  -1  -2   55.79    9.20
 -27   1   2   56.99   11.60
   1  27   2   47.80   11.90
 -27   3  -2  125.29   16.10
   3  27  -2  139.89   20.90
  27  -3  -2  122.89   14.30
   3  27   2  140.29   19.90
 -27   3   2  118.49   16.10
  27  -3   2  135.49   10.60
 -27   5  -2  209.98   21.20
 -27   5   2  219.48   21.30
   0   1  -3  429.16   23.90
  -1   0  -3  395.76   23.30
   0   1  -3  385.96   21.40
   1   0  -3  432.26   24.10
   0  -1  -3  382.76   23.40
   0   1   3  381.26   23.50
   0   1   3  408.56   21.60
   0  -1   3  389.16   21.40
  -1   0   3  396.56   22.10
  -1   2  -3    7.40    1.10
   1  -2  -3    5.90    1.90
   2   1  -3    4.40    1.90
  -2  -1  -3    8.60    1.00
   2   1  -3   10.00    1.30
   1  -2  -3    8.80    1.10
   2   1  -3    9.40    1.60
  -2  -1  -3    9.00    1.90
  -2  -1   3    5.60    1.40
  -1   2   3    9.40    2.50
   2   1   3    7.30    1.20
   2  -1  -3  102.89    8.30
  -2   1  -3  100.39    5.70
  -2   1  -3  102.39    5.80
   2  -1  -3  103.69    6.30
  -2   1  -3  101.59    7.40
  -1  -2   3  105.29    6.70
   1   2   3  102.99    7.70
  -2   3  -3  280.27   15.40
   2  -3  -3  279.17   17.50
  -2   3  -3  270.67   15.00
  -3  -2  -3  331.07   16.30
  -3  -2   3  256.77   15.10
   3   2   3  251.27   16.00
  -3  -2   3  256.07   14.90
  -3  -2   3  252.47   16.50
   0  -3  -3  145.49   10.50
   0   3  -3  151.38    9.00
   3   0  -3  144.89    9.90
   0   3  -3  154.98    8.70
  -3   0  -3  162.68    9.10
   0   3  -3  152.18    9.50
  -3   0  -3  160.68    9.80
   3   0  -3  162.18    9.50
   0  -3  -3  147.69    8.90
   0  -3   3  161.88    9.10
  -3   0   3  144.39   10.20
  -3   0   3  153.68    8.70
   3   0   3  141.49    9.00
   0   3   3  153.88   10.80
   2   3  -3   50.69    3.80
  -3   2  -3   51.39    3.30
  -2  -3  -3   51.59    4.50
  -3   2  -3   49.30    3.80
  -2  -3  -3   57.89    4.00
   2   3  -3   51.89    4.20
   2   3  -3   53.99    4.80
  -2  -3   3   48.00    4.30
  -3   2   3   60.49    5.90
  -2  -3   3   47.50    3.30
  -3   2   3   45.30    3.60
   2   3   3   45.60    4.50
  -4  -3  -3 1563.24   80.69
   3  -4  -3 1565.54   84.69
  -3   4  -3 1436.36   80.89
   4   3  -3 1601.44   81.89
  -3   4  -3 1555.14   80.49
   3  -4  -3 1417.26   80.89
   4   3  -3 1591.94   82.69
  -4  -3   3 1472.55   82.19
  -3   4   3 1440.36   80.49
  -4  -3   3 1383.36   80.29
   4   3   3 1456.05   81.49
  -3   4   3 1660.53   83.49
   4   3   3 1500.25   81.09
  -4  -3   3 1511.25   80.99
   4   1  -3   80.29    5.80
   4   1  -3   70.29    6.10
  -1   4  -3   60.19    4.30
   4   1  -3   72.49    7.00
  -1   4  -3   67.59    5.00
   1  -4  -3   65.49    6.00
   1  -4  -3   60.89    6.00
   4   1   3   63.79    4.90
  -1   4   3   80.09    6.70
  -4  -1   3   56.99    5.80
  -1   4   3   78.09    5.70
  -4   1  -3  200.78   11.40
  -1  -4  -3  171.18   12.00
  -4   1  -3  206.38   11.60
   4  -1  -3  183.08   11.50
   1   4  -3  191.98   11.00
   1   4  -3  179.68   11.90
  -1  -4  -3  166.88   11.60
   4  -1  -3  200.78   13.50
  -1  -4   3  197.38   10.50
  -4   1   3  159.18   12.10
   1   4   3  200.08   12.60
  -4   1   3  169.78   10.80
  -1  -4   3  190.18   10.30
  -4   1   3  159.18   12.90
  -1  -4   3  190.98   11.50
   1   4   3  197.98   11.60
  -3  -4  -3  386.66   22.40
   4  -3  -3  397.56   22.50
   3   4  -3  400.36   23.70
   3   4  -3  388.16   22.90
  -4   3  -3  377.66   21.90
  -3  -4  -3  403.26   22.30
  -3  -4   3  392.06   21.60
   3   4   3  394.56   22.80
  -3  -4   3  399.26   22.30
  -3  -4   3  406.46   23.30
  -4   3   3  358.76   24.20
  -4   3   3  372.46   22.00
  -5  -4  -3    9.80    2.00
   5   4  -3    7.10    2.70
  -4   5  -3    7.60    1.90
   4  -5  -3    7.90    2.80
   5   4  -3    6.60    2.40
  -4   5  -3    7.10    1.70
   4  -5  -3    6.00    1.90
  -5  -4  -3    7.40    2.10
  -4   5  -3    5.10    1.70
   5   4   3    6.80    1.60
  -4   5   3    6.70    1.70
  -5  -4   3    4.20    2.00
   4  -5   3    5.60    1.40
  -4   5   3    6.50    2.50
   5   4   3    4.90    2.10
  -5  -4   3    6.10    2.00
  -5  -2  -3   59.49    5.20
   5   2  -3   53.99    6.40
   2  -5  -3   61.69    5.00
  -5  -2  -3   58.19    4.10
  -2   5  -3   59.59    4.30
   5   2  -3   49.90    5.20
  -2   5  -3   60.59    4.90
   5   2  -3   51.99    6.00
  -5  -2   3   58.89    5.00
   5   2   3   59.19    5.40
  -5  -2   3   60.19    6.00
   2  -5   3   55.29    4.80
  -2   5   3   52.39    4.40
  -2   5   3   53.89    4.90
  -2   5   3   61.29    6.20
   5   2   3   59.59    4.40
  -5   0  -3 2685.23  134.99
   0  -5  -3 2497.95  135.49
   5   0  -3 2718.83  135.39
   0  -5  -3 2441.16  134.89
   0   5  -3 2527.65  134.79
  -5   0  -3 2622.64  133.59
   5   0  -3 2559.54  135.79
   0   5  -3 2298.67  133.89
   0   5   3 2594.34  135.99
   0  -5   3 2530.05  133.39
   0  -5   3 2618.24  133.79
  -5   0   3 2529.25  136.19
   0   5   3 2399.86  134.79
  -5   0   3 2427.76  134.19
   5  -2  -3  226.58   14.60
  -5   2  -3  227.18   14.00
  -5   2  -3  227.88   14.50
  -2  -5  -3  261.77   14.90
   2   5  -3  273.37   15.80
   5  -2  -3  213.98   15.90
  -5   2   3  244.68   16.50
  -5   2   3  259.57   15.90
   2   5   3  225.18   14.50
  -2  -5   3  213.18   13.50
  -5   2   3  253.57   14.00
   2   5   3  215.28   14.70
  -2  -5   3  228.48   14.60
  -2  -5   3  218.78   14.10
   5  -4  -3   73.89    6.20
  -5   4  -3   71.89    5.70
  -4  -5  -3   74.19    6.10
  -4  -5  -3   83.59    6.20
  -5   4  -3   72.99    5.60
   4   5  -3   73.99    7.20
   5  -4  -3   69.79    7.20
  -4  -5   3   68.39    5.30
   4   5   3   72.69    6.00
  -4  -5   3   65.69    6.60
  -5   4   3   65.59    7.30
  -5   4   3   73.19    5.70
  -4  -5   3   70.99    6.20
   4   5   3   76.89    6.70
   5  -4   3   68.99    5.00
   6   5  -3  404.06   24.60
  -5   6  -3  366.96   21.70
  -5   6  -3  375.66   21.80
   5  -6  -3  360.96   23.40
   6   5  -3  372.66   23.20
  -6  -5  -3  348.97   21.50
   5  -6  -3  383.06   22.50
  -5   6  -3  348.97   21.40
  -6  -5  -3  401.76   22.90
  -6  -5   3  366.36   22.70
  -6  -5   3  326.87   23.10
   6   5   3  355.56   21.20
  -5   6   3  368.46   21.80
  -5   6   3  358.36   23.80
   5  -6   3  355.46   21.30
   6   5   3  354.16   23.20
  -6  -3  -3  119.59    9.60
   6   3  -3  115.29   10.50
   3  -6  -3  141.19    9.50
  -3   6  -3  141.09   10.50
  -6  -3   3  138.09    9.80
  -6  -1  -3   65.49    3.80
   1  -6  -3   50.39    6.30
   6   1  -3   71.69    6.30
   6   1  -3   70.79    7.20
   6   1  -3   68.99    6.70
   1  -6  -3   54.89    4.80
  -6  -1  -3   61.49    5.70
  -1   6  -3   49.90    4.60
  -1   6  -3   51.39    5.20
  -1   6   3   61.29    4.90
  -6  -1   3   50.49    6.20
  -1   6   3   71.19    6.00
   1  -6   3   70.59    5.50
  -1   6   3   60.69    6.20
   6   1   3   46.40    5.30
  -6  -1   3   46.70    5.00
  -1  -6  -3  163.28   10.60
  -1  -6  -3  147.39    9.40
   6  -1  -3  133.99   10.20
  -1  -6  -3  147.19   10.30
  -6   1  -3  122.59    9.30
  -6   1  -3  138.09    8.40
  -6   1  -3  146.39   10.30
   6  -1  -3  132.49   11.30
   1   6   3  140.49   10.50
   6  -1   3  142.79    9.90
  -1  -6   3  139.49    9.60
  -6   1   3  151.08    9.60
  -1  -6   3  154.78    9.80
   1   6   3  128.39    9.90
  -6   1   3  137.99   11.00
  -1  -6   3  153.28    9.00
  -6   1   3  147.19   11.70
  -3  -6  -3  158.48   10.60
   3   6  -3  173.38   12.20
  -6   3  -3  145.19   10.40
  -6   3  -3  155.58    9.60
   6  -3  -3  151.48   12.10
   6  -3  -3  153.38   10.90
  -3  -6  -3  159.58   10.90
  -6   3  -3  170.58   11.30
  -3  -6   3  158.48   11.20
   3   6   3  145.69   10.90
  -6   3   3  172.28   12.90
  -3  -6   3  164.38   11.00
  -6   3   3  153.08   10.10
   3   6   3  149.59   10.90
  -3  -6   3  146.09    9.60
  -6   3   3  157.58   11.90
   6  -5  -3 1370.76   73.39
  -5  -6  -3 1263.17   72.99
   6  -5  -3 1359.96   74.69
  -5  -6  -3 1354.46   74.79
   5   6  -3 1322.67   75.09
  -6   5  -3 1446.76   72.49
  -6   5  -3 1376.46   72.69
  -5  -6   3 1335.97   72.09
  -6   5   3 1237.58   72.19
   5   6   3 1358.66   74.19
  -5  -6   3 1386.66   73.79
  -5  -6   3 1352.26   74.29
  -6   5   3 1242.08   74.79
   6  -5   3 1288.17   72.09
   5   6   3 1348.86   72.69
  -6   7  -3    4.10    2.00
   6  -7  -3    4.40    2.40
  -6   7  -3    2.80    1.80
   7   6  -3   12.60    3.90
  -6   7  -3    5.50    1.80
   6  -7  -3    4.70    2.90
   7   6   3    4.10    1.60
  -7  -6   3    7.00    2.70
  -7  -6   3    5.80    2.50
  -6   7   3    7.90    3.20
   7   6   3    6.10    2.70
  -4   7  -3 3192.88  165.18
   4  -7  -3 3262.87  167.78
  -4   7  -3 3360.86  166.38
  -7  -4  -3 3303.77  164.88
   4  -7  -3 2976.40  166.18
   7   4  -3 2917.31  167.18
   7   4  -3 3168.28  168.68
  -7  -4  -3 3193.78  167.18
  -4   7  -3 3455.05  166.78
  -7  -4   3 3155.48  166.98
  -4   7   3 2898.11  165.48
   7   4   3 3205.28  167.68
  -7  -4   3 3130.99  168.38
   4  -7   3 2873.61  165.18
  -4   7   3 2813.72  167.48
  -4   7   3 2885.51  165.98
   7   4   3 3170.08  164.68
   7   2  -3    1.40    2.20
  -7  -2  -3    0.90    1.50
   7   2  -3    2.10    2.00
   2  -7  -3    4.70    1.90
  -7  -2  -3    4.50    0.90
   7   2  -3    1.10    2.20
  -2   7  -3    2.90    1.60
  -2   7  -3    0.30    1.10
   2  -7  -3    2.30    1.60
  -7  -2   3    0.50    1.20
   7   2   3    2.30    0.80
  -2   7   3    3.20    2.20
  -2   7   3    1.00    1.60
  -2   7   3    1.70    1.50
   2  -7   3    2.90    1.40
  -7  -2   3    0.50    1.70
   7   2   3    3.10    2.00
   2  -7   3    3.20    1.80
   7   0  -3   35.30    5.40
   7   0  -3   38.80    5.90
   0   7  -3   41.20    4.10
   0  -7  -3   39.80    5.00
   0  -7  -3   42.50    4.00
   0  -7  -3   36.20    4.80
  -7   0  -3   40.80    5.00
  -7   0  -3   38.00    4.40
   7   0  -3   32.20    4.80
   0   7  -3   46.60    4.90
  -7   0   3   43.80    5.90
   0   7   3   36.90    5.10
   0  -7   3   33.90    3.50
   0   7   3   34.10    4.40
   0  -7   3   37.40    4.10
   7   0   3   43.90    4.90
  -7   0   3   43.00    4.50
  -2  -7  -3  574.44   34.50
   7  -2  -3  573.74   34.60
  -7   2  -3  554.14   33.80
  -7   2  -3  586.34   32.30
   2   7  -3  667.13   34.00
   7  -2  -3  589.54   35.90
  -7   2  -3  584.94   34.60
   2   7  -3  610.14   35.20
  -2  -7  -3  642.24   33.70
  -7   2   3  645.14   36.60
  -2  -7   3  576.44   34.00
  -2  -7   3  555.64   32.90
  -7   2   3  632.44   36.10
   2   7   3  572.24   34.60
  -7   2   3  620.84   33.70
   2   7   3  568.64   34.30
  -2  -7   3  563.54   34.00
  -7   4  -3  660.83   34.50
  -7   4  -3  642.14   35.30
  -4  -7  -3  570.54   34.10
   7  -4  -3  595.74   34.70
   7  -4  -3  605.54   35.90
  -7   4  -3  610.04   34.10
   4   7  -3  555.44   35.80
  -4  -7  -3  579.54   34.70
   4   7   3  598.64   35.10
  -7   4   3  552.44   36.00
  -7   4   3  524.15   35.30
  -7   4   3  552.24   33.50
  -4  -7   3  635.84   33.20
  -4  -7   3  634.04   35.00
   7  -4   3  571.74   33.30
  -4  -7   3  618.04   35.10
   4   7   3  588.54   34.40
  -6  -7  -3  241.88   15.30
  -6  -7  -3  201.58   14.30
  -7   6  -3  219.88   14.20
   7  -6  -3  192.68   15.40
   6   7  -3  243.38   17.30
  -7   6  -3  228.68   14.40
   7  -6  -3  220.78   15.00
   7  -6   3  204.48   13.80
   6   7   3  202.78   13.90
   6   7   3  196.08   15.40
  -6  -7   3  200.88   13.60
  -6  -7   3  198.98   16.60
  -7   6   3  221.18   16.40
  -6  -7   3  194.88   15.30
  -7   6   3  206.68   13.70
  -7   8  -3  503.05   29.80
   7  -8  -3  506.45   31.00
  -8  -7  -3  522.05   31.30
  -8  -7  -3  548.05   29.70
   8   7  -3  504.65   33.20
  -7   8  -3  515.15   29.60
   7  -8  -3  499.75   31.50
  -7   8  -3  520.25   30.50
  -8  -7   3  494.05   32.10
  -7   8   3  510.15   32.20
   8   7   3  475.05   29.10
   7  -8   3  491.55   29.80
  -8  -7   3  482.35   31.30
  -7   8   3  474.05   29.50
   8   7   3  499.15   32.20
  -5   8  -3   21.80    3.30
   8   5  -3   22.90    5.00
   5  -8  -3   17.50    3.80
   5  -8  -3   21.60    4.50
  -5   8  -3   20.10    3.60
  -8  -5  -3   20.80    4.20
  -5   8  -3   18.40    3.50
   8   5  -3   30.70    5.20
  -5   8   3   29.50    4.20
  -8  -5   3   19.20    4.50
   5  -8   3   25.10    3.80
  -8  -5   3   23.70    4.40
   8   5   3   25.30    3.10
   8   5   3   18.80    4.40
  -5   8   3   28.70    5.20
  -5   8   3   26.00    3.90
  -3   8  -3   74.29    6.80
   3  -8  -3   85.59    8.10
   8   3  -3   65.79    7.90
   8   3  -3   76.09    8.50
  -8  -3  -3   68.79    7.20
   8   3  -3   60.89    6.90
  -3   8  -3   77.69    6.90
  -3   8  -3   79.39    6.20
   3  -8  -3   78.99    6.70
  -3   8   3   56.99    6.00
   8   3   3   75.49    4.70
  -3   8   3   63.09    7.00
  -8  -3   3   76.19    8.20
   3  -8   3   57.39    6.40
  -3   8   3   54.49    7.10
   3  -8   3   67.09    5.90
   8   3   3   72.49    7.80
   8   1  -3 3227.98  170.38
  -1   8  -3 3523.05  168.88
   1  -8  -3 3358.56  167.48
   8   1  -3 3005.00  168.98
   8   1  -3 2994.00  169.78
  -8  -1  -3 3226.58  169.18
   1  -8  -3 3163.48  168.78
  -8  -1  -3 3056.69  168.08
   1  -8  -3 3251.27  168.88
  -1   8   3 3123.39  168.48
   1  -8   3 2925.61  167.78
   8   1   3 3218.18  169.08
   1  -8   3 3008.90  166.78
  -1   8   3 3076.69  169.18
  -1   8   3 2998.20  167.28
  -8  -1   3 3192.48  170.38
  -8  -1   3 3157.48  168.28
   8  -1  -3  885.01   50.19
  -1  -8  -3  862.61   49.50
   1   8  -3  914.61   49.99
   8  -1  -3  922.51   51.29
   1   8  -3  858.11   48.80
  -8   1  -3  897.81   50.19
  -8   1  -3  851.21   49.10
  -1  -8  -3  896.81   49.80
   8  -1  -3  831.22   50.39
  -1  -8  -3  903.01   48.30
   8  -1   3  888.51   49.50
   1   8   3  870.61   49.99
  -1  -8   3  842.82   48.00
  -8   1   3  872.81   49.00
  -8   1   3  870.41   51.09
  -1  -8   3  857.21   48.60
  -8   1   3  902.01   51.29
   1   8   3  846.12   49.60
  -3  -8  -3  931.51   48.90
  -3  -8  -3  909.01   48.40
  -3  -8  -3  948.11   49.80
   3   8  -3  945.11   50.69
  -8   3  -3  813.72   48.60
  -8   3  -3  868.21   49.80
   8  -3  -3  844.12   50.39
  -8   3  -3  832.82   46.80
   8  -3  -3  824.12   49.40
   3   8  -3  868.01   48.60
  -8   3   3  926.51   48.60
  -3  -8   3  804.72   49.00
  -3  -8   3  806.32   47.30
   3   8   3  846.62   49.30
   3   8   3  824.02   49.30
  -8   3   3  916.81   51.29
  -8   3   3  867.61   50.79
  -3  -8   3  818.22   48.90
   8  -3   3  912.41   48.10
  -8   5  -3  844.62   49.20
   8  -5  -3  806.52   46.40
  -5  -8  -3  841.12   46.10
  -8   5  -3  796.82   44.80
   8  -5  -3  795.92   47.20
  -8   5  -3  789.92   45.50
   5   8  -3  858.01   48.40
   8  -5   3  803.22   45.20
  -5  -8   3  768.52   48.30
  -8   5   3  811.02   47.90
  -8   5   3  812.72   45.00
  -5  -8   3  766.22   44.50
   5   8   3  751.12   46.70
  -5  -8   3  771.12   46.50
  -8   5   3  863.51   48.10
   5   8   3  808.12   45.80
   8  -7  -3  710.33   42.00
  -8   7  -3  720.43   40.20
   8  -7  -3  730.13   41.50
   7   8  -3  644.64   43.00
  -8   7  -3  789.02   40.70
  -7  -8  -3  708.83   40.50
  -7  -8  -3  705.53   41.30
   7   8   3  718.13   40.20
  -7  -8   3  710.23   41.80
   7   8   3  702.53   42.40
   8  -7   3  627.44   39.80
  -8   7   3  673.33   42.40
  -7  -8   3  704.93   42.10
  -7  -8   3  708.73   39.80
  -8   7   3  628.44   39.40
   8  -9  -3  161.18   13.30
  -8   9  -3  162.98   12.50
  -9  -8  -3  187.88   13.80
  -8   9  -3  143.29   11.30
  -8   9  -3  139.49   11.60
   8  -9  -3  156.78   13.00
  -9  -8   3  160.18   13.60
   9   8   3  133.89   13.50
  -8   9   3  173.98   14.30
  -8   9   3  180.38   12.10
  -9  -8   3  149.99   13.60
  -6   9  -3  685.13   39.00
   9   6  -3  691.23   40.40
   9   6  -3  692.83   42.00
  -6   9  -3  653.03   37.60
  -6   9  -3  643.84   38.70
   6  -9  -3  618.14   38.90
   6  -9  -3  636.14   39.70
   9   6   3  645.94   37.00
  -9  -6   3  653.43   41.00
  -6   9   3  674.93   40.60
   6  -9   3  680.43   38.30
  -6   9   3  655.43   38.70
   9   6   3  637.44   40.50
  -6   9   3  711.63   38.40
  -9  -6   3  657.13   39.90
   9   4  -3   81.69    9.00
   4  -9  -3   73.99    6.90
  -9  -4  -3   80.79    7.80
  -4   9  -3   67.89    6.80
   4  -9  -3   63.99    7.50
   9   4  -3   68.19    7.70
  -4   9  -3   58.49    5.70
  -4   9  -3   63.69    6.80
  -4   9   3   68.59    7.20
  -9  -4   3   53.59    7.80
   9   4   3   59.99    4.70
   4  -9   3   76.79    6.60
   9   4   3   53.19    7.40
  -4   9   3   70.99    7.80
  -9  -4   3   63.49    7.30
  -4   9   3   77.49    6.60
   9   2  -3  244.38   18.00
   9   2  -3  265.37   18.70
  -2   9  -3  219.18   16.30
   9   2  -3  225.28   17.10
   2  -9  -3  227.38   16.60
  -2   9  -3  248.28   16.50
  -2   9  -3  254.27   15.70
  -9  -2  -3  237.08   17.40
   2  -9  -3  252.07   16.00
  -9  -2  -3  238.08   16.50
  -9  -2   3  231.48   16.40
  -2   9   3  253.37   16.80
   9   2   3  249.78   17.50
  -2   9   3  239.98   17.40
  -9  -2   3  239.98   18.20
   2  -9   3  267.57   16.60
  -2   9   3  230.58   15.60
   2  -9   3  237.38   15.30
  -9   0  -3  137.59   11.20
   9   0  -3  127.39   10.70
   0  -9  -3  126.49    8.90
   0  -9  -3  119.99   10.20
  -9   0  -3  128.59   10.30
   9   0  -3  128.59   11.40
   0   9  -3  103.29    9.00
   9   0  -3  129.39   11.30
   0   9  -3  120.69   10.20
   0   9   3  113.29   10.20
   0  -9   3  128.99    8.90
   0   9   3  134.49   10.90
  -9   0   3  116.09   11.10
   0  -9   3  109.09    9.10
   9   0   3  120.99   10.40
  -9   0   3  122.09    9.90
  -9   2  -3  122.39    6.60
   9  -2  -3  102.69    9.90
   9  -2  -3  132.69   11.20
  -2  -9  -3   96.89    9.50
  -2  -9  -3  110.79    9.30
  -9   2  -3  111.69   11.40
   2   9  -3  112.99   10.00
  -9   2  -3  117.09    9.50
  -2  -9  -3  106.19    8.40
   2   9  -3  112.39    9.10
   2   9   3  118.49   10.10
  -9   2   3  120.89   10.70
  -9   2   3   99.69   10.50
  -9   2   3  113.09    9.20
  -2  -9   3  116.39    9.10
   2   9   3  111.19    9.80
  -2  -9   3  110.49    8.20
  -9   4  -3   67.69    5.50
  -9   4  -3   61.99    6.40
  -4  -9  -3   44.70    6.30
   4   9  -3   56.69    7.50
  -4  -9  -3   54.09    5.80
  -9   4  -3   65.49    7.40
   9  -4  -3   65.09    7.00
  -4  -9  -3   54.99    6.00
   9  -4  -3   68.39    7.70
  -4  -9   3   61.49    5.30
   4   9   3   58.39    7.00
   9  -4   3   57.89    6.00
   4   9   3   64.19    6.70
  -4  -9   3   59.89    6.50
  -4  -9   3   68.79    7.30
  -9   4   3   49.30    7.20
  -9   4   3   48.70    7.10
  -9   4   3   51.29    5.80
   9  -6  -3  259.37   18.70
  -9   6  -3  282.57   19.30
   6   9  -3  295.27   20.60
   9  -6  -3  252.47   18.10
  -6  -9  -3  275.37   18.00
  -9   6  -3  238.78   17.10
  -9   6  -3  242.98   16.50
  -6  -9   3  239.98   16.30
  -6  -9   3  231.18   17.90
   9  -6   3  293.97   17.60
   6   9   3  243.68   18.60
   6   9   3  232.98   17.20
  -9   6   3  273.47   19.50
  -9   6   3  297.27   20.00
  -9   6   3  295.87   17.10
  -6  -9   3  234.88   18.10
  -9   8  -3  364.56   21.90
   8   9  -3  328.47   24.70
  -9   8  -3  344.87   21.50
   9  -8  -3  352.86   23.00
  -8  -9  -3  346.37   22.70
  -8  -9  -3  352.46   21.80
   9  -8  -3  353.26   23.30
   8   9   3  346.07   24.30
  -8  -9   3  330.47   23.20
  -8  -9   3  326.27   21.10
  -9   8   3  284.27   22.90
   9  -8   3  323.87   21.60
  -9   8   3  303.87   20.70
  -8  -9   3  343.07   23.50
   8   9   3  334.87   21.40
  -9  10  -3  465.95   27.80
   9 -10  -3  454.55   29.70
   9 -10  -3  503.15   30.40
  10   9  -3  471.65   32.50
 -10  -9  -3  439.16   29.50
  -9  10  -3  470.15   28.30
  10   9   3  448.46   31.00
  -9  10   3  399.86   27.30
 -10  -9   3  463.95   30.30
  -9  10   3  429.46   32.60
  10   9   3  459.35   27.60
 -10  -9   3  475.05   33.80
   9 -10   3  428.16   28.30
   7 -10  -3  168.88   14.40
  -7  10  -3  188.58   14.20
   7 -10  -3  155.68   13.70
  -7  10  -3  169.28   13.40
 -10  -7  -3  217.88   15.60
  -7  10  -3  182.48   12.70
  10   7  -3  200.78   16.70
 -10  -7   3  170.28   14.50
  -7  10   3  185.98   13.30
  -7  10   3  217.98   16.10
  -7  10   3  188.08   13.80
  10   7   3  168.48   12.20
  10   7   3  175.28   15.40
 -10  -7   3  158.48   15.00
   7 -10   3  205.38   13.90
  -5  10  -3  112.79    8.80
  -5  10  -3  127.99   10.30
   5 -10  -3  115.79   10.60
   5 -10  -3  121.49   10.00
  10   5  -3  113.19   10.70
 -10  -5  -3  119.79   11.10
  -5  10  -3  116.29    9.90
  10   5  -3  112.89   11.90
  -5  10   3  116.79   10.10
 -10  -5   3  119.29   10.80
  10   5   3  110.79   10.90
   5 -10   3  115.79    9.40
  -5  10   3  118.19    9.20
 -10  -5   3   98.09   11.20
  -5  10   3  109.59   11.00
   3 -10  -3   61.09    6.40
  10   3  -3   47.70    7.20
  -3  10  -3   57.19    5.80
 -10  -3  -3   62.59    7.20
   3 -10  -3   66.19    7.40
  -3  10  -3   58.09    6.80
 -10  -3  -3   58.19    7.10
  10   3  -3   58.69    7.20
  10   3  -3   63.69    8.30
  -3  10  -3   51.29    6.30
   3 -10   3   63.69    6.10
  -3  10   3   51.79    5.90
  10   3   3   59.79    3.80
 -10  -3   3   62.59    8.10
   3 -10   3   56.39    6.50
  -3  10   3   59.19    7.70
 -10  -3   3   58.99    7.10
  10   3   3   60.59    7.70
  10   1  -3  167.58   13.70
   1 -10  -3  155.88   12.80
  -1  10  -3  173.78   13.10
 -10  -1  -3  146.79   12.40
  -1  10  -3  186.78   12.10
  10   1  -3  170.38   13.90
   1 -10  -3  176.88   13.20
   1 -10  -3  159.78   11.60
 -10  -1  -3  176.28   13.70
  -1  10  -3  181.68   13.00
  10   1  -3  158.28   14.20
  10   1   3  179.58   13.80
 -10  -1   3  169.68   12.80
 -10  -1   3  171.28   14.50
  -1  10   3  173.08   12.10
  -1  10   3  159.78   12.90
   1 -10   3  150.18   11.30
  -1  10   3  164.08   13.50
   1 -10   3  157.98   12.30
  -1 -10  -3  664.33   38.40
  -1 -10  -3  635.04   36.50
  10  -1  -3  656.83   39.10
 -10   1  -3  635.34   38.00
 -10   1  -3  672.83   39.20
   1  10  -3  634.34   37.30
  -1 -10  -3  640.84   38.40
  10  -1  -3  630.24   39.30
   1  10  -3  673.83   38.90
  10  -1  -3  653.23   39.40
  -1 -10   3  663.43   36.50
 -10   1   3  656.93   37.80
 -10   1   3  621.34   39.90
  10  -1   3  639.74   38.30
   1  10   3  630.64   38.50
  -1 -10   3  588.74   36.90
 -10   1   3  640.44   39.50
   1  10   3  643.34   38.80
 -10   3  -3  330.97   21.10
  10  -3  -3  282.77   20.50
   3  10  -3  263.67   20.20
  -3 -10  -3  290.27   19.10
  -3 -10  -3  291.67   20.10
  -3 -10  -3  298.27   18.50
 -10   3  -3  306.27   16.60
 -10   3  -3  312.37   19.70
   3  10  -3  262.27   18.80
  10  -3  -3  287.67   20.30
 -10   3   3  273.97   18.80
  -3 -10   3  322.97   18.10
   3  10   3  303.37   20.40
  10  -3   3  267.17   18.50
 -10   3   3  276.07   21.10
   3  10   3  315.67   20.30
 -10   3   3  268.17   20.70
  -3 -10   3  312.37   19.40
  10  -5  -3 1553.74   88.59
   5  10  -3 1662.63   90.09
  -5 -10  -3 1648.64   87.49
  -5 -10  -3 1576.44   87.79
  -5 -10  -3 1577.44   86.79
 -10   5  -3 1526.45   87.09
 -10   5  -3 1636.44   85.39
  10  -5  -3 1588.44   88.39
 -10   5  -3 1623.84   89.19
 -10   5   3 1534.85   86.49
  -5 -10   3 1614.74   85.79
  -5 -10   3 1525.15   88.09
  -5 -10   3 1630.74   88.09
 -10   5   3 1623.34   89.69
  10  -5   3 1587.84   86.89
   5  10   3 1541.25   88.59
 -10   5   3 1574.64   89.79
   5  10   3 1497.05   87.49
  10  -7  -3  211.18   15.90
  10  -7  -3  205.68   15.90
   7  10  -3  211.88   17.60
  -7 -10  -3  201.68   15.20
  -7 -10  -3  211.18   15.20
 -10   7  -3  224.38   17.00
 -10   7  -3  190.88   14.40
 -10   7  -3  199.68   14.00
  -7 -10   3  195.98   15.80
   7  10   3  217.28   15.10
  -7 -10   3  207.38   13.90
  -7 -10   3  188.68   15.70
 -10   7   3  195.08   16.40
  10  -7   3  207.18   14.80
 -10   7   3  179.98   13.70
   7  10   3  197.58   18.20
 -10   9  -3   60.79    7.00
  10  -9  -3   55.99    7.90
   9  10  -3   85.19   10.90
  10  -9  -3   63.89    8.10
 -10   9  -3   67.49    7.50
 -10   9   3   85.19    7.40
   9  10   3   67.79    9.10
  -9 -10   3   66.59    7.00
  10  -9   3   78.49    7.90
  -9 -10   3   76.69   10.50
 -10   9   3   72.99    9.00
   9  10   3   61.09    7.20
  -9 -10   3   66.69    8.80
  10 -11  -3  153.58   13.60
 -10  11  -3  150.68   11.50
 -10  11  -3  154.08   12.60
  10 -11  -3  147.59   13.00
 -10  11  -3  155.98   12.10
  11  10  -3  135.69   15.10
 -11 -10  -3  114.69   12.40
 -10  11   3  131.19   11.10
  11  10   3  141.89   11.40
 -10  11   3  137.99   13.70
  10 -11   3  133.79   11.90
  11  10   3  153.28   15.00
 -11 -10   3  127.59   13.10
 -11 -10   3  121.49   13.20
   8 -11  -3   30.00    5.60
   8 -11  -3   20.00    4.90
  -8  11  -3   25.10    4.60
  -8  11  -3   30.90    4.50
 -11  -8  -3   27.10    5.70
  11   8  -3   23.60    5.90
   8 -11   3   24.00    4.60
  11   8   3   17.20    5.20
  -8  11   3   18.20    6.20
  -8  11   3   17.70    3.70
 -11  -8   3   30.50    6.40
  11   8   3   22.90    3.80
  -8  11   3   25.70    4.70
 -11  -8   3   23.80    5.60
  11   6  -3  140.69   13.60
 -11  -6  -3  144.99   12.60
  11   6  -3  142.59   12.50
  -6  11  -3  139.29   11.30
  -6  11  -3  129.29   10.00
  -6  11  -3  122.49   11.20
   6 -11  -3  131.49   11.80
   6 -11  -3  121.49   11.10
  -6  11   3  133.79   12.50
  -6  11   3  152.38   11.60
  11   6   3  123.39   12.40
   6 -11   3  138.89   10.90
  11   6   3  111.09    8.90
 -11  -6   3  118.19   11.60
  -6  11   3  141.79   10.60
 -11  -6   3  127.39   12.90
   4 -11  -3   82.39    8.80
  -4  11  -3   85.79    8.10
  11   4  -3   69.39    8.80
   4 -11  -3   84.69    7.70
  -4  11  -3   75.39    7.70
 -11  -4  -3   79.09    8.60
 -11  -4  -3   73.29    8.40
  -4  11  -3   73.89    7.00
  11   4  -3   86.59    9.90
  11   4  -3   77.29    9.00
  11   4   3   69.99    5.10
 -11  -4   3   73.89    8.30
   4 -11   3   70.89    7.10
  -4  11   3   79.49    9.20
 -11  -4   3   68.59    9.00
  11   4   3   75.09    8.90
  -4  11   3   72.29    8.00
  -4  11   3   69.49    6.90
  -2  11  -3  304.17   20.40
  -2  11  -3  276.17   20.60
  11   2  -3  306.57   21.90
 -11  -2  -3  326.67   22.10
 -11  -2  -3  280.07   20.40
   2 -11  -3  306.37   20.90
  11   2  -3  302.07   22.50
  11   2  -3  309.87   21.80
  -2  11  -3  335.77   19.70
   2 -11  -3  298.97   19.70
 -11  -2   3  286.37   20.60
  -2  11   3  317.07   22.00
 -11  -2   3  321.87   22.90
   2 -11   3  316.27   20.40
   2 -11   3  306.17   19.30
  -2  11   3  314.57   20.80
  11   2   3  290.07   21.40
  -2  11   3  305.87   19.80
  11   0  -3  595.74   36.20
   0 -11  -3  536.45   35.00
   0 -11  -3  527.45   33.00
   0  11  -3  594.64   35.70
  11   0  -3  613.94   36.40
 -11   0  -3  602.14   36.20
  11   0  -3  608.94   36.90
 -11   0  -3  606.44   35.10
   0 -11  -3  597.74   35.20
   0  11  -3  535.25   34.60
 -11   0   3  540.05   36.70
   0  11   3  612.94   36.10
  11   0   3  519.55   35.00
   0 -11   3  612.64   33.30
 -11   0   3  529.55   34.40
   0 -11   3  582.14   34.10
  -2 -11  -3  988.70   57.39
  -2 -11  -3 1050.39   56.89
 -11   2  -3  963.30   56.69
  -2 -11  -3 1007.80   55.29
  11  -2  -3  969.40   57.79
   2  11  -3 1096.09   56.79
 -11   2  -3  987.90   58.09
   2  11  -3 1016.40   57.99
  11  -2  -3  996.90   58.09
 -11   2   3 1011.80   59.29
   2  11   3  941.31   57.29
 -11   2   3  975.80   58.29
  -2 -11   3  953.10   54.99
  -2 -11   3  915.71   55.69
 -11   2   3 1024.40   56.49
   4  11  -3 1027.20   57.89
  -4 -11  -3 1024.50   55.49
  11  -4  -3  949.60   56.69
  -4 -11  -3  964.30   54.69
 -11   4  -3  955.40   55.59
  11  -4  -3  966.00   56.79
  -4 -11  -3 1037.80   56.49
 -11   4  -3 1016.40   57.59
 -11   4  -3  956.60   52.79
   4  11   3  955.00   59.19
 -11   4   3  988.50   58.39
   4  11   3  906.51   55.89
 -11   4   3  989.40   57.69
  -4 -11   3  942.81   53.69
 -11   4   3  950.10   54.99
  -4 -11   3  956.00   55.59
  11  -4   3  967.90   55.09
 -11   6  -3  293.27   17.50
 -11   6  -3  276.67   18.90
  11  -6  -3  292.87   20.20
 -11   6  -3  320.67   21.50
  -6 -11  -3  252.87   19.10
   6  11  -3  268.17   21.10
  -6 -11  -3  255.77   18.20
  -6 -11  -3  278.47   19.10
  11  -6  -3  261.37   19.60
  -6 -11   3  285.87   17.70
 -11   6   3  264.77   18.10
   6  11   3  274.67   20.50
  11  -6   3  247.18   18.30
  -6 -11   3  299.67   20.00
   6  11   3  288.87   19.40
 -11   6   3  261.17   20.90
  -6 -11   3  276.07   20.10
  11  -8  -3  508.85   33.20
 -11   8  -3  537.55   32.00
 -11   8  -3  593.34   35.60
  -8 -11  -3  564.64   33.30
  -8 -11  -3  570.04   33.10
 -11   8  -3  522.85   31.50
  11  -8  -3  511.65   35.60
   8  11  -3  514.55   35.40
  11  -8   3  519.15   31.30
 -11   8   3  489.45   33.80
  -8 -11   3  501.45   33.20
   8  11   3  489.55   34.00
  -8 -11   3  507.25   31.00
  11  -8   3  526.55   32.20
   8  11   3  502.75   32.00
 -11   8   3  492.65   31.00
  -8 -11   3  500.65   33.50
 -11  10  -3   33.70    5.60
  11 -10  -3   49.30    7.30
 -11  10  -3   41.00    5.60
  11 -10  -3   36.10    6.60
 -10 -11   3   31.20    6.60
 -10 -11   3   35.00    6.80
  10  11   3   23.40    5.90
 -11  10   3   46.00    7.90
  10  11   3   37.80    5.70
  12  11  -3  177.08   17.60
 -11  12  -3  137.99   13.50
 -12 -11  -3  143.19   14.00
  11 -12  -3  145.09   14.10
 -11  12  -3  174.78   13.60
 -11  12  -3  172.68   13.00
  11 -12  -3  158.88   15.10
  12  11   3  179.18   17.00
  11 -12   3  152.08   13.70
 -12 -11   3  159.38   15.40
 -12 -11   3  170.78   16.00
  12  11   3  169.58   13.10
 -11  12   3  162.78   13.10
  11 -12   3  172.18   14.20
 -11  12   3  170.18   15.80
  12   9  -3  705.13   44.10
   9 -12  -3  632.54   40.10
  -9  12  -3  688.23   39.90
 -12  -9  -3  586.24   40.10
   9 -12  -3  596.64   40.10
  -9  12  -3  628.44   37.80
  -9  12  -3  618.74   38.90
  12   9   3  633.54   37.50
  -9  12   3  620.54   38.20
   9 -12   3  691.63   39.60
  12   9   3  653.43   42.30
  -9  12   3  666.53   41.60
 -12  -9   3  686.53   42.30
  -9  12   3  659.23   39.40
 -12  -9   3  587.74   40.50
  -7  12  -3  241.58   16.90
  12   7  -3  183.48   18.50
  -7  12  -3  237.68   15.30
 -12  -7  -3  208.28   17.40
  -7  12  -3  259.97   17.50
   7 -12  -3  249.48   17.80
  12   7   3  215.88   18.30
 -12  -7   3  248.98   19.30
  -7  12   3  218.78   15.40
  12   7   3  216.78   14.40
  -7  12   3  205.48   17.70
   7 -12   3  190.18   15.60
 -12  -7   3  220.28   17.70
  -7  12   3  186.78   15.90
  12   5  -3   63.99    9.30
   5 -12  -3   77.29    7.80
 -12  -5  -3   65.19    8.30
 -12  -5  -3   61.29    8.20
   5 -12  -3   74.49    8.50
  -5  12  -3   76.49    6.90
  -5  12  -3   74.79    7.80
  -5  12  -3   77.39    8.20
 -12  -5   3   76.19    9.80
  -5  12   3   53.39    6.40
 -12  -5   3   66.29    8.30
   5 -12   3   55.09    6.90
  12   5   3   76.79   10.60
  12   3  -3  147.49   14.50
  12   3  -3  165.08   15.80
  -3  12  -3  212.38   15.20
  -3  12  -3  197.88   14.30
 -12  -3  -3  161.48   14.30
   3 -12  -3  191.98   14.90
 -12  -3  -3  160.98   14.90
  12   3   3  196.78   10.20
  -3  12   3  175.38   15.30
  -3  12   3  166.48   14.10
  12   3   3  186.68   15.80
   3 -12   3  176.58   13.90
 -12  -3   3  205.08   16.90
 -12  -3   3  199.78   15.20
  12   3   3  202.98   10.40
  -1  12  -3  151.68   12.50
 -12  -1  -3  160.48   13.80
   1 -12  -3  131.99   12.40
   1 -12  -3  138.99   12.20
  12   1  -3  161.68   14.30
  -1  12  -3  151.68   11.50
  12   1  -3  167.38   13.80
  -1  12  -3  135.09   12.70
 -12  -1  -3  155.78   12.80
  12   1  -3  165.58   14.00
   1 -12  -3  128.99   11.10
 -12  -1   3  131.39   13.70
  -1  12   3  158.68   12.00
   1 -12   3  155.68   12.20
  -1  12   3  160.48   13.50
  -1  12   3  167.18   13.20
   1 -12   3  168.28   11.40
  12   1   3  145.69   13.20
 -12  -1   3  142.69   12.30
  -1 -12  -3  209.28   13.50
  -1 -12  -3  211.28   15.20
  12  -1  -3  194.38   15.80
  12  -1  -3  190.78   15.70
  -1 -12  -3  183.28   15.10
   1  12  -3  176.18   14.00
 -12   1  -3  192.98   16.00
   1  12  -3  165.78   15.00
   1  12  -3  189.78   14.80
 -12   1  -3  189.28   14.70
  12  -1  -3  191.68   16.00
  12  -1   3  182.18   14.90
   1  12   3  211.88   15.90
   1  12   3  197.28   15.50
 -12   1   3  192.18   16.60
  -1 -12   3  200.78   13.30
 -12   1   3  170.48   14.20
  -1 -12   3  202.28   14.00
  12  -3  -3   19.00    4.60
   3  12  -3   12.00    4.10
  -3 -12  -3   19.80    4.50
 -12   3  -3   14.40    4.30
  -3 -12  -3   22.20    4.40
  -3 -12  -3   18.10    3.50
   3  12  -3   23.30    4.40
  12  -3  -3   13.20    3.90
 -12   3  -3   16.90    2.10
 -12   3  -3   14.60    4.00
  -3 -12   3   17.40    3.90
   3  12   3   16.40    4.10
  -3 -12   3   15.60    3.20
 -12   3   3   26.80    5.90
 -12   3   3   18.40    4.70
 -12   3   3   20.20    4.20
   3  12   3   15.50    4.40
  12  -3   3   24.90    4.50
  12  -5  -3   77.89    9.20
 -12   5  -3   92.59    6.80
  12  -5  -3   76.89    9.30
  -5 -12  -3   85.49    9.00
  -5 -12  -3   92.59    8.30
   5  12  -3   69.69    9.30
 -12   5  -3  102.89   10.70
  -5 -12  -3   83.69    8.60
[truncated: 658,818 more chars]
