# Supplementary material for: Unprecedented Formation of a Formally Cu(III) Trifluoromethyl Hydroxide Tetramer
Source: Chemistry. 2025 Dec 18;32(5):e03417. doi: 10.1002/chem.202503417 (PMC12865140; doi:10.1002/chem.202503417)
Supplement: Supplementary file 2 — Supporting file 2: chem70587‐sup‐0002‐SuppMat.zip [file CHEM-32-e03417-s002.zip › 4.cif]

data_MV025
_audit_contact_author_name        'Niklas Limberg'
_audit_contact_author_phone       +493083860419
_audit_contact_author_email       niklas.limberg@fu-berlin.de
_audit_contact_author_address     'Fabeckstra\&se 34/36, 14195 Berlin'
_audit_creation_method
;FinalCif V152 by Daniel Kratzert, Freiburg 2025, 
https://dkratzert.de/finalcif.html
;
_publ_contact_author_id_orcid     ?
_publ_section_references
;
Dolomanov, O.V., Bourhis, L.J., Gildea, R.J, Howard, J.A.K. & Puschmann, H.
 (2009), J. Appl. Cryst. 42, 339-341.

Sheldrick, G.M. (2008). Acta Cryst. A64, 112-122.
;
_shelx_SHELXL_version_number      '2019/3'
_chemical_name_systematic         ?
_chemical_name_common             ?
_chemical_formula_sum             'C10 H9 Cu F6 N2 O3'
_chemical_formula_moiety          'C8 H6 Cu F6 N O3, C2 H3 N'
_chemical_formula_weight          382.73
_chemical_melting_point           ?
_space_group_crystal_system       'triclinic'
_space_group_IT_number            2
_space_group_name_H-M_alt         'P -1'
_space_group_name_Hall            '-P 1'
_shelx_space_group_comment
;
The symmetry employed for this shelxl refinement is uniquely defined
by the following loop, which should always be used as a source of
symmetry information in preference to the above space-group names.
They are only intended as comments.
;

loop_
_space_group_symop_operation_xyz
'x, y, z'
'-x, -y, -z'

_cell_length_a                    7.0179(3)
_cell_length_b                    8.0222(4)
_cell_length_c                    12.2963(6)
_cell_angle_alpha                 86.173(2)
_cell_angle_beta                  84.951(2)
_cell_angle_gamma                 86.220(2)
_cell_volume                      686.79(6)
_cell_formula_units_Z             2
_cell_measurement_temperature     150.00
_cell_measurement_reflns_used     9925
_cell_measurement_theta_min       2.549
_cell_measurement_theta_max       25.304
_exptl_crystal_description        block
_exptl_crystal_colour             'clear yellow'
_exptl_crystal_recrystallization_method ?
_exptl_crystal_density_meas       ?
_exptl_crystal_density_method     ?
_exptl_crystal_density_diffrn     1.851
_exptl_crystal_F_000              380
_exptl_crystal_size_max           0.409
_exptl_crystal_size_mid           0.328
_exptl_crystal_size_min           0.127
_exptl_absorpt_coefficient_mu     1.673
_exptl_absorpt_correction_type    multi-scan
_exptl_absorpt_correction_T_min   0.6025
_exptl_absorpt_correction_T_max   0.7452
_exptl_absorpt_process_details
;
SADABS-2016/2 (Bruker,2016/2) was used for absorption correction.
wR2(int) was 0.1486 before and 0.1014 after correction.
The Ratio of minimum to maximum transmission is 0.8085.
The \l/2 correction factor is Not present.
;
_exptl_absorpt_special_details    ?
_shelx_estimated_absorpt_T_min    0.548
_shelx_estimated_absorpt_T_max    0.816
_exptl_transmission_factor_min    ?
_exptl_transmission_factor_max    ?
_exptl_special_details            ?
_diffrn_ambient_temperature       150.00
_diffrn_ambient_environment       N~2~
_diffrn_radiation_type            MoK\a
_diffrn_radiation_wavelength      0.71073
_diffrn_radiation_monochromator   'mirror optics'
_diffrn_measurement_ambient_temperature_device_make 'Oxford Cryostream 700'
_diffrn_radiation_probe           x-ray
_diffrn_source                    'microfocus sealed X-ray tube'
_diffrn_source_type               'Incoatec I\ms'
_diffrn_source_voltage            50.0
_diffrn_source_current            1.0
_diffrn_detector                  CPAD
_diffrn_detector_type             'Bruker PHOTON II'
_diffrn_detector_area_resol_mean  7.41
_diffrn_measurement_device        'three-circle diffractometer'
_diffrn_measurement_device_type   'Bruker D8 VENTURE dual wavelength Mo/Cu'
_diffrn_measurement_method        '\w and \f scans'
_diffrn_measurement_specimen_support 'MiTeGen micromount'
_diffrn_reflns_number             30680
_diffrn_reflns_av_unetI/netI      0.0249
_diffrn_reflns_av_R_equivalents   0.0568
_diffrn_reflns_theta_min          2.549
_diffrn_reflns_theta_max          25.370
_diffrn_reflns_theta_full         25.242
_diffrn_reflns_limit_h_min        -8
_diffrn_reflns_limit_h_max        8
_diffrn_reflns_limit_k_min        -9
_diffrn_reflns_limit_k_max        9
_diffrn_reflns_limit_l_min        -14
_diffrn_reflns_limit_l_max        14
_diffrn_standards_number          0
_diffrn_measured_fraction_theta_max 0.999
_diffrn_measured_fraction_theta_full 1.000
_diffrn_reflns_Laue_measured_fraction_max 0.999
_diffrn_reflns_Laue_measured_fraction_full 1.000
_diffrn_reflns_point_group_measured_fraction_max 0.999
_diffrn_reflns_point_group_measured_fraction_full 1.000
_reflns_number_total              2529
_reflns_number_gt                 2330
_reflns_threshold_expression      'I > 2\s(I)'
_reflns_Friedel_coverage          0.000
_reflns_Friedel_fraction_max      .
_reflns_Friedel_fraction_full     .
_reflns_special_details
;
 Reflections were merged by SHELXL according to the crystal
 class for the calculation of statistics and refinement.
 
 _reflns_Friedel_fraction is defined as the number of unique
 Friedel pairs measured divided by the number that would be
 possible theoretically, ignoring centric projections and
 systematic absences.
;
_computing_data_collection        'Bruker BIS V6.2.18/2023-03-24 and APEX4 2022.1-1'
_computing_cell_refinement        'SAINT V8.41 (?, 2016)'
_computing_data_reduction         'SAINT V8.41 (?, 2016)'
_computing_structure_solution     'SHELXT 2018/2 (Sheldrick, 2018)'
_computing_structure_refinement   'XL  (Sheldrick, 2008)'
_computing_molecular_graphics     'Olex2 1.5-alpha (Dolomanov et al., 2009)'
_computing_publication_material   'Olex2 1.5-alpha (Dolomanov et al., 2009)'
_refine_special_details           ?
_refine_ls_structure_factor_coef  Fsqd
_refine_ls_matrix_type            full
_refine_ls_weighting_scheme       calc
_refine_ls_weighting_details      'w=1/[\s^2^(Fo^2^)+(0.0187P)^2^+0.4581P] where P=(Fo^2^+2Fc^2^)/3'
_atom_sites_solution_primary      direct
_atom_sites_solution_secondary    ?
_atom_sites_solution_hydrogens    mixed
_refine_ls_hydrogen_treatment     constr
_refine_ls_number_reflns          2529
_refine_ls_number_parameters      201
_refine_ls_number_restraints      0
_refine_ls_R_factor_all           0.0256
_refine_ls_R_factor_gt            0.0221
_refine_ls_wR_factor_ref          0.0552
_refine_ls_wR_factor_gt           0.0535
_refine_ls_goodness_of_fit_ref    1.085
_refine_ls_restrained_S_all       1.085
_refine_ls_shift/su_max           0.002
_refine_ls_shift/su_mean          0.000
_refine_diff_density_max          0.255
_refine_diff_density_min          -0.341
_refine_diff_density_rms          0.053
_refine_ls_extinction_method      none
_refine_ls_extinction_coef        .

loop_
_atom_type_symbol
_atom_type_description
_atom_type_scat_dispersion_real
_atom_type_scat_dispersion_imag
_atom_type_scat_source
'C'  'C'  0.0033 0.0016 'International Tables Vol C Tables 4.2.6.8 and 6.1.1.4'
'H'  'H'  0.0000 0.0000 'International Tables Vol C Tables 4.2.6.8 and 6.1.1.4'
'Cu' 'Cu' 0.3201 1.2651 'International Tables Vol C Tables 4.2.6.8 and 6.1.1.4'
'F'  'F'  0.0171 0.0103 'International Tables Vol C Tables 4.2.6.8 and 6.1.1.4'
'N'  'N'  0.0061 0.0033 'International Tables Vol C Tables 4.2.6.8 and 6.1.1.4'
'O'  'O'  0.0106 0.0060 'International Tables Vol C Tables 4.2.6.8 and 6.1.1.4'

_geom_special_details
;
 All esds (except the esd in the dihedral angle between two l.s. planes)
 are estimated using the full covariance matrix.  The cell esds are taken
 into account individually in the estimation of esds in distances, angles
 and torsion angles; correlations between esds in cell parameters are only
 used when they are defined by crystal symmetry.  An approximate (isotropic)
 treatment of cell esds is used for estimating esds involving l.s. planes.
;
_audit_creation_date              2025-07-28
_exptl_crystal_colour_lustre      clear
_exptl_crystal_colour_primary     yellow
_diffrn_source_power              0.05
_olex2_refinement_description
;
1. Fixed Uiso
 At 1.2 times of:
  All C(H) groups
 At 1.5 times of:
  All C(H,H,H) groups, All O(H,H) groups
2.a Rotating group:
 O00A(H00A,H00B)
2.b Aromatic/amide H refined with riding coordinates:
 C5(H5), C8(H8), C7(H7), C6(H6)
2.c Idealised Me refined as rotating group:
 C10(H10A,H10B,H10C)
;

loop_
_atom_site_label
_atom_site_type_symbol
_atom_site_fract_x
_atom_site_fract_y
_atom_site_fract_z
_atom_site_U_iso_or_equiv
_atom_site_adp_type
_atom_site_occupancy
_atom_site_site_symmetry_order
_atom_site_calc_flag
_atom_site_refinement_flags_posn
_atom_site_refinement_flags_adp
_atom_site_refinement_flags_occupancy
_atom_site_disorder_assembly
_atom_site_disorder_group
Cu1  Cu 0.63483(3)  0.89778(3)  0.69802(2)  0.01843(8) Uani 1 1 d    . . . . .
F2   F  0.39094(18) 0.66397(16) 0.77303(10) 0.0354(3)  Uani 1 1 d    . . . . .
F4   F  0.63462(18) 1.05343(16) 0.89543(9)  0.0335(3)  Uani 1 1 d    . . . . .
F6   F  0.75830(19) 1.18415(15) 0.75253(10) 0.0348(3)  Uani 1 1 d    . . . . .
F3   F  0.34466(18) 0.87335(17) 0.87046(10) 0.0387(3)  Uani 1 1 d    . . . . .
F1   F  0.59261(18) 0.70494(19) 0.88871(11) 0.0428(4)  Uani 1 1 d    . . . . .
F5   F  0.4525(2)   1.18059(17) 0.78045(12) 0.0443(4)  Uani 1 1 d    . . . . .
O1   O  0.7036(2)   1.04016(16) 0.57271(11) 0.0236(3)  Uani 1 1 d    . . . . .
O2   O  0.7613(2)   1.03984(18) 0.39159(11) 0.0287(3)  Uani 1 1 d    . . . . .
O00A O  0.94009(19) 0.84687(18) 0.75538(11) 0.0266(3)  Uani 1 1 d    . . . . .
H00A H  1.024845    0.870601    0.701236    0.040      Uiso 1 1 d    R U . . .
H00B H  0.961261    0.739752    0.770447    0.040      Uiso 1 1 d    R U . . .
N1   N  0.6825(2)   0.71671(19) 0.59667(12) 0.0175(3)  Uani 1 1 d    . . . . .
C4   C  0.7346(3)   0.7794(2)   0.49440(15) 0.0181(4)  Uani 1 1 d    . . . . .
N2   N  1.0054(3)   0.5015(2)   0.84135(16) 0.0366(4)  Uani 1 1 d    . . . . .
C3   C  0.7341(3)   0.9672(2)   0.48215(15) 0.0191(4)  Uani 1 1 d    . . . . .
C5   C  0.7874(3)   0.6790(3)   0.40937(16) 0.0231(4)  Uani 1 1 d    . . . . .
H5   H  0.823129    0.726566    0.338269    0.028      Uiso 1 1 calc R U . . .
C8   C  0.6875(3)   0.5501(2)   0.61536(16) 0.0227(4)  Uani 1 1 d    . . . . .
H8   H  0.654672    0.504859    0.687455    0.027      Uiso 1 1 calc R U . . .
C7   C  0.7385(3)   0.4418(2)   0.53370(17) 0.0254(4)  Uani 1 1 d    . . . . .
H7   H  0.739627    0.324122    0.549268    0.031      Uiso 1 1 calc R U . . .
C1   C  0.4832(3)   0.7825(3)   0.81505(16) 0.0251(4)  Uani 1 1 d    . . . . .
C9   C  1.0276(3)   0.3750(3)   0.88740(17) 0.0269(4)  Uani 1 1 d    . . . . .
C2   C  0.6158(3)   1.0868(3)   0.78892(16) 0.0264(4)  Uani 1 1 d    . . . . .
C6   C  0.7878(3)   0.5069(3)   0.42916(17) 0.0266(4)  Uani 1 1 d    . . . . .
H6   H  0.821516    0.434681    0.371432    0.032      Uiso 1 1 calc R U . . .
C10  C  1.0547(3)   0.2127(3)   0.94593(18) 0.0338(5)  Uani 1 1 d    . . . . .
H10A H  1.050433    0.123911    0.895337    0.051      Uiso 1 1 calc R U . . .
H10B H  0.952629    0.200364    1.005107    0.051      Uiso 1 1 calc R U . . .
H10C H  1.179317    0.204434    0.976779    0.051      Uiso 1 1 calc R U . . .

loop_
_atom_site_aniso_label
_atom_site_aniso_U_11
_atom_site_aniso_U_22
_atom_site_aniso_U_33
_atom_site_aniso_U_23
_atom_site_aniso_U_13
_atom_site_aniso_U_12
Cu1  0.02286(13) 0.01613(13) 0.01626(12) -0.00062(9) -0.00084(8) -0.00239(9)
F2   0.0354(7)   0.0390(7)   0.0329(7)   -0.0050(6)  0.0057(5)   -0.0192(6)
F4   0.0441(8)   0.0388(7)   0.0193(6)   -0.0073(5)  -0.0068(5)  -0.0049(6)
F6   0.0525(8)   0.0236(6)   0.0310(7)   -0.0037(5)  -0.0090(6)  -0.0136(6)
F3   0.0299(7)   0.0492(8)   0.0358(7)   -0.0109(6)  0.0113(5)   -0.0041(6)
F1   0.0341(7)   0.0584(9)   0.0341(7)   0.0241(7)   -0.0082(6)  -0.0088(6)
F5   0.0452(8)   0.0381(8)   0.0514(9)   -0.0198(7)  -0.0169(6)  0.0184(6)
O1   0.0323(8)   0.0152(7)   0.0228(7)   0.0007(5)   -0.0005(6)  -0.0028(6)
O2   0.0344(8)   0.0258(8)   0.0234(7)   0.0086(6)   0.0036(6)   -0.0017(6)
O00A 0.0206(7)   0.0279(8)   0.0301(8)   0.0066(6)   -0.0006(6)  -0.0017(6)
N1   0.0179(8)   0.0159(8)   0.0187(8)   0.0009(6)   -0.0024(6)  -0.0018(6)
C4   0.0148(9)   0.0194(10)  0.0200(9)   0.0005(7)   -0.0039(7)  0.0001(7)
N2   0.0408(11)  0.0302(11)  0.0373(11)  0.0042(9)   0.0003(9)   -0.0027(9)
C3   0.0155(9)   0.0196(10)  0.0214(10)  0.0024(8)   0.0008(7)   -0.0012(7)
C5   0.0221(10)  0.0263(11)  0.0209(10)  -0.0017(8)  -0.0040(7)  0.0027(8)
C8   0.0239(10)  0.0163(10)  0.0281(10)  0.0027(8)   -0.0043(8)  -0.0041(8)
C7   0.0230(10)  0.0154(10)  0.0392(12)  -0.0035(9)  -0.0086(8)  -0.0006(8)
C1   0.0226(10)  0.0305(11)  0.0221(10)  -0.0005(8)  -0.0012(8)  -0.0027(8)
C9   0.0248(10)  0.0320(12)  0.0240(10)  -0.0034(9)  0.0005(8)   -0.0046(9)
C2   0.0320(11)  0.0248(11)  0.0234(10)  -0.0051(8)  -0.0079(8)  0.0030(9)
C6   0.0235(10)  0.0265(11)  0.0313(11)  -0.0122(9)  -0.0074(8)  0.0039(8)
C10  0.0386(13)  0.0295(12)  0.0321(12)  0.0046(9)   -0.0035(10) -0.0001(10)

loop_
_geom_bond_atom_site_label_1
_geom_bond_atom_site_label_2
_geom_bond_distance
_geom_bond_site_symmetry_2
_geom_bond_publ_flag
Cu1  O1   1.9023(13) . ?
Cu1  O00A 2.3164(13) . ?
Cu1  N1   1.9696(15) . ?
Cu1  C1   1.934(2)   . ?
Cu1  C2   1.934(2)   . ?
F2   C1   1.341(2)   . ?
F4   C2   1.335(2)   . ?
F6   C2   1.337(2)   . ?
F3   C1   1.340(2)   . ?
F1   C1   1.335(2)   . ?
F5   C2   1.337(2)   . ?
O1   C3   1.287(2)   . ?
O2   C3   1.227(2)   . ?
O00A H00A 0.8727     . ?
O00A H00B 0.8727     . ?
N1   C4   1.352(2)   . ?
N1   C8   1.340(2)   . ?
C4   C3   1.504(3)   . ?
C4   C5   1.373(3)   . ?
N2   C9   1.137(3)   . ?
C5   H5   0.9500     . ?
C5   C6   1.386(3)   . ?
C8   H8   0.9500     . ?
C8   C7   1.380(3)   . ?
C7   H7   0.9500     . ?
C7   C6   1.379(3)   . ?
C9   C10  1.455(3)   . ?
C6   H6   0.9500     . ?
C10  H10A 0.9800     . ?
C10  H10B 0.9800     . ?
C10  H10C 0.9800     . ?

loop_
_geom_angle_atom_site_label_1
_geom_angle_atom_site_label_2
_geom_angle_atom_site_label_3
_geom_angle
_geom_angle_site_symmetry_1
_geom_angle_site_symmetry_3
_geom_angle_publ_flag
O1   Cu1  O00A 96.99(5)   . . ?
O1   Cu1  N1   84.52(6)   . . ?
O1   Cu1  C1   161.37(7)  . . ?
O1   Cu1  C2   90.34(7)   . . ?
N1   Cu1  O00A 90.40(6)   . . ?
C1   Cu1  O00A 101.14(7)  . . ?
C1   Cu1  N1   99.50(8)   . . ?
C2   Cu1  O00A 85.59(7)   . . ?
C2   Cu1  N1   173.07(8)  . . ?
C2   Cu1  C1   86.85(9)   . . ?
C3   O1   Cu1  115.33(12) . . ?
Cu1  O00A H00A 109.5      . . ?
Cu1  O00A H00B 109.5      . . ?
H00A O00A H00B 104.4      . . ?
C4   N1   Cu1  110.62(12) . . ?
C8   N1   Cu1  130.85(13) . . ?
C8   N1   C4   118.22(16) . . ?
N1   C4   C3   114.60(16) . . ?
N1   C4   C5   122.45(18) . . ?
C5   C4   C3   122.94(17) . . ?
O1   C3   C4   114.47(16) . . ?
O2   C3   O1   124.79(18) . . ?
O2   C3   C4   120.74(17) . . ?
C4   C5   H5   120.6      . . ?
C4   C5   C6   118.79(18) . . ?
C6   C5   H5   120.6      . . ?
N1   C8   H8   118.8      . . ?
N1   C8   C7   122.38(18) . . ?
C7   C8   H8   118.8      . . ?
C8   C7   H7   120.5      . . ?
C6   C7   C8   118.99(19) . . ?
C6   C7   H7   120.5      . . ?
F2   C1   Cu1  108.85(13) . . ?
F3   C1   Cu1  117.34(14) . . ?
F3   C1   F2   104.44(16) . . ?
F1   C1   Cu1  111.74(13) . . ?
F1   C1   F2   106.80(17) . . ?
F1   C1   F3   106.96(16) . . ?
N2   C9   C10  179.5(2)   . . ?
F4   C2   Cu1  116.85(14) . . ?
F4   C2   F6   105.84(16) . . ?
F4   C2   F5   107.20(17) . . ?
F6   C2   Cu1  107.10(13) . . ?
F5   C2   Cu1  112.52(13) . . ?
F5   C2   F6   106.68(17) . . ?
C5   C6   H6   120.4      . . ?
C7   C6   C5   119.14(19) . . ?
C7   C6   H6   120.4      . . ?
C9   C10  H10A 109.5      . . ?
C9   C10  H10B 109.5      . . ?
C9   C10  H10C 109.5      . . ?
H10A C10  H10B 109.5      . . ?
H10A C10  H10C 109.5      . . ?
H10B C10  H10C 109.5      . . ?

loop_
_geom_torsion_atom_site_label_1
_geom_torsion_atom_site_label_2
_geom_torsion_atom_site_label_3
_geom_torsion_atom_site_label_4
_geom_torsion
_geom_torsion_site_symmetry_1
_geom_torsion_site_symmetry_2
_geom_torsion_site_symmetry_3
_geom_torsion_site_symmetry_4
_geom_torsion_publ_flag
Cu1 O1 C3 O2 172.48(15)  . . . . ?
Cu1 O1 C3 C4 -7.50(19)   . . . . ?
Cu1 N1 C4 C3 -2.79(18)   . . . . ?
Cu1 N1 C4 C5 175.93(14)  . . . . ?
Cu1 N1 C8 C7 -174.78(14) . . . . ?
N1  C4 C3 O1 6.9(2)      . . . . ?
N1  C4 C3 O2 -173.13(17) . . . . ?
N1  C4 C5 C6 -0.2(3)     . . . . ?
N1  C8 C7 C6 0.6(3)      . . . . ?
C4  N1 C8 C7 -1.8(3)     . . . . ?
C4  C5 C6 C7 -1.1(3)     . . . . ?
C3  C4 C5 C6 178.46(17)  . . . . ?
C5  C4 C3 O1 -171.86(17) . . . . ?
C5  C4 C3 O2 8.2(3)      . . . . ?
C8  N1 C4 C3 -177.10(15) . . . . ?
C8  N1 C4 C5 1.6(3)      . . . . ?
C8  C7 C6 C5 0.9(3)      . . . . ?

_olex2_submission_special_instructions 'No special instructions were received'
_shelx_res_file
;
TITL full1_P1_a.res in P-1
    full1_p1_a.res
    created by SHELXL-2019/3 at 16:43:06 on 28-Jul-2025
REM Old TITL full1_P1 in P1
REM SHELXT solution in P-1: R1 0.074, Rweak 0.008, Alpha 0.061
REM <I/s> 0.000 for 0 systematic absences, Orientation as input
REM Formula found by SHELXT: C10 Cu F6 N2 O3
CELL 0.71073 7.0179 8.0222 12.2963 86.173 84.951 86.22
ZERR 2 0.0003 0.0004 0.0006 0.002 0.002 0.002
LATT 1
SFAC C H Cu F N O
UNIT 20 18 2 12 4 6

L.S. 10
PLAN  5
SIZE 0.127 0.328 0.409
TEMP -123.15
CONF
BOND
LIST 4
MORE -1
BOND $H
fmap 2
acta
REM <olex2.extras>
REM <HklSrc "%.\\full1_P1_a.hkl">
REM </olex2.extras>

WGHT    0.018700    0.458100
FVAR       0.67179
CU1   3    0.634826    0.897779    0.698021    11.00000    0.02286    0.01613 =
         0.01626   -0.00062   -0.00084   -0.00239
F2    4    0.390936    0.663967    0.773028    11.00000    0.03542    0.03905 =
         0.03287   -0.00504    0.00567   -0.01920
F4    4    0.634624    1.053434    0.895425    11.00000    0.04411    0.03881 =
         0.01931   -0.00734   -0.00678   -0.00491
F6    4    0.758297    1.184154    0.752528    11.00000    0.05249    0.02361 =
         0.03099   -0.00368   -0.00896   -0.01364
F3    4    0.344656    0.873349    0.870459    11.00000    0.02989    0.04921 =
         0.03576   -0.01091    0.01125   -0.00408
F1    4    0.592614    0.704943    0.888715    11.00000    0.03410    0.05839 =
         0.03410    0.02408   -0.00816   -0.00875
F5    4    0.452457    1.180586    0.780453    11.00000    0.04521    0.03811 =
         0.05145   -0.01982   -0.01692    0.01838
O1    6    0.703592    1.040159    0.572707    11.00000    0.03229    0.01518 =
         0.02281    0.00067   -0.00045   -0.00285
O2    6    0.761265    1.039836    0.391594    11.00000    0.03436    0.02585 =
         0.02340    0.00863    0.00358   -0.00167
O00A  6    0.940089    0.846866    0.755380    11.00000    0.02056    0.02788 =
         0.03005    0.00662   -0.00057   -0.00168
AFIX   7
H00A  2    1.024845    0.870601    0.701236    11.00000   -1.50000
H00B  2    0.961261    0.739752    0.770447    11.00000   -1.50000
AFIX   0
N1    5    0.682480    0.716707    0.596672    11.00000    0.01790    0.01592 =
         0.01870    0.00086   -0.00237   -0.00184
C4    1    0.734633    0.779419    0.494399    11.00000    0.01484    0.01936 =
         0.01999    0.00054   -0.00385    0.00014

N2    5    1.005395    0.501482    0.841346    11.00000    0.04076    0.03020 =
         0.03732    0.00415    0.00027   -0.00274
C3    1    0.734148    0.967224    0.482149    11.00000    0.01552    0.01962 =
         0.02138    0.00239    0.00076   -0.00118
C5    1    0.787449    0.678960    0.409374    11.00000    0.02211    0.02626 =
         0.02090   -0.00166   -0.00399    0.00267
AFIX  43
H5    2    0.823129    0.726566    0.338269    11.00000   -1.20000
AFIX   0
C8    1    0.687459    0.550070    0.615363    11.00000    0.02393    0.01632 =
         0.02811    0.00272   -0.00428   -0.00409
AFIX  43
H8    2    0.654672    0.504859    0.687455    11.00000   -1.20000
AFIX   0
C7    1    0.738478    0.441763    0.533700    11.00000    0.02301    0.01535 =
         0.03922   -0.00348   -0.00865   -0.00057
AFIX  43
H7    2    0.739627    0.324122    0.549268    11.00000   -1.20000
AFIX   0
C1    1    0.483236    0.782540    0.815054    11.00000    0.02262    0.03045 =
         0.02206   -0.00049   -0.00118   -0.00273

C9    1    1.027602    0.375037    0.887399    11.00000    0.02480    0.03198 =
         0.02400   -0.00338    0.00048   -0.00458
C2    1    0.615797    1.086786    0.788924    11.00000    0.03198    0.02480 =
         0.02337   -0.00507   -0.00795    0.00300
C6    1    0.787770    0.506872    0.429156    11.00000    0.02350    0.02650 =
         0.03126   -0.01218   -0.00741    0.00388
AFIX  43
H6    2    0.821516    0.434681    0.371432    11.00000   -1.20000
AFIX   0

C10   1    1.054707    0.212688    0.945932    11.00000    0.03859    0.02955 =
         0.03208    0.00460   -0.00352   -0.00011
AFIX 137
H10A  2    1.050433    0.123911    0.895337    11.00000   -1.50000
H10B  2    0.952629    0.200364    1.005107    11.00000   -1.50000
H10C  2    1.179317    0.204434    0.976779    11.00000   -1.50000
AFIX   0
HKLF 4


REM  full1_P1_a.res in P-1
REM wR2 = 0.0552, GooF = S = 1.085, Restrained GooF = 1.085 for all data
REM R1 = 0.0221 for 2330 Fo > 4sig(Fo) and 0.0256 for all 2529 data
REM 201 parameters refined using 0 restraints

END

WGHT      0.0187      0.4581

REM Highest difference peak  0.255,  deepest hole -0.341,  1-sigma level  0.053
Q1    1   0.6934  0.7456  0.5400  11.00000  0.05    0.25
Q2    1   0.7344  0.8657  0.4882  11.00000  0.05    0.25
Q3    1   0.8182  0.5923  0.4262  11.00000  0.05    0.22
Q4    1   0.6260  0.6316  0.8440  11.00000  0.05    0.22
Q5    1   0.3928  0.7890  0.9063  11.00000  0.05    0.21
;
_shelx_res_checksum               67778
_shelx_hkl_file
;
  -1   0   0 2524.45  135.99
   1   0   0 2508.15  134.89
  -2   0   0  759.92   40.90
  -2   0   0  755.62   40.20
  -2   0   0  782.62   40.30
  -2   0   0  758.32   41.60
  -2   0   0  722.53   39.70
  -2   0   0  766.22   40.90
  -2   0   0  742.43   39.30
  -2   0   0  707.93   39.60
  -2   0   0  749.03   39.30
  -2   0   0  712.73   39.50
   2   0   0  726.83   39.10
   2   0   0  727.13   40.20
   2   0   0  786.72   40.40
   2   0   0  704.63   39.50
   2   0   0  703.33   39.50
   2   0   0  725.13   39.20
   2   0   0  734.53   40.80
   2   0   0  763.92   39.80
  -3   0   0 3424.96  182.68
  -3   0   0 3487.25  182.58
  -3   0   0 3450.05  184.58
  -3   0   0 3572.14  185.78
  -3   0   0 3571.24  184.48
   3   0   0 3538.45  183.78
   3   0   0 3376.66  181.68
   3   0   0 3463.85  182.38
   3   0   0 3521.55  184.58
   3   0   0 3374.46  182.58
  -4   0   0   90.99    5.40
  -4   0   0   82.79    6.10
  -4   0   0   79.59    7.80
  -4   0   0   80.89    7.00
  -4   0   0   88.89    9.70
  -4   0   0   91.89    6.60
  -4   0   0   91.89    7.60
  -4   0   0   80.49    5.50
  -4   0   0   79.99    8.00
   4   0   0   83.79    5.50
   4   0   0   78.59    5.10
   4   0   0   79.59    4.90
   4   0   0   81.99    7.40
   4   0   0   71.59    5.70
   4   0   0   88.09    8.10
   4   0   0   84.59    7.50
  -5   0   0  246.58   19.70
  -5   0   0  232.28   17.20
  -5   0   0  247.28   18.20
  -5   0   0  237.48   15.80
  -5   0   0  237.18   14.30
  -5   0   0  248.08   16.70
  -5   0   0  236.38   17.00
  -5   0   0  257.37   13.50
  -5   0   0  247.28   14.00
  -5   0   0  248.38   13.70
   5   0   0  243.48   17.10
  -6   0   0    9.00    5.70
  -6   0   0    1.30    3.10
  -6   0   0   -1.00    3.30
  -6   0   0    9.60    5.90
  -6   0   0    0.30    3.40
   6   0   0    0.90    2.10
  -7   0   0  210.98   21.70
  -7   0   0  249.88   18.40
  -7   0   0  222.08   17.00
  -7   0   0  196.28   21.10
   7   0   0  219.18   17.60
  -8   0   0  137.99   19.90
  -8   0   0  108.19   13.70
  -8   0   0   86.89   10.50
  -8   0   0   92.19   17.20
  -8   1   0   66.19   14.60
  -8   1   0   60.69   10.40
  -8   1   0   54.39   15.90
  -8   1   0   52.69    5.00
  -7   1   0   70.99    6.90
  -7   1   0  104.29   11.10
  -7   1   0   88.19    6.00
  -7   1   0  112.49   17.10
  -7   1   0   83.19    6.70
  -7   1   0   78.69   14.70
   6  -1   0   50.89    4.20
   6  -1   0   54.49    6.10
   6  -1   0   67.59    8.90
   6  -1   0   52.89    5.20
   6  -1   0   62.09    4.80
  -6   1   0   49.50    6.00
  -6   1   0   58.39    5.60
  -6   1   0   51.69    7.70
  -6   1   0   67.89    5.30
  -6   1   0   59.89    8.50
  -6   1   0   54.09    6.50
  -6   1   0   50.39   11.00
  -6   1   0   63.09    5.20
   5  -1   0   -0.30    2.50
   5  -1   0    2.90    2.40
   5  -1   0   -0.90    1.50
   5  -1   0   -1.10    1.90
   5  -1   0    0.70    1.90
  -5   1   0   -1.40    2.40
  -5   1   0   -0.50    2.00
  -5   1   0    0.60    1.90
  -5   1   0    2.40    1.70
  -5   1   0   -1.00    1.50
  -5   1   0    1.40    1.60
  -5   1   0   -1.40    4.00
  -5   1   0    3.20    2.20
  -5   1   0   -2.40    2.20
   4  -1   0  211.68   14.00
   4  -1   0  239.98   15.70
   4  -1   0  223.08   15.40
   4  -1   0  243.68   15.20
   4  -1   0  235.48   14.60
   4  -1   0  230.98   15.50
  -4   1   0  252.17   15.70
  -4   1   0  231.88   14.10
  -4   1   0  227.38   14.70
  -4   1   0  228.38   14.80
  -4   1   0  249.08   15.70
  -4   1   0  225.88   15.50
  -4   1   0  229.58   15.60
  -4   1   0  219.58   14.20
  -4   1   0  209.28   17.80
  -4   1   0  225.98   15.30
   3  -1   0 1890.01  104.49
   3  -1   0 2015.70  104.99
   3  -1   0 1905.21  104.59
   3  -1   0 1939.51  104.79
   3  -1   0 1918.71  104.79
   3  -1   0 1886.11  105.39
   3  -1   0 1982.10  107.09
  -3   1   0 1845.52  104.69
  -3   1   0 2018.00  104.99
  -3   1   0 1934.91  105.49
  -3   1   0 2047.00  104.99
  -3   1   0 1998.00  104.89
  -3   1   0 1962.40  105.39
  -3   1   0 2032.80  107.79
  -3   1   0 1973.40  104.99
  -3   1   0 1946.91  103.89
  -3   1   0 2016.20  103.49
   2  -1   0  469.65   27.20
   2  -1   0  448.66   26.20
   2  -1   0  445.46   25.20
   2  -1   0  424.66   26.20
   2  -1   0  444.36   26.00
   2  -1   0  430.76   26.00
  -2   1   0  479.15   25.50
  -2   1   0  457.15   26.20
  -2   1   0  433.76   26.30
  -2   1   0  439.86   27.20
  -2   1   0  450.45   25.10
  -2   1   0  479.15   25.50
  -2   1   0  437.96   26.10
  -2   1   0  466.85   23.90
   1  -1   0  349.57   21.20
   1  -1   0  378.56   21.50
   1  -1   0  371.66   20.40
   1  -1   0  373.36   19.60
   1  -1   0  356.76   21.30
  -1   1   0  373.16   21.30
  -1   1   0  356.36   21.40
  -1   1   0  336.27   21.20
  -1   1   0  374.66   21.50
  -1   1   0  382.96   19.60
   0  -1   0 2350.06  131.59
   0  -1   0 2527.35  131.59
   0   1   0 2591.94  131.59
  -1  -1   0 3180.38  171.58
  -1  -1   0 3335.27  172.98
   1   1   0 3165.38  171.58
   1   1   0 3391.96  173.08
  -2  -1   0  111.09    8.30
  -2  -1   0   98.19    7.40
  -2  -1   0  114.49    6.50
  -2  -1   0  118.49    7.00
  -2  -1   0  101.19    8.80
  -2  -1   0  112.79    7.00
  -2  -1   0  113.19    6.80
  -2  -1   0  112.49    6.90
  -2  -1   0  107.69    6.40
   2   1   0  106.79    6.40
   2   1   0   95.99    8.70
   2   1   0  103.49    6.90
   2   1   0  112.79    7.20
   2   1   0  105.49    6.70
   2   1   0  114.39    8.30
   2   1   0   98.09    6.70
   2   1   0  109.79    6.30
  -3  -1   0    8.00    1.20
  -3  -1   0   10.10    3.50
  -3  -1   0   10.60    1.10
  -3  -1   0    9.10    1.50
  -3  -1   0    6.20    1.40
  -3  -1   0    8.10    2.60
  -3  -1   0    9.40    2.00
  -3  -1   0   11.70    2.50
  -3  -1   0    8.00    1.80
   3   1   0    9.90    1.30
   3   1   0    9.20    2.80
   3   1   0    8.60    1.40
   3   1   0    9.00    2.10
   3   1   0   10.80    1.10
   3   1   0   14.10    3.90
   3   1   0    8.60    1.00
   3   1   0    8.80    2.00
  -4  -1   0  779.62   47.80
  -4  -1   0  834.42   45.40
  -4  -1   0  859.51   46.40
  -4  -1   0  849.91   45.90
  -4  -1   0  842.72   48.30
  -4  -1   0  794.92   47.80
  -4  -1   0  772.02   48.30
   4   1   0  823.42   45.30
   4   1   0  839.42   46.40
   4   1   0  803.32   47.80
  -5  -1   0    8.70    4.10
  -5  -1   0    1.00    1.70
  -5  -1   0    4.10    2.70
  -5  -1   0    0.60    3.00
  -5  -1   0    2.00    2.90
  -5  -1   0    0.70    3.60
  -5  -1   0    0.50    1.80
   5   1   0    2.00    2.30
   5   1   0    4.90    2.20
  -6  -1   0   31.70    7.20
  -6  -1   0   30.80    7.50
  -6  -1   0   38.90    8.50
  -6  -1   0   41.20    6.80
   6   1   0   22.70    5.40
  -7  -1   0  245.58   22.30
  -7  -1   0  253.87   20.80
  -7  -1   0  276.27   24.70
  -7  -1   0  261.77   19.90
   7   1   0  236.58   18.90
  -8  -1   0   71.99   16.30
  -8  -1   0   69.89   11.80
  -8  -1   0   46.90    9.20
   8   1   0   61.79    9.40
  -8   2   0    4.40    6.60
  -8   2   0   28.40   13.80
  -8   2   0   15.30    4.40
  -8   2   0   13.60   12.00
  -8   2   0   16.70    4.30
   7  -2   0   47.40    6.00
   7  -2   0   46.20    7.30
   7  -2   0   46.90    8.10
   7  -2   0   42.30    4.70
  -7   2   0   37.80    7.70
  -7   2   0   45.00    7.20
  -7   2   0   47.00   13.80
  -7   2   0   47.90   12.70
  -7   2   0   43.30    5.70
  -7   2   0   40.90    7.40
  -7   2   0   37.90    5.70
  -7   2   0   47.00    7.30
   6  -2   0  145.29   11.20
   6  -2   0  122.59   11.80
   6  -2   0  139.89   10.50
   6  -2   0  139.99   12.40
   6  -2   0  146.59   13.10
  -6   2   0  151.28   11.80
  -6   2   0  148.69   13.00
  -6   2   0  151.98   13.50
  -6   2   0  190.58   15.80
  -6   2   0  169.78   12.10
  -6   2   0  121.39   11.70
   5  -2   0    8.30    3.00
   5  -2   0    7.30    3.90
   5  -2   0   11.60    3.50
   5  -2   0    6.40    3.00
   5  -2   0   -0.10    3.70
  -5   2   0    5.40    2.60
  -5   2   0    6.20    5.70
  -5   2   0    7.00    2.60
  -5   2   0    9.20    3.10
  -5   2   0   10.40    3.80
  -5   2   0    8.50    2.70
  -5   2   0   10.50    3.60
  -5   2   0    3.80    3.90
  -5   2   0    7.20    3.40
   4  -2   0    4.70    2.40
   4  -2   0    3.40    2.20
   4  -2   0   -0.80    2.80
   4  -2   0   -0.10    2.50
   4  -2   0    1.70    2.80
   4  -2   0   -1.90    2.20
  -4   2   0   -1.40    1.10
  -4   2   0    4.50    3.90
  -4   2   0    0.90    1.70
  -4   2   0    0.10    1.30
  -4   2   0    0.10    2.40
  -4   2   0   -0.40    2.50
  -4   2   0    1.60    2.70
  -4   2   0    2.50    2.60
  -4   2   0    3.00    3.10
   3  -2   0 1797.62   95.39
   3  -2   0 1721.03   96.09
   3  -2   0 1701.53   96.69
   3  -2   0 1702.73   92.79
   3  -2   0 1709.73   95.49
   3  -2   0 1726.13   95.79
   3  -2   0 1635.14   93.69
  -3   2   0 1753.62   96.19
  -3   2   0 1735.93   95.69
  -3   2   0 1814.42   94.29
  -3   2   0 1798.92   93.99
  -3   2   0 1702.13   95.79
  -3   2   0 1813.92   92.79
  -3   2   0 1778.52   95.69
  -3   2   0 1737.43   97.19
   2  -2   0 1155.58   66.49
   2  -2   0 1170.18   66.79
   2  -2   0 1207.08   63.29
   2  -2   0 1162.08   66.79
   2  -2   0 1179.08   67.09
   2  -2   0 1206.38   64.79
   2  -2   0 1259.27   67.39
  -2   2   0 1173.28   66.79
  -2   2   0 1143.49   66.69
  -2   2   0 1175.58   67.09
  -2   2   0 1185.88   64.49
  -2   2   0 1227.08   65.29
  -2   2   0 1223.88   66.89
  -2   2   0 1268.77   67.49
   1  -2   0   14.40    2.10
   1  -2   0   16.50    4.00
   1  -2   0   14.70    2.50
   1  -2   0   13.30    3.20
   1  -2   0   16.20    3.30
   1  -2   0   15.50    3.40
   1  -2   0   15.90    3.60
  -1   2   0   17.00    2.60
  -1   2   0   17.40    3.70
  -1   2   0   16.50    2.80
  -1   2   0   13.70    3.40
  -1   2   0   21.10    4.10
  -1   2   0   16.60    3.50
   0  -2   0   26.50    4.60
   0  -2   0   29.80    3.60
   0  -2   0   30.10    4.30
   0  -2   0   38.70    4.50
   0  -2   0   33.40    4.90
   0  -2   0   33.00    4.70
   0  -2   0   31.70    2.80
   0   2   0   41.40    4.60
   0   2   0   34.10    5.00
   0   2   0   30.30    3.90
   0   2   0   31.00    4.90
   0   2   0   33.80    3.50
   0   2   0   37.80    4.60
  -1  -2   0   33.30    3.60
  -1  -2   0   35.20    5.00
  -1  -2   0   36.60    4.30
  -1  -2   0   29.30    4.30
  -1  -2   0   30.10    4.00
  -1  -2   0   40.30    5.80
   1   2   0   24.80    5.70
   1   2   0   32.00    2.30
   1   2   0   35.10    3.60
   1   2   0   25.40    3.90
   1   2   0   39.20    5.90
   1   2   0   31.20    4.30
   1   2   0   33.10    4.00
  -2  -2   0  134.29    7.40
  -2  -2   0  129.49    9.90
  -2  -2   0  112.99    8.90
  -2  -2   0  129.99    9.50
  -2  -2   0  127.59    9.40
  -2  -2   0  136.39   11.80
  -2  -2   0  133.69    9.40
  -2  -2   0  145.99    8.60
   2   2   0  129.59    9.80
   2   2   0  129.69    8.40
   2   2   0  145.69   11.90
   2   2   0  128.99    8.20
   2   2   0  132.09    9.10
   2   2   0  130.09    9.60
   2   2   0  123.89    9.10
   2   2   0  121.19    9.30
  -3  -2   0   52.29    4.60
  -3  -2   0   46.50    4.30
  -3  -2   0   48.10    5.00
  -3  -2   0   54.09    8.30
  -3  -2   0   48.00    4.90
  -3  -2   0   47.30    4.40
  -3  -2   0   56.29    6.50
   3   2   0   45.60    5.00
   3   2   0   57.99    4.40
   3   2   0   51.39    4.80
   3   2   0   51.79    8.60
   3   2   0   51.39    6.10
   3   2   0   47.50    4.00
   3   2   0   59.19    5.00
   3   2   0   59.69    4.80
  -4  -2   0   21.00    3.90
  -4  -2   0   12.60    2.70
  -4  -2   0   18.00    3.70
  -4  -2   0   18.00    5.00
  -4  -2   0   18.60    2.00
  -4  -2   0   17.40    2.00
  -4  -2   0   26.00    5.00
  -4  -2   0   19.80    3.00
  -4  -2   0   23.20    3.30
   4   2   0   20.90    3.30
   4   2   0   15.30    2.10
   4   2   0   19.60    3.70
   4   2   0   16.30    1.90
   4   2   0   16.50    1.70
  -5  -2   0   88.99    8.80
  -5  -2   0   98.89    9.30
  -5  -2   0   93.39    8.10
  -5  -2   0   89.19   10.50
  -5  -2   0  105.19   12.20
  -5  -2   0   81.79    7.70
   5   2   0  105.09    9.00
   5   2   0  108.79    8.20
  -6  -2   0   27.70    5.70
  -6  -2   0   26.60    5.40
  -6  -2   0   25.40    7.80
  -6  -2   0   23.00    6.70
   6   2   0   23.40    4.40
   6   2   0   28.40    5.80
  -7  -2   0   22.30    7.80
  -7  -2   0   21.80    8.30
  -7  -2   0   27.50    7.50
   7   2   0   16.20    3.80
   7   2   0   27.40    5.80
  -8  -2   0   31.90    9.40
  -8  -2   0   20.20   11.60
  -8  -2   0   35.40    7.80
  -8  -2   0   19.90    7.70
   8   2   0   29.80    6.30
   7  -3   0   36.70    6.80
   7  -3   0   41.20    8.40
   7  -3   0   26.70    5.60
   7  -3   0   40.40    7.70
  -7   3   0   61.89   11.50
  -7   3   0   49.99   14.10
  -7   3   0   30.80    8.60
  -7   3   0   41.00    7.70
  -7   3   0   28.70    6.20
  -7   3   0   26.40    6.30
   6  -3   0   38.00    6.40
   6  -3   0   40.30    8.30
   6  -3   0   40.90    6.50
   6  -3   0   27.70    6.50
  -6   3   0   40.60    8.60
  -6   3   0   35.70    7.50
  -6   3   0   41.70    8.00
  -6   3   0   29.20    6.50
  -6   3   0   51.59    8.20
  -6   3   0   53.59   10.70
   5  -3   0  106.99   11.80
   5  -3   0   89.19    9.20
   5  -3   0   97.49   14.30
   5  -3   0   87.89   10.10
   5  -3   0  101.19   10.90
   5  -3   0   89.79   11.50
  -5   3   0  102.29   12.00
  -5   3   0   94.99   11.60
  -5   3   0   91.59    8.10
  -5   3   0  107.89   11.40
  -5   3   0   88.09    9.80
  -5   3   0  121.29   11.70
  -5   3   0   92.09   14.60
   4  -3   0    2.80    3.70
   4  -3   0    1.40    2.10
   4  -3   0   -1.40    3.30
   4  -3   0    3.30    5.00
   4  -3   0    2.30    3.30
   4  -3   0    3.10    4.20
  -4   3   0   -0.80    3.80
  -4   3   0    1.90    2.20
  -4   3   0    0.90    3.50
  -4   3   0    1.80    3.30
  -4   3   0   -3.40    3.80
  -4   3   0    3.50    2.70
  -4   3   0   -1.40    3.00
   3  -3   0   74.79    6.80
   3  -3   0   65.19    9.60
   3  -3   0   77.89    9.20
   3  -3   0   83.29    9.80
   3  -3   0   53.89    8.40
   3  -3   0   84.99   11.40
  -3   3   0   68.89   10.00
  -3   3   0   64.99    7.00
  -3   3   0   63.29    9.40
  -3   3   0   72.99    8.90
  -3   3   0   81.09    6.90
  -3   3   0   72.29   10.50
   2  -3   0  308.27   21.60
   2  -3   0  293.67   21.70
   2  -3   0  326.87   22.50
   2  -3   0  311.07   19.40
   2  -3   0  316.67   22.10
   2  -3   0  287.57   17.60
   2  -3   0  321.17   22.00
  -2   3   0  292.97   21.40
  -2   3   0  292.27   21.60
  -2   3   0  308.37   20.10
  -2   3   0  302.47   21.90
  -2   3   0  336.97   22.20
  -2   3   0  308.97   22.20
   1  -3   0  280.17   18.60
   1  -3   0  291.57   19.00
   1  -3   0  306.97   21.20
   1  -3   0  306.97   21.40
   1  -3   0  279.87   21.00
   1  -3   0  307.87   16.40
   1  -3   0  302.47   20.20
   1  -3   0  305.37   21.10
  -1   3   0  293.67   21.00
  -1   3   0  310.27   20.20
   0  -3   0  464.65   30.20
   0  -3   0  459.35   30.30
   0  -3   0  502.05   29.70
   0  -3   0  476.95   27.00
   0  -3   0  486.05   28.80
   0  -3   0  514.45   30.60
   0  -3   0  457.05   30.30
   0   3   0  509.45   30.50
   0   3   0  482.45   28.30
   0   3   0  485.85   29.60
   0   3   0  500.75   30.80
   0   3   0  470.05   30.20
   0   3   0  441.96   30.10
  -1  -3   0    1.10    2.50
  -1  -3   0    1.90    2.50
  -1  -3   0    2.20    1.40
  -1  -3   0    0.60    2.00
  -1  -3   0    2.80    2.30
  -1  -3   0   -1.00    1.80
   1   3   0    0.30    2.10
   1   3   0   -2.40    1.90
   1   3   0    1.20    2.10
   1   3   0    4.10    2.30
   1   3   0    3.50    2.60
   1   3   0    0.40    1.10
  -2  -3   0   44.00    6.50
  -2  -3   0   55.79    6.00
  -2  -3   0   57.99    5.10
  -2  -3   0   58.09    6.60
  -2  -3   0   58.19    6.60
  -2  -3   0   44.00    8.10
  -2  -3   0   55.99    6.60
   2   3   0   48.60    8.00
   2   3   0   54.79    6.70
   2   3   0   51.19    6.40
   2   3   0   52.49    4.70
   2   3   0   52.39    6.10
  -3  -3   0  215.98   17.10
  -3  -3   0  175.08   12.80
  -3  -3   0  187.18    9.90
  -3  -3   0  173.28   13.60
  -3  -3   0  199.18   14.60
  -3  -3   0  182.58   13.50
  -3  -3   0  186.38   13.20
   3   3   0  185.28   11.90
   3   3   0  166.88   11.80
   3   3   0  191.48   12.80
   3   3   0  197.38   17.00
   3   3   0  178.48   13.50
   3   3   0  152.38   12.50
  -4  -3   0   49.50    5.10
  -4  -3   0   58.69    5.30
  -4  -3   0   64.39    4.50
  -4  -3   0   50.69    6.20
  -4  -3   0   52.09    5.90
  -4  -3   0   58.49    9.60
  -4  -3   0   52.89    6.00
  -4  -3   0   44.40    8.60
   4   3   0   55.49    4.80
   4   3   0   51.09    5.40
   4   3   0   55.59    6.00
   4   3   0   54.29    5.50
  -5  -3   0  238.38   21.10
  -5  -3   0  238.48   13.60
  -5  -3   0  242.88   17.50
  -5  -3   0  235.38   15.00
  -5  -3   0  238.88   14.70
  -5  -3   0  244.98   15.10
  -5  -3   0  237.68   13.50
   5   3   0  219.18   15.90
   5   3   0  213.08   14.20
   5   3   0  232.18   15.40
   5   3   0  216.58   13.00
   5   3   0  208.58   13.20
  -6  -3   0  228.28   15.40
  -6  -3   0  192.78   16.80
  -6  -3   0  236.18   19.40
  -6  -3   0  207.98   20.80
   6   3   0  223.08   16.60
   6   3   0  229.38   15.80
  -7  -3   0   51.99    9.00
  -7  -3   0   68.29   11.50
  -7  -3   0   33.60    6.30
   7   3   0   41.10    7.00
   7   3   0   48.70    7.10
  -8  -3   0   14.10   10.60
  -8  -3   0   10.00    9.50
  -8  -3   0   19.00    6.80
  -8  -3   0   12.90    5.50
   8   3   0   10.80    4.00
   8   3   0   10.20    3.80
   7  -4   0   57.09   10.00
   7  -4   0   45.30    9.60
   7  -4   0   37.40   11.10
   7  -4   0   34.50    8.00
   7  -4   0   42.00   12.60
  -7   4   0   47.50   10.60
  -7   4   0   26.60    7.80
  -7   4   0   45.00   10.40
  -7   4   0   30.40    7.70
  -7   4   0   81.29   16.30
   6  -4   0   -5.20    3.90
   6  -4   0    1.50    5.70
   6  -4   0   -0.60    5.80
   6  -4   0   -3.40    7.90
   6  -4   0    6.30    5.20
  -6   4   0    6.40    5.20
  -6   4   0    1.10    5.50
  -6   4   0   -4.20    5.20
  -6   4   0   -1.40    7.40
  -6   4   0   -2.10    7.70
  -6   4   0    3.70    6.20
   5  -4   0  231.38   20.60
   5  -4   0  235.38   17.70
   5  -4   0  253.27   20.60
   5  -4   0  225.58   22.10
   5  -4   0  257.37   23.80
  -5   4   0  230.48   23.20
  -5   4   0  252.17   21.50
  -5   4   0  257.67   19.50
  -5   4   0  259.47   21.10
  -5   4   0  222.38   21.60
   4  -4   0  506.95   35.70
   4  -4   0  536.75   31.40
   4  -4   0  508.45   35.30
   4  -4   0  499.25   34.70
   4  -4   0  473.15   33.80
   4  -4   0  450.55   34.10
  -4   4   0  523.25   34.90
  -4   4   0  526.85   35.60
  -4   4   0  511.05   32.60
  -4   4   0  518.25   35.10
  -4   4   0  450.75   30.40
  -4   4   0  533.15   35.40
  -4   4   0  543.25   36.70
   3  -4   0  516.55   35.20
   3  -4   0  504.25   35.00
   3  -4   0  541.45   35.60
   3  -4   0  506.85   27.80
   3  -4   0  545.15   36.20
   3  -4   0  565.84   35.50
   3  -4   0  495.15   31.30
  -3   4   0  571.94   35.80
  -3   4   0  466.25   34.50
  -3   4   0  487.05   35.20
  -3   4   0  536.95   32.90
  -3   4   0  514.95   35.10
  -3   4   0  504.15   30.70
  -3   4   0  533.95   35.30
   2  -4   0  158.58   15.00
   2  -4   0  172.18   15.30
   2  -4   0  148.29   10.80
   2  -4   0  154.78   12.00
   2  -4   0  137.09   14.10
   2  -4   0  152.48   14.90
   2  -4   0  164.88   14.50
  -2   4   0  141.79   14.60
  -2   4   0  139.19   13.60
  -2   4   0  142.49   14.50
  -2   4   0  143.79   14.60
  -2   4   0  139.89   14.40
   1  -4   0  315.47   18.00
   1  -4   0  330.27   24.30
   1  -4   0  326.07   24.20
   1  -4   0  304.87   23.50
   1  -4   0  347.17   22.90
   1  -4   0  322.87   21.50
   1  -4   0  315.07   23.70
   1  -4   0  307.87   21.20
  -1   4   0  295.67   23.10
  -1   4   0  307.37   23.60
  -1   4   0  344.17   24.30
  -1   4   0  349.17   22.50
   0  -4   0  141.39   12.90
   0  -4   0  135.09   12.80
   0  -4   0  121.09   11.40
   0  -4   0  128.29   11.10
   0  -4   0  133.29    9.00
   0  -4   0  105.69   11.90
   0  -4   0  125.99   12.90
   0   4   0  119.29   10.20
   0   4   0  127.39   12.50
   0   4   0  114.49   11.40
   0   4   0  112.09   12.10
   0   4   0  125.29   12.60
  -1  -4   0   97.19   11.00
  -1  -4   0  112.19    9.00
  -1  -4   0  108.99   11.40
  -1  -4   0  117.09   11.80
  -1  -4   0   98.79   11.10
  -1  -4   0  115.39   11.30
  -1  -4   0   96.29    9.10
   1   4   0  113.19   11.80
   1   4   0  108.09    8.60
   1   4   0  118.49   11.50
   1   4   0  107.29   12.60
   1   4   0  115.19   11.60
  -2  -4   0   46.90    7.90
  -2  -4   0   52.79    5.60
  -2  -4   0   55.29    8.40
  -2  -4   0   31.90    6.50
  -2  -4   0   29.40    7.20
  -2  -4   0   48.80    6.20
  -2  -4   0   38.50    8.10
   2   4   0   43.90    4.40
   2   4   0   45.50    3.00
   2   4   0   32.50    7.60
   2   4   0   40.60    7.40
   2   4   0   43.00    7.20
   2   4   0   42.60    7.80
  -3  -4   0  110.89   10.90
  -3  -4   0  118.29   10.80
  -3  -4   0  110.59   10.50
  -3  -4   0  119.09    9.30
  -3  -4   0  119.69   13.50
  -3  -4   0  122.89   10.90
  -3  -4   0  119.09   11.60
   3   4   0  101.19   10.30
   3   4   0  110.59    8.20
   3   4   0   79.69   13.20
   3   4   0  112.39    8.50
   3   4   0   97.39   10.90
   3   4   0  108.49   10.10
  -4  -4   0 1063.59   64.49
  -4  -4   0  991.70   58.99
  -4  -4   0 1073.49   58.19
  -4  -4   0 1046.70   57.99
  -4  -4   0  986.80   59.19
  -4  -4   0 1026.60   60.69
   4   4   0  984.10   57.59
   4   4   0 1033.40   57.29
   4   4   0  973.80   58.49
   4   4   0 1050.49   56.99
   4   4   0 1031.60   56.99
  -5  -4   0   25.80    4.20
  -5  -4   0   22.50    5.10
  -5  -4   0   25.10    8.40
  -5  -4   0   22.90    4.00
  -5  -4   0   34.00    6.00
   5   4   0   21.20    5.10
   5   4   0   26.70    4.20
   5   4   0   27.80    4.90
   5   4   0   24.00    3.70
   5   4   0   20.10    4.10
   5   4   0   26.10    4.70
  -6  -4   0   84.29    7.90
  -6  -4   0   86.39    8.00
  -6  -4   0   78.59    6.10
  -6  -4   0   93.59   10.80
  -6  -4   0   94.29    6.10
  -6  -4   0   71.29   13.70
  -6  -4   0   75.09    6.00
   6   4   0   69.59    7.80
   6   4   0   81.99    5.80
   6   4   0   73.09    4.90
   6   4   0   73.99    6.50
   6   4   0   78.69    8.60
   6   4   0   70.29    5.10
  -7  -4   0  248.58   22.30
  -7  -4   0  209.08   14.60
  -7  -4   0  218.48   20.00
  -7  -4   0  257.17   26.00
   7   4   0  245.78   18.50
   7   4   0  265.37   17.80
   6  -5   0  107.99   17.60
   6  -5   0  104.99   16.50
   6  -5   0  111.29   14.80
   6  -5   0   90.69   17.20
   6  -5   0  131.59   17.50
   6  -5   0   78.99   11.40
  -6   5   0   94.89   14.70
  -6   5   0  101.69   14.70
  -6   5   0  106.29   17.30
  -6   5   0  116.99   18.30
  -6   5   0  117.59   19.70
   5  -5   0  364.96   23.90
   5  -5   0  329.57   28.70
   5  -5   0  343.27   28.20
  -5   5   0  373.26   30.20
  -5   5   0  361.36   28.80
  -5   5   0  270.97   26.00
  -5   5   0  326.87   25.20
  -5   5   0  329.77   29.50
  -5   5   0  288.57   26.20
   4  -5   0  698.63   48.70
   4  -5   0  742.73   48.80
   4  -5   0  719.73   49.10
   4  -5   0  756.32   49.60
   4  -5   0  763.92   50.19
   4  -5   0  744.43   44.40
  -4   5   0  756.02   49.70
  -4   5   0  773.32   54.69
   3  -5   0  634.74   39.40
   3  -5   0  631.64   43.60
   3  -5   0  612.44   35.80
   3  -5   0  694.53   45.00
   3  -5   0  660.83   43.70
   3  -5   0  690.23   44.70
   3  -5   0  593.14   42.40
  -3   5   0  634.94   43.60
  -3   5   0  666.43   44.80
  -3   5   0  692.73   44.50
  -3   5   0  622.64   44.30
  -3   5   0  704.03   43.90
   2  -5   0   -1.10    4.60
   2  -5   0   -1.50    5.00
   2  -5   0   -1.90    4.70
   2  -5   0   -1.20    3.70
   2  -5   0   -0.20    3.60
   2  -5   0    3.20    3.30
  -2   5   0    2.40    4.80
  -2   5   0    0.70    4.80
  -2   5   0    0.00    4.30
  -2   5   0   -1.50    3.20
  -2   5   0    0.50    4.80
   1  -5   0  250.97   20.50
   1  -5   0  188.98   19.30
   1  -5   0  228.98   18.50
   1  -5   0  234.08   20.00
   1  -5   0  227.48   20.20
   1  -5   0  215.98   17.00
   1  -5   0  220.48   17.10
   1  -5   0  214.68   13.10
  -1   5   0  237.28   17.80
  -1   5   0  224.68   20.30
  -1   5   0  205.98   19.20
  -1   5   0  220.78   19.80
  -1   5   0  216.88   19.50
   0  -5   0  587.64   36.30
   0  -5   0  531.45   36.70
   0  -5   0  578.14   39.20
   0  -5   0  608.44   39.10
   0  -5   0  579.84   38.90
   0  -5   0  595.24   39.00
   0   5   0  587.14   38.60
   0   5   0  526.85   34.60
   0   5   0  571.94   38.90
   0   5   0  571.14   38.50
  -1  -5   0  493.95   30.40
  -1  -5   0  519.25   33.80
  -1  -5   0  459.45   32.50
  -1  -5   0  468.95   33.00
  -1  -5   0  458.85   32.70
  -1  -5   0  493.55   29.00
   1   5   0  424.16   32.20
   1   5   0  436.56   28.50
   1   5   0  462.05   33.00
   1   5   0  493.05   32.70
   1   5   0  475.45   33.00
  -2  -5   0   47.30    6.70
  -2  -5   0   32.70    7.60
  -2  -5   0   23.10    6.70
  -2  -5   0   31.90    7.30
  -2  -5   0   35.40    7.40
  -2  -5   0   36.30    8.80
  -2  -5   0   39.40    6.70
   2   5   0   33.70    7.00
   2   5   0   41.60    8.80
   2   5   0   40.40    3.30
   2   5   0   34.40    4.30
   2   5   0   40.80    8.10
  -3  -5   0  497.15   32.20
  -3  -5   0  427.26   32.00
  -3  -5   0  464.65   32.40
  -3  -5   0  452.75   34.80
  -3  -5   0  465.35   31.50
  -3  -5   0  508.15   31.50
  -3  -5   0  473.35   29.30
   3   5   0  498.25   32.60
   3   5   0  453.15   28.00
   3   5   0  485.55   31.50
  -4  -5   0  951.30   56.29
  -4  -5   0 1003.10   61.39
  -4  -5   0  941.21   54.59
  -4  -5   0  938.01   54.79
  -4  -5   0  896.11   55.59
  -4  -5   0  963.80   53.09
   4   5   0  942.61   54.39
   4   5   0  892.31   53.59
   4   5   0  897.51   55.19
   4   5   0  839.22   55.49
   4   5   0  901.71   51.59
  -5  -5   0  114.99   13.00
  -5  -5   0  120.69   11.40
  -5  -5   0  115.09   10.70
  -5  -5   0  132.69   11.00
  -5  -5   0   91.79   15.40
  -5  -5   0  105.79   12.10
   5   5   0  132.09   11.80
   5   5   0  126.89   12.80
   5   5   0  125.99   10.90
   5   5   0  100.79   11.60
   5   5   0  127.09   10.40
   5   5   0  121.49   10.20
  -6  -5   0   26.10    4.70
  -6  -5   0   38.80    8.50
  -6  -5   0   39.70   12.00
  -6  -5   0   32.90    7.00
  -6  -5   0   31.40    4.60
  -6  -5   0   29.60    7.00
   6   5   0   28.20    5.00
   6   5   0   22.60    4.90
   6   5   0   29.50    4.10
   6   5   0   36.80    5.10
   6   5   0   29.00    5.30
  -7  -5   0  142.29    8.10
  -7  -5   0  149.79   22.80
  -7  -5   0  138.79   15.00
  -7  -5   0  134.49   10.00
  -7  -5   0  116.69    8.60
   7   5   0  138.99   12.90
   7   5   0  148.39   12.40
   6  -6   0   82.39   17.30
   6  -6   0  106.29   17.50
   6  -6   0  134.59   19.70
   6  -6   0  118.79   20.10
  -6   6   0  101.39   18.40
  -6   6   0  113.99   20.40
  -6   6   0  111.29   17.10
  -6   6   0   84.59   18.20
  -6   6   0   82.19   15.80
   5  -6   0  101.39   15.80
   5  -6   0  118.39   18.40
   5  -6   0   99.79   17.50
   5  -6   0  100.19   17.20
   5  -6   0   90.19   17.80
   5  -6   0  104.49   12.30
  -5   6   0   91.49   17.70
  -5   6   0   99.19   17.50
  -5   6   0   93.19   15.50
  -5   6   0  126.39   18.10
  -5   6   0   77.39   14.70
   4  -6   0  194.08   20.40
   4  -6   0  165.48   18.90
   4  -6   0  165.18   19.90
   4  -6   0  157.88   19.00
   4  -6   0  159.08   19.20
  -4   6   0  124.79   18.70
  -4   6   0  162.28   19.00
  -4   6   0  190.08   21.00
  -4   6   0  137.59   19.80
  -4   6   0  167.28   20.10
   3  -6   0  289.17   24.70
   3  -6   0  301.27   17.90
   3  -6   0  287.57   25.90
   3  -6   0  264.97   20.40
   3  -6   0  270.37   25.70
   3  -6   0  259.07   25.00
  -3   6   0  267.57   25.50
  -3   6   0  209.78   23.20
  -3   6   0  222.78   23.40
  -3   6   0  267.57   26.40
  -3   6   0  279.47   25.00
   2  -6   0  411.86   27.50
   2  -6   0  368.96   32.00
   2  -6   0  408.96   33.40
   2  -6   0  409.36   31.50
   2  -6   0  466.95   29.60
   2  -6   0  423.76   33.60
   2  -6   0  423.16   32.90
  -2   6   0  403.86   30.10
  -2   6   0  448.26   33.70
  -2   6   0  453.55   33.60
  -2   6   0  431.96   33.30
  -2   6   0  430.76   33.60
   1  -6   0   25.30    6.20
   1  -6   0   26.20    7.50
   1  -6   0   40.50    8.20
   1  -6   0   36.10    3.60
   1  -6   0   32.40    9.40
   1  -6   0   27.80    9.20
   1  -6   0   40.90   10.60
   1  -6   0   23.70    8.30
  -1   6   0   35.60    9.10
  -1   6   0   25.10    8.10
  -1   6   0   28.30    7.20
  -1   6   0   32.90    7.20
  -1   6   0   41.90    9.60
   0  -6   0    7.00    4.40
   0  -6   0   11.30    6.20
   0  -6   0    4.80    4.40
   0  -6   0   10.00    6.40
   0  -6   0   -0.70    5.60
   0  -6   0    6.70    2.70
   0  -6   0    4.10    5.70
   0  -6   0    1.80    4.40
   0   6   0   10.20    6.70
   0   6   0    4.50    3.30
   0   6   0    4.30    5.30
   0   6   0   16.50    7.00
   0   6   0   11.40    6.70
  -1  -6   0 1052.69   65.89
  -1  -6   0 1043.70   65.39
  -1  -6   0 1045.10   64.79
  -1  -6   0 1027.50   61.79
  -1  -6   0 1070.19   65.19
  -1  -6   0 1074.19   59.79
  -1  -6   0 1055.69   65.49
   1   6   0 1104.99   60.19
   1   6   0 1026.30   65.09
   1   6   0 1007.60   64.69
   1   6   0  998.80   64.29
  -2  -6   0  249.58   18.50
  -2  -6   0  233.58   21.50
  -2  -6   0  245.58   22.90
  -2  -6   0  202.48   20.10
  -2  -6   0  235.58   18.10
  -2  -6   0  223.48   20.90
  -2  -6   0  199.48   19.70
   2   6   0  266.87   21.50
   2   6   0  241.08   15.70
   2   6   0  224.78   20.50
   2   6   0  242.28   14.10
   2   6   0  209.88   21.00
  -3  -6   0   82.99   12.00
  -3  -6   0   73.09   13.00
  -3  -6   0   44.90    9.80
  -3  -6   0   68.59   11.80
  -3  -6   0   50.09   11.50
  -3  -6   0   46.10    7.80
  -3  -6   0   65.29    9.80
   3   6   0   52.39    9.80
   3   6   0   63.09   10.40
   3   6   0   58.59    9.50
   3   6   0   61.49   11.80
   3   6   0   64.79   11.20
  -4  -6   0  236.98   22.50
  -4  -6   0  302.27   25.40
  -4  -6   0  318.37   24.20
  -4  -6   0  226.28   19.20
  -4  -6   0  286.37   22.40
  -4  -6   0  269.57   26.60
   4   6   0  298.57   23.30
   4   6   0  259.17   21.30
   4   6   0  296.57   21.90
   4   6   0  300.97   19.00
   4   6   0  262.47   17.80
  -5  -6   0   67.19   11.50
  -5  -6   0   45.40   10.30
  -5  -6   0   66.19    9.40
  -5  -6   0   69.79   10.10
  -5  -6   0   74.69   16.30
  -5  -6   0   75.89   10.70
   5   6   0   56.89    8.90
   5   6   0   76.29    7.70
   5   6   0   72.79   10.90
   5   6   0   54.29    8.50
   5   6   0   67.09    7.40
  -6  -6   0   -1.60    3.60
  -6  -6   0   -0.90    5.20
  -6  -6   0   -8.50    9.60
  -6  -6   0    2.30    6.90
  -6  -6   0   -2.70    3.80
  -6  -6   0   -4.20    5.50
   6   6   0    1.40    3.30
   6   6   0   -1.50    2.10
   6   6   0   -2.40    5.10
   6   6   0    1.20    2.40
   6   6   0   -1.50    4.30
   6   6   0    5.00    7.00
   5  -7   0   21.70   11.40
   5  -7   0   13.90   11.50
   5  -7   0    4.80   11.10
   5  -7   0   53.89   27.10
   5  -7   0   23.40   12.70
  -5   7   0    5.50   11.20
  -5   7   0   21.70   13.30
  -5   7   0    6.10   11.00
  -5   7   0   22.50   11.50
   4  -7   0   43.90   12.90
   4  -7   0   25.60   10.60
   4  -7   0   31.80   12.40
   4  -7   0   48.90    9.50
   4  -7   0   43.80   15.20
   4  -7   0   54.99   14.20
  -4   7   0   47.90   13.40
  -4   7   0   26.60   10.90
  -4   7   0   52.09   19.40
  -4   7   0   41.60   11.60
  -4   7   0   48.40   12.30
   3  -7   0    6.80    3.10
   3  -7   0    5.10    8.30
   3  -7   0    9.10    6.10
   3  -7   0    5.60    8.80
   3  -7   0   11.60   10.50
   3  -7   0   14.30    9.30
  -3   7   0   10.50    6.60
  -3   7   0   10.10    8.50
  -3   7   0    1.90    8.40
  -3   7   0    5.90    8.30
  -3   7   0    6.50    8.70
   2  -7   0  129.79   17.90
   2  -7   0  127.79   19.10
   2  -7   0  126.29   13.10
   2  -7   0  104.89   17.60
   2  -7   0  145.89   14.80
   2  -7   0  103.39   17.80
   2  -7   0  132.89   19.20
  -2   7   0   98.49   18.40
  -2   7   0  125.39   18.10
  -2   7   0  131.49   14.70
  -2   7   0  116.69   18.70
  -2   7   0  130.99   20.20
   1  -7   0  193.58   18.50
   1  -7   0  206.08   18.80
   1  -7   0  162.48   18.90
   1  -7   0  174.38   21.80
   1  -7   0  219.18   22.40
   1  -7   0  206.98   12.70
   1  -7   0  219.68   22.00
   1  -7   0  227.68   22.90
  -1   7   0  195.38   22.00
  -1   7   0  157.68   20.70
  -1   7   0  204.08   22.00
  -1   7   0  223.88   18.70
  -1   7   0  207.48   22.40
   0  -7   0   69.99    7.10
   0  -7   0   69.49   13.20
   0  -7   0   74.99   11.90
   0  -7   0   62.19   14.30
   0  -7   0   84.99   13.20
   0  -7   0   85.89   12.60
   0  -7   0   77.09   15.20
   0  -7   0   88.29   15.10
   0   7   0   57.89    9.70
   0   7   0   70.79   13.80
   0   7   0   56.29   12.40
   0   7   0   76.09   14.50
   0   7   0   62.09   13.50
  -1  -7   0  363.26   26.10
  -1  -7   0  371.26   29.80
  -1  -7   0  334.87   28.90
  -1  -7   0  344.37   29.00
  -1  -7   0  339.17   28.10
  -1  -7   0  304.97   22.00
  -1  -7   0  259.97   27.20
   1   7   0  316.97   27.60
   1   7   0  334.57   28.50
   1   7   0  306.57   22.40
   1   7   0  378.06   29.60
   1   7   0  314.37   28.60
  -2  -7   0  353.26   29.70
  -2  -7   0  304.07   29.40
  -2  -7   0  381.36   25.50
  -2  -7   0  359.96   29.60
  -2  -7   0  388.46   30.70
  -2  -7   0  330.47   26.10
  -2  -7   0  333.27   32.40
   2   7   0  382.66   22.80
   2   7   0  361.46   30.20
   2   7   0  333.77   29.30
   2   7   0  379.46   23.10
   2   7   0  379.16   29.30
  -3  -7   0    4.40    7.40
  -3  -7   0    7.60    8.20
  -3  -7   0   17.70    7.50
  -3  -7   0    9.90    5.20
  -3  -7   0   -3.30    7.80
  -3  -7   0   -4.30    5.70
   3   7   0    3.90    6.50
   3   7   0    3.90    2.00
   3   7   0    7.70    7.00
   3   7   0    8.00    7.50
   3   7   0   11.10    7.10
  -4  -7   0    4.60    8.60
  -4  -7   0   26.60    8.20
  -4  -7   0   13.80    6.20
  -4  -7   0   10.10    8.10
  -4  -7   0    8.80    8.50
  -4  -7   0   17.80    8.20
   4   7   0   17.40    7.40
   4   7   0    9.10    3.20
   4   7   0   13.90    4.00
  -5  -7   0  237.58   20.20
  -5  -7   0  242.88   27.50
  -5  -7   0  198.18   22.00
  -5  -7   0  228.68   19.80
  -5  -7   0  190.38   21.60
   5   7   0  203.38   23.10
   5   7   0  202.98   21.60
   5   7   0  235.38   16.40
   5   7   0  206.78   19.40
   5   7   0  207.88   18.40
   5   7   0  212.88   16.30
  -6  -7   0   93.99   12.10
  -6  -7   0   83.69   19.00
  -6  -7   0  101.49   12.20
  -6  -7   0   80.19   13.90
  -6  -7   0   78.89   15.10
   6   7   0   81.89   11.30
   6   7   0   77.49    8.90
   6   7   0   61.99   12.60
   6   7   0  100.19    9.90
   6   7   0   81.29   12.30
   4  -8   0   39.90   14.80
   4  -8   0   72.69   12.40
   4  -8   0   91.59   18.20
   4  -8   0   88.19   18.40
   4  -8   0   67.19   18.50
   4  -8   0   80.69   19.70
   4  -8   0   50.39    5.30
  -4   8   0   54.09   15.60
  -4   8   0   71.29   18.70
  -4   8   0   86.49   17.80
  -4   8   0   63.99   17.20
  -4   8   0   39.10   15.70
   3  -8   0   33.90   12.00
   3  -8   0   21.70    5.80
   3  -8   0   28.20   12.30
   3  -8   0   15.70   12.50
   3  -8   0    9.80   13.10
   3  -8   0   23.80   12.60
   3  -8   0   18.20   14.30
  -3   8   0   17.90   12.00
  -3   8   0   30.60   13.00
  -3   8   0   20.90    9.80
  -3   8   0   15.50   13.00
  -3   8   0   37.80   15.30
   2  -8   0  189.48   24.00
   2  -8   0  137.89   20.20
   2  -8   0  142.69   15.80
   2  -8   0  136.79   23.50
   2  -8   0  168.58   22.00
   2  -8   0  166.98   24.70
  -2   8   0  158.78   18.80
  -2   8   0  178.48   21.10
  -2   8   0  111.09   20.30
  -2   8   0  133.69   22.00
  -2   8   0  185.68   22.60
   1  -8   0   56.69    5.10
   1  -8   0   57.69   15.40
   1  -8   0   48.20   16.20
   1  -8   0   51.59   12.40
   1  -8   0   53.29    9.90
   1  -8   0   25.70   10.40
   1  -8   0   65.89   14.40
  -1   8   0   73.59   15.50
  -1   8   0   35.60   13.40
  -1   8   0   74.09   15.30
  -1   8   0   62.99   11.00
   0  -8   0    9.50    7.80
   0  -8   0    0.00    8.40
   0  -8   0    1.60    3.20
   0  -8   0   -6.30    9.30
   0  -8   0    7.70    9.20
   0  -8   0    1.10    7.00
   0   8   0   -0.10    7.50
   0   8   0   -7.60    9.50
   0   8   0    8.80    9.30
   0   8   0   16.00    9.30
  -1  -8   0  191.18   15.60
  -1  -8   0  150.08   22.40
  -1  -8   0  191.48   22.00
  -1  -8   0  156.98   23.50
  -1  -8   0  168.78   20.60
  -1  -8   0  157.98   22.70
  -1  -8   0  159.48   18.60
   1   8   0  196.18   22.40
   1   8   0  214.98   34.70
   1   8   0  188.18   22.70
   1   8   0  186.68   22.70
   1   8   0  194.68   16.50
  -2  -8   0    7.90    8.40
  -2  -8   0    8.30    7.80
  -2  -8   0    4.10    7.40
  -2  -8   0    1.00    7.60
  -2  -8   0    2.90    8.80
  -2  -8   0    7.70    9.50
   2   8   0    7.20    8.50
   2   8   0    9.30    3.60
   2   8   0    7.00    9.60
   2   8   0   -1.80   10.20
   2   8   0    5.40    6.50
   2   8   0    5.80    2.70
  -3  -8   0   19.00    7.70
  -3  -8   0   17.10    8.90
  -3  -8   0   23.50   11.30
  -3  -8   0    8.60   10.00
  -3  -8   0   15.70    9.40
   3   8   0   24.70    5.10
   3   8   0   37.40   11.60
   3   8   0   26.50   10.20
   3   8   0   17.50   10.60
   3   8   0   20.20    9.40
  -4  -8   0    9.60   10.90
  -4  -8   0   -9.40   10.70
  -4  -8   0    3.80    8.20
  -4  -8   0   -9.30   10.60
  -4  -8   0   -2.50    6.90
  -4  -8   0   -6.50    7.10
   4   8   0   -3.30    7.50
   4   8   0   -6.20    8.90
   4   8   0    2.20    2.10
   4   8   0    2.60    2.90
   4   8   0   -6.20    9.60
  -5  -8   0    8.90    8.40
  -5  -8   0   14.90   11.70
  -5  -8   0   17.50    8.20
  -5  -8   0    6.80   10.10
   5   8   0   -0.20    9.00
   5   8   0   21.20    5.00
   5   8   0    9.70    8.10
   5   8   0   15.50    3.80
   5   8   0    8.30   13.30
   5   8   0   16.40   11.90
   2  -9   0    7.90    7.70
   2  -9   0   20.00   10.20
   2  -9   0   21.20   19.30
   2  -9   0    7.90   13.60
   2  -9   0   -6.60   15.60
   2  -9   0   14.50   11.50
   2  -9   0   15.80   13.50
  -2   9   0   21.10   15.80
  -2   9   0  -13.70   12.90
  -2   9   0   17.30   12.60
  -2   9   0    9.70    8.70
  -2   9   0   25.90   15.50
   1  -9   0  207.28   22.10
   1  -9   0  155.88   25.10
   1  -9   0  161.58   24.00
   1  -9   0  129.49   25.10
   1  -9   0  120.49   19.70
   1  -9   0  179.48   24.70
   1  -9   0  170.48   19.60
  -1   9   0  191.28   26.60
  -1   9   0  141.59   24.20
  -1   9   0  186.88   25.90
  -1   9   0  143.09   19.40
  -1   9   0  161.88   25.00
   0  -9   0   50.29    7.60
   0  -9   0   63.29   16.60
   0  -9   0   65.79   16.80
   0  -9   0   49.40   19.50
   0  -9   0   93.69   16.50
   0  -9   0   74.39   14.30
   0  -9   0   61.99   13.60
   0  -9   0   70.29   14.60
   0   9   0   39.50   13.20
   0   9   0   57.29   16.00
   0   9   0   59.49   15.00
   0   9   0   50.89    9.80
   0   9   0   63.59   14.50
  -1  -9   0   22.20   11.50
  -1  -9   0    6.00   12.40
  -1  -9   0   -3.10    9.50
  -1  -9   0   14.50    6.40
  -1  -9   0   17.90   13.30
  -1  -9   0   20.80   13.20
  -1  -9   0   12.10   10.70
  -1  -9   0   39.90   11.80
   1   9   0   20.40   13.00
   1   9   0   23.90    6.50
   1   9   0   24.90   15.60
   1   9   0   21.80    7.40
   1   9   0   23.20   11.80
   1   9   0   26.20   12.50
   1   9   0   25.40    8.00
  -2  -9   0   54.39   17.70
  -2  -9   0   70.09   16.60
  -2  -9   0   51.99   16.70
  -2  -9   0   84.99   16.20
  -2  -9   0   47.00   13.30
  -2  -9   0   73.89   16.70
   2   9   0   58.99   15.30
   2   9   0   85.69   19.40
   2   9   0   82.59    9.60
   2   9   0   87.99    8.90
   2   9   0   92.99   18.20
   2   9   0   89.39    7.90
   2   9   0   77.59   17.70
  -3  -9   0   73.29   16.50
  -3  -9   0   90.59   16.60
  -3  -9   0  103.89   19.60
  -3  -9   0   82.49   19.40
  -3  -9   0   72.99   16.60
  -3  -9   0   63.79   13.30
   3   9   0   76.69   18.00
   3   9   0  103.59   19.40
   3   9   0   65.09   15.00
   3   9   0   89.79    9.20
   3   9   0   80.59   18.00
   3   9  -1   19.80   14.40
   3   9  -1   31.30   17.20
   3   9  -1   13.40   11.40
   3   9  -1   14.20   11.20
   3   9  -1   16.40    4.70
  -3  -9   1   27.70   13.50
  -3  -9   1   11.50   14.50
  -3  -9   1    2.70   13.40
  -3  -9   1   24.20   10.30
  -3  -9   1   15.90   13.50
  -3  -9   1    7.10   12.10
   2   9  -1   48.00    5.60
   2   9  -1   36.00    6.20
   2   9  -1   18.40   13.50
   2   9  -1   36.40   13.70
   2   9  -1   19.90   14.50
   2   9  -1   28.50   11.90
  -2  -9   1   47.70   13.00
  -2  -9   1    6.60   13.20
  -2  -9   1   20.40   14.10
  -2  -9   1   19.80   10.20
  -2  -9   1   37.60   12.80
  -2  -9   1   33.00   13.40
   1   9  -1   85.49   18.00
   1   9  -1   80.59   19.10
   1   9  -1   60.79   14.70
   1   9  -1   67.09    7.40
   1   9  -1   70.69   10.50
  -1  -9   1   62.99   15.90
  -1  -9   1   25.60   15.60
  -1  -9   1   46.80   12.90
  -1  -9   1   58.79   15.70
  -1  -9   1   37.50   14.90
  -1  -9   1   57.89   16.70
   0   9  -1   30.20   13.20
   0   9  -1    0.10   13.80
   0   9  -1   42.90   13.60
   0   9  -1   30.00    8.70
   0   9  -1   15.50    8.50
   0   9  -1   20.30   12.80
   0  -9   1   22.30   15.30
   0  -9   1   12.70   12.00
   0  -9   1    5.20   13.30
   0  -9   1    8.60   10.40
   0  -9   1   20.10   10.70
   0  -9   1    8.90    4.90
   0  -9   1   44.30   14.10
   0  -9   1    6.70    9.20
  -1   9  -1  -23.20   12.90
  -1   9  -1   30.20   15.30
  -1   9  -1    3.20   11.10
  -1   9  -1    8.80    8.50
  -1   9  -1   -4.40   11.70
  -1   9  -1   10.60    8.20
   1  -9   1    8.90   11.90
   1  -9   1    9.50    9.40
   1  -9   1   -1.90   14.00
   1  -9   1    0.90   12.70
   1  -9   1    8.60    7.40
   1  -9   1   -1.00   11.20
   1  -9   1    4.70   13.30
  -2   9  -1   59.79   17.30
  -2   9  -1   53.39   17.50
  -2   9  -1   51.99   13.90
  -2   9  -1   25.20   16.40
  -2   9  -1   62.79   12.80
  -2   9  -1   63.39   17.20
   2  -9   1   55.49   16.80
   2  -9   1   42.00   11.20
   2  -9   1   37.60    9.50
   2  -9   1   47.00   21.20
   2  -9   1   26.20   14.00
   2  -9   1   18.60   16.80
   4   8  -1  205.98   24.70
   4   8  -1  238.18   21.80
   4   8  -1  200.18   15.30
   4   8  -1  218.18   15.10
   4   8  -1  204.68   21.20
  -4  -8   1  147.79   23.20
  -4  -8   1  183.18   25.20
  -4  -8   1  184.48   20.30
  -4  -8   1  213.38   28.30
  -4  -8   1  183.48   20.70
  -4  -8   1  145.69   19.10
   3   8  -1   -1.80    9.10
   3   8  -1   -9.40    9.30
   3   8  -1    6.70    2.50
   3   8  -1   -0.40    8.40
   3   8  -1   -8.60    7.20
  -3  -8   1  -10.30    8.60
  -3  -8   1   12.20   11.80
  -3  -8   1    2.60    7.40
  -3  -8   1   11.80   10.30
  -3  -8   1  -11.00    7.50
  -3  -8   1   15.70    8.60
   2   8  -1    0.40    1.80
   2   8  -1    8.30    8.90
   2   8  -1   -3.70    9.10
   2   8  -1    4.90   10.00
   2   8  -1    0.20    2.80
  -2  -8   1   -0.70    7.80
  -2  -8   1    2.20    9.50
  -2  -8   1   -2.90    8.10
  -2  -8   1   -3.60    8.30
  -2  -8   1    3.60   10.10
  -2  -8   1   -5.40    6.60
   1   8  -1   51.79   14.30
   1   8  -1   51.09   14.20
   1   8  -1   58.09    9.70
   1   8  -1   89.79   17.00
   1   8  -1   75.09   14.70
  -1  -8   1   72.39   16.80
  -1  -8   1   94.59   15.30
  -1  -8   1   79.59   14.90
  -1  -8   1   72.89   15.80
  -1  -8   1   91.09   16.50
  -1  -8   1   72.59   13.90
  -1  -8   1   67.09    9.20
   0   8  -1   77.29   11.70
   0   8  -1   85.99   16.70
   0   8  -1  111.59   17.90
   0   8  -1   90.59   13.20
   0   8  -1   69.49   15.20
   0   8  -1   92.69   16.80
   0  -8   1   67.69    8.60
   0  -8   1   86.39   17.40
   0  -8   1   67.89   16.20
   0  -8   1   85.69   14.70
   0  -8   1  103.39   22.60
   0  -8   1   96.79   17.00
  -1   8  -1  406.96   29.40
  -1   8  -1  392.96   35.30
  -1   8  -1  310.27   36.90
  -1   8  -1  367.96   33.30
  -1   8  -1  354.56   33.80
  -1   8  -1  392.46   30.70
   1  -8   1  383.96   33.60
   1  -8   1  399.66   29.50
   1  -8   1  382.86   23.10
   1  -8   1  396.26   35.30
   1  -8   1  425.76   33.20
   1  -8   1  340.57   33.40
  -2   8  -1   17.90    9.30
  -2   8  -1    7.20    6.60
  -2   8  -1   18.90   11.70
  -2   8  -1    4.30    9.30
  -2   8  -1    7.50   10.60
   2  -8   1   17.00   10.70
   2  -8   1    4.30    5.20
   2  -8   1    7.40   11.80
   2  -8   1    9.20   10.00
   2  -8   1   11.10   10.70
   2  -8   1   18.00   11.90
  -3   8  -1  103.99   15.90
  -3   8  -1   88.69   19.30
  -3   8  -1   78.39   18.30
  -3   8  -1   78.99   18.70
  -3   8  -1  119.29   20.60
   3  -8   1   86.29   17.20
   3  -8   1  117.99   21.40
   3  -8   1   99.49   19.80
   3  -8   1  100.19   10.40
   3  -8   1  119.29   20.10
   3  -8   1  103.49   18.40
  -4   8  -1  152.48   23.70
  -4   8  -1  118.49   22.30
  -4   8  -1  150.28   24.60
  -4   8  -1  208.38   22.90
  -4   8  -1  115.49   21.60
  -4   8  -1  177.88   26.10
   4  -8   1  162.18   17.60
   4  -8   1  165.78   24.70
   4  -8   1  209.98   24.80
   4  -8   1  153.58   25.50
   4  -8   1  159.08   22.00
   4  -8   1  149.59   10.90
   4  -8   1  193.28   27.20
   6   7  -1   77.79   12.90
   6   7  -1   57.79   12.70
   6   7  -1   71.09    8.50
   6   7  -1   69.49    8.70
  -6  -7   1   59.59   10.90
  -6  -7   1   78.89   10.90
  -6  -7   1   69.29   14.60
  -6  -7   1   94.79   11.40
  -6  -7   1   82.79   22.60
  -6  -7   1   53.99   14.10
   5   7  -1   40.40    9.30
   5   7  -1   65.89   11.20
   5   7  -1   59.39    7.10
   5   7  -1   60.19   12.40
   5   7  -1   46.50    7.00
   5   7  -1   59.09   13.30
  -5  -7   1   58.69   10.00
  -5  -7   1   52.99   11.40
  -5  -7   1   66.89   11.00
  -5  -7   1   40.50   13.50
  -5  -7   1   43.60   13.30
  -5  -7   1   54.29   10.80
   4   7  -1   25.30    4.50
   4   7  -1   16.80    7.80
   4   7  -1   29.50    5.40
   4   7  -1   19.50    7.40
  -4  -7   1   17.40    7.40
  -4  -7   1   23.90   10.70
  -4  -7   1   13.80    6.60
  -4  -7   1   31.10   10.70
  -4  -7   1   16.80    8.90
  -4  -7   1   29.50    8.90
   3   7  -1  144.79   11.20
   3   7  -1  126.89   15.70
   3   7  -1  156.18   17.50
  -3  -7   1  129.09   15.70
  -3  -7   1  110.29   17.70
  -3  -7   1  161.18   19.60
  -3  -7   1  120.09   13.50
  -3  -7   1  132.79   16.90
  -3  -7   1  106.19   18.10
   2   7  -1  199.38   13.30
   2   7  -1  184.38   11.80
   2   7  -1  173.38   11.20
   2   7  -1  155.38   18.30
  -2  -7   1  197.88   19.60
  -2  -7   1  155.38   19.50
  -2  -7   1  157.28   15.40
  -2  -7   1  144.59   16.00
  -2  -7   1  162.88   17.90
  -2  -7   1  123.39   19.20
  -2  -7   1  212.18   20.50
   1   7  -1   28.70    9.30
   1   7  -1   12.20    4.90
   1   7  -1    8.30    7.60
   1   7  -1   12.70    4.70
   1   7  -1   10.70    6.40
  -1  -7   1   10.40    6.70
  -1  -7   1   10.30    5.90
  -1  -7   1   -1.90    7.00
  -1  -7   1   16.60    9.20
  -1  -7   1    5.90    6.60
  -1  -7   1   14.60    7.20
  -1  -7   1    4.50    4.00
   0   7  -1  420.76   29.40
   0   7  -1  450.25   34.30
   0   7  -1  357.86   33.10
   0   7  -1  384.36   33.30
   0  -7   1  475.75   35.50
   0  -7   1  489.95   36.40
   0  -7   1  428.86   31.90
   0  -7   1  452.75   37.70
   0  -7   1  371.16   34.10
   0  -7   1  444.96   27.00
   0  -7   1  464.85   37.40
  -1   7  -1  222.38   23.40
  -1   7  -1  233.38   19.80
  -1   7  -1  213.88   23.10
  -1   7  -1  238.08   24.60
  -1   7  -1  245.08   24.20
   1  -7   1  237.78   24.10
   1  -7   1  260.97   24.10
   1  -7   1  246.08   24.40
   1  -7   1  241.28   20.10
   1  -7   1  182.68   23.00
   1  -7   1  232.08   22.60
   1  -7   1  231.38   20.20
  -2   7  -1   83.79   15.80
  -2   7  -1   55.99   14.60
  -2   7  -1   90.49   16.20
  -2   7  -1  107.59   14.80
  -2   7  -1   95.09   15.50
   2  -7   1   96.39   17.40
   2  -7   1   99.09   15.70
   2  -7   1  103.29   11.10
   2  -7   1   70.29   11.60
   2  -7   1   90.79   14.80
   2  -7   1  105.29   16.60
   2  -7   1   83.39   16.90
  -3   7  -1   98.19   17.40
  -3   7  -1   75.69   14.90
  -3   7  -1   49.10   14.10
  -3   7  -1   94.59   14.80
  -3   7  -1   45.50   13.00
   3  -7   1   70.59   15.80
   3  -7   1  112.69   17.60
   3  -7   1   68.59   15.10
   3  -7   1   91.69    8.60
   3  -7   1   76.69   11.90
   3  -7   1   76.89   16.90
  -4   7  -1   32.50   11.50
  -4   7  -1   31.60   11.60
  -4   7  -1   72.69   14.20
  -4   7  -1   40.00   12.60
   4  -7   1   45.70   12.80
   4  -7   1   34.70   13.50
   4  -7   1   43.50   12.10
   4  -7   1   43.70   14.20
   4  -7   1   70.59   14.70
   4  -7   1   50.49    9.00
  -5   7  -1   78.79   16.10
  -5   7  -1   80.09   16.70
  -5   7  -1   64.59   17.60
  -5   7  -1   61.59   17.50
  -5   7  -1  101.99   18.90
   5  -7   1   58.59   10.90
   5  -7   1  104.59   18.90
   5  -7   1   78.29   16.20
   5  -7   1   77.79   16.00
   5  -7   1   88.69   17.20
   5  -7   1   83.19   16.20
   6   6  -1  204.38   15.90
   6   6  -1  190.78   15.20
   6   6  -1  201.98   15.40
   6   6  -1  169.18   18.10
   6   6  -1  222.58   18.50
  -6  -6   1  208.78   15.50
  -6  -6   1  214.78   15.40
  -6  -6   1  186.08   18.10
  -6  -6   1  171.78   18.60
  -6  -6   1  189.18   19.00
  -6  -6   1  188.48   19.60
  -6  -6   1  239.68   26.80
   5   6  -1  174.48   15.00
   5   6  -1  156.38   14.40
   5   6  -1  180.68   13.80
   5   6  -1  178.68   13.70
   5   6  -1  194.08   18.50
   5   6  -1  174.38   17.50
  -5  -6   1  173.98   15.50
  -5  -6   1  176.88   18.20
  -5  -6   1  159.98   15.60
  -5  -6   1  177.98   23.80
  -5  -6   1  188.88   15.30
  -5  -6   1  158.18   18.60
   4   6  -1   11.00    6.00
   4   6  -1    5.90    5.20
   4   6  -1    7.70    2.80
   4   6  -1    6.40    5.10
  -4  -6   1   14.00    5.90
  -4  -6   1   11.60    6.30
  -4  -6   1   15.50    4.50
  -4  -6   1   11.60    5.90
  -4  -6   1   21.80    9.50
  -4  -6   1    1.40    5.70
   3   6  -1  544.35   41.20
   3   6  -1  546.65   37.00
   3   6  -1  510.85   36.10
   3   6  -1  581.24   39.70
  -3  -6   1  536.25   38.20
  -3  -6   1  570.04   37.70
  -3  -6   1  583.24   41.20
  -3  -6   1  585.94   39.50
  -3  -6   1  515.25   38.10
  -3  -6   1  559.24   37.20
  -3  -6   1  492.75   34.50
   2   6  -1  879.81   53.09
   2   6  -1  797.82   54.29
   2   6  -1  807.62   44.40
   2   6  -1  794.72   51.69
   2   6  -1  822.72   53.99
   2   6  -1  823.22   44.70
   2   6  -1  825.72   46.40
   2   6  -1  821.42   57.29
  -2  -6   1  848.72   54.09
  -2  -6   1  769.82   52.99
  -2  -6   1  839.92   52.39
  -2  -6   1  857.21   49.90
  -2  -6   1  786.42   49.99
  -2  -6   1  774.52   53.39
  -2  -6   1  869.41   53.19
   1   6  -1  211.18   19.70
   1   6  -1  175.98   18.20
   1   6  -1  195.18   18.30
   1   6  -1  182.78   14.50
   1   6  -1  176.48   14.10
   1   6  -1  214.48   20.10
   1   6  -1  187.68   19.10
  -1  -6   1  181.58   19.00
  -1  -6   1  198.18   19.60
  -1  -6   1  177.88   17.90
  -1  -6   1  181.18   18.40
  -1  -6   1  166.08   16.10
  -1  -6   1  178.78   18.40
  -1  -6   1  181.08   14.40
   0   6  -1  425.76   32.10
   0   6  -1  376.36   31.50
   0   6  -1  442.56   28.40
   0   6  -1  423.86   33.00
   0   6  -1  427.46   31.30
   0  -6   1  422.26   32.90
   0  -6   1  392.46   31.50
   0  -6   1  454.15   30.70
   0  -6   1  423.76   26.00
   0  -6   1  447.46   32.80
   0  -6   1  426.06   32.40
   0  -6   1  401.76   29.90
  -1   6  -1  689.23   44.80
  -1   6  -1  716.43   48.30
  -1   6  -1  767.62   49.40
  -1   6  -1  693.23   48.60
   1  -6   1  726.83   49.10
   1  -6   1  722.73   44.60
   1  -6   1  748.43   49.40
   1  -6   1  693.93   48.10
   1  -6   1  734.23   45.10
   1  -6   1  682.33   46.20
   1  -6   1  726.13   49.50
   1  -6   1  726.23   40.30
  -2   6  -1  397.66   30.40
  -2   6  -1  353.36   27.40
  -2   6  -1  335.47   29.50
  -2   6  -1  302.67   28.30
  -2   6  -1  340.67   29.80
   2  -6   1  380.06   19.80
   2  -6   1  372.26   30.90
   2  -6   1  370.46   30.50
   2  -6   1  347.57   29.30
   2  -6   1  399.06   30.60
   2  -6   1  392.96   24.60
   2  -6   1  363.96   26.00
  -3   6  -1   -2.80    5.00
  -3   6  -1    4.90    6.00
  -3   6  -1   -0.90    6.60
  -3   6  -1    5.80    6.80
  -3   6  -1    4.70    7.20
   3  -6   1    8.40    9.30
   3  -6   1    5.90    7.00
   3  -6   1    0.60    3.80
   3  -6   1   -0.60    2.20
   3  -6   1    1.60    6.80
   3  -6   1  -11.90    6.40
  -4   6  -1  149.79   17.50
  -4   6  -1   79.59   15.70
  -4   6  -1  133.29   18.70
  -4   6  -1  108.09   16.90
  -4   6  -1  142.69   17.10
   4  -6   1   92.59   16.50
   4  -6   1  172.88   18.20
   4  -6   1  127.89   19.70
   4  -6   1  119.19   12.40
  -5   6  -1  217.78   25.00
  -5   6  -1  223.98   24.40
  -5   6  -1  257.37   26.10
  -5   6  -1  234.88   23.90
  -5   6  -1  303.47   26.40
   5  -6   1  239.78   19.00
   5  -6   1  230.78   24.20
   5  -6   1  239.68   24.90
   5  -6   1  231.98   25.40
   5  -6   1  227.58   25.20
   5  -6   1  238.18   24.10
  -6   6  -1   47.60   14.30
  -6   6  -1   49.10   12.20
  -6   6  -1   48.40   14.00
  -6   6  -1   83.29   17.50
  -6   6  -1   36.60   12.00
  -6   6  -1   77.89   18.30
   6  -6   1   57.39   14.40
   6  -6   1   86.29   16.20
   6  -6   1   33.40   13.40
   6  -6   1   51.99   15.20
   6  -6   1   52.49    9.70
   7   5  -1    1.90    2.90
   7   5  -1    5.00    3.00
  -7  -5   1    4.20    4.80
  -7  -5   1    3.10   10.70
  -7  -5   1    1.30    4.70
  -7  -5   1   -3.60    6.50
  -7  -5   1   -0.60    2.50
  -7  -5   1   -2.60    2.90
   6   5  -1    9.70    3.20
   6   5  -1    9.20    2.90
   6   5  -1   10.60    3.80
   6   5  -1   12.90    3.80
  -6  -5   1    3.70    5.40
  -6  -5   1   13.90    3.30
  -6  -5   1   10.70    6.00
  -6  -5   1    5.30    8.80
  -6  -5   1   14.10    3.70
  -6  -5   1    6.60    4.90
   5   5  -1   82.89   11.20
   5   5  -1   91.69    8.50
   5   5  -1   81.09    8.40
   5   5  -1   97.39    8.50
  -5  -5   1   70.99    9.90
  -5  -5   1  101.39   12.20
  -5  -5   1   97.59   16.30
  -5  -5   1   85.59    8.90
  -5  -5   1  101.49    9.40
  -5  -5   1   66.99   10.70
   4   5  -1   39.60    6.30
   4   5  -1   34.70    6.60
   4   5  -1   43.40   11.40
   4   5  -1   40.30    8.80
   4   5  -1   33.50    5.00
  -4  -5   1   46.90    9.90
  -4  -5   1   36.20    6.70
  -4  -5   1   30.30    9.60
  -4  -5   1   33.60    6.10
  -4  -5   1   32.30    8.20
  -4  -5   1   21.70    6.20
   3   5  -1  593.34   39.00
   3   5  -1  545.05   36.90
   3   5  -1  582.44   38.40
   3   5  -1  609.54   42.20
   3   5  -1  555.44   36.60
   3   5  -1  592.54   33.90
  -3  -5   1  595.74   37.70
  -3  -5   1  605.74   35.80
  -3  -5   1  590.54   37.30
  -3  -5   1  596.64   38.80
  -3  -5   1  578.04   37.20
  -3  -5   1  591.94   40.80
  -3  -5   1  545.05   38.50
   2   5  -1  441.36   31.90
   2   5  -1  466.95   31.00
   2   5  -1  405.36   31.10
   2   5  -1  431.06   24.40
   2   5  -1  449.26   26.60
   2   5  -1  465.45   31.30
   2   5  -1  443.26   24.50
   2   5  -1  496.55   34.30
  -2  -5   1  501.55   33.40
  -2  -5   1  506.35   31.60
  -2  -5   1  442.26   29.10
  -2  -5   1  452.75   32.20
  -2  -5   1  437.26   28.80
  -2  -5   1  451.95   31.30
  -2  -5   1  448.06   31.50
   1   5  -1  158.18   15.80
   1   5  -1  168.08   16.40
   1   5  -1  178.28   16.00
   1   5  -1  164.48   12.70
   1   5  -1  149.99   15.50
   1   5  -1  155.18   16.20
   1   5  -1  169.78   12.40
  -1  -5   1  159.18   16.10
  -1  -5   1  176.78   13.10
  -1  -5   1  153.38   16.00
  -1  -5   1  186.98   16.10
  -1  -5   1  157.78   15.80
  -1  -5   1  168.68   15.80
  -1  -5   1  189.88   14.80
   0   5  -1   -3.40    3.40
   0   5  -1    0.10    3.70
   0   5  -1   -0.20    4.20
   0   5  -1    1.00    3.50
   0   5  -1   -2.70    2.10
   0   5  -1    3.50    4.60
   0  -5   1    4.50    4.70
   0  -5   1    0.70    2.70
   0  -5   1   -0.70    2.90
   0  -5   1   -4.70    4.10
   0  -5   1   -0.70    3.80
   0  -5   1    0.00    1.20
   0  -5   1   -2.60    4.10
  -1   5  -1  291.07   21.40
  -1   5  -1  308.87   24.20
  -1   5  -1  305.37   21.60
  -1   5  -1  274.87   23.30
  -1   5  -1  289.47   24.00
  -1   5  -1  281.57   23.60
   1  -5   1  262.87   22.70
   1  -5   1  295.07   17.40
   1  -5   1  295.77   22.50
   1  -5   1  290.67   23.90
   1  -5   1  299.67   24.40
   1  -5   1  287.87   20.60
   1  -5   1  306.57   24.30
   1  -5   1  261.07   20.50
  -2   5  -1  558.54   38.00
  -2   5  -1  506.75   37.40
  -2   5  -1  583.24   38.40
  -2   5  -1  526.75   35.70
   2  -5   1  609.24   38.60
   2  -5   1  517.35   37.40
   2  -5   1  582.84   38.70
   2  -5   1  538.35   32.40
   2  -5   1  542.85   29.20
   2  -5   1  512.05   37.50
   2  -5   1  552.54   34.00
   2  -5   1  472.55   35.70
  -3   5  -1   75.79   11.70
  -3   5  -1   61.79   12.50
  -3   5  -1   45.10   10.40
  -3   5  -1   55.39   10.60
  -3   5  -1   46.90   10.50
   3  -5   1   47.40    9.70
   3  -5   1   52.19   10.70
   3  -5   1   57.99   10.70
   3  -5   1   54.29    4.80
   3  -5   1   56.99   10.80
   3  -5   1   47.60   10.50
   3  -5   1   38.10    6.80
  -4   5  -1   21.20    8.90
  -4   5  -1   46.70   11.10
  -4   5  -1   23.90    7.00
   4  -5   1   40.50    6.70
   4  -5   1   31.80    8.20
   4  -5   1   47.10   10.00
   4  -5   1   16.90    8.90
   4  -5   1   12.50    6.90
   4  -5   1   40.40   10.30
  -5   5  -1   46.90   10.30
  -5   5  -1   50.29   11.60
  -5   5  -1   38.20   10.50
  -5   5  -1   35.80    9.80
  -5   5  -1   30.00    8.40
   5  -5   1   52.69   11.30
   5  -5   1   69.29    8.90
   5  -5   1   59.69   12.50
  -6   5  -1  135.59   22.10
  -6   5  -1  101.49   17.40
  -6   5  -1  170.48   19.60
  -6   5  -1  184.08   19.90
  -6   5  -1  155.68   22.40
  -6   5  -1  129.59   18.10
   6  -5   1  142.09   18.30
   6  -5   1  133.89   20.10
   6  -5   1  162.28   17.60
   6  -5   1  159.48   19.60
   6  -5   1  146.69   18.10
   6  -5   1  171.28   15.10
   7   4  -1   11.60    3.40
   7   4  -1   11.40    4.00
  -7  -4   1    8.40    2.40
  -7  -4   1   23.40    7.00
  -7  -4   1   16.10    8.90
  -7  -4   1   10.30    2.60
   6   4  -1   30.10    5.60
   6   4  -1   43.70    4.40
   6   4  -1   41.70    4.70
   6   4  -1   44.60    6.40
   6   4  -1   42.70    6.70
   6   4  -1   30.40    4.70
  -6  -4   1   41.10    6.40
  -6  -4   1   39.50    4.60
  -6  -4   1   36.10    2.80
  -6  -4   1   39.70    3.00
  -6  -4   1   44.80   11.40
  -6  -4   1   37.20    6.60
  -6  -4   1   47.20    8.20
  -6  -4   1   44.20    5.00
   5   4  -1  254.57   19.60
   5   4  -1  275.87   17.90
   5   4  -1  277.17   17.00
   5   4  -1  255.47   18.10
  -5  -4   1  280.17   20.20
  -5  -4   1  258.87   23.50
  -5  -4   1  252.87   16.80
  -5  -4   1  269.37   17.00
  -5  -4   1  269.27   19.60
   4   4  -1  216.08   18.00
   4   4  -1  241.68   16.40
   4   4  -1  243.98   15.80
   4   4  -1  219.28   15.70
   4   4  -1  247.28   16.00
   4   4  -1  230.58   17.90
   4   4  -1  257.37   23.10
  -4  -4   1  263.57   16.80
  -4  -4   1  219.38   18.90
  -4  -4   1  226.28   18.30
  -4  -4   1  234.28   16.40
  -4  -4   1  244.78   18.50
  -4  -4   1  234.58   21.40
   3   4  -1    2.00    1.40
   3   4  -1    1.70    3.20
   3   4  -1    4.90    4.80
   3   4  -1    0.10    2.90
   3   4  -1    0.90    2.10
   3   4  -1    3.00    2.80
   3   4  -1    1.20    1.30
  -3  -4   1    1.20    2.90
  -3  -4   1    4.30    3.50
  -3  -4   1    3.10    4.30
  -3  -4   1    2.20    2.50
  -3  -4   1    4.40    3.00
  -3  -4   1    3.80    3.40
  -3  -4   1    6.80    3.70
   2   4  -1  183.88   16.10
   2   4  -1  190.48   15.20
   2   4  -1  207.08   12.90
   2   4  -1  193.18   16.50
   2   4  -1  229.18   18.80
   2   4  -1  170.88   15.30
  -2  -4   1  218.48   16.90
  -2  -4   1  186.38   14.60
  -2  -4   1  178.78   16.20
  -2  -4   1  199.88   15.90
  -2  -4   1  216.28   14.50
  -2  -4   1  209.38   16.00
  -2  -4   1  187.28   17.30
   1   4  -1  518.05   34.80
   1   4  -1  583.44   36.10
   1   4  -1  518.75   31.10
   1   4  -1  548.85   32.10
   1   4  -1  513.85   34.40
   1   4  -1  552.64   36.00
   1   4  -1  537.95   35.20
  -1  -4   1  581.34   35.80
  -1  -4   1  539.05   32.30
  -1  -4   1  540.75   35.70
  -1  -4   1  551.84   35.50
  -1  -4   1  568.04   33.30
  -1  -4   1  521.35   35.00
  -1  -4   1  601.34   35.50
   0   4  -1  164.68   14.40
   0   4  -1  139.99   13.50
   0   4  -1  145.19   11.70
   0   4  -1  151.18   13.90
   0   4  -1  131.09   13.00
   0   4  -1  159.68   14.40
   0  -4   1  147.99   10.30
   0  -4   1  149.09   12.50
   0  -4   1  152.98   13.70
   0  -4   1  148.19   14.00
   0  -4   1  158.48   14.20
   0  -4   1  128.79   13.80
   0  -4   1  132.39   12.40
  -1   4  -1  129.89   13.40
  -1   4  -1  128.69   11.30
  -1   4  -1  112.99   12.40
  -1   4  -1  135.89   13.20
  -1   4  -1  105.09   11.90
  -1   4  -1  133.29   11.60
   1  -4   1  126.39   13.10
   1  -4   1  122.89   10.80
   1  -4   1  141.69   12.60
   1  -4   1  155.08   13.90
   1  -4   1  112.29   12.80
   1  -4   1  133.39   10.90
   1  -4   1  142.39   13.80
  -2   4  -1   79.59    9.80
  -2   4  -1   58.49    9.60
  -2   4  -1   55.59    6.80
  -2   4  -1   54.09    9.30
  -2   4  -1   55.89    8.60
   2  -4   1   57.09    7.00
   2  -4   1   60.79    9.90
   2  -4   1   60.79   10.00
   2  -4   1   72.89   10.80
   2  -4   1   62.69    9.90
   2  -4   1   56.09    9.70
   2  -4   1   63.59    5.80
  -3   4  -1   29.80    7.90
  -3   4  -1   18.90    5.90
  -3   4  -1   45.10    8.10
  -3   4  -1   59.39    9.80
  -3   4  -1   45.30    8.70
   3  -4   1   24.60    7.30
   3  -4   1   35.70    3.10
   3  -4   1   28.80    7.60
   3  -4   1   32.90    7.30
   3  -4   1   26.10    7.10
   3  -4   1   31.50    7.70
   3  -4   1   37.10    5.80
   3  -4   1   34.70    2.70
  -4   4  -1  146.89   15.70
  -4   4  -1  162.78   13.00
  -4   4  -1  188.18   14.50
  -4   4  -1  154.38   15.80
  -4   4  -1  167.98   16.80
  -4   4  -1  168.38   16.50
  -4   4  -1  171.48   16.70
   4  -4   1  175.28   16.40
   4  -4   1  155.08   16.00
   4  -4   1  171.88   13.00
   4  -4   1  153.38   16.40
   4  -4   1  169.78   16.40
   4  -4   1  170.58   15.90
  -5   4  -1   80.29   12.10
  -5   4  -1   63.19   10.30
  -5   4  -1   52.29    8.10
  -5   4  -1   70.59   11.50
  -5   4  -1   87.19   14.30
  -5   4  -1   50.39   10.10
   5  -4   1   77.49   11.90
   5  -4   1   50.29   10.80
   5  -4   1   63.59    7.80
   5  -4   1   75.89   12.70
   5  -4   1   77.99   11.80
  -6   4  -1   18.50    7.10
  -6   4  -1   24.80    9.80
  -6   4  -1   21.20    8.10
  -6   4  -1   16.90    7.00
  -6   4  -1   21.10    8.80
  -6   4  -1   34.50    8.10
  -6   4  -1   15.70    9.00
   6  -4   1   18.30    7.80
   6  -4   1   19.80    7.50
   6  -4   1   20.20    7.00
   6  -4   1   24.40    5.40
   6  -4   1   17.50    7.30
   6  -4   1   31.80    9.40
  -7   4  -1   69.29   11.50
  -7   4  -1   62.59    9.90
  -7   4  -1   59.09   10.50
  -7   4  -1   57.69   14.70
  -7   4  -1   79.19   12.50
  -7   4  -1   52.79   15.30
  -7   4  -1   69.59   11.90
   7  -4   1   82.29   12.20
   7  -4   1   78.29   12.90
   7  -4   1   76.59   13.70
   8   3  -1   15.50    5.00
  -8  -3   1   21.20   11.50
  -8  -3   1   20.50    6.20
  -8  -3   1   23.00    7.60
  -8  -3   1   23.70    9.70
   7   3  -1   51.79    8.10
   7   3  -1   49.30    7.30
  -7  -3   1   48.40   11.00
  -7  -3   1   48.70    7.40
  -7  -3   1   65.49    9.50
   6   3  -1   -2.10    2.20
   6   3  -1    0.20    1.90
  -6  -3   1   -2.40    5.60
  -6  -3   1   -0.20    2.70
  -6  -3   1    4.30    4.00
  -6  -3   1   -1.00    2.20
  -6  -3   1   -1.60    1.40
  -6  -3   1    0.10    2.40
  -6  -3   1    0.80    1.30
   5   3  -1    0.50    1.70
   5   3  -1    0.00    1.30
   5   3  -1    0.00    1.20
   5   3  -1    0.50    1.70
   5   3  -1    2.10    5.40
   5   3  -1   -1.90    2.90
  -5  -3   1    1.00    3.30
  -5  -3   1    1.20    1.50
  -5  -3   1    1.30    2.40
  -5  -3   1    4.90    3.30
  -5  -3   1    3.80    1.80
  -5  -3   1    3.60    4.90
  -5  -3   1   -1.50    1.80
   4   3  -1  727.33   44.10
   4   3  -1  741.73   43.10
   4   3  -1  712.53   48.50
   4   3  -1  779.82   42.20
   4   3  -1  696.23   43.60
   4   3  -1  770.52   42.80
  -4  -3   1  753.52   42.20
  -4  -3   1  773.52   44.80
  -4  -3   1  802.22   42.40
  -4  -3   1  799.72   44.50
  -4  -3   1  768.82   44.50
  -4  -3   1  772.02   48.40
  -4  -3   1  767.52   41.00
   3   3  -1 1232.78   70.39
   3   3  -1 1143.79   66.19
   3   3  -1 1118.59   66.29
   3   3  -1 1145.49   64.19
   3   3  -1 1159.58   64.79
   3   3  -1 1187.68   64.19
   3   3  -1 1136.99   65.09
  -3  -3   1 1246.08   65.39
  -3  -3   1 1182.18   66.79
  -3  -3   1 1209.88   67.49
  -3  -3   1 1201.88   65.39
  -3  -3   1 1176.28   64.29
  -3  -3   1 1257.07   70.09
  -3  -3   1 1177.48   66.49
   2   3  -1  511.35   30.20
   2   3  -1  556.14   35.50
   2   3  -1  539.55   32.20
   2   3  -1  525.65   32.90
   2   3  -1  517.05   33.00
  -2  -3   1  571.94   35.00
  -2  -3   1  552.94   33.50
  -2  -3   1  521.65   32.50
  -2  -3   1  530.05   32.30
  -2  -3   1  530.65   32.40
  -2  -3   1  556.74   31.40
  -2  -3   1  582.14   33.40
   1   3  -1  862.11   48.50
   1   3  -1  842.52   45.30
   1   3  -1  835.62   48.70
   1   3  -1  880.81   45.40
   1   3  -1  782.82   48.50
   1   3  -1  848.72   49.80
   1   3  -1  810.52   48.90
  -1  -3   1  815.72   46.90
  -1  -3   1  803.22   48.30
  -1  -3   1  834.72   48.90
  -1  -3   1  849.91   49.40
  -1  -3   1  829.92   46.80
  -1  -3   1  893.11   49.50
  -1  -3   1  834.92   48.70
   0   3  -1  184.08   15.40
   0   3  -1  196.28   14.00
   0   3  -1  230.78   16.40
   0   3  -1  197.88   15.60
   0   3  -1  215.68   16.10
   0   3  -1  214.38   15.40
   0  -3   1  218.88   16.10
   0  -3   1  207.38   16.10
   0  -3   1  206.88   14.40
   0  -3   1  198.28   15.50
   0  -3   1  216.98   15.80
  -1   3  -1   12.10    2.80
  -1   3  -1    7.70    3.20
  -1   3  -1    4.40    3.00
  -1   3  -1   12.10    4.20
  -1   3  -1    5.90    3.80
  -1   3  -1    6.10    3.00
   1  -3   1    7.60    3.50
   1  -3   1    9.80    4.00
   1  -3   1    8.20    3.60
   1  -3   1   12.20    4.10
   1  -3   1   11.30    3.60
   1  -3   1    7.50    2.30
   1  -3   1    4.60    2.20
  -2   3  -1  174.08   11.80
  -2   3  -1  217.48   15.90
  -2   3  -1  188.08   15.40
  -2   3  -1  197.58   15.60
  -2   3  -1  140.09   13.70
  -2   3  -1  182.98   14.70
   2  -3   1  174.68   14.60
   2  -3   1  164.78   14.40
   2  -3   1  191.28   15.10
   2  -3   1  191.08   15.30
   2  -3   1  179.68   11.00
   2  -3   1  175.18   10.30
   2  -3   1  154.68   14.50
   2  -3   1  183.78   12.40
  -3   3  -1   60.99    8.60
  -3   3  -1   68.69    9.90
  -3   3  -1   66.49    8.30
  -3   3  -1   68.89    6.90
   3  -3   1   55.19    8.60
   3  -3   1   57.99    8.80
   3  -3   1   59.99    5.80
   3  -3   1   58.49    8.60
   3  -3   1   43.60    8.20
   3  -3   1   44.30    7.70
  -4   3  -1  226.68   16.40
  -4   3  -1  248.88   19.20
  -4   3  -1  232.38   18.70
  -4   3  -1  250.97   19.30
  -4   3  -1  269.07   21.00
  -4   3  -1  263.77   19.70
  -4   3  -1  238.08   17.00
   4  -3   1  234.88   15.20
   4  -3   1  239.18   18.70
   4  -3   1  243.08   19.10
   4  -3   1  215.68   18.40
   4  -3   1  279.07   21.10
   4  -3   1  244.18   19.10
   4  -3   1  232.18   16.10
  -5   3  -1  349.77   25.80
  -5   3  -1  339.07   25.50
  -5   3  -1  334.07   21.90
  -5   3  -1  361.96   28.90
  -5   3  -1  349.87   25.60
  -5   3  -1  425.36   24.90
  -5   3  -1  399.06   26.40
   5  -3   1  362.06   22.90
   5  -3   1  367.46   31.20
   5  -3   1  391.06   25.80
   5  -3   1  359.96   25.60
   5  -3   1  371.86   25.30
   5  -3   1  322.57   25.50
  -6   3  -1   22.50    7.60
  -6   3  -1   19.20    6.50
  -6   3  -1   22.00    5.50
  -6   3  -1   17.20    7.90
  -6   3  -1   21.60    5.50
  -6   3  -1   23.70    6.40
  -6   3  -1   22.90    6.30
   6  -3   1   29.60    5.30
   6  -3   1   19.00    5.80
   6  -3   1   17.40    6.20
   6  -3   1   23.50    5.50
  -7   3  -1  202.48   17.30
  -7   3  -1  194.78   23.80
  -7   3  -1  227.18   18.00
  -7   3  -1  190.48   22.80
  -7   3  -1  157.08   15.50
  -7   3  -1  171.98   16.20
   7  -3   1  199.88   16.60
   7  -3   1  181.88   15.40
   7  -3   1  199.48   15.80
   7  -3   1  180.88   14.20
   7  -3   1  180.68   15.00
  -8  -2   1   23.90   11.10
  -8  -2   1   21.20    7.00
  -8  -2   1   12.10    7.40
  -8  -2   1   22.20    9.50
   7   2  -1  267.47   20.20
  -7  -2   1  285.17   27.90
  -7  -2   1  287.97   23.50
  -7  -2   1  247.78   21.00
  -7  -2   1  259.57   20.40
   6   2  -1  500.95   29.20
   6   2  -1  466.45   30.30
  -6  -2   1  472.75   33.40
  -6  -2   1  470.55   33.50
  -6  -2   1  464.65   31.30
  -6  -2   1  486.05   30.70
   5   2  -1  155.48   12.20
   5   2  -1  161.28    9.70
   5   2  -1  154.08    9.40
   5   2  -1  166.08   11.50
   5   2  -1  154.48   15.80
   5   2  -1  157.68   10.40
  -5  -2   1  138.89   14.90
  -5  -2   1  141.39   10.60
  -5  -2   1  167.58    9.80
  -5  -2   1  143.19   14.20
  -5  -2   1  161.38   13.00
  -5  -2   1  148.69    9.70
  -5  -2   1  165.78   12.80
  -5  -2   1  148.99   11.30
  -5  -2   1  177.78   11.10
   4   2  -1  187.98   16.90
   4   2  -1  212.58   13.60
   4   2  -1  194.38   12.80
   4   2  -1  189.18   12.30
   4   2  -1  184.98   12.90
   4   2  -1  188.28   12.70
   4   2  -1  191.38   11.80
  -4  -2   1  187.68   15.50
  -4  -2   1  203.88   13.30
  -4  -2   1  187.18   14.10
  -4  -2   1  204.48   12.00
  -4  -2   1  219.48   13.40
  -4  -2   1  200.58   16.40
  -4  -2   1  192.08   12.90
  -4  -2   1  199.38   13.70
  -4  -2   1  186.68   11.80
   3   2  -1 2076.69  118.09
   3   2  -1 2062.49  118.29
   3   2  -1 2177.08  117.09
   3   2  -1 2107.69  117.69
   3   2  -1 2255.07  122.49
  -3  -2   1 2191.38  118.99
  -3  -2   1 2246.58  121.79
  -3  -2   1 2349.26  118.59
  -3  -2   1 2322.67  120.69
  -3  -2   1 2193.88  118.59
  -3  -2   1 2311.17  117.79
  -3  -2   1 2263.27  117.19
  -3  -2   1 2208.88  117.19
   2   2  -1 1025.80   54.49
   2   2  -1  983.30   55.39
   2   2  -1  975.10   58.29
   2   2  -1  954.50   55.79
   2   2  -1 1010.00   55.19
   2   2  -1  957.30   55.99
   2   2  -1 1010.90   54.49
  -2  -2   1 1046.70   56.19
  -2  -2   1 1033.10   54.59
  -2  -2   1 1042.30   55.59
  -2  -2   1 1022.30   56.29
  -2  -2   1 1035.80   53.09
  -2  -2   1 1059.09   56.59
   1   2  -1  939.01   51.79
   1   2  -1  916.51   51.99
   1   2  -1  929.91   51.29
   1   2  -1  933.21   51.49
   1   2  -1  957.10   49.50
   1   2  -1  900.81   48.80
  -1  -2   1  876.21   51.69
  -1  -2   1  924.61   51.39
  -1  -2   1  938.21   51.79
  -1  -2   1  957.90   52.49
  -1  -2   1  973.30   50.59
  -1  -2   1  864.11   51.29
   0   2  -1  145.09   10.30
   0   2  -1  127.39    9.10
   0   2  -1  149.88   10.60
   0   2  -1  116.69   10.00
   0   2  -1  132.59   10.00
   0   2  -1  129.69   10.40
   0  -2   1  136.49   10.20
   0  -2   1  134.99    9.40
   0  -2   1  125.79   10.20
   0  -2   1  139.79   10.40
   0  -2   1  126.39   10.20
   0  -2   1  143.39    9.90
  -1   2  -1    6.60    2.70
  -1   2  -1    6.80    2.30
  -1   2  -1   11.30    2.40
  -1   2  -1   13.30    3.30
  -1   2  -1    8.00    2.50
  -1   2  -1    8.80    2.80
   1  -2   1    7.50    2.30
   1  -2   1   10.20    1.90
   1  -2   1   10.60    3.00
   1  -2   1   13.10    3.30
   1  -2   1   15.00    3.30
   1  -2   1    6.80    1.90
  -2   2  -1 2389.36  126.09
  -2   2  -1 2327.77  125.99
  -2   2  -1 2271.57  125.69
  -2   2  -1 2396.36  122.39
  -2   2  -1 2438.96  123.69
  -2   2  -1 2286.27  125.49
  -2   2  -1 2456.75  125.99
   2  -2   1 2275.07  125.79
   2  -2   1 2328.37  125.49
   2  -2   1 2233.28  125.49
   2  -2   1 2236.48  125.39
   2  -2   1 2264.97  123.19
   2  -2   1 2361.76  122.39
   2  -2   1 2242.18  125.89
  -3   2  -1    6.40    2.80
  -3   2  -1    5.20    2.70
  -3   2  -1    8.10    3.30
  -3   2  -1    6.90    3.80
  -3   2  -1    9.60    2.70
  -3   2  -1   10.40    2.50
   3  -2   1    5.50    2.60
   3  -2   1    3.90    1.60
   3  -2   1    5.00    3.10
   3  -2   1    3.00    1.90
   3  -2   1    4.50    2.50
   3  -2   1    4.00    2.70
   3  -2   1    7.00    3.10
  -4   2  -1  463.95   29.30
  -4   2  -1  442.86   31.30
  -4   2  -1  452.95   28.90
  -4   2  -1  476.75   29.30
  -4   2  -1  491.25   26.60
  -4   2  -1  484.15   27.80
  -4   2  -1  451.35   27.90
  -4   2  -1  472.75   29.20
   4  -2   1  480.55   29.20
   4  -2   1  412.86   28.20
   4  -2   1  452.95   28.70
   4  -2   1  477.75   27.10
   4  -2   1  482.35   31.30
   4  -2   1  422.96   28.60
   4  -2   1  460.15   27.60
  -5   2  -1  328.17   21.80
  -5   2  -1  350.96   22.00
  -5   2  -1  298.47   21.40
  -5   2  -1  337.97   22.20
  -5   2  -1  288.37   20.50
  -5   2  -1  315.07   25.40
  -5   2  -1  321.77   22.20
  -5   2  -1  350.96   21.70
   5  -2   1  327.47   22.20
   5  -2   1  328.77   25.00
   5  -2   1  346.37   21.80
   5  -2   1  322.87   21.20
   5  -2   1  313.77   21.00
   5  -2   1  340.47   20.70
  -6   2  -1   44.50    7.00
  -6   2  -1   44.20    7.00
  -6   2  -1   38.30    9.90
  -6   2  -1   38.60    6.20
  -6   2  -1   54.09   16.00
  -6   2  -1   42.10    6.20
  -6   2  -1   32.90    6.10
   6  -2   1   29.90    5.40
   6  -2   1   46.50    6.90
   6  -2   1   41.10    5.70
   6  -2   1   40.50    5.20
   6  -2   1   34.70    5.50
  -7   2  -1   86.49    8.50
  -7   2  -1  112.09   10.10
  -7   2  -1   81.49   16.80
  -7   2  -1  117.29   10.00
  -7   2  -1   99.99    8.80
  -7   2  -1  106.59   11.70
  -7   2  -1  105.49   17.80
   7  -2   1  105.99   10.80
   7  -2   1  110.99    9.20
   7  -2   1   97.49    7.30
  -8   2  -1   70.69   17.30
  -8   2  -1   46.30    5.00
  -8   2  -1   59.29    9.90
  -8   2  -1   79.29   18.50
  -8   2  -1   38.50    4.40
   8   1  -1   42.20    7.70
  -8  -1   1   33.70    7.50
  -8  -1   1   36.80    8.60
  -8  -1   1   47.00   13.20
   7   1  -1  244.98   19.40
  -7  -1   1  247.78   22.80
  -7  -1   1  276.77   22.70
  -7  -1   1  285.57   24.70
  -7  -1   1  248.38   20.40
   6   1  -1  661.43   41.00
  -6  -1   1  676.03   41.30
  -6  -1   1  717.93   45.20
  -6  -1   1  709.73   42.70
  -6  -1   1  640.14   43.50
   5   1  -1  362.56   21.40
   5   1  -1  430.76   23.80
   5   1  -1  410.26   24.90
   5   1  -1  346.47   21.40
  -5  -1   1  401.66   22.00
  -5  -1   1  380.76   22.10
  -5  -1   1  367.56   23.60
  -5  -1   1  368.66   23.40
  -5  -1   1  399.06   27.60
  -5  -1   1  370.96   26.10
  -5  -1   1  420.56   22.10
  -5  -1   1  407.46   22.30
  -5  -1   1  405.26   25.20
   4   1  -1  400.96   22.70
   4   1  -1  414.06   27.40
   4   1  -1  379.26   22.50
   4   1  -1  385.16   24.40
   4   1  -1  382.16   22.70
   4   1  -1  420.06   23.70
   4   1  -1  385.76   22.60
  -4  -1   1  383.86   22.50
  -4  -1   1  390.56   26.20
  -4  -1   1  416.46   24.80
  -4  -1   1  421.76   22.80
  -4  -1   1  417.06   23.80
  -4  -1   1  405.86   22.70
  -4  -1   1  427.06   23.00
  -4  -1   1  441.06   27.00
  -4  -1   1  416.46   24.00
   3   1  -1  863.41   45.90
   3   1  -1  865.91   46.60
   3   1  -1  848.52   45.80
   3   1  -1  807.02   46.10
   3   1  -1  851.11   49.90
   3   1  -1  843.12   47.10
   3   1  -1  812.12   46.20
  -3  -1   1  862.21   45.90
  -3  -1   1  865.21   47.60
  -3  -1   1  854.41   46.30
  -3  -1   1  907.21   49.10
  -3  -1   1  824.62   45.80
  -3  -1   1  861.51   46.60
  -3  -1   1  856.51   46.10
  -3  -1   1  901.91   46.90
   2   1  -1 1118.79   58.29
   2   1  -1 1095.59   58.59
   2   1  -1 1042.50   58.39
   2   1  -1 1018.90   58.39
   2   1  -1 1034.90   60.89
   2   1  -1 1146.19   58.09
  -2  -1   1 1070.99   59.09
  -2  -1   1 1100.39   57.99
  -2  -1   1 1076.19   58.39
  -2  -1   1 1162.28   58.99
  -2  -1   1 1097.59   58.49
  -2  -1   1 1068.49   60.49
  -2  -1   1 1122.79   57.99
  -2  -1   1 1097.59   59.99
   1   1  -1  293.17   18.30
   1   1  -1  301.37   17.30
   1   1  -1  290.47   17.20
   1   1  -1  291.87   16.90
  -1  -1   1  286.47   16.30
  -1  -1   1  306.67   17.30
  -1  -1   1  294.07   17.00
  -1  -1   1  303.67   17.00
  -1  -1   1  303.67   16.00
  -1  -1   1  300.87   17.20
   0   1  -1  713.63   37.90
   0   1  -1  668.13   37.40
   0   1  -1  663.03   38.00
   0   1  -1  665.73   37.30
   0   1  -1  728.43   38.20
   0   1  -1  702.63   38.00
   0   1  -1  693.33   38.20
   0  -1   1  677.43   38.00
   0  -1   1  698.83   38.10
   0  -1   1  708.43   37.80
   0  -1   1  695.83   37.60
   0  -1   1  664.03   38.10
   0  -1   1  727.33   38.00
   0  -1   1  696.73   37.50
  -1   1  -1 4991.30  279.37
   1  -1   1 4850.71  277.27
  -2   1  -1 1725.73   89.89
  -2   1  -1 1745.23   88.49
  -2   1  -1 1682.73   89.89
  -2   1  -1 1701.43   90.89
  -2   1  -1 1610.94   89.59
  -2   1  -1 1680.23   89.59
   2  -1   1 1658.83   88.39
   2  -1   1 1628.14   89.59
   2  -1   1 1671.73   89.89
   2  -1   1 1693.43   89.49
   2  -1   1 1677.13   90.69
   2  -1   1 1548.25   90.59
  -3   1  -1   65.09    6.40
  -3   1  -1   70.79    6.40
  -3   1  -1   70.49    6.00
  -3   1  -1   74.29    6.50
  -3   1  -1   72.79    6.20
  -3   1  -1   66.09    6.10
  -3   1  -1   87.99    8.40
  -3   1  -1   69.69    5.60
  -3   1  -1   70.69    5.20
  -3   1  -1   65.89    5.50
   3  -1   1   69.69    6.10
   3  -1   1   67.99    6.20
   3  -1   1   64.09    7.50
   3  -1   1   73.39    6.40
   3  -1   1   72.19    5.60
   3  -1   1   77.09    6.50
  -4   1  -1 1625.14   84.39
  -4   1  -1 1529.15   83.29
  -4   1  -1 1569.54   83.89
  -4   1  -1 1573.74   84.39
  -4   1  -1 1524.45   84.19
  -4   1  -1 1608.54   84.99
  -4   1  -1 1600.34   84.89
  -4   1  -1 1553.54   84.19
  -4   1  -1 1609.04   88.19
  -4   1  -1 1564.14   84.19
   4  -1   1 1468.35   83.49
   4  -1   1 1588.64   83.89
   4  -1   1 1534.45   83.99
   4  -1   1 1559.34   85.39
   4  -1   1 1590.14   87.39
   4  -1   1 1500.25   83.99
   4  -1   1 1486.25   83.69
  -5   1  -1  598.94   34.20
  -5   1  -1  580.54   34.00
  -5   1  -1  585.54   39.70
  -5   1  -1  612.34   35.10
  -5   1  -1  598.94   34.10
  -5   1  -1  605.64   35.60
  -5   1  -1  621.54   33.80
  -5   1  -1  601.54   39.20
  -5   1  -1  612.14   33.80
  -5   1  -1  597.44   34.00
   5  -1   1  605.04   33.30
   5  -1   1  580.94   33.60
   5  -1   1  600.74   34.70
   5  -1   1  570.94   32.70
   5  -1   1  586.54   36.10
   5  -1   1  574.84   33.20
  -6   1  -1  151.58    9.30
  -6   1  -1  151.28   16.70
  -6   1  -1  125.09   15.80
  -6   1  -1  147.29   10.70
  -6   1  -1  142.39   11.80
  -6   1  -1  142.29    9.60
  -6   1  -1  125.39    9.50
  -6   1  -1  152.88    9.10
   6  -1   1  142.39    8.80
   6  -1   1  150.68    8.50
   6  -1   1  132.79    8.40
   6  -1   1  116.59   11.90
   6  -1   1  123.29    7.90
  -7   1  -1   59.19   12.70
  -7   1  -1   35.80    9.60
  -7   1  -1   27.20    4.50
  -7   1  -1   35.40    6.60
  -8   1  -1   24.00    3.50
  -8   1  -1   41.60   13.40
  -8   1  -1   -2.30   11.20
  -8   1  -1   29.80    7.30
   8   0  -1    7.40    3.70
  -8   0   1    9.70    4.50
  -8   0   1   15.10   11.10
  -8   0   1   20.00   11.10
  -8   0   1    8.30    6.70
   7   0  -1   34.00    6.40
  -7   0   1   37.80   10.70
  -7   0   1   32.90    6.10
  -7   0   1   25.20    9.90
  -7   0   1   24.40    7.00
   6   0  -1  285.37   20.10
   6   0  -1  280.97   16.00
   6   0  -1  268.47   15.50
  -6   0   1  280.77   17.20
  -6   0   1  287.47   20.70
  -6   0   1  282.77   19.60
  -6   0   1  279.87   16.90
  -6   0   1  310.07   16.20
  -6   0   1  305.17   24.30
  -6   0   1  278.27   16.00
  -6   0   1  237.48   20.50
   5   0  -1   98.79    6.50
   5   0  -1   84.19    6.10
   5   0  -1   97.99    7.20
   5   0  -1   94.19    9.30
   5   0  -1  100.19    8.90
   5   0  -1  102.29    7.90
  -5   0   1   83.79    8.90
  -5   0   1   86.69    8.10
  -5   0   1  103.39    9.30
  -5   0   1   87.09    7.70
  -5   0   1  101.39    6.70
  -5   0   1   85.99    7.80
  -5   0   1  105.69   12.10
  -5   0   1   96.29    6.60
  -5   0   1  103.59   10.40
  -5   0   1   91.29    7.90
   4   0  -1   16.70    2.90
   4   0  -1   20.00    4.00
   4   0  -1   12.60    3.80
   4   0  -1   20.40    2.50
   4   0  -1   22.00    2.40
   4   0  -1   22.40    4.30
  -4   0   1   21.90    2.70
  -4   0   1   27.80    6.10
  -4   0   1   26.70    3.90
  -4   0   1   20.30    4.40
  -4   0   1   27.00    3.80
  -4   0   1   21.20    3.60
  -4   0   1   31.10    3.90
  -4   0   1   22.10    4.40
  -4   0   1   20.40    3.70
  -4   0   1   28.00    2.80
   3   0  -1  111.89    8.50
   3   0  -1  126.49    9.50
   3   0  -1  127.89    7.90
   3   0  -1  120.79    9.10
   3   0  -1  125.29    9.90
   3   0  -1  118.79    7.80
  -3   0   1  122.99    8.70
  -3   0   1  123.59    9.40
  -3   0   1  131.69   10.00
  -3   0   1  124.59    8.60
  -3   0   1  134.89    9.00
  -3   0   1  128.09    8.40
  -3   0   1  141.69    8.10
  -3   0   1  126.79    9.50
  -3   0   1  141.39   11.20
  -3   0   1  135.99    8.20
   2   0  -1  888.11   47.70
   2   0  -1  829.52   47.00
   2   0  -1  983.00   47.30
   2   0  -1  842.22   46.50
   2   0  -1  832.22   47.90
   2   0  -1  878.71   47.30
  -2   0   1  838.62   47.40
  -2   0   1  845.92   46.70
  -2   0   1  851.31   46.80
  -2   0   1  875.21   46.70
  -2   0   1  929.51   46.70
  -2   0   1  837.22   47.70
  -2   0   1  858.81   47.00
  -2   0   1  900.11   47.70
  -2   0   1  895.61   47.10
   1   0  -1 1782.52   93.09
   1   0  -1 1754.02   92.89
  -1   0   1 1742.43   92.89
  -1   0  -1  742.33   40.50
  -1   0  -1  805.32   40.50
  -1   0  -1  744.83   41.30
  -1   0  -1  764.72   40.60
  -1   0  -1  778.62   41.20
  -1   0  -1  770.32   40.60
  -1   0  -1  837.42   40.90
  -1   0  -1  755.42   40.50
  -1   0  -1  756.72   40.40
   1   0   1  752.12   40.60
   1   0   1  783.32   41.30
   1   0   1  750.52   41.30
   1   0   1  788.02   40.50
   1   0   1  779.32   40.50
   1   0   1  730.53   41.80
   1   0   1  730.43   40.60
  -2   0  -1 9888.81  526.95
   2   0   1 9999.00  523.95
  -3   0  -1   90.99    6.40
  -3   0  -1   86.39    5.70
  -3   0  -1   91.59    5.70
  -3   0  -1   88.19    8.00
  -3   0  -1   86.19    8.90
  -3   0  -1   92.49    7.60
  -3   0  -1   93.09    7.00
  -3   0  -1   92.99    5.60
  -3   0  -1   92.49    6.80
   3   0   1   94.99    5.20
   3   0   1   87.79    5.40
   3   0   1   87.69    5.20
   3   0   1   93.59    8.00
   3   0   1  102.79    5.40
   3   0   1   86.39    7.10
   3   0   1  102.39    6.60
  -4   0  -1 1303.07   71.09
  -4   0  -1 1259.37   72.39
  -4   0  -1 1260.87   67.19
  -4   0  -1 1272.47   68.79
  -4   0  -1 1262.77   69.49
  -4   0  -1 1264.07   72.89
  -4   0  -1 1288.57   69.89
  -4   0  -1 1328.47   66.89
  -4   0  -1 1254.37   71.09
  -4   0  -1 1264.17   66.89
  -4   0  -1 1361.66   67.09
   4   0   1 1220.88   71.19
   4   0   1 1252.97   70.09
   4   0   1 1249.77   68.79
  -5   0  -1  805.62   47.40
  -5   0  -1  748.93   47.30
  -5   0  -1  748.93   42.50
  -5   0  -1  740.83   43.50
  -5   0  -1  777.42   44.90
  -5   0  -1  768.52   43.60
  -5   0  -1  752.82   44.90
   5   0   1  740.33   43.90
   5   0   1  740.03   45.20
  -6   0  -1   93.09   10.20
  -6   0  -1   83.59   10.30
  -6   0  -1  103.49    9.80
  -6   0  -1  124.49   13.90
  -6   0  -1   83.69   13.00
   6   0   1  120.59   10.50
   6   0   1  101.59   10.80
  -7   0  -1   39.00    7.40
  -7   0  -1   37.40    6.80
  -7   0  -1   41.20   10.30
  -8   0  -1   -7.20    9.10
  -8   0  -1   -7.70    5.30
  -8   0  -1   -3.50    4.60
  -8   0  -1  -11.20    8.90
  -8   1   1   14.70   11.70
  -8   1   1   28.20    8.60
  -8   1   1   17.20    3.00
  -8   1   1   33.20   13.30
   7  -1  -1    1.20    3.00
   7  -1  -1    1.90    1.10
   7  -1  -1    0.10    2.40
   7  -1  -1   -0.20    1.90
   7  -1  -1   -0.50    1.50
  -7   1   1    1.60    7.20
  -7   1   1    2.40    4.40
  -7   1   1    0.40    1.70
  -7   1   1   -0.60    2.10
  -7   1   1   -0.80    3.60
  -7   1   1   -0.90    3.10
  -7   1   1   -1.90    1.90
   6  -1  -1  163.88   13.20
   6  -1  -1  146.59   13.60
   6  -1  -1  165.58   14.10
   6  -1  -1  174.58   12.60
   6  -1  -1  160.58   10.80
  -6   1   1  168.68   18.20
  -6   1   1  171.48   11.60
  -6   1   1  196.28   11.80
  -6   1   1  181.38   13.90
  -6   1   1  177.28   13.80
  -6   1   1  182.68   14.80
  -6   1   1  139.09   15.80
  -6   1   1  193.98   11.70
   5  -1  -1   46.60    4.40
   5  -1  -1   39.90    6.50
   5  -1  -1   50.09    6.90
   5  -1  -1   49.70    4.70
   5  -1  -1   40.60    5.90
   5  -1  -1   45.80    6.70
  -5   1   1   44.10    5.00
  -5   1   1   50.79    7.60
  -5   1   1   42.80    9.00
  -5   1   1   49.40    4.70
  -5   1   1   54.29    5.30
  -5   1   1   50.19    4.90
  -5   1   1   37.30    6.30
  -5   1   1   36.30    6.40
  -5   1   1   51.59    7.00
  -5   1   1   53.39    6.00
   4  -1  -1  332.27   21.90
   4  -1  -1  371.86   21.10
   4  -1  -1  362.76   22.20
   4  -1  -1  336.97   20.60
  -4   1   1  388.96   21.50
  -4   1   1  351.46   21.00
  -4   1   1  343.57   25.20
  -4   1   1  356.86   21.30
  -4   1   1  363.16   22.70
  -4   1   1  350.06   21.80
  -4   1   1  313.67   22.20
  -4   1   1  352.76   22.40
  -4   1   1  367.76   23.00
  -4   1   1  361.36   20.40
   3  -1  -1    9.30    2.20
   3  -1  -1   10.90    2.60
   3  -1  -1   14.40    2.40
   3  -1  -1   12.60    2.90
   3  -1  -1   11.00    3.10
   3  -1  -1    8.60    2.70
   3  -1  -1   16.00    3.30
  -3   1   1   13.60    4.40
  -3   1   1   15.10    3.80
  -3   1   1   16.80    2.00
  -3   1   1   12.40    2.30
  -3   1   1   14.30    2.90
  -3   1   1   14.10    2.90
  -3   1   1   14.50    3.20
  -3   1   1   16.10    3.10
  -3   1   1   12.90    3.00
  -3   1   1   14.20    2.90
   2  -1  -1  313.87   18.50
   2  -1  -1  265.37   19.70
   2  -1  -1  327.07   19.30
   2  -1  -1  303.87   18.90
   2  -1  -1  294.97   18.20
   2  -1  -1  312.47   17.90
   2  -1  -1  317.17   17.20
  -2   1   1  307.67   17.80
  -2   1   1  312.17   17.70
  -2   1   1  296.17   18.70
  -2   1   1  295.77   18.20
  -2   1   1  299.07   19.70
  -2   1   1  311.37   18.60
  -2   1   1  312.17   16.70
  -2   1   1  302.27   19.00
   1  -1  -1  573.94   32.10
   1  -1  -1  569.04   31.00
   1  -1  -1  585.14   32.30
   1  -1  -1  542.55   32.30
   1  -1  -1  595.34   32.40
   1  -1  -1  577.74   32.40
   1  -1  -1  581.64   31.50
  -1   1   1  572.84   31.70
  -1   1   1  568.64   32.10
  -1   1   1  560.74   32.30
  -1   1   1  595.84   31.00
  -1   1   1  566.24   32.40
  -1   1   1  567.94   32.20
   0  -1  -1  936.41   50.39
   0  -1  -1  933.61   51.29
   0  -1  -1  929.81   51.19
   0  -1  -1  997.20   51.19
   0  -1  -1  914.81   51.29
   0   1   1  964.50   51.19
   0   1   1  939.01   50.39
   0   1   1  957.90   49.99
   0   1   1  905.61   51.19
   0   1   1  974.80   50.89
   0   1   1  955.50   51.29
  -1  -1  -1   61.49    4.60
  -1  -1  -1   53.19    4.40
  -1  -1  -1   63.99    3.90
  -1  -1  -1   54.99    4.50
  -1  -1  -1   64.59    4.90
   1   1   1   53.89    4.60
   1   1   1   60.79    4.20
   1   1   1   67.49    4.70
   1   1   1   67.89    4.20
   1   1   1   68.29    4.60
   1   1   1   68.99    4.00
   1   1   1   68.49    5.60
  -2  -1  -1   36.70    2.70
  -2  -1  -1   28.90    2.70
  -2  -1  -1   33.40    5.00
  -2  -1  -1   34.80    2.50
  -2  -1  -1   35.90    3.50
  -2  -1  -1   30.20    3.70
  -2  -1  -1   32.60    2.40
  -2  -1  -1   28.20    2.50
  -2  -1  -1   30.90    2.80
   2   1   1   31.80    2.10
   2   1   1   28.90    2.50
   2   1   1   32.40    2.30
   2   1   1   34.60    3.90
   2   1   1   37.90    2.90
   2   1   1   29.10    2.30
   2   1   1   24.90    3.30
   2   1   1   32.20    3.00
  -3  -1  -1 3563.24  196.98
  -3  -1  -1 3573.24  195.68
  -3  -1  -1 3600.54  195.28
  -3  -1  -1 3697.63  194.38
  -3  -1  -1 3982.20  195.58
  -3  -1  -1 3724.13  193.98
   3   1   1 3625.14  195.98
  -4  -1  -1  431.16   26.40
  -4  -1  -1  402.86   26.30
  -4  -1  -1  403.36   24.20
  -4  -1  -1  402.46   24.40
  -4  -1  -1  402.96   23.70
  -4  -1  -1  427.86   27.60
  -4  -1  -1  402.36   26.20
   4   1   1  417.96   23.80
   4   1   1  402.36   24.60
   4   1   1  402.76   26.40
  -5  -1  -1    1.30    1.60
  -5  -1  -1    3.60    3.60
  -5  -1  -1   -0.20    2.00
  -5  -1  -1    1.60    2.00
  -5  -1  -1   -1.50    2.70
  -5  -1  -1    0.60    2.90
  -5  -1  -1    4.30    3.60
   5   1   1   -0.30    1.40
   5   1   1    2.40    2.40
   5   1   1    0.80    1.50
  -6  -1  -1  397.36   29.80
  -6  -1  -1  428.26   29.80
  -6  -1  -1  423.66   26.90
  -6  -1  -1  448.56   30.00
   6   1   1  405.46   27.20
   6   1   1  425.26   29.10
  -7  -1  -1  117.99   13.70
  -7  -1  -1  123.49   16.30
  -7  -1  -1  103.59   14.70
  -7  -1  -1   96.09   10.60
   7   1   1  101.49   10.90
  -8  -1  -1  105.59   17.20
  -8  -1  -1  106.09   15.50
  -8  -1  -1   85.49   12.70
  -8  -1  -1   94.79   12.80
   8   1   1   98.79   10.90
   8  -2  -1   69.19    9.60
   8  -2  -1   54.09    4.30
   8  -2  -1   71.19    5.20
   8  -2  -1   64.69    6.20
  -8   2   1   46.60   10.80
  -8   2   1   45.90    6.10
  -8   2   1   65.99    8.70
  -8   2   1   51.29    6.30
  -8   2   1   82.09   17.40
  -8   2   1   59.09    9.10
  -8   2   1   60.49   16.10
   7  -2  -1  295.97   20.50
   7  -2  -1  333.27   23.00
   7  -2  -1  297.57   21.60
   7  -2  -1  308.97   18.30
  -7   2   1  323.97   25.80
  -7   2   1  332.27   29.40
  -7   2   1  313.17   22.50
  -7   2   1  262.87   21.10
  -7   2   1  292.67   21.80
  -7   2   1  288.27   19.20
  -7   2   1  277.87   18.90
   6  -2  -1   65.49    6.90
   6  -2  -1   65.09    9.20
   6  -2  -1   56.19    9.10
   6  -2  -1   68.29    6.50
  -6   2   1   73.39   12.80
  -6   2   1   65.79    9.80
  -6   2   1   65.49    6.80
  -6   2   1   51.19    7.30
  -6   2   1   55.79    9.30
  -6   2   1   63.59    9.70
   5  -2  -1   15.70    3.70
   5  -2  -1    6.60    3.20
   5  -2  -1    8.00    3.70
   5  -2  -1    9.00    2.90
   5  -2  -1   11.60    4.80
  -5   2   1   13.10    5.00
  -5   2   1   15.30    3.40
  -5   2   1    4.90    3.20
  -5   2   1    3.50    2.90
  -5   2   1   10.50    3.00
  -5   2   1   10.70    3.20
  -5   2   1    6.20    3.90
  -5   2   1    3.50    5.20
  -5   2   1   14.50    4.40
   4  -2  -1   26.20    4.80
   4  -2  -1   14.00    4.70
   4  -2  -1   28.80    4.80
   4  -2  -1   26.50    4.60
   4  -2  -1   18.60    4.70
  -4   2   1   21.90    5.20
  -4   2   1   29.40    5.30
  -4   2   1   20.30    4.70
  -4   2   1   26.00    5.80
  -4   2   1   18.30    3.40
  -4   2   1   22.20    3.90
  -4   2   1   22.50    6.20
  -4   2   1   27.70    5.10
   3  -2  -1  172.78   13.00
   3  -2  -1  151.38   13.90
   3  -2  -1  168.58   13.10
   3  -2  -1  195.78   12.70
  -3   2   1  187.78   13.60
  -3   2   1  167.68   11.80
  -3   2   1  191.28   13.00
  -3   2   1  180.88   15.00
  -3   2   1  179.68   11.20
  -3   2   1  161.28   13.50
  -3   2   1  171.58   14.00
  -3   2   1  168.08   13.30
   2  -2  -1   31.00    3.90
   2  -2  -1   36.60    2.50
   2  -2  -1   32.30    5.30
   2  -2  -1   36.90    6.10
   2  -2  -1   31.30    5.40
   2  -2  -1   32.20    5.10
  -2   2   1   34.40    2.70
  -2   2   1   22.70    5.00
  -2   2   1   32.90    5.70
  -2   2   1   39.00    6.00
  -2   2   1   41.30    3.80
  -2   2   1   29.50    5.70
  -2   2   1   37.80    5.70
   1  -2  -1   81.59    8.00
   1  -2  -1   91.49    9.30
   1  -2  -1   88.59    7.90
  -1   2   1   89.79    8.20
  -1   2   1   96.09    8.20
  -1   2   1   83.89    8.10
  -1   2   1   94.49    7.40
  -1   2   1   98.79    8.00
  -1   2   1  101.59    8.40
   0  -2  -1 1777.32   92.89
   0  -2  -1 1710.93   90.09
   0  -2  -1 1723.33   91.29
   0  -2  -1 1729.83   92.59
   0  -2  -1 1695.93   91.69
   0  -2  -1 1568.54   92.39
   0   2   1 1718.13   92.59
   0   2   1 1688.23   91.19
   0   2   1 1710.83   92.99
   0   2   1 1695.93   92.69
   0   2   1 1706.33   92.69
   0   2   1 1757.32   90.29
  -1  -2  -1    6.50    1.80
  -1  -2  -1    5.20    1.20
  -1  -2  -1    5.00    1.80
  -1  -2  -1    4.30    1.90
  -1  -2  -1    6.90    2.30
  -1  -2  -1    9.10    3.00
  -1  -2  -1    6.20    2.10
   1   2   1    4.40    1.80
   1   2   1    4.60    1.00
   1   2   1    5.40    1.10
   1   2   1    5.20    1.90
   1   2   1    4.50    1.50
   1   2   1    5.80    2.20
  -2  -2  -1   79.99    6.80
  -2  -2  -1   86.69    7.00
  -2  -2  -1   86.19    7.40
  -2  -2  -1   82.39    6.80
  -2  -2  -1   88.09    5.70
  -2  -2  -1   87.49    7.20
  -2  -2  -1   84.29    9.10
   2   2   1   85.89    6.80
   2   2   1   87.89    7.00
   2   2   1   94.59    6.00
   2   2   1   76.29    6.90
   2   2   1   84.19    7.40
   2   2   1   99.89    6.20
   2   2   1   82.69    6.70
   2   2   1   82.59    6.00
  -3  -2  -1  482.75   28.40
  -3  -2  -1  491.15   32.90
  -3  -2  -1  563.14   28.60
  -3  -2  -1  509.45   28.50
  -3  -2  -1  532.45   31.10
  -3  -2  -1  499.75   28.40
  -3  -2  -1  520.35   28.80
  -3  -2  -1  516.95   28.70
  -3  -2  -1  518.05   28.60
   3   2   1  493.75   28.70
   3   2   1  489.95   28.10
   3   2   1  497.65   28.30
   3   2   1  470.35   28.30
   3   2   1  519.65   28.70
   3   2   1  513.95   28.10
  -4  -2  -1  116.69    6.70
  -4  -2  -1  121.79   12.80
  -4  -2  -1  110.19   10.70
  -4  -2  -1  110.19    9.10
  -4  -2  -1  105.29    9.40
  -4  -2  -1  121.79    6.60
  -4  -2  -1  125.29    7.10
  -4  -2  -1  109.19    8.50
  -4  -2  -1  112.79    8.40
  -4  -2  -1  122.29    6.70
   4   2   1  115.49   11.00
   4   2   1  122.59    9.20
   4   2   1  114.59    8.60
  -5  -2  -1    0.60    3.50
  -5  -2  -1    0.10    4.00
  -5  -2  -1    1.20    3.20
  -5  -2  -1    0.80    1.90
  -5  -2  -1    0.20    2.40
  -5  -2  -1    3.10    2.20
  -5  -2  -1    1.60    2.60
   5   2   1    4.00    1.80
   5   2   1    3.00    2.90
   5   2   1    2.00    1.60
  -6  -2  -1   -1.30    3.00
  -6  -2  -1   -1.70    2.80
  -6  -2  -1   -4.60    4.30
  -6  -2  -1   -3.10    4.60
   6   2   1   -2.80    2.10
   6   2   1    1.00    2.00
   6   2   1    1.60    2.80
  -7  -2  -1   91.69   11.40
  -7  -2  -1  106.69   14.70
  -7  -2  -1   94.49   13.90
  -7  -2  -1   89.09   10.70
   7   2   1   83.29    8.60
   7   2   1   96.69   10.00
  -8  -2  -1   13.10    8.30
  -8  -2  -1   32.70    7.50
  -8  -2  -1   12.20    6.10
  -8  -2  -1    9.50    9.40
   8   2   1   10.30    4.40
   7  -3  -1  217.18   14.90
   7  -3  -1  205.98   15.60
   7  -3  -1  220.08   18.00
   7  -3  -1  173.98   18.90
  -7   3   1  222.28   18.70
  -7   3   1  177.68   15.40
  -7   3   1  223.18   19.20
  -7   3   1  189.68   15.90
  -7   3   1  216.58   19.80
  -7   3   1  226.88   26.10
  -7   3   1  176.38   15.10
   6  -3  -1  509.85   31.00
   6  -3  -1  474.35   29.70
   6  -3  -1  487.95   33.40
   6  -3  -1  462.95   32.30
  -6   3   1  507.35   31.30
  -6   3   1  494.25   33.60
  -6   3   1  450.05   31.80
  -6   3   1  446.06   33.30
  -6   3   1  431.56   30.50
  -6   3   1  498.15   37.50
   5  -3  -1   94.69   10.40
   5  -3  -1   99.49   10.40
   5  -3  -1  121.09   12.90
   5  -3  -1  121.69   13.30
   5  -3  -1  116.19   11.80
  -5   3   1  118.79   11.50
  -5   3   1  101.79   15.10
  -5   3   1  134.99   13.70
  -5   3   1  126.89   12.30
  -5   3   1  110.89   11.70
  -5   3   1   98.79    8.40
  -5   3   1  117.59   13.30
   4  -3  -1    1.80    3.20
   4  -3  -1   -0.30    3.80
   4  -3  -1    1.70    2.40
   4  -3  -1    2.00    3.00
   4  -3  -1   -0.70    3.70
  -4   3   1    3.20    4.00
  -4   3   1    4.90    4.50
  -4   3   1   -1.50    2.40
  -4   3   1   -1.00    3.20
  -4   3   1    2.50    3.40
  -4   3   1    3.60    3.60
  -4   3   1    1.90    1.10
   3  -3  -1  833.42   51.39
   3  -3  -1  934.81   52.99
   3  -3  -1  930.81   52.99
   3  -3  -1  916.51   52.29
   3  -3  -1  833.32   49.40
   3  -3  -1  819.22   52.59
  -3   3   1  887.31   53.19
  -3   3   1  871.61   52.09
  -3   3   1  891.91   52.09
  -3   3   1  838.72   52.79
  -3   3   1  855.21   48.80
  -3   3   1  872.31   52.69
  -3   3   1  890.51   50.59
   2  -3  -1  608.64   36.00
   2  -3  -1  637.54   39.60
   2  -3  -1  653.93   40.20
   2  -3  -1  636.44   40.60
   2  -3  -1  634.44   40.20
   2  -3  -1  616.94   39.50
   2  -3  -1  683.83   37.90
  -2   3   1  658.63   40.30
  -2   3   1  679.93   36.60
  -2   3   1  686.33   40.30
  -2   3   1  643.34   40.20
  -2   3   1  642.84   40.00
  -2   3   1  616.84   40.40
  -2   3   1  717.73   38.80
   1  -3  -1  207.68   14.60
   1  -3  -1  241.38   16.90
   1  -3  -1  204.28   14.50
   1  -3  -1  214.58   15.50
   1  -3  -1  218.78   17.00
   1  -3  -1  227.98   16.80
  -1   3   1  231.18   16.80
  -1   3   1  212.08   16.50
  -1   3   1  211.88   15.50
  -1   3   1  226.68   19.30
  -1   3   1  192.48   16.00
  -1   3   1  208.08   15.00
   0  -3  -1  915.11   55.79
   0  -3  -1 1008.80   55.19
   0  -3  -1 1025.80   55.89
   0  -3  -1  996.60   55.29
   0  -3  -1  989.10   54.39
   0  -3  -1  990.60   51.99
   0  -3  -1  934.81   55.59
   0  -3  -1 1010.10   56.09
   0   3   1  937.21   55.59
   0   3   1  950.70   53.39
   0   3   1 1008.10   52.89
   0   3   1  891.81   55.59
   0   3   1  903.01   55.29
   0   3   1  908.21   55.29
  -1  -3  -1  315.27   21.90
  -1  -3  -1  339.97   20.10
  -1  -3  -1  350.16   19.80
  -1  -3  -1  334.27   22.80
  -1  -3  -1  343.47   22.10
  -1  -3  -1  314.77   22.00
  -1  -3  -1  333.37   21.90
   1   3   1  285.67   21.50
   1   3   1  302.07   21.60
   1   3   1  328.17   19.20
   1   3   1  345.47   20.20
   1   3   1  328.27   21.80
   1   3   1  333.07   21.90
   1   3   1  335.47   18.90
  -2  -3  -1    2.00    1.40
  -2  -3  -1    1.30    2.50
  -2  -3  -1    3.20    2.40
  -2  -3  -1    0.50    2.30
  -2  -3  -1    0.60    1.50
  -2  -3  -1   -2.10    2.40
  -2  -3  -1   -0.30    2.20
   2   3   1    1.50    1.40
   2   3   1    0.30    0.80
   2   3   1   -1.00    1.50
   2   3   1   -0.60    1.70
   2   3   1    0.30    2.00
   2   3   1    2.80    2.20
   2   3   1    1.70    1.00
  -3  -3  -1   14.00    1.90
  -3  -3  -1   12.50    3.70
  -3  -3  -1    9.50    3.20
  -3  -3  -1    8.60    3.20
  -3  -3  -1   11.40    3.30
  -3  -3  -1    8.00    4.40
  -3  -3  -1   12.00    3.40
   3   3   1    9.60    3.00
   3   3   1    9.90    2.30
   3   3   1   10.40    3.40
   3   3   1    6.70    2.50
   3   3   1   11.10    3.30
   3   3   1    8.60    2.90
   3   3   1   10.00    1.90
  -4  -3  -1   76.69    6.80
  -4  -3  -1   76.99    6.80
  -4  -3  -1   96.99   10.00
  -4  -3  -1   85.89    7.20
  -4  -3  -1   88.59    6.50
  -4  -3  -1   85.19    7.40
  -4  -3  -1   78.19   11.40
  -4  -3  -1   85.99    7.60
   4   3   1   88.69    7.20
   4   3   1   95.99    9.60
   4   3   1   85.79    6.80
   4   3   1   78.89    6.40
   4   3   1   93.99    7.30
   4   3   1   73.99    7.00
   4   3   1   82.89    6.80
  -5  -3  -1  114.59   10.80
  -5  -3  -1  118.59    7.70
  -5  -3  -1  122.39    9.00
  -5  -3  -1  136.69   15.30
  -5  -3  -1  113.79    6.90
  -5  -3  -1   94.49    9.70
  -5  -3  -1  112.69    7.40
  -5  -3  -1  107.39    6.90
   5   3   1  100.79    6.40
   5   3   1  115.29    9.60
   5   3   1  113.39    6.60
   5   3   1  122.69   12.10
   5   3   1  118.59    9.20
  -6  -3  -1  218.18   15.30
  -6  -3  -1  204.98   21.60
  -6  -3  -1  220.58   18.90
  -6  -3  -1  230.88   17.10
   6   3   1  208.78   16.10
   6   3   1  222.68   15.50
  -7  -3  -1   11.90    4.90
  -7  -3  -1    9.40    4.10
  -7  -3  -1    8.10    7.10
   7   3   1   11.70    3.50
   7   3   1    9.80    4.20
  -8  -3  -1   22.10   10.50
  -8  -3  -1   21.40    7.60
  -8  -3  -1   23.80    6.60
  -8  -3  -1   44.30   12.10
   8   3   1   30.00    5.80
   8   3   1   16.90    5.10
   7  -4  -1    7.50    5.70
   7  -4  -1   15.40    6.70
   7  -4  -1   11.70    8.20
   7  -4  -1   14.90    9.60
  -7   4   1   12.20    8.40
  -7   4   1   22.20   12.30
  -7   4   1   13.00    7.20
  -7   4   1   26.40    9.80
  -7   4   1   16.50    6.30
  -7   4   1    0.10    7.30
   6  -4  -1  118.69   12.50
   6  -4  -1  131.09   16.60
   6  -4  -1  164.38   17.10
   6  -4  -1  139.69   14.50
  -6   4   1  140.19   15.00
  -6   4   1  119.99   14.50
  -6   4   1  170.98   23.10
  -6   4   1  119.69   14.10
  -6   4   1  142.49   17.40
  -6   4   1  137.89   17.30
   5  -4  -1   40.90    7.50
   5  -4  -1   39.80    7.90
  -5   4   1   33.80   11.70
  -5   4   1   34.90    7.60
  -5   4   1   40.90    9.80
  -5   4   1   29.20    9.50
  -5   4   1   19.40    8.70
  -5   4   1   30.00    8.10
   4  -4  -1   38.40    8.20
   4  -4  -1   27.30    8.10
   4  -4  -1   42.40    8.70
   4  -4  -1   36.50    6.30
   4  -4  -1   40.10    8.20
   4  -4  -1   33.30    8.30
  -4   4   1   33.20    6.80
  -4   4   1   24.40    6.50
  -4   4   1   33.00    8.20
  -4   4   1   24.60    4.50
  -4   4   1   17.70    6.10
  -4   4   1   38.40    9.80
  -4   4   1   26.50    7.60
   3  -4  -1  314.57   19.40
   3  -4  -1  274.47   15.40
   3  -4  -1  260.37   21.60
   3  -4  -1  301.37   22.90
   3  -4  -1  263.07   21.40
   3  -4  -1  275.07   22.00
   3  -4  -1  237.38   21.90
  -3   4   1  261.47   22.00
  -3   4   1  265.27   19.80
  -3   4   1  298.27   22.70
  -3   4   1  276.27   21.90
  -3   4   1  286.37   17.90
  -3   4   1  247.78   22.00
  -3   4   1  264.77   21.60
   2  -4  -1  773.72   43.40
   2  -4  -1  722.13   46.50
   2  -4  -1  736.33   46.00
   2  -4  -1  734.63   45.40
   2  -4  -1  707.13   46.70
   2  -4  -1  748.23   46.50
   2  -4  -1  789.72   42.20
  -2   4   1  727.73   46.50
  -2   4   1  748.23   44.30
  -2   4   1  674.43   46.40
  -2   4   1  734.33   46.40
  -2   4   1  722.33   46.70
  -2   4   1  736.63   45.40
   1  -4  -1    0.90    3.50
   1  -4  -1   -0.80    3.50
   1  -4  -1    1.70    2.20
   1  -4  -1    1.10    3.40
   1  -4  -1    1.10    2.20
   1  -4  -1    2.60    2.80
  -1   4   1    2.30    2.80
  -1   4   1    4.60    3.90
  -1   4   1    2.80    3.50
  -1   4   1    2.70    2.40
  -1   4   1    0.90    3.70
   0  -4  -1 1037.40   60.29
   0  -4  -1 1104.79   60.19
   0  -4  -1  971.50   62.19
   0  -4  -1 1058.19   62.29
   0  -4  -1 1074.99   62.59
   0  -4  -1 1083.09   61.59
   0  -4  -1 1083.89   62.89
   0  -4  -1 1106.79   57.49
   0   4   1 1007.20   62.39
   0   4   1 1031.10   62.19
   0   4   1 1082.19   62.39
   0   4   1 1064.49   59.29
   0   4   1 1014.00   62.09
  -1  -4  -1 1048.00   58.69
  -1  -4  -1  976.90   57.39
  -1  -4  -1  983.30   54.09
  -1  -4  -1 1014.20   54.69
  -1  -4  -1  940.81   57.59
  -1  -4  -1 1022.10   57.99
  -1  -4  -1  963.90   57.39
   1   4   1  988.90   57.39
   1   4   1  958.00   57.29
   1   4   1  934.51   53.69
   1   4   1  883.81   52.89
   1   4   1 1006.00   54.19
   1   4   1  902.81   57.19
  -2  -4  -1  141.79   13.00
  -2  -4  -1  129.79   14.00
  -2  -4  -1  152.08   11.60
  -2  -4  -1  154.58   10.40
  -2  -4  -1  133.19   12.50
  -2  -4  -1  135.69   12.40
  -2  -4  -1  136.99   12.50
   2   4   1  142.69   12.90
   2   4   1  125.79    8.40
   2   4   1  115.79   11.80
   2   4   1  131.29    9.40
   2   4   1  122.59   11.90
   2   4   1  142.69   12.50
   2   4   1  135.39   11.00
  -3  -4  -1   41.90    4.60
  -3  -4  -1   27.40    5.80
  -3  -4  -1   30.30    6.30
  -3  -4  -1   34.40    5.90
  -3  -4  -1   34.40    6.20
  -3  -4  -1   31.70    6.20
  -3  -4  -1   26.90    6.50
   3   4   1   24.70    5.70
   3   4   1   33.80    6.00
   3   4   1   32.70    4.00
   3   4   1   26.60    5.20
   3   4   1   37.50    3.80
   3   4   1   28.20    5.90
   3   4   1   26.90    6.20
   3   4   1   29.50    2.90
  -4  -4  -1   -0.20    2.40
  -4  -4  -1   -1.90    3.00
  -4  -4  -1   -0.30    3.10
  -4  -4  -1    0.60    4.60
  -4  -4  -1    0.90    0.90
  -4  -4  -1   -1.60    2.60
  -4  -4  -1   -1.10    2.50
   4   4   1    4.80    2.60
   4   4   1   -0.30    1.10
   4   4   1   -0.90    1.80
   4   4   1    2.20    2.60
   4   4   1    1.00    1.50
   4   4   1   -2.80    3.00
   4   4   1   -1.30    2.60
  -5  -4  -1  196.98   14.30
  -5  -4  -1  204.48   11.70
  -5  -4  -1  186.48   13.00
  -5  -4  -1  198.28   13.10
  -5  -4  -1  202.98   14.50
  -5  -4  -1  222.98   21.00
   5   4   1  176.68   13.30
   5   4   1  174.68   13.60
   5   4   1  170.68   12.00
   5   4   1  183.68   13.60
   5   4   1  177.78   12.90
   5   4   1  205.38   12.90
  -6  -4  -1  475.45   25.30
  -6  -4  -1  474.05   26.60
  -6  -4  -1  420.66   24.90
  -6  -4  -1  429.26   36.20
  -6  -4  -1  506.05   26.10
  -6  -4  -1  457.75   25.30
  -6  -4  -1  477.55   33.80
   6   4   1  424.06   28.90
   6   4   1  458.85   28.50
  -7  -4  -1   21.30    7.60
  -7  -4  -1   25.50    7.40
  -7  -4  -1   18.30   10.70
  -7  -4  -1   17.90    4.10
   7   4   1   23.40    5.50
   7   4   1   17.60    4.30
   6  -5  -1   15.50    6.20
   6  -5  -1   14.20    9.50
   6  -5  -1   23.90   10.10
   6  -5  -1    3.60    6.40
   6  -5  -1    7.10    7.10
  -6   5   1   10.40    7.00
  -6   5   1   25.50   10.50
  -6   5   1    4.70    7.10
  -6   5   1   -3.90    7.40
  -6   5   1   -9.40    9.00
  -6   5   1    6.60    8.60
   5  -5  -1  203.88   16.60
   5  -5  -1  193.88   20.80
   5  -5  -1  167.98   21.00
  -5   5   1  200.88   21.10
  -5   5   1  219.08   22.60
  -5   5   1  169.78   18.40
  -5   5   1  215.08   18.70
  -5   5   1  187.68   21.00
  -5   5   1  162.68   18.30
   4  -5  -1  248.48   18.30
   4  -5  -1  210.28   21.60
   4  -5  -1  276.07   23.50
   4  -5  -1  232.58   21.60
   4  -5  -1  247.58   21.90
   4  -5  -1  258.77   23.00
  -4   5   1  224.98   35.30
  -4   5   1  273.37   20.70
  -4   5   1  214.18   21.20
  -4   5   1  229.28   21.80
  -4   5   1  270.77   26.70
   3  -5  -1  150.08   10.20
   3  -5  -1  133.79   16.20
   3  -5  -1  160.28   13.30
   3  -5  -1  157.18   16.90
   3  -5  -1  170.58   18.00
   3  -5  -1  153.78   16.00
   3  -5  -1  133.79   15.30
  -3   5   1  174.28   17.30
  -3   5   1  141.69   12.50
  -3   5   1  157.98   15.90
  -3   5   1  127.49   16.10
  -3   5   1  133.19   15.70
  -3   5   1  141.69   16.50
   2  -5  -1  930.11   52.99
   2  -5  -1  916.91   55.39
   2  -5  -1  829.52   56.39
   2  -5  -1  898.21   57.29
   2  -5  -1  908.11   56.39
   2  -5  -1  941.31   57.09
  -2   5   1  859.61   56.89
  -2   5   1  878.81   56.39
  -2   5   1  878.91   56.59
  -2   5   1  883.11   56.69
  -2   5   1  946.71   55.49
   1  -5  -1  112.99   13.60
   1  -5  -1  143.39   13.30
   1  -5  -1  128.99   14.20
   1  -5  -1  126.49   14.30
   1  -5  -1  128.59   12.20
   1  -5  -1  138.59   14.50
   1  -5  -1  127.39   11.90
  -1   5   1  123.19   11.90
  -1   5   1  136.49   14.40
  -1   5   1  133.09   14.30
  -1   5   1  106.39   13.60
  -1   5   1  112.39   13.50
   0  -5  -1   91.69   13.30
   0  -5  -1  114.39   12.70
   0  -5  -1   78.99   12.80
   0  -5  -1  112.89    8.20
   0  -5  -1  121.39   11.60
   0  -5  -1  115.79   12.00
   0  -5  -1  100.59   10.90
   0  -5  -1   85.29   13.20
   0   5   1  112.69   12.90
   0   5   1  118.89   10.30
   0   5   1  103.89   12.70
   0   5   1   93.89   12.10
   0   5   1  120.29   13.00
  -1  -5  -1   83.69    9.10
  -1  -5  -1   81.99   12.60
  -1  -5  -1  103.89    8.40
  -1  -5  -1   72.39   11.80
  -1  -5  -1   89.09   12.60
  -1  -5  -1   99.29   11.90
  -1  -5  -1   61.09   10.50
   1   5   1   85.49   12.30
   1   5   1   75.59   11.20
   1   5   1   87.19    7.90
   1   5   1   95.19   13.30
   1   5   1   94.99   11.50
  -2  -5  -1  535.65   36.50
  -2  -5  -1  591.24   33.30
  -2  -5  -1  539.55   38.10
  -2  -5  -1  554.94   37.00
  -2  -5  -1  545.75   36.40
  -2  -5  -1  594.34   34.00
  -2  -5  -1  571.34   36.60
   2   5   1  527.65   30.30
   2   5   1  498.95   35.90
   2   5   1  498.45   35.90
   2   5   1  534.15   36.00
   2   5   1  549.85   36.00
  -3  -5  -1 1054.59   63.89
  -3  -5  -1 1109.99   60.29
  -3  -5  -1 1154.48   64.09
  -3  -5  -1 1093.19   67.39
  -3  -5  -1 1073.79   63.89
  -3  -5  -1 1132.49   64.49
   3   5   1 1009.70   56.59
   3   5   1 1065.59   58.49
   3   5   1 1017.70   63.09
   3   5   1  987.90   63.19
   3   5   1 1078.29   63.09
   3   5   1 1123.89   59.79
  -4  -5  -1  112.79   12.40
  -4  -5  -1  118.79   12.30
  -4  -5  -1  130.59   12.50
  -4  -5  -1  113.19   13.00
  -4  -5  -1  129.99   10.50
  -4  -5  -1   95.89   15.90
   4   5   1  122.69   12.40
   4   5   1  116.89   14.40
   4   5   1  129.49   12.10
   4   5   1  108.39   12.10
   4   5   1  132.69    9.70
  -5  -5  -1   79.29    8.60
  -5  -5  -1   96.59   16.70
  -5  -5  -1   74.39   14.20
  -5  -5  -1   77.79    9.10
  -5  -5  -1  105.89    9.80
  -5  -5  -1   81.89    9.80
   5   5   1   92.69   10.60
   5   5   1   96.89   10.00
   5   5   1   85.49    8.20
   5   5   1   83.69    9.30
   5   5   1   86.19    8.20
  -6  -5  -1   96.19   10.80
  -6  -5  -1  113.19    9.20
  -6  -5  -1  113.39   18.90
  -6  -5  -1  132.69    9.50
  -6  -5  -1  116.29   11.00
   6   5   1  118.89    8.30
   6   5   1  114.09   10.60
   6   5   1  118.79    9.00
   6   5   1  120.69    9.10
   6   5   1   91.19    9.90
   6   5   1  118.89   10.60
  -7  -5  -1   80.99   13.00
  -7  -5  -1  107.69   18.90
  -7  -5  -1   94.69   13.00
   7   5   1   94.39   10.50
   7   5   1   96.79    9.80
   6  -6  -1   11.40   12.30
   6  -6  -1   -4.60    9.50
   6  -6  -1    0.80   11.20
   6  -6  -1   -6.70    9.00
  -6   6   1    0.50   10.90
  -6   6   1   -2.20    9.20
  -6   6   1    8.10    8.10
  -6   6   1   -4.60    9.70
  -6   6   1  -17.70   10.10
  -6   6   1   -8.10   11.10
   5  -6  -1   35.10   13.40
   5  -6  -1   41.10   10.50
   5  -6  -1   22.40    7.10
   5  -6  -1   23.60   11.10
   5  -6  -1   38.80   11.30
   5  -6  -1   11.60    9.20
  -5   6   1   45.80   14.00
  -5   6   1   42.80   12.90
  -5   6   1   17.40    8.50
  -5   6   1   43.20   11.70
  -5   6   1   23.70   11.20
   4  -6  -1   38.20   12.70
   4  -6  -1   14.20    9.00
   4  -6  -1   28.80    9.40
   4  -6  -1   36.10    7.50
   4  -6  -1   28.50   10.60
  -4   6   1   16.50    9.00
  -4   6   1   30.80   10.40
  -4   6   1   25.50    9.20
  -4   6   1   35.80   10.10
  -4   6   1   52.09   13.00
   3  -6  -1  221.68   20.50
   3  -6  -1  195.48   20.90
   3  -6  -1  183.38   19.80
   3  -6  -1  211.28   21.80
   3  -6  -1  138.89   20.40
   3  -6  -1  169.78   12.90
  -3   6   1  181.58   19.90
  -3   6   1  165.08   19.60
  -3   6   1  212.38   21.90
  -3   6   1  183.48   14.00
  -3   6   1  169.98   19.10
   2  -6  -1  345.27   22.50
   2  -6  -1  315.07   27.30
   2  -6  -1  343.77   25.30
   2  -6  -1  319.37   27.10
   2  -6  -1  301.27   22.70
   2  -6  -1  312.87   26.80
   2  -6  -1  305.17   26.70
  -2   6   1  282.97   26.30
  -2   6   1  300.07   26.70
  -2   6   1  303.57   24.60
  -2   6   1  306.87   27.20
  -2   6   1  275.97   25.60
   1  -6  -1  380.46   27.80
   1  -6  -1  397.06   30.50
   1  -6  -1  387.16   30.30
   1  -6  -1  410.96   27.10
   1  -6  -1  301.87   28.70
   1  -6  -1  400.86   30.50
  -1   6   1  366.46   26.60
  -1   6   1  385.16   30.30
  -1   6   1  390.66   30.30
  -1   6   1  324.57   28.70
   0  -6  -1  973.00   58.69
   0  -6  -1  895.71   56.19
   0  -6  -1  799.12   57.29
   0  -6  -1  930.31   55.39
   0  -6  -1  920.81   50.29
   0  -6  -1  928.51   58.19
   0  -6  -1  948.91   54.99
   0  -6  -1  978.30   58.99
   0   6   1  910.01   57.89
   0   6   1  844.62   57.09
   0   6   1  877.01   53.09
   0   6   1  854.31   57.09
   0   6   1  857.91   57.89
  -1  -6  -1   39.50    8.70
  -1  -6  -1   41.70    5.70
  -1  -6  -1   37.30    9.50
  -1  -6  -1   38.60    9.90
  -1  -6  -1   47.20   10.00
  -1  -6  -1   37.60    7.50
  -1  -6  -1   48.70    9.80
   1   6   1   39.70    9.70
   1   6   1   28.70    5.40
   1   6   1   36.80    9.00
   1   6   1   33.40    8.60
   1   6   1   39.70    9.90
  -2  -6  -1  443.26   28.40
  -2  -6  -1  419.36   32.10
  -2  -6  -1  441.36   28.70
  -2  -6  -1  429.96   31.90
  -2  -6  -1  416.26   32.40
  -2  -6  -1  446.66   33.80
  -2  -6  -1  477.05   32.80
   2   6   1  420.36   31.50
   2   6   1  416.36   31.80
   2   6   1  442.66   32.30
   2   6   1  407.46   31.50
  -3  -6  -1 1389.56   79.29
  -3  -6  -1 1456.25   83.59
  -3  -6  -1 1408.86   79.49
  -3  -6  -1 1374.86   75.09
  -3  -6  -1 1388.06   79.99
  -3  -6  -1 1381.16   79.59
  -3  -6  -1 1277.27   76.29
   3   6   1 1375.86   78.49
   3   6   1 1288.67   78.99
   3   6   1 1355.96   73.89
   3   6   1 1148.39   80.79
   3   6   1 1229.88   69.99
   3   6   1 1364.66   72.29
   3   6   1 1218.88   78.19
  -4  -6  -1  444.06   37.20
  -4  -6  -1  506.35   33.40
  -4  -6  -1  450.05   32.60
  -4  -6  -1  420.56   29.40
  -4  -6  -1  393.66   32.50
  -4  -6  -1  474.45   33.90
   4   6   1  508.95   33.50
   4   6   1  477.05   32.80
   4   6   1  491.45   32.50
   4   6   1  500.85   28.50
   4   6   1  515.45   29.50
  -5  -6  -1   33.70    7.90
  -5  -6  -1   41.40    9.10
  -5  -6  -1   17.40   10.70
  -5  -6  -1   38.40    7.80
  -5  -6  -1   33.60    8.10
  -5  -6  -1   29.10    6.20
   5   6   1   19.30    6.80
   5   6   1   22.80    6.20
   5   6   1   20.40    4.40
  -6  -6  -1  109.79   13.60
  -6  -6  -1  110.89   10.90
  -6  -6  -1  107.79   11.80
  -6  -6  -1  100.39   12.80
  -6  -6  -1  124.79   20.90
  -6  -6  -1  125.89   11.50
   6   6   1   98.69   11.30
   6   6   1  118.09   10.10
   6   6   1  106.29   11.10
   6   6   1  102.69   10.60
   6   6   1  120.59   10.70
   6   6   1   95.79   12.20
   5  -7  -1   82.29   16.40
   5  -7  -1   73.49   15.50
   5  -7  -1   72.49   17.00
   5  -7  -1   67.59   11.60
   5  -7  -1   82.59   17.20
   5  -7  -1   95.39   18.30
  -5   7   1   82.39   17.50
  -5   7   1   65.59   15.90
  -5   7   1   50.39   15.50
  -5   7   1   68.59   16.30
  -5   7   1   80.49   19.00
   4  -7  -1   54.89   14.10
   4  -7  -1   31.50   11.00
   4  -7  -1   26.70   13.10
   4  -7  -1   29.10   10.90
   4  -7  -1   29.00   11.40
  -4   7   1   19.90   11.30
  -4   7   1   63.39   14.20
  -4   7   1   29.80   11.00
  -4   7   1   52.79   14.50
  -4   7   1   55.49   12.20
   3  -7  -1   37.20   11.60
   3  -7  -1   38.10   12.50
   3  -7  -1   33.50    7.80
   3  -7  -1   11.80    8.50
   3  -7  -1   33.70    5.60
   3  -7  -1   43.60   11.80
  -3   7   1   43.40    9.90
  -3   7   1   32.90   11.60
  -3   7   1   38.90   12.80
  -3   7   1   17.10    8.20
  -3   7   1   33.50   11.60
   2  -7  -1   61.79   13.70
   2  -7  -1   75.79   15.80
   2  -7  -1   89.19   12.10
   2  -7  -1   77.29   13.70
   2  -7  -1   86.79   16.40
   2  -7  -1   82.79   11.20
   2  -7  -1   80.89   15.20
  -2   7   1   87.99   16.00
  -2   7   1   80.19   15.00
  -2   7   1   88.79   15.30
  -2   7   1   68.79   12.00
  -2   7   1   57.19   14.70
   1  -7  -1  106.79   21.50
   1  -7  -1   67.39   14.80
   1  -7  -1   72.39   14.20
   1  -7  -1   77.39   15.10
   1  -7  -1   94.99   12.90
   1  -7  -1   74.29   14.70
   1  -7  -1   99.39   13.60
  -1   7   1   90.19   15.80
  -1   7   1  101.99   13.60
  -1   7   1   92.19   16.00
  -1   7   1   73.59   14.40
  -1   7   1   96.69   16.10
   0  -7  -1  198.28   23.00
   0  -7  -1  234.28   23.10
   0  -7  -1  235.28   20.30
   0  -7  -1  228.28   21.40
   0  -7  -1  238.98   15.40
   0  -7  -1  229.88   22.70
   0  -7  -1  239.18   20.90
   0  -7  -1  229.58   23.70
   0   7   1  213.78   23.10
   0   7   1  206.68   22.50
   0   7   1  240.48   18.60
   0   7   1  186.88   21.80
   0   7   1  232.58   23.30
  -1  -7  -1  413.46   32.60
  -1  -7  -1  424.06   32.40
  -1  -7  -1  336.57   31.00
  -1  -7  -1  400.86   34.80
  -1  -7  -1  412.16   32.20
  -1  -7  -1  352.06   27.40
  -1  -7  -1  398.76   25.40
   1   7   1  382.16   25.00
   1   7   1  435.96   32.60
   1   7   1  400.26   32.60
   1   7   1  383.26   25.90
   1   7   1  370.36   31.30
   1   7   1  369.86   31.50
  -2  -7  -1   46.80   11.10
  -2  -7  -1   35.50    7.70
  -2  -7  -1   48.80   11.30
  -2  -7  -1   43.30   10.60
  -2  -7  -1   51.69    7.80
   2   7   1   33.00    9.80
   2   7   1   49.50    5.10
   2   7   1   49.70   11.70
   2   7   1   48.20   10.50
  -3  -7  -1   17.60    9.60
  -3  -7  -1   11.90    6.80
  -3  -7  -1    7.90    7.40
  -3  -7  -1    1.80    7.20
  -3  -7  -1    8.90    6.10
  -3  -7  -1   19.20    8.10
   3   7   1    6.70    2.80
   3   7   1   22.30    8.40
   3   7   1    4.80    6.40
   3   7   1    9.70    1.70
   3   7   1    9.60    7.10
   3   7   1    4.30    6.30
  -4  -7  -1  138.89   13.80
  -4  -7  -1  137.19   18.20
  -4  -7  -1  164.08   18.00
  -4  -7  -1  127.19   16.30
  -4  -7  -1  144.19   21.70
  -4  -7  -1  161.78   17.50
   4   7   1  149.59   15.90
   4   7   1  135.79   10.90
   4   7   1  155.98   12.50
  -5  -7  -1   -2.10    6.70
  -5  -7  -1    4.50    5.00
  -5  -7  -1    0.70    6.10
  -5  -7  -1    6.90   11.30
  -5  -7  -1   -1.50    7.70
  -5  -7  -1    9.30    7.40
   5   7   1    6.30    3.10
   5   7   1   -1.30    8.00
   5   7   1    0.80    5.70
   5   7   1    0.90    2.30
   5   7   1    4.10    7.70
  -6  -7  -1    4.40    5.80
  -6  -7  -1    4.30    7.50
  -6  -7  -1   13.70    8.20
  -6  -7  -1    4.00   13.00
  -6  -7  -1   11.20    7.00
  -6  -7  -1   11.20    6.00
   6   7   1   14.40    7.10
   6   7   1    0.10    8.20
   6   7   1    5.40    3.50
   6   7   1    3.60    2.70
   6   7   1   -1.00    4.80
   6   7   1    5.80    6.90
   4  -8  -1   15.90   17.10
   4  -8  -1   60.49   15.40
   4  -8  -1   27.50    3.30
   4  -8  -1   25.30   14.10
   4  -8  -1   30.80   17.20
   4  -8  -1   34.30   10.00
   4  -8  -1   19.80   13.50
  -4   8   1   30.10   15.90
  -4   8   1   24.70   11.50
  -4   8   1   41.00   14.90
  -4   8   1   43.70   16.80
  -4   8   1   60.59   17.00
   3  -8  -1  194.68   22.10
   3  -8  -1  177.08   14.80
   3  -8  -1  118.59   20.80
   3  -8  -1  165.68   24.40
   3  -8  -1  136.89   23.60
   3  -8  -1  156.88   18.00
   3  -8  -1  140.89   23.80
  -3   8   1  137.79   23.20
  -3   8   1  173.68   25.40
  -3   8   1  217.48   22.70
  -3   8   1  176.78   25.20
  -3   8   1  143.49   23.60
   2  -8  -1  111.39   20.60
   2  -8  -1  135.69   19.40
   2  -8  -1  124.19   19.50
   2  -8  -1  127.19   20.70
   2  -8  -1  124.19   14.30
   2  -8  -1  108.59   20.00
  -2   8   1   83.69   17.10
  -2   8   1  182.58   24.50
  -2   8   1  105.29   18.90
  -2   8   1  136.29   16.40
  -2   8   1  101.99   18.90
   1  -8  -1    6.40    7.30
   1  -8  -1   25.10   11.60
   1  -8  -1    1.10   11.60
   1  -8  -1   13.10    6.80
   1  -8  -1   16.30   10.70
   1  -8  -1   -0.50    9.50
  -1   8   1    0.80    9.50
  -1   8   1   10.40   10.10
  -1   8   1   10.90    9.10
  -1   8   1   19.30   12.20
  -1   8   1   11.10    6.10
   0  -8  -1  148.99   22.70
   0  -8  -1  197.08   20.80
   0  -8  -1  167.48   12.40
   0  -8  -1  178.88   22.00
   0  -8  -1  167.38   18.60
   0  -8  -1  145.19   21.10
   0   8   1  188.58   16.80
   0   8   1  158.08   22.00
   0   8   1  186.68   22.60
   0   8   1  116.19   20.10
   0   8   1  200.58   23.20
  -1  -8  -1  179.48   18.80
  -1  -8  -1  129.49   21.60
  -1  -8  -1  199.18   22.30
  -1  -8  -1  181.38   22.60
  -1  -8  -1  187.28   15.10
  -1  -8  -1  189.18   22.80
  -1  -8  -1  198.28   22.70
   1   8   1  198.48   15.30
   1   8   1  202.08   29.90
   1   8   1  193.48   16.40
   1   8   1  200.78   23.10
   1   8   1  187.18   28.20
   1   8   1  224.78   24.00
  -2  -8  -1   13.60    6.50
  -2  -8  -1   34.80    8.80
  -2  -8  -1   10.70    9.60
  -2  -8  -1   14.00    9.60
  -2  -8  -1   27.70   10.40
  -2  -8  -1   27.50   10.50
  -2  -8  -1   29.50   11.40
   2   8   1   31.50   12.30
   2   8   1   25.30    4.20
   2   8   1   32.90   11.90
   2   8   1   31.10   10.60
  -3  -8  -1    5.70   10.90
  -3  -8  -1    4.80    8.70
  -3  -8  -1   32.10   12.10
  -3  -8  -1   19.60    7.60
  -3  -8  -1    5.90    9.40
  -3  -8  -1   17.00    9.30
   3   8   1   19.20    8.90
   3   8   1   14.70    9.30
   3   8   1   18.60    4.90
   3   8   1   34.50   11.20
   3   8   1    2.50    9.50
  -4  -8  -1    9.90    9.20
  -4  -8  -1    6.20    8.20
  -4  -8  -1   -4.10    8.40
  -4  -8  -1    5.80   11.00
  -4  -8  -1    6.60    8.60
  -4  -8  -1    8.50    6.80
   4   8   1    2.50    2.60
   4   8   1    3.80    8.10
   4   8   1   10.60   10.00
   4   8   1   -2.10    8.80
   4   8   1    9.80    9.10
   4   8   1    5.80    3.20
  -5  -8  -1   23.30   12.10
  -5  -8  -1   44.70   12.10
  -5  -8  -1   48.40   10.80
  -5  -8  -1   54.59   23.00
  -5  -8  -1   51.79   15.10
  -5  -8  -1   32.70    9.20
   5   8   1   29.50   11.80
   5   8   1   32.20    5.70
   5   8   1   33.70    6.20
   5   8   1   42.70   10.50
   5   8   1   43.40   12.20
   2  -9  -1   65.39   11.80
   2  -9  -1   62.79   18.20
   2  -9  -1   59.09   15.50
   2  -9  -1   86.49   19.00
   2  -9  -1   59.69   18.60
   2  -9  -1   79.09   18.00
   2  -9  -1   61.29   13.90
  -2   9   1   57.69   15.80
  -2   9   1   58.59   12.50
  -2   9   1   33.70   17.40
  -2   9   1   56.29   17.70
  -2   9   1   65.79   18.20
   1  -9  -1   48.90   15.80
   1  -9  -1   32.50   11.10
   1  -9  -1    2.50   13.30
   1  -9  -1   23.00   11.00
   1  -9  -1   31.10   10.60
   1  -9  -1   19.40   13.10
   1  -9  -1   32.20   16.30
  -1   9   1   20.50   14.00
  -1   9   1   31.00    8.80
  -1   9   1    6.60   12.60
  -1   9   1   82.49   18.40
  -1   9   1   37.20   15.40
   0  -9  -1    7.20    9.20
   0  -9  -1   11.40   13.40
   0  -9  -1   -7.30    9.20
   0  -9  -1    9.50    9.60
   0  -9  -1   20.10   13.80
   0  -9  -1   19.90   12.10
   0  -9  -1    7.30    3.80
   0   9   1    9.50   11.50
   0   9   1   20.10   13.30
   0   9   1   22.00   13.00
   0   9   1   29.70    8.30
   0   9   1    3.10   12.00
  -1  -9  -1   32.20   10.80
  -1  -9  -1   34.40   15.50
  -1  -9  -1   67.19   14.00
  -1  -9  -1   54.69   15.10
  -1  -9  -1   42.60    8.00
  -1  -9  -1   57.59   16.50
  -1  -9  -1   56.59   15.70
  -1  -9  -1   47.70   13.60
   1   9   1   40.70   15.00
   1   9   1   44.40    8.00
   1   9   1   59.59   14.70
   1   9   1   23.70   13.50
   1   9   1   37.70   15.00
   1   9   1   58.29   10.30
  -2  -9  -1   65.89   18.00
  -2  -9  -1   74.19   16.70
  -2  -9  -1  113.99   19.20
  -2  -9  -1   94.39   14.70
  -2  -9  -1   86.49   18.90
  -2  -9  -1   97.29   19.10
  -2  -9  -1  103.49   18.80
   2   9   1   74.79   17.30
   2   9   1  103.49   20.20
   2   9   1  106.99    9.70
   2   9   1   91.29   11.50
   2   9   1   94.69   18.90
   2   9   1   76.39    8.60
  -3  -9  -1    5.00    8.50
  -3  -9  -1    8.60   12.50
  -3  -9  -1   -0.70    9.80
  -3  -9  -1    8.80   12.50
  -3  -9  -1    6.30   12.20
  -3  -9  -1    0.40   12.20
   3   9   1    6.20   14.30
   3   9   1   -6.10   11.90
   3   9   1   -6.10   10.40
   3   9   1    4.60    3.40
   3   9   1   -4.50   13.20
   2   9  -2  122.29    8.80
   2   9  -2  125.59   22.00
   2   9  -2  128.19   19.90
   2   9  -2  124.59   11.10
   2   9  -2   88.19   18.60
  -2  -9   2  120.09   22.90
  -2  -9   2  154.38   22.40
  -2  -9   2   92.29   17.40
  -2  -9   2  174.38   23.00
  -2  -9   2  105.19   18.40
  -2  -9   2   97.89   20.80
   1   9  -2   -3.30   11.30
   1   9  -2    2.80    3.20
   1   9  -2    3.70   10.60
   1   9  -2    9.10   13.20
   1   9  -2    6.00    5.40
   1   9  -2  -15.10   12.80
  -1  -9   2    3.60   12.40
  -1  -9   2   10.70   10.60
  -1  -9   2  -22.90   13.00
  -1  -9   2   -6.80    9.70
  -1  -9   2   16.40   10.70
  -1  -9   2    0.40   13.00
   0   9  -2    7.00   12.60
   0   9  -2    9.00   11.60
   0   9  -2  -12.60   19.40
   0   9  -2    7.40   13.80
   0   9  -2   -1.80    6.70
   0   9  -2    4.60    7.80
   0  -9   2   -0.10    5.30
   0  -9   2    6.10   10.20
   0  -9   2   13.70   13.50
   0  -9   2    4.60   12.10
   0  -9   2    1.50   10.70
   0  -9   2    3.20    8.60
   0  -9   2   10.10   11.30
   0  -9   2    5.60   14.50
  -1   9  -2  147.59   19.10
  -1   9  -2  135.49   23.90
  -1   9  -2  192.88   25.70
  -1   9  -2  138.69   24.50
  -1   9  -2  212.08   25.60
  -1   9  -2  156.68   20.30
   1  -9   2  142.89   12.20
   1  -9   2  153.88   23.20
   1  -9   2  122.49   24.60
   1  -9   2  153.08   18.50
   1  -9   2  142.79   20.30
   1  -9   2  150.78   25.50
   1  -9   2  210.38   27.30
  -2   9  -2   90.79   17.40
  -2   9  -2   95.99   22.30
  -2   9  -2  105.99   16.30
  -2   9  -2  112.69   18.50
  -2   9  -2  103.19   20.70
   2  -9   2   57.19   16.60
   2  -9   2  125.49   25.40
   2  -9   2   91.59   23.60
   2  -9   2  134.59   24.20
   2  -9   2   95.09   13.70
   2  -9   2  100.09   20.00
   2  -9   2  109.59   17.30
   4   8  -2   22.40   14.40
   4   8  -2   30.00    5.40
   4   8  -2   31.90    9.20
   4   8  -2    5.10    8.30
   4   8  -2   19.00    4.60
  -4  -8   2   13.10   12.00
  -4  -8   2   52.39   11.60
  -4  -8   2   14.50    8.60
  -4  -8   2    3.40   11.90
  -4  -8   2   15.70    8.60
  -4  -8   2   26.10   13.80
   3   8  -2   12.90    8.50
   3   8  -2   18.70   11.60
   3   8  -2   18.20    8.20
   3   8  -2    5.60    2.40
  -3  -8   2    9.30    8.70
  -3  -8   2   -6.20   10.80
  -3  -8   2    2.10    8.80
  -3  -8   2    6.60    7.90
  -3  -8   2   15.00   10.90
  -3  -8   2   17.10    9.30
   2   8  -2  159.08   23.30
   2   8  -2  157.68   13.50
   2   8  -2  150.68   22.70
   2   8  -2  159.78   21.20
   2   8  -2  163.68   19.60
   2   8  -2  166.98   12.80
   2   8  -2  164.88   10.80
  -2  -8   2  143.19   23.10
  -2  -8   2  177.78   20.80
  -2  -8   2  168.98   19.00
  -2  -8   2  109.49   23.30
  -2  -8   2  143.89   18.40
  -2  -8   2  203.78   22.50
   1   8  -2  126.99   19.20
   1   8  -2  127.09   10.30
   1   8  -2  116.49   18.70
   1   8  -2  129.59   12.20
   1   8  -2  123.09   19.30
   1   8  -2  125.59   21.40
  -1  -8   2  108.49   20.40
  -1  -8   2  140.09   20.70
  -1  -8   2  161.08   19.20
  -1  -8   2   86.19   14.30
  -1  -8   2   91.89   18.00
  -1  -8   2  107.49   12.40
   0   8  -2   12.40    6.30
   0   8  -2   22.70   10.60
   0   8  -2    7.80    6.10
   0   8  -2   14.10    8.70
   0   8  -2   -2.30    9.80
   0  -8   2   -1.20    8.40
   0  -8   2   16.40    7.40
   0  -8   2    3.40    9.30
   0  -8   2   13.80    4.50
   0  -8   2   13.40   11.30
   0  -8   2    1.30    7.60
   0  -8   2   -6.10   10.40
  -1   8  -2   20.30    8.60
  -1   8  -2   16.70    7.40
  -1   8  -2   22.40   10.60
  -1   8  -2   12.50   10.50
  -1   8  -2   30.40   11.00
   1  -8   2    0.80    6.90
   1  -8   2   10.50    9.80
   1  -8   2    8.90   11.00
   1  -8   2    8.30    3.30
   1  -8   2    6.40    6.30
   1  -8   2   -0.10   10.70
   1  -8   2   26.60   10.90
   1  -8   2   27.40   10.30
  -2   8  -2  100.59   20.40
  -2   8  -2  101.79   18.00
  -2   8  -2  119.59   18.00
  -2   8  -2  105.99   15.60
  -2   8  -2  112.39   19.80
  -2   8  -2  112.09   19.20
   2  -8   2   77.99   18.60
   2  -8   2  161.28   22.20
   2  -8   2  148.39   20.40
   2  -8   2  129.49   20.50
   2  -8   2   88.59   17.30
   2  -8   2   90.59   12.40
   2  -8   2  102.39    6.90
  -3   8  -2   34.80   14.00
  -3   8  -2   47.40   12.70
  -3   8  -2   43.40   13.20
  -3   8  -2   39.40   15.70
  -3   8  -2   28.30   14.20
  -3   8  -2   38.50   12.80
   3  -8   2   34.20    6.70
   3  -8   2   38.90   13.50
   3  -8   2   59.09   15.20
   3  -8   2   46.50   14.20
  -4   8  -2   20.90   12.60
  -4   8  -2    9.60   12.50
  -4   8  -2    5.00   13.20
  -4   8  -2   17.80   12.20
  -4   8  -2   15.90   12.90
   4  -8   2   -6.50   13.00
   4  -8   2   -7.40   12.70
   4  -8   2    9.50   13.20
   4  -8   2    0.10   12.70
   4  -8   2    6.60   14.70
   4  -8   2    9.10    5.10
   5   7  -2  252.67   19.30
   5   7  -2  296.27   26.90
   5   7  -2  317.67   23.50
   5   7  -2  269.27   21.60
   5   7  -2  285.47   19.90
  -5  -7   2  227.18   22.30
  -5  -7   2  287.37   22.90
  -5  -7   2  250.17   26.50
  -5  -7   2  373.86   33.10
  -5  -7   2  263.77   27.50
  -5  -7   2  288.27   22.90
   4   7  -2  142.49   11.40
   4   7  -2  139.99   14.80
   4   7  -2  122.99   14.70
   4   7  -2  128.09   11.10
  -4  -7   2  122.09   19.30
  -4  -7   2  148.19   20.30
  -4  -7   2  118.19   15.10
  -4  -7   2  109.49   15.10
  -4  -7   2  124.39   19.90
  -4  -7   2  135.99   15.60
   3   7  -2  176.88   24.10
   3   7  -2  116.29   14.70
   3   7  -2  133.79   10.40
   3   7  -2  111.89   15.30
   3   7  -2   97.49   17.20
  -3  -7   2   88.09   14.70
  -3  -7   2   79.79   17.20
  -3  -7   2  130.59   19.00
  -3  -7   2  132.99   15.60
  -3  -7   2  101.29   16.40
  -3  -7   2   79.89   15.40
   2   7  -2  132.89   16.50
   2   7  -2  130.99   19.70
   2   7  -2  142.29   16.30
   2   7  -2  140.99   10.90
   2   7  -2  144.99    9.10
   2   7  -2  107.89   16.90
  -2  -7   2  148.99   17.40
  -2  -7   2  156.38   17.40
  -2  -7   2  126.69   18.20
  -2  -7   2  109.09   18.50
  -2  -7   2  134.59   19.20
  -2  -7   2  118.39   13.70
  -2  -7   2  121.49   20.50
   1   7  -2  674.33   46.80
   1   7  -2  712.53   42.60
   1   7  -2  717.63   49.20
   1   7  -2  627.34   48.70
   1   7  -2  732.73   41.40
   1   7  -2  701.83   39.70
   1   7  -2  620.64   46.80
   1   7  -2  738.63   49.80
  -1  -7   2  706.03   47.00
  -1  -7   2  703.43   47.50
  -1  -7   2  707.73   42.80
  -1  -7   2  580.94   47.20
  -1  -7   2  694.13   47.90
   0   7  -2  177.78   19.90
   0   7  -2  192.58   22.20
   0   7  -2  158.88   15.40
   0   7  -2  191.98   19.90
   0   7  -2  169.78   16.20
   0   7  -2  153.98   19.00
   0   7  -2  170.58   20.60
   0  -7   2  180.88   22.30
   0  -7   2  151.68   19.80
   0  -7   2  191.08   20.90
   0  -7   2  202.18   29.50
   0  -7   2  174.48   13.90
   0  -7   2  209.78   19.30
   0  -7   2  188.68   18.20
  -1   7  -2   -9.80    5.40
  -1   7  -2  -13.10    7.00
  -1   7  -2   10.60    9.50
  -1   7  -2   10.10    6.30
  -1   7  -2    1.80    5.30
   1  -7   2   12.10    7.70
   1  -7   2   -4.20    7.40
   1  -7   2    2.00    7.10
   1  -7   2    7.00    6.20
   1  -7   2   21.20   10.10
   1  -7   2    3.60    2.60
   1  -7   2    2.40    4.80
   1  -7   2   -5.50    7.70
  -2   7  -2  124.99   19.60
  -2   7  -2  155.78   20.10
  -2   7  -2  133.99   19.20
  -2   7  -2  175.08   18.40
  -2   7  -2  165.38   17.40
   2  -7   2  149.59   10.20
   2  -7   2  169.08   21.00
   2  -7   2  175.68   21.50
   2  -7   2  179.78   20.10
   2  -7   2  153.98   18.90
   2  -7   2  154.68   14.10
   2  -7   2  148.09   15.50
   2  -7   2  160.88   20.50
  -3   7  -2    4.40    9.00
  -3   7  -2   19.10   11.10
  -3   7  -2   38.30   10.20
  -3   7  -2   47.10   12.60
  -3   7  -2   48.60   11.30
  -3   7  -2   18.50    9.60
   3  -7   2   23.70   10.70
   3  -7   2   21.00   10.20
   3  -7   2   33.00    7.20
   3  -7   2   24.00    4.60
   3  -7   2   13.50   12.00
   3  -7   2   28.40   12.10
  -4   7  -2   42.70   14.30
  -4   7  -2   25.10   11.20
  -4   7  -2   23.40   12.80
  -4   7  -2   16.80   11.10
  -4   7  -2   25.30   10.50
  -4   7  -2   30.00   10.40
   4  -7   2   16.00   11.30
   4  -7   2   23.60   11.90
   4  -7   2   34.20   13.00
   4  -7   2   30.70    7.90
   4  -7   2   34.60   10.70
   4  -7   2   64.59   15.90
  -5   7  -2   35.20   13.60
  -5   7  -2   27.70   12.80
  -5   7  -2   26.40   12.50
  -5   7  -2   23.90   12.80
  -5   7  -2    7.90   11.20
   5  -7   2   18.50    7.50
   5  -7   2   32.30   13.40
   5  -7   2   60.29   16.60
   5  -7   2   22.30   13.10
   5  -7   2   14.60   11.60
   5  -7   2    6.00   12.90
   6   6  -2   86.29   10.20
   6   6  -2   84.19    9.60
   6   6  -2   79.49    9.10
   6   6  -2   93.39    9.30
  -6  -6   2   81.99   11.80
  -6  -6   2   60.89    8.40
  -6  -6   2   83.19   14.50
  -6  -6   2   72.99   12.40
  -6  -6   2   91.29   18.10
  -6  -6   2   66.99   12.60
  -6  -6   2   91.09    9.80
   5   6  -2   54.49    7.70
   5   6  -2   55.89    8.00
   5   6  -2   69.19   13.10
   5   6  -2   44.40   15.20
   5   6  -2   51.69    8.70
   5   6  -2   64.89    7.30
  -5  -6   2   62.59   12.00
  -5  -6   2   44.70    8.20
  -5  -6   2   50.89    8.70
  -5  -6   2   42.30    9.30
  -5  -6   2   62.19   12.60
  -5  -6   2   69.79   15.60
   4   6  -2  276.77   17.50
   4   6  -2  227.58   22.30
   4   6  -2  254.57   17.10
   4   6  -2  263.77   19.70
  -4  -6   2  241.98   20.10
  -4  -6   2  199.88   18.90
  -4  -6   2  222.68   22.30
  -4  -6   2  292.37   26.20
  -4  -6   2  229.18   22.50
  -4  -6   2  241.48   20.50
   3   6  -2   53.49    9.30
   3   6  -2   43.70    8.80
   3   6  -2   50.79   11.20
   3   6  -2   37.80   10.40
   3   6  -2   68.49   13.20
  -3  -6   2   76.09   13.90
  -3  -6   2   73.49   12.60
  -3  -6   2   52.79   13.50
  -3  -6   2   63.59   10.00
  -3  -6   2   44.00   10.40
   2   6  -2   33.30    3.20
   2   6  -2   36.40    5.10
   2   6  -2   40.20   10.20
   2   6  -2   30.40    7.90
   2   6  -2   26.10    7.90
   2   6  -2   29.00   10.20
  -2  -6   2   22.50    7.30
  -2  -6   2   47.20   10.00
  -2  -6   2   25.30    7.90
  -2  -6   2   39.40    7.40
  -2  -6   2   33.80    6.00
  -2  -6   2   44.90    9.90
  -2  -6   2   29.80   10.00
   1   6  -2  260.47   23.00
   1   6  -2  265.97   21.90
   1   6  -2  240.38   22.60
   1   6  -2  224.38   21.40
   1   6  -2  230.18   17.80
   1   6  -2  232.58   16.60
   1   6  -2  258.27   15.80
   1   6  -2  249.88   23.30
  -1  -6   2  241.88   20.00
  -1  -6   2  239.88   21.90
  -1  -6   2  221.38   22.30
  -1  -6   2  251.87   21.90
  -1  -6   2  237.98   17.90
  -1  -6   2  228.28   21.40
  -1  -6   2  257.17   23.20
   0   6  -2    1.40    3.40
   0   6  -2    4.50    5.20
   0   6  -2   -2.20    4.80
   0   6  -2    2.00    4.20
   0   6  -2    5.50    3.50
   0   6  -2   -3.50    5.70
   0   6  -2    2.70    5.60
   0  -6   2   -0.70    5.70
   0  -6   2    0.80    4.30
   0  -6   2   -0.10    3.90
   0  -6   2    5.20    5.40
   0  -6   2    6.90    6.90
   0  -6   2    0.80    2.70
   0  -6   2    3.20    4.20
  -1   6  -2   98.99   15.40
  -1   6  -2   99.99   16.20
  -1   6  -2  145.49   14.10
  -1   6  -2  119.99   13.80
  -1   6  -2  125.39   18.50
  -1   6  -2  146.29   16.40
  -1   6  -2  124.49   12.60
   1  -6   2  126.09   17.90
   1  -6   2  133.09    9.70
   1  -6   2  127.89   12.90
   1  -6   2  139.29   16.30
   1  -6   2  136.39   13.70
   1  -6   2   92.59   14.80
   1  -6   2  109.89   15.30
   1  -6   2  112.69   17.60
  -2   6  -2   48.00    9.90
  -2   6  -2   44.30    9.30
  -2   6  -2   41.30    8.30
  -2   6  -2   57.99   10.30
  -2   6  -2   60.69   12.00
  -2   6  -2   41.30    8.30
   2  -6   2   42.20   10.90
   2  -6   2   54.29   12.40
   2  -6   2   46.90    8.10
   2  -6   2   21.50    8.20
   2  -6   2   35.90    6.00
   2  -6   2   86.59   13.90
   2  -6   2   49.99    4.50
   2  -6   2   61.89   12.10
  -3   6  -2  139.59   19.80
  -3   6  -2  187.38   18.20
  -3   6  -2  158.08   19.10
  -3   6  -2  155.88   18.30
  -3   6  -2  191.08   19.50
   3  -6   2  130.79   19.10
   3  -6   2  170.78   19.20
   3  -6   2  148.69   17.90
   3  -6   2  160.58   11.70
   3  -6   2  157.88   14.50
   3  -6   2  178.98   20.10
  -4   6  -2  116.49   19.20
  -4   6  -2  108.69   18.00
  -4   6  -2  134.29   18.10
  -4   6  -2  149.09   17.10
  -4   6  -2  162.68   19.30
  -4   6  -2  144.49   20.40
   4  -6   2  122.99   12.80
   4  -6   2  131.69   19.10
   4  -6   2  143.19   20.40
   4  -6   2  140.69   19.00
  -5   6  -2    1.60    9.60
  -5   6  -2    4.50    8.10
  -5   6  -2    9.50    8.10
  -5   6  -2   27.00   11.00
  -5   6  -2    0.00    8.30
  -5   6  -2    0.70    9.20
   5  -6   2   -3.10   10.60
   5  -6   2    2.90   10.50
   5  -6   2   19.10    9.90
   5  -6   2   13.70    8.70
   5  -6   2    4.50    5.00
   5  -6   2    7.00    8.70
  -6   6  -2   64.79   15.40
  -6   6  -2   88.49   14.00
  -6   6  -2   66.89   18.50
  -6   6  -2   74.79   16.90
  -6   6  -2   78.99   16.00
  -6   6  -2   78.99   15.20
   6  -6   2   71.59   16.50
   6  -6   2   65.79   13.90
   6  -6   2   67.79   16.10
   6  -6   2   81.29   16.40
   6  -6   2   63.89    9.30
   7   5  -2   18.90    3.90
   7   5  -2   20.70    5.00
   7   5  -2   24.00    5.60
   7   5  -2   21.60    5.90
   7   5  -2   30.50    6.80
  -7  -5   2   33.10    8.70
  -7  -5   2   32.00   13.30
  -7  -5   2   30.40    5.20
  -7  -5   2   22.40    4.70
  -7  -5   2   26.90    7.80
  -7  -5   2   29.30    7.30
   6   5  -2   38.00    6.20
   6   5  -2   41.00    6.10
   6   5  -2   31.90    5.70
   6   5  -2   19.90    6.90
  -6  -5   2   38.50    5.70
  -6  -5   2   36.80    8.10
  -6  -5   2   35.70   11.20
  -6  -5   2   35.80    9.00
  -6  -5   2   36.50    8.10
  -6  -5   2   48.40    6.50
   5   5  -2  123.39   10.50
   5   5  -2   98.79   13.70
   5   5  -2   82.19   13.10
   5   5  -2   99.09    9.60
   5   5  -2   91.79   16.80
   5   5  -2  106.89   10.30
   5   5  -2  119.49    9.90
  -5  -5   2  102.69   14.20
  -5  -5   2  116.39   10.40
  -5  -5   2  128.79   12.90
  -5  -5   2  134.89   10.70
  -5  -5   2  121.39   14.40
  -5  -5   2  126.29   17.50
   4   5  -2   37.80    8.30
   4   5  -2   40.70   10.30
   4   5  -2   32.00    4.90
   4   5  -2   29.80    5.70
   4   5  -2   23.40    4.70
   4   5  -2   28.40    8.00
   4   5  -2   31.20    6.40
  -4  -5   2   36.00    7.00
  -4  -5   2   33.80    8.30
  -4  -5   2   26.90    6.20
  -4  -5   2   14.50    7.90
  -4  -5   2   25.90    8.40
  -4  -5   2   32.80    6.20
   3   5  -2  144.79   14.30
   3   5  -2  154.58   14.50
   3   5  -2  182.98   12.00
   3   5  -2  176.38   16.70
   3   5  -2  176.98   16.20
   3   5  -2  183.18   19.30
  -3  -5   2  191.48   18.70
  -3  -5   2  138.49   13.90
  -3  -5   2  145.99   14.70
  -3  -5   2  176.88   16.10
  -3  -5   2  161.18   14.80
  -3  -5   2  158.58   16.10
  -3  -5   2  160.58   14.10
   2   5  -2  134.19    7.90
   2   5  -2  142.99    9.90
   2   5  -2  124.99   15.80
   2   5  -2  120.49   13.10
   2   5  -2  129.69   14.50
   2   5  -2  130.59   13.20
   2   5  -2  139.89   14.90
  -2  -5   2  117.29   11.90
  -2  -5   2  156.18   15.80
  -2  -5   2  155.68   14.30
  -2  -5   2  119.69   14.10
  -2  -5   2  143.79   12.60
  -2  -5   2  146.79   13.50
  -2  -5   2  150.08   15.40
   1   5  -2   79.69   12.60
   1   5  -2   62.99   10.40
   1   5  -2   61.09   11.20
   1   5  -2   74.79    7.70
   1   5  -2   71.69    5.80
   1   5  -2   56.59   10.00
   1   5  -2   73.49    6.70
   1   5  -2   49.60    9.30
  -1  -5   2   69.19    9.60
  -1  -5   2   52.39    9.50
  -1  -5   2   83.59   12.20
  -1  -5   2   58.39    9.40
  -1  -5   2   62.19   10.40
  -1  -5   2   71.29    7.40
  -1  -5   2   71.69   12.00
   0   5  -2   89.09   10.90
   0   5  -2   69.29   11.20
   0   5  -2   77.39   12.90
   0   5  -2   79.39    8.30
   0   5  -2   60.69   10.50
   0   5  -2   75.19    8.30
   0   5  -2   52.29   10.50
   0  -5   2   74.89   11.40
   0  -5   2   46.10    8.90
   0  -5   2   64.59    9.70
   0  -5   2   68.59   10.90
   0  -5   2   85.59   12.90
   0  -5   2   66.49   11.10
  -1   5  -2  168.68   15.40
  -1   5  -2  185.28   15.10
  -1   5  -2  165.68   17.00
  -1   5  -2  158.78   16.20
  -1   5  -2  177.68   15.60
  -1   5  -2  188.08   18.10
  -1   5  -2  163.48   16.90
   1  -5   2  177.68   16.20
   1  -5   2  151.38   16.30
   1  -5   2  184.48   14.20
   1  -5   2  156.08   17.20
   1  -5   2  144.29   16.30
   1  -5   2  166.68   16.40
  -2   5  -2  393.06   32.10
  -2   5  -2  449.76   32.80
  -2   5  -2  464.05   31.80
  -2   5  -2  449.36   28.90
  -2   5  -2  465.65   30.70
  -2   5  -2  441.76   32.40
  -2   5  -2  387.96   31.10
   2  -5   2  462.35   32.90
   2  -5   2  452.75   31.70
   2  -5   2  436.96   32.60
   2  -5   2  456.95   32.30
   2  -5   2  464.35   28.70
   2  -5   2  416.36   32.60
   2  -5   2  406.96   26.60
  -3   5  -2  388.96   28.30
  -3   5  -2  317.57   27.90
  -3   5  -2  371.96   30.00
  -3   5  -2  375.86   23.80
  -3   5  -2  346.67   28.40
  -3   5  -2  348.77   28.20
   3  -5   2  384.56   24.50
   3  -5   2  366.46   29.40
   3  -5   2  384.66   22.00
   3  -5   2  354.26   28.50
   3  -5   2  374.76   20.70
   3  -5   2  382.16   28.70
  -4   5  -2  227.48   23.10
  -4   5  -2  216.58   22.30
  -4   5  -2  279.07   24.40
  -4   5  -2  240.68   24.30
  -4   5  -2  315.37   24.80
  -4   5  -2  242.18   22.90
   4  -5   2  262.47   23.60
   4  -5   2  264.97   14.90
   4  -5   2  261.37   24.40
   4  -5   2  271.47   18.60
   4  -5   2  262.07   23.60
   4  -5   2  270.87   22.30
  -5   5  -2  318.17   28.00
  -5   5  -2  318.87   26.70
  -5   5  -2  341.97   26.60
  -5   5  -2  293.47   27.10
  -5   5  -2  278.37   27.10
  -5   5  -2  367.56   31.10
   5  -5   2  327.27   27.40
   5  -5   2  337.57   26.50
   5  -5   2  305.17   21.50
  -6   5  -2   14.30   11.50
  -6   5  -2    0.90    7.20
  -6   5  -2   10.90    7.80
  -6   5  -2    2.70    8.00
  -6   5  -2    7.90    9.00
  -6   5  -2    5.10    8.60
   6  -5   2    8.20    9.90
   6  -5   2   15.00    5.20
   6  -5   2   17.20    9.20
   6  -5   2   25.60    9.60
   6  -5   2   10.30    8.10
   6  -5   2   13.50   10.60
   7   4  -2   19.50    5.50
   7   4  -2   25.10    5.10
  -7  -4   2   24.40    3.80
  -7  -4   2   36.60   10.90
  -7  -4   2   16.40    2.60
  -7  -4   2   12.80    5.20
  -7  -4   2   11.30    4.80
  -7  -4   2   15.80    3.40
  -7  -4   2   10.40    6.00
  -7  -4   2   17.00    2.40
   6   4  -2   70.89    7.30
   6   4  -2   84.79   10.60
   6   4  -2   83.19    8.30
   6   4  -2   88.89    9.20
   6   4  -2   77.39    6.90
   6   4  -2   78.99   15.60
  -6  -4   2   69.09    9.50
  -6  -4   2   80.69   11.20
  -6  -4   2   73.39    7.40
  -6  -4   2   80.29   15.40
  -6  -4   2   92.19   11.00
  -6  -4   2   76.69    7.30
   5   4  -2   96.39   16.50
   5   4  -2  106.69    9.30
   5   4  -2   99.99    8.70
   5   4  -2   98.89    8.40
   5   4  -2   78.29   11.10
   5   4  -2   98.69   10.60
   5   4  -2   90.69    7.90
  -5  -4   2  102.69   11.30
  -5  -4   2   94.89    8.20
  -5  -4   2   83.79   12.50
  -5  -4   2   91.39   11.50
  -5  -4   2   92.69    8.10
  -5  -4   2   82.69   13.10
   4   4  -2   17.70    3.50
   4   4  -2    7.10    5.00
   4   4  -2    7.70    2.80
   4   4  -2    8.80    6.10
   4   4  -2   17.60    4.10
   4   4  -2   19.40    3.70
   4   4  -2   14.60    4.80
  -4  -4   2   14.70    5.20
  -4  -4   2    5.10    4.30
  -4  -4   2   16.90    6.40
  -4  -4   2   11.50    3.30
  -4  -4   2   19.50    5.60
  -4  -4   2   14.00    4.10
  -4  -4   2   12.60    3.00
   3   4  -2  143.29   13.80
   3   4  -2  135.79   13.00
   3   4  -2  137.99   16.20
   3   4  -2  162.88   12.30
   3   4  -2  146.29   10.30
  -3  -4   2  124.99   13.10
  -3  -4   2  133.49   11.80
  -3  -4   2  135.19   14.60
  -3  -4   2  146.69   12.30
  -3  -4   2  153.28   12.40
  -3  -4   2  143.59   13.80
  -3  -4   2  154.48   13.50
   2   4  -2  523.05   37.00
   2   4  -2  544.05   34.10
   2   4  -2  500.55   34.00
   2   4  -2  487.05   34.90
   2   4  -2  601.84   31.40
   2   4  -2  527.15   35.70
  -2  -4   2  557.64   33.90
  -2  -4   2  569.44   34.60
  -2  -4   2  564.64   34.80
  -2  -4   2  566.84   33.60
  -2  -4   2  521.65   35.80
  -2  -4   2  601.94   37.30
  -2  -4   2  558.44   35.60
   1   4  -2  263.57   16.40
   1   4  -2  266.27   21.00
   1   4  -2  297.97   21.90
   1   4  -2  244.78   20.30
   1   4  -2  253.77   19.70
   1   4  -2  252.37   19.90
   1   4  -2  281.87   16.20
  -1  -4   2  274.97   20.10
  -1  -4   2  276.37   20.40
  -1  -4   2  285.17   21.20
  -1  -4   2  252.47   20.70
  -1  -4   2  291.27   21.10
  -1  -4   2  269.57   18.80
   0   4  -2 1037.40   60.09
   0   4  -2 1066.99   60.49
   0   4  -2  935.91   62.89
   0   4  -2 1001.00   61.19
   0   4  -2 1024.70   57.89
   0   4  -2 1042.20   61.09
   0  -4   2  982.50   60.29
   0  -4   2 1048.80   59.19
   0  -4   2 1033.00   61.09
   0  -4   2 1006.00   60.09
   0  -4   2 1044.80   61.59
   0  -4   2 1027.00   58.99
  -1   4  -2  966.20   55.69
  -1   4  -2  900.31   55.39
  -1   4  -2  940.71   56.09
  -1   4  -2  927.41   53.29
  -1   4  -2  916.81   53.29
  -1   4  -2  899.41   54.79
  -1   4  -2  937.71   53.89
   1  -4   2  916.01   54.89
   1  -4   2  868.21   51.79
   1  -4   2  978.90   54.69
   1  -4   2  864.21   55.59
   1  -4   2  820.62   54.69
  -2   4  -2  141.79   13.70
  -2   4  -2  144.89   14.80
  -2   4  -2  126.19   14.20
  -2   4  -2  153.38   14.60
  -2   4  -2  127.89   14.00
  -2   4  -2  140.39   14.20
  -2   4  -2  150.98   12.10
   2  -4   2  170.08   12.30
   2  -4   2  183.98   15.90
   2  -4   2  177.68   15.50
   2  -4   2  150.28   10.70
   2  -4   2  146.19   14.10
   2  -4   2  157.38   15.40
   2  -4   2  139.49   14.30
  -3   4  -2   61.59   10.30
  -3   4  -2   69.69   10.50
  -3   4  -2   66.59    6.30
  -3   4  -2   57.09    9.20
  -3   4  -2   41.90    8.70
  -3   4  -2   73.19   10.80
   3  -4   2   59.19   10.00
   3  -4   2   56.49    6.40
   3  -4   2   52.09    4.80
   3  -4   2   65.69   10.70
   3  -4   2   40.60    8.50
   3  -4   2   67.19   10.70
   3  -4   2   50.59    9.80
   3  -4   2   49.60    4.50
  -4   4  -2   75.09   12.10
  -4   4  -2   75.49   13.20
  -4   4  -2   93.69   11.70
  -4   4  -2   65.89   11.40
  -4   4  -2   93.59   11.70
  -4   4  -2   93.99   13.40
   4  -4   2   90.59   14.00
   4  -4   2   79.39    8.00
   4  -4   2   85.29   12.20
   4  -4   2   71.79   11.50
   4  -4   2   93.49   12.80
   4  -4   2   93.89    6.90
  -5   4  -2  208.98   15.70
  -5   4  -2  268.67   25.10
  -5   4  -2  256.57   21.50
  -5   4  -2  246.08   21.20
  -5   4  -2  244.98   21.30
  -5   4  -2  247.38   23.00
  -5   4  -2  279.87   19.10
   5  -4   2  249.38   17.20
   5  -4   2  255.67   16.20
   5  -4   2  236.48   20.30
   5  -4   2  236.78   22.90
   5  -4   2  248.08   21.10
   5  -4   2  271.77   21.30
  -6   4  -2  293.87   26.00
  -6   4  -2  360.36   30.90
  -6   4  -2  328.47   31.80
  -6   4  -2  335.37   27.00
  -6   4  -2  348.37   24.70
  -6   4  -2  358.76   26.70
   6  -4   2  345.07   26.80
   6  -4   2  339.47   26.30
   6  -4   2  353.56   26.10
   6  -4   2  351.66   22.50
   6  -4   2  300.37   31.70
   6  -4   2  349.87   25.90
  -7   4  -2    4.90    6.40
  -7   4  -2   15.90    6.40
  -7   4  -2   -9.20   10.90
  -7   4  -2   15.20    8.20
  -7   4  -2    9.30    7.30
  -7   4  -2    9.50   11.10
  -7   4  -2   11.20    6.90
   7  -4   2    4.90    7.80
   7  -4   2    0.40   10.00
   7  -4   2   10.80    5.10
   7  -4   2    1.00   11.50
   7  -4   2    6.40    6.30
   7   3  -2    5.40    3.10
   7   3  -2    1.00    3.00
  -7  -3   2   15.50    7.50
  -7  -3   2   -2.00    4.10
  -7  -3   2   -6.40    4.50
  -7  -3   2    2.10    2.00
  -7  -3   2   -0.60    2.20
   6   3  -2  159.68   11.40
   6   3  -2  182.88   12.00
   6   3  -2  171.58   20.60
   6   3  -2  184.28   13.50
   6   3  -2  187.68   13.70
   6   3  -2  180.58   14.70
  -6  -3   2  223.58   16.30
  -6  -3   2  173.68   13.70
  -6  -3   2  190.88   12.40
  -6  -3   2  158.48   11.70
  -6  -3   2  180.48   14.10
  -6  -3   2  181.78   13.80
  -6  -3   2  194.08   19.00
   5   3  -2  517.15   30.80
   5   3  -2  505.55   32.60
   5   3  -2  564.54   33.50
   5   3  -2  561.04   33.00
   5   3  -2  508.25   30.90
   5   3  -2  581.04   39.80
  -5  -3   2  553.34   37.70
  -5  -3   2  545.35   31.10
  -5  -3   2  532.75   31.40
  -5  -3   2  556.94   31.10
  -5  -3   2  540.65   30.70
  -5  -3   2  529.65   33.90
  -5  -3   2  582.84   33.80
   4   3  -2  509.55   37.30
   4   3  -2  514.55   33.10
   4   3  -2  565.54   31.30
   4   3  -2  524.25   31.70
   4   3  -2  531.35   30.90
   4   3  -2  524.15   30.70
   4   3  -2  522.75   32.80
  -4  -3   2  552.64   31.10
  -4  -3   2  557.84   36.60
  -4  -3   2  555.44   33.50
  -4  -3   2  551.04   29.90
  -4  -3   2  503.35   31.30
  -4  -3   2  561.34   29.20
  -4  -3   2  550.84   33.40
  -4  -3   2  491.35   34.60
  -4  -3   2  577.84   34.00
  -4  -3   2  535.25   30.90
   3   3  -2   60.59    5.60
   3   3  -2   54.59    7.00
   3   3  -2   73.09    6.20
   3   3  -2   70.29    6.30
   3   3  -2   67.69   10.60
   3   3  -2   60.39    7.80
   3   3  -2   59.49    6.30
  -3  -3   2   74.19    6.80
  -3  -3   2   68.89    6.00
  -3  -3   2   66.59    7.90
  -3  -3   2   74.19   10.70
  -3  -3   2   76.19    8.00
  -3  -3   2   63.39    6.40
  -3  -3   2   68.69    7.70
   2   3  -2 1445.56   79.49
   2   3  -2 1454.05   82.69
   2   3  -2 1400.06   80.39
   2   3  -2 1432.56   79.09
   2   3  -2 1490.35   77.19
   2   3  -2 1359.16   80.49
  -2  -3   2 1427.16   79.49
  -2  -3   2 1487.25   80.69
  -2  -3   2 1453.15   81.89
  -2  -3   2 1477.85   80.99
  -2  -3   2 1408.96   77.09
  -2  -3   2 1444.06   79.39
   1   3  -2 3197.78  167.78
   1   3  -2 3035.00  167.18
   1   3  -2 3042.00  166.28
   1   3  -2 3044.50  166.58
   1   3  -2 2973.70  163.08
   1   3  -2 3264.57  168.48
  -1  -3   2 3017.80  166.58
  -1  -3   2 3242.58  167.58
  -1  -3   2 3060.19  167.38
  -1  -3   2 3021.90  166.38
  -1  -3   2 3200.38  167.88
  -1  -3   2 3142.49  165.58
   0   3  -2    8.70    3.90
   0   3  -2    3.00    1.90
   0   3  -2    8.00    2.70
   0   3  -2    5.90    3.00
   0   3  -2    3.40    2.60
   0   3  -2    1.90    2.90
   0  -3   2    8.30    3.60
   0  -3   2    2.60    2.90
   0  -3   2   11.70    3.50
   0  -3   2    6.50    4.60
   0  -3   2    3.50    2.90
   0  -3   2    4.70    2.40
  -1   3  -2 1186.68   64.09
  -1   3  -2 1154.18   65.99
  -1   3  -2 1196.78   65.19
  -1   3  -2 1158.58   64.49
  -1   3  -2 1138.89   65.79
  -1   3  -2 1212.98   66.59
  -1   3  -2 1157.68   65.49
   1  -3   2 1143.49   66.29
   1  -3   2 1086.89   65.39
   1  -3   2 1094.49   64.89
   1  -3   2 1112.39   65.39
   1  -3   2 1095.99   65.69
   1  -3   2 1158.58   62.99
  -2   3  -2  866.21   50.79
  -2   3  -2  831.42   50.89
  -2   3  -2  893.61   48.10
  -2   3  -2  847.92   51.49
  -2   3  -2  871.51   51.39
  -2   3  -2  899.91   50.89
  -2   3  -2  832.52   51.39
   2  -3   2  851.61   50.89
   2  -3   2  887.81   50.79
   2  -3   2  808.62   51.19
   2  -3   2  881.01   46.90
   2  -3   2  839.92   47.80
   2  -3   2  822.82   50.89
   2  -3   2  857.81   50.99
  -3   3  -2  179.68   15.60
  -3   3  -2  195.88   12.00
  -3   3  -2  173.48   15.00
  -3   3  -2  164.78   17.10
  -3   3  -2  168.58   15.60
  -3   3  -2  193.98   16.90
  -3   3  -2  195.18   15.60
   3  -3   2  186.98   11.90
   3  -3   2  184.48   15.90
   3  -3   2  183.28   15.70
   3  -3   2  196.18   15.60
   3  -3   2  186.78   15.20
   3  -3   2  180.68   12.30
  -4   3  -2  131.99   10.10
  -4   3  -2  114.49   12.10
  -4   3  -2  113.99   11.20
  -4   3  -2  108.19   11.20
  -4   3  -2  106.79    9.80
  -4   3  -2  112.09   12.50
  -4   3  -2  105.09   12.90
   4  -3   2  110.39   12.60
   4  -3   2  114.79    8.90
   4  -3   2  109.69   11.30
   4  -3   2   96.19   11.10
   4  -3   2  124.79   12.10
   4  -3   2  106.09   11.60
   4  -3   2   95.29    8.30
  -5   3  -2    9.70    6.30
  -5   3  -2   21.50    4.40
  -5   3  -2   19.10    6.50
  -5   3  -2    9.40    5.60
  -5   3  -2   19.00    6.40
  -5   3  -2   26.10    6.60
  -5   3  -2   10.90    5.00
   5  -3   2   17.40    5.80
   5  -3   2   14.20    3.60
   5  -3   2   20.90    6.10
   5  -3   2   10.60    4.90
   5  -3   2   15.60    3.60
   5  -3   2   13.80    4.90
  -6   3  -2  172.98   19.60
  -6   3  -2  148.99   14.10
  -6   3  -2  183.58   15.30
  -6   3  -2  160.08   13.50
  -6   3  -2  114.49   13.10
  -6   3  -2  171.98   18.20
  -6   3  -2  152.38   14.50
   6  -3   2  162.18   18.20
   6  -3   2  150.78   11.60
   6  -3   2  151.58   13.20
   6  -3   2  138.39   11.90
   6  -3   2  145.89   15.30
   6  -3   2  150.88   14.10
   6  -3   2  114.39   13.40
  -7   3  -2   72.39   16.10
  -7   3  -2  106.49   17.60
  -7   3  -2   72.29   10.40
  -7   3  -2   80.09   11.00
  -7   3  -2   90.49   11.50
  -7   3  -2   77.19   10.90
  -7   3  -2  102.39   10.90
   7  -3   2   70.89    9.00
   7  -3   2   70.39    9.10
   7  -3   2   93.99   10.90
   7  -3   2   86.39   10.50
   7  -3   2   75.99    9.20
   8   2  -2  196.18   17.00
  -8  -2   2  196.08   18.30
  -8  -2   2  162.58   18.70
  -8  -2   2  178.38   23.10
  -8  -2   2  157.78   18.50
   7   2  -2   65.39   10.00
  -7  -2   2   85.09   12.10
  -7  -2   2   94.39   14.70
  -7  -2   2   93.59   11.30
  -7  -2   2   86.09   12.80
   6   2  -2  203.08   13.10
   6   2  -2  202.98   13.40
   6   2  -2  185.18   12.30
   6   2  -2  190.18   12.80
   6   2  -2  198.78   14.40
   6   2  -2  236.68   21.90
   6   2  -2  220.68   16.20
  -6  -2   2  215.48   18.60
  -6  -2   2  197.98   14.00
  -6  -2   2  216.08   16.70
  -6  -2   2  194.78   13.20
  -6  -2   2  225.38   13.30
  -6  -2   2  209.78   14.20
  -6  -2   2  220.88   17.80
   5   2  -2  746.83   41.70
   5   2  -2  797.52   49.30
   5   2  -2  720.83   42.40
   5   2  -2  744.43   42.70
   5   2  -2  712.63   42.70
   5   2  -2  727.33   41.40
   5   2  -2  769.32   43.90
  -5  -2   2  730.13   46.80
  -5  -2   2  721.23   44.00
  -5  -2   2  763.02   43.00
  -5  -2   2  778.12   41.80
  -5  -2   2  800.62   43.40
  -5  -2   2  713.33   46.60
  -5  -2   2  789.02   44.70
  -5  -2   2  775.42   41.70
   4   2  -2  753.72   42.60
   4   2  -2  707.33   42.30
   4   2  -2  725.63   41.30
   4   2  -2  765.02   41.90
   4   2  -2  717.13   42.60
   4   2  -2  716.53   46.90
  -4  -2   2  743.63   42.80
  -4  -2   2  767.22   41.30
  -4  -2   2  725.83   41.20
  -4  -2   2  780.22   43.70
  -4  -2   2  763.52   42.60
  -4  -2   2  758.92   45.50
  -4  -2   2  774.92   46.00
  -4  -2   2  751.32   42.00
   3   2  -2  212.58   17.30
   3   2  -2  214.38   13.00
   3   2  -2  201.58   13.10
   3   2  -2  209.18   13.50
   3   2  -2  201.98   14.20
   3   2  -2  194.38   14.40
   3   2  -2  202.88   13.00
  -3  -2   2  231.58   13.20
  -3  -2   2  210.88   12.60
  -3  -2   2  213.58   13.30
  -3  -2   2  205.58   15.50
  -3  -2   2  208.18   16.50
  -3  -2   2  187.38   12.90
  -3  -2   2  210.08   14.60
  -3  -2   2  219.88   14.70
  -3  -2   2  208.08   14.20
   2   2  -2  778.72   43.40
   2   2  -2  792.92   44.90
   2   2  -2  782.12   42.60
   2   2  -2  740.93   44.40
   2   2  -2  800.72   46.90
  -2  -2   2  783.02   42.80
  -2  -2   2  808.62   43.70
  -2  -2   2  759.72   46.00
  -2  -2   2  747.53   44.60
  -2  -2   2  822.32   42.00
  -2  -2   2  845.12   44.80
  -2  -2   2  754.22   43.60
   1   2  -2  857.11   49.99
   1   2  -2  935.71   48.10
   1   2  -2  886.61   50.79
   1   2  -2  861.71   50.49
   1   2  -2  872.51   49.80
   1   2  -2  959.70   51.79
   1   2  -2  885.61   47.80
  -1  -2   2  927.81   50.69
  -1  -2   2  877.91   50.09
  -1  -2   2  941.11   49.70
  -1  -2   2  905.31   48.30
  -1  -2   2  916.01   50.29
  -1  -2   2  864.21   51.09
  -1  -2   2  867.21   50.69
  -1  -2   2  913.11   48.10
   0   2  -2   76.29    6.30
   0   2  -2   71.89    7.90
   0   2  -2   91.79    8.90
   0   2  -2   76.09    7.00
   0   2  -2   84.49    6.40
   0   2  -2   74.59    7.60
   0  -2   2   86.59    6.90
   0  -2   2   75.99    7.60
   0  -2   2   82.69    6.90
   0  -2   2   80.99    6.70
   0  -2   2   78.69    7.20
   0  -2   2   74.29    7.50
   0  -2   2   88.89    7.50
  -1   2  -2  109.29    8.80
  -1   2  -2  105.99    9.20
  -1   2  -2   91.29    8.40
  -1   2  -2   94.49    7.40
  -1   2  -2   96.99    9.10
  -1   2  -2  103.49    8.40
   1  -2   2   98.19    8.40
   1  -2   2   86.99    8.20
   1  -2   2   99.59    8.80
   1  -2   2   98.09    8.90
   1  -2   2   96.79    7.00
   1  -2   2   96.69    8.40
  -2   2  -2  213.98   13.10
  -2   2  -2  199.98   16.00
  -2   2  -2  232.58   15.40
  -2   2  -2  210.38   15.20
  -2   2  -2  211.48   15.70
  -2   2  -2  235.98   15.80
  -2   2  -2  210.68   15.50
   2  -2   2  195.98   15.50
   2  -2   2  211.18   13.00
   2  -2   2  194.18   14.80
   2  -2   2  216.28   15.50
   2  -2   2  224.18   15.30
   2  -2   2  225.48   16.00
  -3   2  -2 1361.06   74.29
  -3   2  -2 1370.76   70.89
  -3   2  -2 1316.67   76.69
  -3   2  -2 1355.56   75.69
  -3   2  -2 1400.26   74.99
  -3   2  -2 1438.66   75.39
  -3   2  -2 1411.06   72.19
  -3   2  -2 1402.86   74.29
   3  -2   2 1266.57   74.19
   3  -2   2 1297.27   75.49
   3  -2   2 1244.68   73.49
   3  -2   2 1211.28   74.39
   3  -2   2 1317.97   72.19
   3  -2   2 1302.27   71.39
   3  -2   2 1276.77   73.89
  -4   2  -2  575.14   31.30
  -4   2  -2  543.55   37.10
  -4   2  -2  564.34   38.20
  -4   2  -2  572.34   34.80
  -4   2  -2  577.64   34.70
  -4   2  -2  619.04   32.30
  -4   2  -2  600.24   34.40
  -4   2  -2  594.14   34.20
   4  -2   2  565.54   33.70
   4  -2   2  594.84   34.50
   4  -2   2  552.64   34.80
   4  -2   2  567.74   34.70
   4  -2   2  593.24   37.30
   4  -2   2  530.65   35.00
   4  -2   2  566.04   32.40
  -5   2  -2   81.89   12.00
  -5   2  -2   87.39    7.80
  -5   2  -2   78.79   12.20
  -5   2  -2   79.19    5.60
  -5   2  -2   73.19    8.40
  -5   2  -2   74.09    8.10
  -5   2  -2   86.49   13.90
  -5   2  -2   72.19    8.50
  -5   2  -2   62.49    6.20
  -5   2  -2   66.89    8.30
  -5   2  -2   77.89    5.00
   5  -2   2   69.59    8.40
   5  -2   2   71.79    7.70
   5  -2   2   76.19    8.30
   5  -2   2   79.99   11.90
   5  -2   2   80.89    9.30
   5  -2   2   75.39    6.70
  -6   2  -2  135.39   17.50
  -6   2  -2  130.39   11.10
  -6   2  -2  119.79   11.10
  -6   2  -2  130.69   10.80
  -6   2  -2   99.69   19.40
  -6   2  -2  129.09   13.60
  -6   2  -2  100.69   10.30
  -6   2  -2  123.49   11.20
   6  -2   2  119.69   10.60
   6  -2   2  123.79    9.50
   6  -2   2  120.09    9.90
   6  -2   2  131.39   10.30
   6  -2   2  115.39   11.00
   6  -2   2  116.79   10.10
  -7   2  -2   38.50    7.40
  -7   2  -2   55.69    6.50
  -7   2  -2   50.59    6.30
  -7   2  -2   40.60   11.10
  -7   2  -2   39.40    5.80
  -7   2  -2   60.49   13.90
  -7   2  -2   35.70    5.40
   7  -2   2   39.40    5.10
   7  -2   2   45.80    5.60
   7  -2   2   41.00    4.40
   7  -2   2   49.90    6.40
  -8   2  -2    4.20   11.40
  -8   2  -2    7.10    6.00
  -8   2  -2    0.80   11.30
  -8   2  -2    2.20    1.70
  -8   2  -2    0.70    1.60
   8   1  -2   12.80    4.50
  -8  -1   2   18.20    8.10
  -8  -1   2   12.00   11.30
  -8  -1   2    8.30    6.00
   7   1  -2  260.57   18.80
  -7  -1   2  209.88   18.80
  -7  -1   2  221.28   18.50
  -7  -1   2  205.18   21.30
   6   1  -2   41.60    5.00
   6   1  -2   45.30    4.30
   6   1  -2   57.99    7.90
   6   1  -2   50.69    5.60
  -6  -1   2   55.59   11.20
  -6  -1   2   48.80    5.90
  -6  -1   2   37.20    7.00
  -6  -1   2   59.79    9.00
  -6  -1   2   57.99    5.50
  -6  -1   2   48.10    5.80
  -6  -1   2   44.70    5.40
   5   1  -2   11.40    2.50
   5   1  -2   10.40    2.40
   5   1  -2   10.10    3.00
   5   1  -2    6.50    5.20
   5   1  -2   10.80    2.80
   5   1  -2    9.10    3.00
  -5  -1   2    9.10    3.50
  -5  -1   2   10.10    2.50
  -5  -1   2    8.50    4.60
  -5  -1   2   10.70    2.90
  -5  -1   2    7.50    2.40
  -5  -1   2   15.40    3.30
  -5  -1   2    3.00    2.40
  -5  -1   2   11.80    2.80
  -5  -1   2   13.40    4.20
   4   1  -2  474.85   27.60
   4   1  -2  482.45   27.50
   4   1  -2  437.26   31.10
   4   1  -2  493.05   28.80
   4   1  -2  479.95   27.70
   4   1  -2  485.15   27.60
  -4  -1   2  484.65   27.40
  -4  -1   2  478.75   27.50
  -4  -1   2  491.95   28.00
  -4  -1   2  466.45   30.20
  -4  -1   2  482.45   30.70
  -4  -1   2  494.35   29.30
  -4  -1   2  504.65   27.70
  -4  -1   2  459.75   27.80
  -4  -1   2  479.25   27.30
   3   1  -2  143.79   10.20
   3   1  -2  153.18   10.80
   3   1  -2  144.29   12.80
   3   1  -2  158.88   10.30
   3   1  -2  150.28   10.40
   3   1  -2  170.68   10.80
   3   1  -2  167.28   10.50
  -3  -1   2  169.58   12.40
  -3  -1   2  175.58   10.60
  -3  -1   2  164.68   10.50
  -3  -1   2  159.98   10.60
  -3  -1   2  163.08   11.50
  -3  -1   2  159.48   10.30
  -3  -1   2  151.18   10.10
  -3  -1   2  161.78   12.60
   2   1  -2    8.70    1.80
   2   1  -2   11.70    2.30
   2   1  -2   11.10    2.10
   2   1  -2   10.10    3.10
   2   1  -2   11.40    1.80
   2   1  -2   15.60    2.30
   2   1  -2   10.70    2.20
  -2  -1   2    8.90    2.90
  -2  -1   2   10.70    2.20
  -2  -1   2   10.80    1.90
  -2  -1   2   12.90    2.10
  -2  -1   2   14.30    2.80
  -2  -1   2   10.50    1.90
  -2  -1   2   10.60    2.00
  -2  -1   2   10.60    2.10
   1   1  -2   82.49    6.30
   1   1  -2   78.29    5.90
   1   1  -2   86.19    5.30
   1   1  -2   84.09    5.60
   1   1  -2   84.19    6.40
   1   1  -2   88.59    7.30
   1   1  -2   96.79    6.20
  -1  -1   2   85.29    6.10
  -1  -1   2   84.99    6.90
  -1  -1   2   79.09    5.50
  -1  -1   2   83.09    6.00
  -1  -1   2   85.79    6.30
  -1  -1   2   80.79    6.30
  -1  -1   2   76.89    6.00
  -1  -1   2   89.89    5.40
   0   1  -2 1220.88   65.39
   0   1  -2 1233.18   66.29
   0   1  -2 1179.28   65.89
   0   1  -2 1214.78   66.09
   0   1  -2 1287.87   66.29
   0   1  -2 1180.38   65.49
   0   1  -2 1232.08   65.89
   0  -1   2 1252.17   65.99
   0  -1   2 1230.08   66.19
   0  -1   2 1165.18   64.19
   0  -1   2 1310.07   65.99
   0  -1   2 1198.58   65.79
   0  -1   2 1252.87   65.69
   0  -1   2 1191.28   65.99
   0  -1   2 1253.27   66.39
  -1   1  -2  392.56   24.40
  -1   1  -2  412.66   25.10
  -1   1  -2  434.96   24.70
  -1   1  -2  416.46   24.90
  -1   1  -2  443.46   24.90
  -1   1  -2  439.96   24.60
  -1   1  -2  451.85   24.00
   1  -1   2  441.06   25.10
   1  -1   2  413.06   24.50
   1  -1   2  416.96   24.80
   1  -1   2  419.86   25.40
   1  -1   2  428.26   23.90
   1  -1   2  433.36   24.50
   1  -1   2  426.56   24.80
  -2   1  -2   26.40    4.70
  -2   1  -2   27.10    2.20
  -2   1  -2   29.70    2.50
  -2   1  -2   34.20    4.00
  -2   1  -2   30.80    4.40
  -2   1  -2   30.70    2.90
  -2   1  -2   29.40    3.40
   2  -1   2   30.00    3.60
   2  -1   2   29.80    4.60
   2  -1   2   27.90    3.10
   2  -1   2   30.60    2.40
   2  -1   2   19.00    3.30
   2  -1   2   28.30    4.30
  -3   1  -2  859.81   46.80
  -3   1  -2  882.61   47.60
  -3   1  -2  855.51   46.90
  -3   1  -2  863.01   49.20
  -3   1  -2  909.21   50.49
  -3   1  -2  864.91   46.90
  -3   1  -2  837.22   45.40
  -3   1  -2  827.12   47.60
  -3   1  -2  866.51   45.70
   3  -1   2  827.32   47.30
   3  -1   2  817.72   47.10
   3  -1   2  801.02   45.40
   3  -1   2  789.22   46.50
   3  -1   2  851.91   49.10
   3  -1   2  826.92   46.70
   3  -1   2  857.31   47.50
  -4   1  -2  121.79    9.60
  -4   1  -2  107.19   12.10
  -4   1  -2  118.89    8.80
  -4   1  -2  118.69    8.20
  -4   1  -2  119.79   11.70
  -4   1  -2  124.19    8.90
  -4   1  -2  133.29    8.70
  -4   1  -2  117.39    9.40
  -4   1  -2  115.69    9.30
   4  -1   2  115.89    8.60
   4  -1   2  120.09    9.90
   4  -1   2  123.59    9.10
   4  -1   2  116.49    8.30
   4  -1   2  111.79    8.20
   4  -1   2   98.59   10.70
   4  -1   2  112.39    9.20
  -5   1  -2   53.49    6.60
  -5   1  -2   61.19    9.80
  -5   1  -2   55.99    5.80
  -5   1  -2   56.99    5.40
  -5   1  -2   53.89    5.90
  -5   1  -2   66.79    5.50
  -5   1  -2   68.59   10.90
  -5   1  -2   55.49    7.00
  -5   1  -2   59.69    5.50
  -5   1  -2   55.89    5.90
  -5   1  -2   67.39    7.10
   5  -1   2   64.59    7.50
   5  -1   2   50.89    5.10
   5  -1   2   56.89    5.10
   5  -1   2   61.59    5.80
   5  -1   2   61.59    4.80
   5  -1   2   51.89    8.60
  -6   1  -2   22.20    7.80
  -6   1  -2   19.90    3.10
  -6   1  -2   12.80    5.00
  -6   1  -2   18.70    3.90
  -6   1  -2   29.80    3.70
  -6   1  -2   36.50    5.50
  -6   1  -2   29.90    5.00
  -6   1  -2   27.20    3.10
  -6   1  -2   25.20    3.20
  -6   1  -2   26.80    8.70
   6  -1   2   23.00    2.50
   6  -1   2   26.40    2.70
   6  -1   2   22.20    5.10
  -7   1  -2  143.09   17.60
  -7   1  -2  138.69   12.30
  -7   1  -2  121.89   17.20
  -8   1  -2   50.99   13.00
  -8   1  -2   30.50   11.60
  -8   1  -2   31.30    6.20
  -8   1  -2   21.10    4.30
   8   0  -2   21.20    6.00
  -8   0   2   31.10    9.10
  -8   0   2   34.00   13.20
  -8   0   2   14.90    5.10
  -8   0   2   -1.00   10.80
   7   0  -2   25.40    5.90
  -7   0   2   19.10    4.80
  -7   0   2   34.00    7.30
  -7   0   2   35.60   10.60
  -7   0   2   23.50    4.30
  -7   0   2   17.90    3.20
  -7   0   2   24.00    7.10
  -7   0   2   28.10    3.80
   6   0  -2   29.60    4.50
   6   0  -2   25.40    5.60
   6   0  -2   25.20    3.60
   6   0  -2   23.10    3.70
  -6   0   2   19.20    3.60
  -6   0   2   28.70    5.20
  -6   0   2   23.50    6.10
  -6   0   2   30.70    8.60
  -6   0   2   30.40    3.70
  -6   0   2   26.30    5.40
  -6   0   2   32.00    5.60
   5   0  -2    2.70    2.90
   5   0  -2    2.50    1.60
   5   0  -2    0.30    3.30
   5   0  -2    2.00    1.50
   5   0  -2    1.30    1.50
   5   0  -2   -1.30    2.60
   5   0  -2   -1.30    2.10
  -5   0   2    0.00    1.90
  -5   0   2    0.80    2.70
  -5   0   2    3.80    2.50
  -5   0   2   -0.80    3.90
  -5   0   2   -1.60    2.20
  -5   0   2    0.30    1.60
  -5   0   2   -3.30    2.70
  -5   0   2    1.20    1.40
  -5   0   2   -0.40    2.50
  -5   0   2   -0.70    1.80
   4   0  -2    4.10    1.50
   4   0  -2    3.10    2.50
   4   0  -2    0.70    2.30
   4   0  -2    0.40    2.00
   4   0  -2    3.20    1.70
   4   0  -2    2.70    1.70
  -4   0   2    0.90    1.30
  -4   0   2   -0.30    2.10
  -4   0   2   -0.10    1.90
  -4   0   2   -0.30    2.70
  -4   0   2    5.50    1.60
  -4   0   2    1.70    1.30
  -4   0   2    3.30    2.20
  -4   0   2    1.20    1.50
  -4   0   2    1.30    1.80
  -4   0   2   -0.30    1.90
   3   0  -2  589.14   34.20
   3   0  -2  595.64   35.10
   3   0  -2  585.94   34.90
   3   0  -2  637.94   36.00
   3   0  -2  624.44   34.40
   3   0  -2  608.64   35.10
  -3   0   2  644.14   35.90
  -3   0   2  641.64   34.90
  -3   0   2  650.13   36.30
  -3   0   2  611.24   35.40
  -3   0   2  626.74   35.00
  -3   0   2  617.94   34.50
  -3   0   2  674.23   34.70
  -3   0   2  661.63   34.60
  -3   0   2  560.84   34.90
   2   0  -2   23.70    2.90
   2   0  -2   23.10    2.60
   2   0  -2   22.40    3.30
   2   0  -2   25.60    3.50
   2   0  -2   23.40    3.60
   2   0  -2   25.00    2.60
   2   0  -2   24.50    2.60
  -2   0   2   24.80    2.70
  -2   0   2   17.30    3.20
  -2   0   2   25.70    3.60
  -2   0   2   20.40    3.10
  -2   0   2   21.70    2.30
  -2   0   2   26.30    2.80
  -2   0   2   22.40    2.70
   1   0  -2  260.77   14.50
   1   0  -2  254.87   14.70
   1   0  -2  252.87   14.80
   1   0  -2  253.97   14.60
   1   0  -2  254.37   14.50
   1   0  -2  230.98   14.30
  -1   0   2  239.68   14.70
  -1   0   2  261.67   14.50
  -1   0   2  251.07   14.50
  -1   0   2  240.28   14.60
  -1   0   2  236.78   14.50
  -1   0   2  245.28   14.50
   0   0  -2 1217.38   65.39
   0   0  -2 1218.48   65.39
   0   0  -2 1208.28   65.49
   0   0  -2 1237.78   65.69
   0   0  -2 1223.58   65.39
   0   0  -2 1242.38   64.99
   0   0  -2 1250.17   65.49
   0   0   2 1228.78   65.39
   0   0   2 1223.68   64.99
   0   0   2 1203.78   65.39
   0   0   2 1238.78   65.49
   0   0   2 1217.98   65.39
   0   0   2 1272.87   65.49
  -1   0  -2 2217.48  116.19
  -1   0  -2 2238.28  115.19
  -1   0  -2 2269.87  116.89
   1   0   2 2225.68  117.09
   1   0   2 2070.89  116.19
  -2   0  -2 4038.10  203.08
   2   0   2 3765.82  201.68
   2   0   2 3733.33  202.88
  -3   0  -2    0.60    0.80
  -3   0  -2    0.00    0.80
  -3   0  -2    1.20    1.10
  -3   0  -2    0.40    2.20
  -3   0  -2   -1.10    1.00
  -3   0  -2    2.00    1.40
  -3   0  -2    0.00    0.80
  -3   0  -2    0.30    0.60
  -3   0  -2    0.60    1.70
   3   0   2    1.80    1.30
   3   0   2    0.60    0.50
   3   0   2    1.10    0.70
   3   0   2   -0.40    1.40
   3   0   2    2.70    1.70
   3   0   2    0.20    0.80
   3   0   2   -0.10    0.90
  -4   0  -2 2755.62  147.69
  -4   0  -2 2769.32  148.19
  -4   0  -2 2836.72  151.48
  -4   0  -2 2906.31  150.58
  -4   0  -2 2741.13  147.79
  -4   0  -2 2888.51  149.39
  -4   0  -2 2892.51  148.49
  -4   0  -2 2765.72  149.69
  -4   0  -2 2897.61  153.88
  -4   0  -2 2888.01  152.48
  -4   0  -2 2834.82  152.78
   4   0   2 2858.71  152.28
   4   0   2 2645.04  147.69
   4   0   2 2916.11  149.59
   4   0   2 2802.62  147.49
  -5   0  -2  747.63   45.90
  -5   0  -2  716.33   40.70
  -5   0  -2  716.83   43.10
  -5   0  -2  724.93   42.00
  -5   0  -2  725.33   44.90
  -5   0  -2  739.43   41.50
  -5   0  -2  750.92   44.10
   5   0   2  694.33   43.70
  -6   0  -2   43.40    9.30
  -6   0  -2   47.20    9.40
  -6   0  -2   39.00    7.30
  -6   0  -2   42.30    7.70
  -6   0  -2   30.90    5.40
  -6   0  -2   39.20    5.90
   6   0   2   31.00    6.70
  -7   0  -2  479.95   35.00
  -7   0  -2  449.36   30.50
  -7   0  -2  452.35   29.10
  -7   0  -2  438.06   34.00
   7   0   2  466.75   31.90
  -8   0  -2   62.59    9.30
  -8   0  -2   54.19    9.10
  -8   0  -2   59.79   13.30
  -8   0  -2   89.69   15.00
  -8   1   2   12.10    8.00
  -8   1   2   27.00    4.50
  -8   1   2   20.40   12.40
  -8   1   2   16.40    3.20
  -8   1   2   17.90    5.10
   7  -1  -2   22.70    3.90
   7  -1  -2   35.40    4.20
   7  -1  -2   31.60    6.20
   7  -1  -2   32.90    7.30
   7  -1  -2   30.10    6.30
  -7   1   2   34.60    6.80
  -7   1   2   24.30    4.00
  -7   1   2   29.90    5.90
  -7   1   2   31.40    7.80
  -7   1   2   28.90    4.50
  -7   1   2   50.59   12.20
   6  -1  -2   53.59    8.60
   6  -1  -2   35.90    6.10
   6  -1  -2   31.20    6.70
   6  -1  -2   34.80    6.30
   6  -1  -2   38.40    4.80
   6  -1  -2   47.10    5.00
  -6   1   2   46.20    8.00
  -6   1   2   47.80    5.20
  -6   1   2   34.80    8.00
  -6   1   2   46.30    5.50
  -6   1   2   42.90    7.80
  -6   1   2   43.60    5.00
  -6   1   2   48.20    7.60
   5  -1  -2   86.59    7.00
   5  -1  -2   87.09    8.40
   5  -1  -2   83.19    6.60
   5  -1  -2   73.99    8.80
  -5   1   2   65.69    7.30
  -5   1   2   86.29   12.80
  -5   1   2   82.29    6.70
  -5   1   2   81.69    7.30
  -5   1   2   73.29    8.40
  -5   1   2   79.29    9.40
  -5   1   2   63.59    9.20
  -5   1   2   89.89    7.20
  -5   1   2   86.99    9.40
  -5   1   2   99.29    7.40
   4  -1  -2   25.90    5.10
   4  -1  -2   30.20    4.70
   4  -1  -2   32.10    3.90
   4  -1  -2   24.10    4.50
   4  -1  -2   25.80    4.20
   4  -1  -2   27.00    3.70
   4  -1  -2   21.90    5.10
  -4   1   2   34.20    3.60
  -4   1   2   30.70    5.80
  -4   1   2   32.60    4.10
  -4   1   2   29.00    4.40
  -4   1   2   34.50    5.50
  -4   1   2   25.40    4.90
  -4   1   2   29.50    4.10
  -4   1   2   30.00    4.10
  -4   1   2   24.20    6.80
  -4   1   2   26.10    4.70
   3  -1  -2  212.08   15.80
   3  -1  -2  236.78   14.40
   3  -1  -2  242.28   14.80
   3  -1  -2  229.28   15.80
   3  -1  -2  221.98   14.70
   3  -1  -2  216.98   15.10
   3  -1  -2  196.58   14.30
  -3   1   2  229.98   16.10
  -3   1   2  226.28   13.70
  -3   1   2  244.38   14.90
  -3   1   2  257.47   16.20
  -3   1   2  242.98   14.90
  -3   1   2  219.68   15.50
  -3   1   2  238.38   14.50
  -3   1   2  227.98   17.50
   2  -1  -2  293.87   17.40
   2  -1  -2  272.77   17.50
   2  -1  -2  276.47   17.50
   2  -1  -2  280.07   16.70
   2  -1  -2  303.97   17.00
  -2   1   2  313.87   17.80
  -2   1   2  289.47   19.00
  -2   1   2  276.27   16.40
  -2   1   2  270.97   18.20
  -2   1   2  293.87   17.70
   1  -1  -2  597.94   33.00
   1  -1  -2  606.94   33.40
   1  -1  -2  620.14   33.30
   1  -1  -2  567.04   32.40
   1  -1  -2  542.15   33.60
   1  -1  -2  612.14   33.80
   1  -1  -2  603.74   32.10
  -1   1   2  614.74   33.50
  -1   1   2  581.34   33.30
  -1   1   2  594.24   33.70
  -1   1   2  600.64   32.00
  -1   1   2  594.64   33.90
  -1   1   2  585.34   33.20
   0  -1  -2  488.15   25.90
   0  -1  -2  453.85   24.00
   0  -1  -2  457.65   25.40
   0  -1  -2  424.06   25.80
   0  -1  -2  464.75   26.20
   0  -1  -2  458.45   25.90
   0   1   2  455.25   26.10
   0   1   2  444.96   25.90
   0   1   2  446.46   25.40
   0   1   2  458.55   25.90
   0   1   2  465.35   25.80
   0   1   2  461.55   25.60
  -1  -1  -2  269.97   14.30
  -1  -1  -2  254.07   15.50
  -1  -1  -2  272.97   15.30
  -1  -1  -2  256.27   15.40
  -1  -1  -2  256.97   15.30
   1   1   2  282.47   15.80
   1   1   2  271.17   15.30
   1   1   2  264.77   15.10
   1   1   2  251.47   15.30
   1   1   2  245.08   15.40
   1   1   2  263.87   14.30
  -2  -1  -2  191.18   12.20
  -2  -1  -2  209.08   11.70
  -2  -1  -2  209.28   12.00
  -2  -1  -2  201.48   12.20
  -2  -1  -2  209.38   11.70
  -2  -1  -2  211.98   12.10
  -2  -1  -2  191.58   12.70
  -2  -1  -2  200.68   12.00
   2   1   2  200.28   11.60
   2   1   2  205.88   13.40
   2   1   2  214.88   13.70
   2   1   2  201.88   12.20
   2   1   2  200.58   12.10
   2   1   2  213.28   12.00
   2   1   2  212.98   11.70
  -3  -1  -2 1158.18   58.79
  -3  -1  -2 1136.19   62.09
  -3  -1  -2 1054.79   58.99
  -3  -1  -2 1112.59   59.99
  -3  -1  -2 1144.99   58.79
  -3  -1  -2 1130.59   59.09
  -3  -1  -2 1148.89   61.89
  -3  -1  -2 1108.09   61.29
  -3  -1  -2 1145.29   60.39
   3   1   2 1104.19   59.99
   3   1   2 1075.29   58.59
   3   1   2 1123.69   60.59
   3   1   2 1078.99   62.39
  -4  -1  -2  109.69    7.60
  -4  -1  -2   82.19   10.30
  -4  -1  -2  102.99    9.20
  -4  -1  -2   94.49    9.00
  -4  -1  -2   89.99    7.60
  -4  -1  -2   95.19    9.30
  -4  -1  -2   93.69    7.60
   4   1   2  112.99    7.60
   4   1   2  104.19    8.20
   4   1   2  102.19    9.80
  -5  -1  -2  743.03   43.50
  -5  -1  -2  736.13   40.10
  -5  -1  -2  713.63   43.20
  -5  -1  -2  698.23   44.40
  -5  -1  -2  696.63   40.40
   5   1   2  677.33   41.00
   5   1   2  661.23   43.20
   5   1   2  723.53   40.00
  -6  -1  -2  127.39   13.40
  -6  -1  -2  118.59   10.40
  -6  -1  -2  121.39   13.70
  -6  -1  -2  119.49   12.60
   6   1   2  118.79   12.30
   6   1   2  119.29    9.70
  -7  -1  -2  115.49   11.30
  -7  -1  -2  106.39   13.50
  -7  -1  -2  109.69   14.10
  -7  -1  -2   96.39   14.60
   7   1   2  122.59   11.60
   7   1   2  105.99   12.20
  -8  -1  -2  104.69   15.10
  -8  -1  -2  123.09   18.00
  -8  -1  -2  104.69   12.40
  -8  -1  -2  107.79   14.50
   7  -2  -2   29.60    7.80
   7  -2  -2   25.00    6.60
   7  -2  -2   10.70    6.40
   7  -2  -2   29.60    4.70
   7  -2  -2   25.30    4.90
  -7   2   2   17.10    4.70
  -7   2   2   24.20    4.60
  -7   2   2   16.60    7.80
  -7   2   2   18.60    7.30
  -7   2   2   10.50    9.40
  -7   2   2   12.70    5.30
  -7   2   2   25.70    7.90
   6  -2  -2  375.36   22.70
   6  -2  -2  364.76   25.50
   6  -2  -2  390.76   22.50
   6  -2  -2  335.77   25.70
  -6   2   2  384.16   26.30
  -6   2   2  390.06   23.40
  -6   2   2  305.47   23.80
  -6   2   2  367.96   30.30
  -6   2   2  333.27   22.80
  -6   2   2  388.46   26.70
  -6   2   2  359.76   26.60
   5  -2  -2  547.75   34.60
   5  -2  -2  577.54   33.60
   5  -2  -2  546.25   33.80
   5  -2  -2  573.94   35.30
   5  -2  -2  566.24   36.40
   5  -2  -2  601.24   37.30
  -5   2   2  602.14   37.30
  -5   2   2  590.84   34.50
  -5   2   2  556.04   37.30
  -5   2   2  551.24   35.80
  -5   2   2  610.74   36.50
  -5   2   2  504.55   34.00
  -5   2   2  599.74   40.20
  -5   2   2  628.34   34.80
   4  -2  -2   40.80    7.60
   4  -2  -2   45.70    6.90
   4  -2  -2   64.19    6.20
   4  -2  -2   49.30    4.30
   4  -2  -2   45.80    7.60
   4  -2  -2   60.69    6.20
   4  -2  -2   47.70    6.80
  -4   2   2   57.39    9.30
  -4   2   2   65.99   10.50
  -4   2   2   50.19    7.70
  -4   2   2   52.49    7.10
  -4   2   2   50.49    7.70
  -4   2   2   50.59    5.40
  -4   2   2   51.89    6.50
  -4   2   2   40.70    5.10
   3  -2  -2 1455.65   79.79
   3  -2  -2 1454.95   79.99
   3  -2  -2 1414.66   77.39
   3  -2  -2 1328.97   81.19
   3  -2  -2 1447.66   78.99
   3  -2  -2 1434.06   80.39
  -3   2   2 1500.55   78.79
  -3   2   2 1462.45   82.79
  -3   2   2 1523.15   80.49
  -3   2   2 1442.76   81.99
  -3   2   2 1431.56   81.59
  -3   2   2 1454.45   80.39
  -3   2   2 1491.55   80.69
  -3   2   2 1521.55   78.49
   2  -2  -2  544.65   29.60
   2  -2  -2  475.65   32.00
   2  -2  -2  566.94   32.30
   2  -2  -2  505.35   28.70
   2  -2  -2  530.35   31.70
   2  -2  -2  507.05   30.40
   2  -2  -2  497.15   32.20
   2  -2  -2  544.35   31.50
  -2   2   2  566.04   31.40
  -2   2   2  526.15   32.60
  -2   2   2  530.05   29.50
  -2   2   2  530.85   31.80
  -2   2   2  535.35   31.70
  -2   2   2  497.45   32.10
  -2   2   2  513.15   32.40
   1  -2  -2 1565.94   87.09
   1  -2  -2 1584.64   86.49
   1  -2  -2 1652.93   87.09
   1  -2  -2 1506.85   87.49
   1  -2  -2 1559.74   87.49
   1  -2  -2 1626.94   85.89
  -1   2   2 1570.44   86.69
  -1   2   2 1612.94   84.29
  -1   2   2 1590.44   87.19
  -1   2   2 1670.23   87.29
  -1   2   2 1522.75   87.59
  -1   2   2 1626.24   86.49
  -1   2   2 1615.44   87.59
   0  -2  -2 1563.54   83.69
   0  -2  -2 1485.15   83.69
   0  -2  -2 1576.14   84.19
   0  -2  -2 1578.14   82.19
   0  -2  -2 1475.85   84.09
   0   2   2 1485.25   82.49
   0   2   2 1549.34   83.89
   0   2   2 1521.35   83.99
   0   2   2 1536.25   83.19
   0   2   2 1510.15   84.19
   0   2   2 1566.74   82.29
   0   2   2 1579.14   81.59
  -1  -2  -2  192.58   10.90
  -1  -2  -2  204.98   11.90
  -1  -2  -2  189.68   12.10
  -1  -2  -2  184.38   12.80
  -1  -2  -2  188.38   13.10
  -1  -2  -2  182.28   13.10
  -1  -2  -2  212.08   13.10
   1   2   2  188.38   10.60
   1   2   2  198.58   12.90
   1   2   2  208.48   13.10
   1   2   2  179.88   12.20
   1   2   2  182.18   10.40
   1   2   2  185.38   13.10
   1   2   2  175.18   13.00
   1   2   2  185.08   11.60
  -2  -2  -2 1931.31  100.79
  -2  -2  -2 1956.20  100.79
  -2  -2  -2 1903.21   99.99
  -2  -2  -2 1889.11  101.09
  -2  -2  -2 1984.40  101.59
  -2  -2  -2 1918.51   99.19
  -2  -2  -2 1860.01  101.09
   2   2   2 1748.53  100.99
   2   2   2 1855.31   99.79
   2   2   2 1849.71  100.09
   2   2   2 1856.41  100.59
   2   2   2 1794.32  100.89
   2   2   2 1903.41  101.89
   2   2   2 1864.01  100.39
   2   2   2 1901.11   99.39
  -3  -2  -2  600.94   34.70
  -3  -2  -2  634.84   34.00
  -3  -2  -2  609.54   34.30
  -3  -2  -2  620.84   34.60
  -3  -2  -2  629.74   34.60
  -3  -2  -2  640.44   34.10
  -3  -2  -2  640.44   34.00
  -3  -2  -2  633.74   36.80
  -3  -2  -2  624.24   39.10
   3   2   2  576.84   34.40
   3   2   2  648.74   37.30
   3   2   2  577.54   34.20
   3   2   2  616.04   34.50
   3   2   2  586.34   33.50
   3   2   2  648.44   33.90
   3   2   2  639.54   34.40
   3   2   2  553.84   36.80
  -4  -2  -2   10.40    3.00
  -4  -2  -2    5.40    1.30
  -4  -2  -2    9.10    1.00
  -4  -2  -2    8.20    1.20
  -4  -2  -2    6.20    2.00
  -4  -2  -2    6.60    4.50
  -4  -2  -2    5.80    2.10
  -4  -2  -2    9.40    3.50
  -4  -2  -2   12.20    3.40
  -4  -2  -2    7.60    1.10
   4   2   2    6.40    2.20
   4   2   2    6.70    3.20
   4   2   2    6.00    2.00
  -5  -2  -2   22.50    4.60
  -5  -2  -2   27.80    5.30
  -5  -2  -2   28.00    4.20
  -5  -2  -2   37.90    5.80
  -5  -2  -2   29.20    6.30
  -5  -2  -2   25.40    7.40
  -5  -2  -2   19.60    5.30
   5   2   2   30.70    6.40
   5   2   2   29.90    4.50
   5   2   2   19.90    4.30
  -6  -2  -2    2.90    3.30
  -6  -2  -2    6.10    3.60
  -6  -2  -2   11.50    7.00
  -6  -2  -2    3.80    4.40
   6   2   2    8.50    2.60
   6   2   2   11.40    3.80
   6   2   2    1.80    3.40
  -7  -2  -2   52.29    8.50
  -7  -2  -2   59.89   11.00
  -7  -2  -2   57.19    9.30
  -7  -2  -2   59.19   12.40
   7   2   2   54.99    9.40
   7   2   2   55.59    7.30
   7   2   2   39.20    6.90
  -8  -2  -2   30.80   10.20
  -8  -2  -2   30.50    7.80
  -8  -2  -2   25.60    7.30
   8   2   2   27.80    6.40
   7  -3  -2   77.29    8.50
   7  -3  -2   87.89   14.10
   7  -3  -2   74.89   11.70
  -7   3   2   81.89   12.80
  -7   3   2   61.29   14.90
  -7   3   2   60.39   11.10
  -7   3   2   56.09    8.70
  -7   3   2   82.89   13.50
  -7   3   2   75.29    9.20
   6  -3  -2   -0.70    4.40
   6  -3  -2   -3.60    5.70
   6  -3  -2    2.90    3.30
   6  -3  -2    0.40    6.70
  -6   3   2    3.50    7.70
  -6   3   2    2.40    6.20
  -6   3   2    4.80    5.10
  -6   3   2   -3.10    6.50
  -6   3   2   -3.00    2.40
  -6   3   2    6.70    4.50
  -6   3   2    5.00    4.00
   5  -3  -2  186.68   14.60
   5  -3  -2  178.78   14.00
   5  -3  -2  170.08   14.60
   5  -3  -2  157.08   16.50
   5  -3  -2  175.18   16.70
  -5   3   2  140.99   11.60
  -5   3   2  181.18   15.00
  -5   3   2  166.78   16.80
  -5   3   2  145.69   20.60
  -5   3   2  189.88   19.20
  -5   3   2  169.18   15.40
  -5   3   2  181.58   17.60
   4  -3  -2  347.17   22.20
   4  -3  -2  357.76   25.10
   4  -3  -2  317.17   22.70
   4  -3  -2  347.67   22.70
  -4   3   2  328.27   22.80
  -4   3   2  343.47   23.30
  -4   3   2  320.17   25.60
  -4   3   2  315.37   24.90
  -4   3   2  287.37   19.10
  -4   3   2  331.67   24.70
  -4   3   2  312.97   22.70
   3  -3  -2  249.88   18.80
   3  -3  -2  253.47   14.30
   3  -3  -2  253.37   17.40
   3  -3  -2  244.68   18.80
   3  -3  -2  266.47   19.80
  -3   3   2  280.97   21.00
  -3   3   2  266.57   19.30
  -3   3   2  251.17   20.40
  -3   3   2  267.77   16.50
  -3   3   2  250.27   19.90
  -3   3   2  251.87   18.30
  -3   3   2  249.38   14.70
  -3   3   2  248.08   18.80
   2  -3  -2   82.19    8.90
   2  -3  -2   64.59    6.80
   2  -3  -2   72.29    8.50
   2  -3  -2   68.49    8.30
   2  -3  -2   65.99    8.70
  -2   3   2   69.29    9.90
  -2   3   2   78.09    9.30
  -2   3   2   70.39    8.50
  -2   3   2   67.89    8.30
  -2   3   2   64.79    5.70
  -2   3   2   72.99    4.40
  -2   3   2   80.79    8.90
  -2   3   2   77.99    8.00
   1  -3  -2  842.32   53.79
   1  -3  -2  898.61   53.79
   1  -3  -2  924.51   53.59
   1  -3  -2  918.51   54.39
   1  -3  -2  952.00   52.09
   1  -3  -2  971.10   52.69
  -1   3   2  950.20   54.09
  -1   3   2  958.40   52.79
  -1   3   2  890.41   53.99
  -1   3   2  922.41   54.49
  -1   3   2  905.11   53.59
  -1   3   2  898.81   52.69
  -1   3   2  930.11   49.00
   0  -3  -2 3264.27  181.28
   0  -3  -2 3384.26  181.18
   0  -3  -2 3332.57  181.28
   0  -3  -2 3472.15  178.88
   0  -3  -2 3402.16  180.88
   0  -3  -2 3407.36  179.68
   0   3   2 3218.38  181.28
   0   3   2 3512.05  181.08
   0   3   2 3290.47  181.58
   0   3   2 3357.36  177.48
   0   3   2 3309.57  180.98
   0   3   2 3450.25  178.88
  -1  -3  -2   77.99    7.80
  -1  -3  -2   65.89    5.60
  -1  -3  -2   70.99    7.60
  -1  -3  -2   60.09    7.20
  -1  -3  -2   63.09    6.50
   1   3   2   74.39    7.70
   1   3   2   67.49    7.40
   1   3   2   69.09    5.50
   1   3   2   67.29    5.20
   1   3   2   67.89    7.60
   1   3   2   65.39    6.10
   1   3   2   68.19    7.60
  -2  -3  -2    2.70    2.50
  -2  -3  -2   -0.70    1.90
  -2  -3  -2    0.90    1.80
  -2  -3  -2   -0.10    1.00
  -2  -3  -2    1.00    1.10
  -2  -3  -2    2.40    2.30
  -2  -3  -2    2.20    2.50
  -2  -3  -2    0.30    2.60
   2   3   2   -0.70    1.20
   2   3   2    2.90    0.90
   2   3   2    0.60    1.00
   2   3   2    0.50    2.20
   2   3   2    0.80    1.90
   2   3   2    1.40    2.30
  -3  -3  -2   88.89    8.70
  -3  -3  -2   86.69    7.90
  -3  -3  -2   83.39    6.40
  -3  -3  -2   66.79   10.80
  -3  -3  -2   82.39    7.90
  -3  -3  -2   87.99    7.70
  -3  -3  -2   85.89    8.10
   3   3   2   84.19    7.40
   3   3   2   85.39    6.80
   3   3   2   73.19    7.60
   3   3   2   81.79    6.90
   3   3   2   91.49    7.90
   3   3   2  101.19    6.70
   3   3   2   81.59    8.60
   3   3   2   69.29    7.20
  -4  -3  -2   26.50    4.00
  -4  -3  -2   30.30    7.10
  -4  -3  -2   22.70    3.70
  -4  -3  -2   21.50    3.60
  -4  -3  -2   32.40    4.10
  -4  -3  -2   14.40    6.50
  -4  -3  -2   26.30    3.80
   4   3   2   18.40    3.30
   4   3   2   27.20    3.10
   4   3   2   21.20    3.60
   4   3   2   26.40    3.60
   4   3   2   20.70    3.50
   4   3   2   16.60    4.50
   4   3   2   19.30    3.40
  -5  -3  -2   33.60    2.80
  -5  -3  -2   32.70    6.00
  -5  -3  -2   26.60    4.40
  -5  -3  -2   35.20    2.50
  -5  -3  -2   35.60    2.70
  -5  -3  -2   34.30    4.80
  -5  -3  -2   49.90   10.50
  -5  -3  -2   29.30    2.80
   5   3   2   36.30    5.30
   5   3   2   30.00    4.80
   5   3   2   20.90    5.60
  -6  -3  -2   48.20   10.40
  -6  -3  -2   25.50    4.90
  -6  -3  -2   35.00    6.70
  -6  -3  -2   40.50    7.90
   6   3   2   33.90    5.40
   6   3   2   26.90    7.00
  -7  -3  -2  113.99   23.30
  -7  -3  -2  129.79   15.10
  -7  -3  -2  129.69   11.80
  -7  -3  -2  141.89   13.30
   7   3   2  137.99   12.60
   7   3   2  141.39   11.60
  -8  -3  -2   70.59   14.10
  -8  -3  -2   42.80    8.60
  -8  -3  -2   50.29   10.90
  -8  -3  -2   44.80    9.30
   8   3   2   67.99    7.60
   8   3   2   48.30    8.50
   7  -4  -2  177.98   16.40
   7  -4  -2  190.88   20.10
   7  -4  -2  148.59   20.40
   7  -4  -2  194.08   15.50
  -7   4   2  182.18   20.00
  -7   4   2  168.28   16.40
  -7   4   2  167.58   21.10
  -7   4   2  179.38   26.50
  -7   4   2  160.38   21.20
  -7   4   2  151.58   16.10
   6  -4  -2   41.20    8.80
   6  -4  -2   55.99   11.50
   6  -4  -2   47.30   11.60
   6  -4  -2   50.49    8.70
  -6   4   2   53.19   12.40
  -6   4   2   34.70    8.60
  -6   4   2   29.70    7.70
  -6   4   2   46.10    9.20
  -6   4   2   43.40   11.50
  -6   4   2   51.39   13.10
   5  -4  -2   34.20    9.10
   5  -4  -2   44.70    7.90
   5  -4  -2   53.59   10.10
  -5   4   2   40.70   10.50
  -5   4   2   51.99   11.40
  -5   4   2   44.70   10.40
  -5   4   2   45.70    8.40
  -5   4   2   42.80    8.30
  -5   4   2   26.50    7.00
   4  -4  -2  477.65   35.50
   4  -4  -2  521.75   32.30
   4  -4  -2  519.55   34.30
   4  -4  -2  506.35   36.60
  -4   4   2  503.25   34.70
  -4   4   2  491.85   36.50
  -4   4   2  516.05   34.50
  -4   4   2  488.15   36.10
  -4   4   2  525.55   31.10
  -4   4   2  511.85   37.00
  -4   4   2  538.15   34.10
   3  -4  -2 1343.27   76.89
   3  -4  -2 1289.77   75.99
   3  -4  -2 1307.47   73.39
   3  -4  -2 1225.88   77.69
   3  -4  -2 1349.36   77.89
   3  -4  -2 1268.47   70.49
   3  -4  -2 1356.56   76.79
  -3   4   2 1277.97   74.89
  -3   4   2 1370.16   77.79
  -3   4   2 1387.66   72.19
  -3   4   2 1245.58   77.29
  -3   4   2 1300.57   76.39
  -3   4   2 1286.97   78.09
  -3   4   2 1344.87   77.09
   2  -4  -2  496.65   30.70
   2  -4  -2  509.35   35.40
   2  -4  -2  532.55   34.20
   2  -4  -2  476.55   34.50
   2  -4  -2  545.25   33.70
   2  -4  -2  525.15   31.70
   2  -4  -2  487.05   34.10
  -2   4   2  491.65   32.40
  -2   4   2  496.15   34.60
  -2   4   2  540.95   29.60
  -2   4   2  484.55   33.40
  -2   4   2  536.95   35.70
  -2   4   2  501.45   34.10
  -2   4   2  517.95   34.90
   1  -4  -2  109.29   12.40
   1  -4  -2  106.59   10.20
   1  -4  -2   99.29   10.60
   1  -4  -2  120.89   11.00
   1  -4  -2  123.69   12.30
   1  -4  -2  113.89   12.60
   1  -4  -2  120.39   12.30
  -1   4   2  111.29   12.40
  -1   4   2  129.59   12.90
  -1   4   2  136.69   12.90
  -1   4   2  105.99   10.60
  -1   4   2  124.99   12.50
  -1   4   2  121.49    7.30
   0  -4  -2 1826.32  106.29
   0  -4  -2 1792.32  105.79
   0  -4  -2 1979.50  105.89
   0  -4  -2 1907.01  103.89
   0  -4  -2 1906.71  105.09
   0  -4  -2 1955.00  100.59
   0  -4  -2 1912.91  103.09
   0  -4  -2 1957.20  106.19
   0   4   2 1736.33  105.69
   0   4   2 1944.51  105.99
   0   4   2 1850.61  102.59
   0   4   2 1947.31  100.99
   0   4   2 1832.12  105.69
   0   4   2 1844.92  105.39
  -1  -4  -2  752.02   46.20
  -1  -4  -2  769.12   47.00
  -1  -4  -2  783.52   46.20
  -1  -4  -2  763.72   43.10
  -1  -4  -2  796.02   42.80
  -1  -4  -2  754.52   46.30
  -1  -4  -2  760.32   46.80
   1   4   2  776.92   49.30
   1   4   2  711.43   46.20
   1   4   2  792.52   43.20
   1   4   2  721.33   45.60
   1   4   2  743.83   45.90
   1   4   2  727.13   42.00
   1   4   2  704.23   41.90
  -2  -4  -2    2.10    3.00
  -2  -4  -2    0.40    1.90
  -2  -4  -2    4.20    3.60
  -2  -4  -2    2.80    2.80
  -2  -4  -2   -0.40    3.90
  -2  -4  -2   -1.30    2.50
  -2  -4  -2   -0.60    1.40
   2   4   2    0.40    0.60
   2   4   2   -0.10    2.30
   2   4   2   -0.90    1.30
   2   4   2    1.10    2.90
   2   4   2   -2.10    2.60
   2   4   2   -1.70    2.80
   2   4   2   -0.20    1.30
  -3  -4  -2   63.19    8.30
  -3  -4  -2   85.09    9.00
  -3  -4  -2   69.69    8.30
  -3  -4  -2   77.69    6.20
  -3  -4  -2   79.49    8.70
  -3  -4  -2   68.49   11.40
  -3  -4  -2   80.79    8.90
   3   4   2   72.79    6.50
   3   4   2   79.49    8.60
   3   4   2   74.59    8.90
   3   4   2   70.79    5.90
   3   4   2   60.99    8.80
   3   4   2   76.59    8.30
   3   4   2   72.09    5.90
   3   4   2   75.09    8.30
  -4  -4  -2  153.28   17.50
  -4  -4  -2  133.39   13.50
  -4  -4  -2  163.58   12.90
  -4  -4  -2  146.39   12.70
  -4  -4  -2  160.58   13.00
  -4  -4  -2  158.28   10.80
  -4  -4  -2  137.39   12.60
   4   4   2  173.88   11.80
   4   4   2  152.28   14.00
   4   4   2  160.08   11.10
   4   4   2  166.08   13.10
   4   4   2  144.99   12.30
   4   4   2  173.88   12.80
   4   4   2  159.38   12.10
  -5  -4  -2   78.59    7.30
  -5  -4  -2   65.29    6.10
  -5  -4  -2   52.49   11.20
  -5  -4  -2   70.59    7.20
  -5  -4  -2   72.59    7.20
  -5  -4  -2   64.59    7.00
   5   4   2   69.49    6.20
   5   4   2   69.19    6.00
   5   4   2   61.29    6.70
   5   4   2   55.19    6.50
   5   4   2   78.19    7.40
   5   4   2   66.29    6.60
   5   4   2   68.49    8.70
  -6  -4  -2   47.80    3.50
  -6  -4  -2   48.30    8.20
  -6  -4  -2   55.59    9.20
  -6  -4  -2   48.10    5.80
  -6  -4  -2   49.30   11.80
   6   4   2   39.30    6.10
   6   4   2   32.10    8.10
   6   4   2   50.29    7.20
  -7  -4  -2   92.39   18.70
  -7  -4  -2   86.89    8.80
  -7  -4  -2   92.09   13.10
  -7  -4  -2  129.79   12.70
   7   4   2  112.09    9.90
   7   4   2   87.19    9.80
   6  -5  -2   26.10    8.50
   6  -5  -2   20.10   10.10
   6  -5  -2   22.60    9.40
  -6   5   2   37.10   10.40
  -6   5   2   39.40   11.70
  -6   5   2   31.00   11.30
  -6   5   2   16.40    7.90
  -6   5   2   28.90    8.40
   5  -5  -2    7.80    8.20
   5  -5  -2    9.20    5.10
   5  -5  -2    1.20    8.90
  -5   5   2    6.10    5.80
  -5   5   2    9.20    7.30
  -5   5   2   11.00    9.40
  -5   5   2   15.90    8.30
  -5   5   2   15.60    9.30
  -5   5   2   -7.20    6.20
   4  -5  -2   70.79   12.40
   4  -5  -2   86.89   14.50
   4  -5  -2   85.29   13.80
   4  -5  -2  107.19   12.40
   4  -5  -2   89.69   13.40
   4  -5  -2   93.99   15.70
  -4   5   2   71.39   12.80
  -4   5   2   75.69   14.00
  -4   5   2   69.39   12.10
  -4   5   2   69.19   13.00
  -4   5   2   89.59   12.60
  -4   5   2   85.39   14.50
   3  -5  -2 1056.99   59.39
   3  -5  -2  898.01   62.89
   3  -5  -2 1018.90   62.39
   3  -5  -2  955.20   62.59
   3  -5  -2  987.80   56.39
   3  -5  -2 1014.70   64.89
  -3   5   2 1080.09   64.99
  -3   5   2 1079.09   57.39
  -3   5   2 1048.90   63.39
  -3   5   2 1063.99   63.69
  -3   5   2 1018.00   63.09
  -3   5   2 1022.10   64.99
  -3   5   2  999.90   61.09
   2  -5  -2  369.76   29.30
   2  -5  -2  378.26   30.60
   2  -5  -2  421.76   28.70
   2  -5  -2  374.76   30.00
   2  -5  -2  395.16   26.50
   2  -5  -2  403.96   26.20
   2  -5  -2  408.76   29.60
  -2   5   2  413.26   29.90
  -2   5   2  394.46   23.90
  -2   5   2  383.96   30.30
  -2   5   2  419.86   30.10
  -2   5   2  407.86   31.10
  -2   5   2  396.26   28.50
   1  -5  -2   34.40    6.50
   1  -5  -2   27.60    6.10
   1  -5  -2   33.10    8.40
   1  -5  -2   34.10    7.00
   1  -5  -2   37.00    9.10
   1  -5  -2   39.40    9.20
   1  -5  -2   30.80    8.20
  -1   5   2   46.50    9.20
  -1   5   2   36.90    7.70
  -1   5   2   35.40    8.00
  -1   5   2   30.40    6.40
  -1   5   2   28.40    7.80
   0  -5  -2  704.63   40.40
   0  -5  -2  617.04   43.30
   0  -5  -2  632.24   43.10
   0  -5  -2  680.43   40.90
   0  -5  -2  650.33   42.10
   0  -5  -2  635.64   43.00
   0  -5  -2  691.43   43.20
   0  -5  -2  674.03   36.80
   0   5   2  639.74   39.20
   0   5   2  617.64   42.20
   0   5   2  647.94   43.00
   0   5   2  637.74   43.40
   0   5   2  672.83   43.30
  -1  -5  -2  277.17   25.80
  -1  -5  -2  279.27   23.50
  -1  -5  -2  331.37   23.90
  -1  -5  -2  304.47   19.10
  -1  -5  -2  293.17   23.20
  -1  -5  -2  304.97   24.00
  -1  -5  -2  323.77   20.40
   1   5   2  240.98   22.20
   1   5   2  281.97   22.70
   1   5   2  302.77   19.10
   1   5   2  286.57   22.90
   1   5   2  281.87   22.80
   1   5   2  275.07   18.50
   1   5   2  310.97   19.40
  -2  -5  -2    0.80    3.60
  -2  -5  -2   11.50    4.80
  -2  -5  -2   10.90    5.10
  -2  -5  -2    7.00    5.10
  -2  -5  -2    8.40    3.10
  -2  -5  -2    2.80    2.70
  -2  -5  -2   13.40    5.20
   2   5   2    7.00    2.50
   2   5   2    2.70    3.90
   2   5   2    7.10    2.20
   2   5   2    8.40    4.70
   2   5   2    7.40    4.30
   2   5   2    5.20    4.90
  -3  -5  -2  431.86   25.30
  -3  -5  -2  395.56   29.30
  -3  -5  -2  411.06   29.00
  -3  -5  -2  395.96   28.60
  -3  -5  -2  414.26   31.30
  -3  -5  -2  463.65   30.20
  -3  -5  -2  376.66   31.50
   3   5   2  414.76   28.30
   3   5   2  454.95   25.60
   3   5   2  405.76   23.60
   3   5   2  404.66   28.60
   3   5   2  402.16   28.60
   3   5   2  409.86   23.90
   3   5   2  398.76   27.50
  -4  -5  -2 1296.97   68.29
  -4  -5  -2 1187.68   71.69
  -4  -5  -2 1241.38   71.79
  -4  -5  -2 1295.17   72.19
  -4  -5  -2 1329.47   72.09
  -4  -5  -2 1245.78   77.69
   4   5   2 1306.87   68.09
   4   5   2 1146.19   70.59
   4   5   2 1195.18   70.59
   4   5   2 1258.77   71.69
   4   5   2 1244.98   72.39
   4   5   2 1107.69   73.19
  -5  -5  -2  294.37   28.80
  -5  -5  -2  307.77   22.10
  -5  -5  -2  313.07   22.00
  -5  -5  -2  363.76   23.00
  -5  -5  -2  281.77   19.90
   5   5   2  306.07   21.60
   5   5   2  334.97   20.80
   5   5   2  340.37   21.20
   5   5   2  293.37   24.10
   5   5   2  300.97   21.50
   5   5   2  334.37   21.30
  -6  -5  -2    3.40    4.50
  -6  -5  -2   -2.50    3.10
  -6  -5  -2    0.70    2.80
  -6  -5  -2    0.70    3.40
  -6  -5  -2    0.50    2.60
  -6  -5  -2    0.10    1.60
  -6  -5  -2   -9.60    8.10
  -6  -5  -2    2.00    2.80
   6   5   2    1.80    2.20
   6   5   2    2.20    2.50
   6   5   2    0.80    2.80
   6   5   2    2.20    2.80
   6   5   2    0.00    1.90
  -7  -5  -2   97.79   13.20
  -7  -5  -2   74.39   18.40
  -7  -5  -2   86.99   11.90
  -7  -5  -2   81.89    6.50
   7   5   2   97.09   10.30
   7   5   2  106.59    9.90
   6  -6  -2  103.29   16.50
   6  -6  -2   85.29   15.00
   6  -6  -2   88.79   13.10
   6  -6  -2   57.89   15.40
  -6   6   2  110.99   20.90
  -6   6   2   72.59   15.30
  -6   6   2   56.89   18.70
  -6   6   2   65.69   13.30
  -6   6   2   69.59   15.10
   5  -6  -2   30.10   13.50
   5  -6  -2   46.00   11.00
   5  -6  -2   47.40   12.60
   5  -6  -2   39.70   11.40
   5  -6  -2   38.90   12.30
  -5   6   2   39.00   10.10
  -5   6   2   45.20   10.50
  -5   6   2   27.10   10.50
  -5   6   2   26.40   10.10
  -5   6   2   37.60   13.50
  -5   6   2   52.69   13.50
   4  -6  -2    7.30   10.90
   4  -6  -2    0.80    7.40
   4  -6  -2    0.60    4.50
   4  -6  -2    1.40    8.40
   4  -6  -2   -6.30    7.90
  -4   6   2   -3.70    6.60
  -4   6   2   -4.90    7.90
  -4   6   2   -7.40    7.10
  -4   6   2    2.10    7.10
  -4   6   2    9.90    7.40
   3  -6  -2    2.30    4.30
   3  -6  -2   -1.90    6.40
   3  -6  -2    2.40    6.50
   3  -6  -2    8.30    7.80
   3  -6  -2    8.70    7.40
  -3   6   2   -1.30    2.50
  -3   6   2    4.10    6.40
  -3   6   2   -3.20    5.80
  -3   6   2   -0.40    6.00
  -3   6   2   -1.80    6.30
   2  -6  -2   85.39   15.60
   2  -6  -2   80.99   15.10
   2  -6  -2  126.69   15.00
   2  -6  -2   88.79   14.20
   2  -6  -2  104.09   11.90
   2  -6  -2  100.19   11.30
   2  -6  -2  110.99   13.30
  -2   6   2  112.89   16.00
  -2   6   2   85.99   14.90
  -2   6   2   90.29   15.20
  -2   6   2   98.29   13.80
  -2   6   2   90.09   15.90
   1  -6  -2  392.06   30.90
   1  -6  -2  362.06   26.70
   1  -6  -2  354.66   26.10
   1  -6  -2  389.46   27.20
   1  -6  -2  367.56   29.70
   1  -6  -2  331.87   28.50
   1  -6  -2  373.16   29.70
  -1   6   2  351.46   29.90
  -1   6   2  351.66   29.50
  -1   6   2  389.76   29.70
  -1   6   2  354.96   28.90
  -1   6   2  352.76   25.80
   0  -6  -2   -0.30    4.10
   0  -6  -2    1.40    1.50
   0  -6  -2   -1.00    3.60
   0  -6  -2    2.40    5.80
   0  -6  -2   -4.50    4.80
   0  -6  -2    4.70    5.60
   0  -6  -2    4.00    5.40
   0  -6  -2    3.20    5.30
   0   6   2   -2.70    5.10
   0   6   2   -5.00    5.50
   0   6   2    0.90    5.20
   0   6   2    2.30    3.30
   0   6   2   -5.80    4.70
  -1  -6  -2  389.76   25.40
  -1  -6  -2  388.46   30.70
  -1  -6  -2  416.06   31.40
  -1  -6  -2  422.66   31.70
  -1  -6  -2  433.36   30.00
  -1  -6  -2  414.36   27.40
  -1  -6  -2  478.85   32.60
  -1  -6  -2  410.06   31.80
   1   6   2  379.46   25.50
   1   6   2  429.16   32.40
   1   6   2  375.46   30.40
   1   6   2  385.66   25.30
   1   6   2  446.06   31.40
   1   6   2  424.36   31.30
  -2  -6  -2  102.69   15.80
  -2  -6  -2  101.39   14.80
  -2  -6  -2  105.59   10.40
  -2  -6  -2   96.59   14.30
  -2  -6  -2  104.99   14.60
  -2  -6  -2  101.29   10.10
  -2  -6  -2   90.69   14.10
   2   6   2  113.09   13.50
   2   6   2  107.39   14.90
   2   6   2  100.09   14.20
   2   6   2   98.39    8.00
   2   6   2  104.69   15.40
  -3  -6  -2   -1.10    4.80
  -3  -6  -2   -1.40    3.50
  -3  -6  -2    2.10    3.00
  -3  -6  -2    0.10    4.60
  -3  -6  -2   -0.50    4.80
  -3  -6  -2   -1.80    6.20
  -3  -6  -2   -0.80    5.60
   3   6   2    1.80    1.60
   3   6   2   -1.30    4.90
   3   6   2    1.10    1.40
   3   6   2   -0.40    2.10
   3   6   2    3.20    5.70
   3   6   2   -0.10    4.60
   3   6   2   -3.60    4.90
  -4  -6  -2  163.18   15.70
  -4  -6  -2  162.68   15.80
  -4  -6  -2  127.29   19.20
  -4  -6  -2  113.09   11.00
  -4  -6  -2  120.49   14.40
  -4  -6  -2  148.29   15.30
   4   6   2  104.89   13.70
   4   6   2  132.29   11.10
   4   6   2  155.38   15.20
   4   6   2  138.09   14.50
   4   6   2  148.89   10.50
   4   6   2  119.89   14.00
  -5  -6  -2  179.48   16.40
  -5  -6  -2  151.78   15.70
  -5  -6  -2  168.78   16.40
  -5  -6  -2  218.08   24.30
  -5  -6  -2  141.89   12.50
  -5  -6  -2  133.09   15.30
   5   6   2  163.08   14.70
   5   6   2  164.18   12.50
   5   6   2  137.59   14.50
   5   6   2  153.68   15.40
   5   6   2  189.48   13.40
  -6  -6  -2   78.29   10.60
  -6  -6  -2   70.19   10.10
  -6  -6  -2   80.79   10.30
  -6  -6  -2   84.59   10.00
  -6  -6  -2   89.89   18.40
  -6  -6  -2   65.59    9.00
   6   6   2  105.89   10.80
   6   6   2   95.39   10.20
   6   6   2   84.09    9.30
   6   6   2   87.39    9.00
   6   6   2   93.79    9.10
   6   6   2   79.09    8.90
   5  -7  -2   97.99   18.00
   5  -7  -2   56.59   17.30
   5  -7  -2   60.09   10.80
   5  -7  -2   76.99   15.60
   5  -7  -2   43.90   15.40
   5  -7  -2   89.39   16.70
  -5   7   2   67.39   15.50
  -5   7   2   71.59   17.20
  -5   7   2   75.49   15.20
  -5   7   2   64.09   15.80
  -5   7   2   57.19   16.50
   4  -7  -2   12.00   10.80
   4  -7  -2   14.20    9.80
   4  -7  -2    0.70    9.40
   4  -7  -2   11.60   10.90
   4  -7  -2   -9.20    8.30
  -4   7   2    5.10   10.80
  -4   7   2    8.50    9.70
  -4   7   2    8.50    8.50
  -4   7   2    8.90   11.20
  -4   7   2   -6.50    8.70
   3  -7  -2   11.30    8.90
   3  -7  -2   11.40   10.50
   3  -7  -2   -0.70    8.50
   3  -7  -2    0.50    9.10
   3  -7  -2    5.90    4.40
   3  -7  -2   -1.40    5.10
   3  -7  -2   11.80    8.50
  -3   7   2    7.10    8.50
  -3   7   2    6.30    9.30
  -3   7   2    8.20    7.80
  -3   7   2   10.50    8.50
  -3   7   2    6.20    8.10
   2  -7  -2   52.69    9.70
   2  -7  -2   31.40    9.80
   2  -7  -2   41.40   12.10
   2  -7  -2   41.00    8.30
   2  -7  -2   49.30   12.50
   2  -7  -2   23.60   10.40
   2  -7  -2   34.50   12.30
  -2   7   2   42.70   12.70
  -2   7   2   33.30   10.50
  -2   7   2   14.50    8.10
  -2   7   2   24.90   10.30
   1  -7  -2    4.60    5.50
   1  -7  -2  -14.10    6.60
   1  -7  -2    4.10    4.80
   1  -7  -2    7.90    7.60
   1  -7  -2    1.50    7.30
   1  -7  -2    2.80    5.30
   1  -7  -2    3.00    7.90
  -1   7   2    2.50    7.90
  -1   7   2    6.40    7.20
  -1   7   2    9.50    7.40
  -1   7   2   -4.80    4.30
  -1   7   2   -2.10    7.60
   0  -7  -2   30.30    4.40
   0  -7  -2   21.00    8.10
   0  -7  -2   36.30    9.00
   0  -7  -2   37.20   11.70
   0  -7  -2   17.80    9.70
   0  -7  -2   22.00    9.20
   0  -7  -2   27.40    7.70
   0  -7  -2   34.60    8.10
   0   7   2   27.00    9.00
   0   7   2   45.00   11.90
   0   7   2   20.30    8.50
   0   7   2   22.30    9.00
   0   7   2   27.00    6.60
  -1  -7  -2  129.79   18.40
  -1  -7  -2  131.09   10.90
  -1  -7  -2   95.99   12.40
  -1  -7  -2  107.69   17.50
  -1  -7  -2  120.69   17.70
  -1  -7  -2  104.79   17.50
  -1  -7  -2  151.48   19.70
   1   7   2  146.99   11.70
   1   7   2  144.29   17.00
   1   7   2  116.79   18.40
   1   7   2  135.79   12.10
   1   7   2  101.19   16.40
   1   7   2  139.89   17.00
  -2  -7  -2   70.79   13.20
  -2  -7  -2   90.89    9.60
  -2  -7  -2   74.59   14.20
  -2  -7  -2   45.70   11.70
  -2  -7  -2   90.19   14.70
  -2  -7  -2  105.59   21.40
  -2  -7  -2   61.69    9.90
   2   7   2   90.59   15.40
   2   7   2   91.99   15.10
   2   7   2   85.89   14.20
   2   7   2   80.89    7.30
  -3  -7  -2  121.29   18.30
  -3  -7  -2  155.18   18.40
  -3  -7  -2  153.58   18.40
  -3  -7  -2  167.78   22.80
  -3  -7  -2  181.18   19.40
  -3  -7  -2  145.79   14.50
   3   7   2  169.38   11.70
   3   7   2  204.78   20.40
   3   7   2  153.48   17.60
   3   7   2  186.58   11.40
   3   7   2  199.48   13.90
   3   7   2  164.58   18.20
   3   7   2  177.78   19.30
  -4  -7  -2   27.50    9.10
  -4  -7  -2   36.30   12.20
  -4  -7  -2   14.20    8.10
  -4  -7  -2   13.30    7.40
  -4  -7  -2   23.80    6.10
  -4  -7  -2   23.60    8.80
   4   7   2   16.80    3.60
   4   7   2   26.40    5.40
   4   7   2   29.60    7.60
  -5  -7  -2   -4.80    6.90
  -5  -7  -2   18.90   11.80
  -5  -7  -2   -0.10    6.00
  -5  -7  -2   -0.10    6.40
  -5  -7  -2    5.80    4.50
  -5  -7  -2   13.10    7.70
   5   7   2   -1.20    7.10
   5   7   2    1.40    7.60
   5   7   2    0.50    6.00
   5   7   2    3.90    2.60
   5   7   2    1.60    2.50
  -6  -7  -2   71.09   13.00
  -6  -7  -2   95.19   13.20
  -6  -7  -2  124.49   14.00
  -6  -7  -2  127.99   24.00
  -6  -7  -2  115.29   13.30
  -6  -7  -2   78.89   10.60
   6   7   2   88.29   12.80
   6   7   2   92.19   10.10
   6   7   2  123.89   10.80
   6   7   2  100.69   12.50
   4  -8  -2   96.09   18.50
   4  -8  -2  106.19   14.00
   4  -8  -2   59.19    6.00
   4  -8  -2  128.39   20.50
   4  -8  -2  110.29   21.30
   4  -8  -2  129.49   24.30
   4  -8  -2   71.99   16.90
  -4   8   2  102.19   21.60
  -4   8   2  102.79   17.80
  -4   8   2  108.89   19.20
  -4   8   2   89.89   20.00
   3  -8  -2  205.08   24.20
   3  -8  -2  207.88   28.30
   3  -8  -2  212.98   20.40
   3  -8  -2  255.17   18.80
   3  -8  -2  221.48   26.30
   3  -8  -2  192.08   28.20
   3  -8  -2  217.48   25.40
  -3   8   2  181.38   25.70
  -3   8   2  189.28   26.20
  -3   8   2  241.88   28.80
  -3   8   2  245.28   28.50
  -3   8   2  250.07   24.40
   2  -8  -2    4.40    9.70
   2  -8  -2    9.30    9.40
   2  -8  -2   24.70   11.70
   2  -8  -2    1.50    6.20
   2  -8  -2    6.50    6.40
   2  -8  -2   13.00   10.80
   2  -8  -2   -0.20   10.10
  -2   8   2    5.20   10.50
  -2   8   2    6.10    7.50
  -2   8   2   11.20   10.50
  -2   8   2    2.10    9.50
  -2   8   2    3.00    9.90
   1  -8  -2    6.40    8.40
   1  -8  -2   17.10    9.20
   1  -8  -2   33.40   13.70
   1  -8  -2   23.00    7.90
   1  -8  -2    9.20   10.10
   1  -8  -2   27.80   12.80
  -1   8   2    5.90   10.30
  -1   8   2   19.50    6.60
  -1   8   2   11.70    9.90
  -1   8   2   25.00   12.40
  -1   8   2   16.90   10.00
   0  -8  -2   64.59   12.20
   0  -8  -2   77.99   13.80
   0  -8  -2   71.49   14.40
   0  -8  -2   62.69   14.70
   0  -8  -2   72.99   16.00
   0   8   2   69.59   14.40
   0   8   2   82.59   16.30
   0   8   2   84.09   16.10
   0   8   2  118.59   19.30
   0   8   2   83.39   11.10
  -1  -8  -2   11.80    4.50
  -1  -8  -2    5.80    9.50
  -1  -8  -2   37.10   11.60
  -1  -8  -2    9.80   10.00
  -1  -8  -2   18.40   10.00
  -1  -8  -2   24.70   10.80
  -1  -8  -2   10.20    7.10
   1   8   2   15.40    8.20
   1   8   2   11.50    9.80
   1   8   2   26.50    6.20
   1   8   2   20.50   10.70
   1   8   2   22.50    5.20
  -2  -8  -2    9.80    4.70
  -2  -8  -2    1.40    8.80
  -2  -8  -2   12.10    9.30
  -2  -8  -2   11.50   10.30
  -2  -8  -2   30.90   11.70
  -2  -8  -2   15.90    9.60
  -2  -8  -2   17.00    6.90
   2   8   2   25.00   10.80
   2   8   2   21.20   10.10
   2   8   2   11.40    3.90
   2   8   2   15.80    8.70
  -3  -8  -2  111.99   17.90
  -3  -8  -2   97.29   16.50
  -3  -8  -2  104.19   19.20
  -3  -8  -2   81.89   16.80
  -3  -8  -2   85.89   15.40
  -3  -8  -2  106.49   13.50
   3   8   2  113.79   17.90
   3   8   2  126.99   19.00
   3   8   2   57.99   15.70
   3   8   2   97.89    8.20
   3   8   2  137.79   19.10
   3   8   2  117.59   10.50
  -4  -8  -2   88.19   12.20
  -4  -8  -2  109.99   17.00
  -4  -8  -2   90.49   16.70
  -4  -8  -2  121.29   17.50
  -4  -8  -2   90.29   16.60
  -4  -8  -2   93.39   19.00
   4   8   2  122.89   17.20
   4   8   2  114.99   16.90
   4   8   2  120.29   18.00
   4   8   2  121.89   11.20
   4   8   2  123.29    9.70
   4   8   2  132.29   22.10
  -5  -8  -2   10.60   10.90
  -5  -8  -2   21.20    8.90
  -5  -8  -2    0.00   11.10
  -5  -8  -2   10.00    6.70
  -5  -8  -2    4.60    9.20
  -5  -8  -2   37.30   24.90
   5   8   2    7.40    3.30
   5   8   2   11.00    8.60
   5   8   2    2.30    9.60
   5   8   2   -0.30    9.10
   5   8   2    9.70    9.90
   5   8   2    6.60    3.60
   2  -9  -2   27.00   16.90
   2  -9  -2    9.10   11.30
   2  -9  -2   -2.50   13.30
   2  -9  -2   11.60    8.90
   2  -9  -2   19.60   10.40
   2  -9  -2  -10.10   13.30
   2  -9  -2  -11.70   15.10
  -2   9   2   34.30   15.50
  -2   9   2    0.30   14.90
  -2   9   2   10.30   14.70
  -2   9   2   23.40   10.40
  -2   9   2   13.80   14.50
   1  -9  -2   25.80   11.60
   1  -9  -2   33.20   15.70
   1  -9  -2   20.60   10.30
   1  -9  -2   35.90   10.80
   1  -9  -2   14.10   13.60
   1  -9  -2   31.80   15.40
   1  -9  -2   45.00   15.30
  -1   9   2   36.40   14.50
  -1   9   2   48.60   17.40
  -1   9   2   40.70   16.10
  -1   9   2   41.90   15.90
  -1   9   2   42.00   10.30
   0  -9  -2   79.09   17.70
   0  -9  -2   77.39   18.50
   0  -9  -2   98.29   17.20
   0  -9  -2  112.79   17.50
   0  -9  -2   89.19   17.90
   0  -9  -2  108.89   16.80
   0   9   2   86.29   17.60
   0   9   2   89.59   12.90
   0   9   2  114.69   20.60
   0   9   2  113.09   14.20
   0   9   2   64.49   18.40
   0   9   2  112.99   20.10
  -1  -9  -2  330.57   32.50
  -1  -9  -2  248.98   29.90
  -1  -9  -2  389.46   34.90
  -1  -9  -2  264.37   30.50
  -1  -9  -2  367.96   33.90
  -1  -9  -2  349.47   33.30
  -1  -9  -2  263.97   26.00
   1   9   2  317.37   31.90
   1   9   2  259.37   30.20
   1   9   2  318.97   22.20
   1   9   2  286.57   30.10
   1   9   2  339.87   48.90
   1   9   2  294.27   32.00
  -2  -9  -2   -9.20    9.80
  -2  -9  -2    7.80   11.50
  -2  -9  -2   -6.30   12.50
  -2  -9  -2   -4.20   10.50
  -2  -9  -2    8.90   11.60
  -2  -9  -2   -4.90   11.20
   2   9   2    5.50    4.00
   2   9   2    7.00   12.70
   2   9   2   -4.70   11.10
   2   9   2  -10.50   10.60
  -3  -9  -2   63.29   11.80
  -3  -9  -2   93.19   17.70
  -3  -9  -2   65.69   15.90
  -3  -9  -2   90.09   19.50
  -3  -9  -2   84.69   18.40
  -3  -9  -2   78.49   19.60
   3   9   2   75.09    8.80
   3   9   2   72.29   16.30
   3   9   2   80.59    8.50
   3   9   2   76.99   16.90
   3   9   2   82.29   16.40
   2   9  -3   31.30   11.20
   2   9  -3   16.20    3.20
   2   9  -3   19.70   18.10
   2   9  -3   25.40    4.70
   2   9  -3   36.60   15.10
  -2  -9   3   21.90   15.50
  -2  -9   3   59.99   18.90
  -2  -9   3   13.80   12.50
  -2  -9   3   30.40   11.90
  -2  -9   3   49.10   14.70
   1   9  -3    2.20   10.20
   1   9  -3    2.30   12.00
   1   9  -3    3.80    5.20
   1   9  -3   -2.40   14.90
   1   9  -3    2.40    2.50
  -1  -9   3    6.20   13.60
  -1  -9   3  -11.20   10.50
  -1  -9   3   -7.00   14.50
  -1  -9   3   -3.60   11.10
  -1  -9   3    4.60   11.70
  -1  -9   3   -3.70    9.00
   0   9  -3   33.30    9.70
   0   9  -3    5.20   13.60
   0   9  -3   26.20   16.60
   0   9  -3   31.90    9.10
   0   9  -3   59.09   13.70
   0   9  -3   43.50    6.20
   0  -9   3   43.80   14.20
   0  -9   3   27.50   11.70
   0  -9   3   26.20   16.20
   0  -9   3   35.60   14.60
   0  -9   3   34.70   18.60
   0  -9   3   30.20   14.00
   0  -9   3   20.70    6.70
   0  -9   3   15.30    9.20
  -1   9  -3   15.20   13.40
  -1   9  -3   11.70    8.20
  -1   9  -3    9.50   11.40
  -1   9  -3    6.00    9.10
   1  -9   3   29.10   13.20
   1  -9   3   14.50   16.40
   1  -9   3   12.70    5.10
   1  -9   3   10.20   13.40
   1  -9   3   -4.70   16.90
   1  -9   3   26.60   11.30
   1  -9   3   30.10    8.80
   4   8  -3  136.49   17.90
   4   8  -3  111.89   23.60
   4   8  -3  158.58   23.30
   4   8  -3  159.28   20.20
   4   8  -3  152.78   12.50
  -4  -8   3  179.88   19.80
  -4  -8   3  142.69   17.70
  -4  -8   3  137.99   22.70
  -4  -8   3  106.59   17.30
  -4  -8   3  146.19   22.20
  -4  -8   3  137.09   23.10
   3   8  -3   31.80    5.60
   3   8  -3   26.10   14.10
   3   8  -3   28.40    9.20
   3   8  -3   27.30   13.00
   3   8  -3   29.00   10.90
   3   8  -3   45.90   14.60
  -3  -8   3   44.00   13.50
  -3  -8   3   47.00   15.40
  -3  -8   3   27.00    9.70
  -3  -8   3   14.40    9.50
  -3  -8   3   34.20   11.40
  -3  -8   3   40.20   14.50
   2   8  -3   36.80   11.60
   2   8  -3   57.79   13.80
   2   8  -3   12.80   11.10
   2   8  -3   38.50   16.10
   2   8  -3   21.30   13.20
   2   8  -3   49.80    7.00
   2   8  -3   38.90    4.30
  -2  -8   3   19.30    9.90
  -2  -8   3   41.80   12.40
  -2  -8   3   27.60   10.50
  -2  -8   3   38.40   10.50
  -2  -8   3   25.30   10.90
  -2  -8   3   33.10   13.60
   1   8  -3   56.39   12.70
   1   8  -3   58.69    6.60
   1   8  -3   33.60   13.70
   1   8  -3   54.29   16.10
   1   8  -3   43.20   11.80
   1   8  -3   88.89   17.30
   1   8  -3   61.39    8.30
  -1  -8   3   45.50   12.10
  -1  -8   3   45.30   14.60
  -1  -8   3   45.00   10.50
  -1  -8   3   48.90   12.00
  -1  -8   3   50.39   12.80
  -1  -8   3   36.60   14.90
   0   8  -3  136.59   19.30
   0   8  -3  116.49   19.20
   0   8  -3  136.89   14.40
   0   8  -3  130.39   23.10
   0   8  -3  164.48   22.10
   0   8  -3  150.08   15.20
   0   8  -3  139.09   22.40
   0  -8   3  129.29   23.60
   0  -8   3  131.89   17.80
   0  -8   3  153.48   21.10
   0  -8   3  172.28   20.30
   0  -8   3  156.18   22.10
   0  -8   3  113.29   14.30
   0  -8   3  133.69   22.30
  -1   8  -3  277.17   24.00
  -1   8  -3  222.88   29.00
  -1   8  -3  289.67   28.40
  -1   8  -3  313.47   29.00
  -1   8  -3  276.67   24.00
  -1   8  -3  208.48   25.70
   1  -8   3  300.17   23.40
   1  -8   3  306.77   28.50
   1  -8   3  301.77   28.40
   1  -8   3  290.27   28.20
   1  -8   3  234.78   29.90
   1  -8   3  279.47   19.30
   1  -8   3  303.67   30.40
  -2   8  -3   -6.90    7.80
  -2   8  -3   -1.90    8.70
  -2   8  -3    0.60    6.70
  -2   8  -3    3.80   10.60
  -2   8  -3    4.80   11.90
   2  -8   3   -0.90    9.60
   2  -8   3    0.90    3.90
   2  -8   3   -1.10    4.70
   2  -8   3  -12.50   10.20
   2  -8   3    5.20   13.70
   2  -8   3    6.70    7.30
   2  -8   3   -1.60    9.90
   2  -8   3   -4.30   11.30
  -3   8  -3    6.00   11.00
  -3   8  -3   12.20   12.90
  -3   8  -3    7.90   10.70
  -3   8  -3   -7.20   12.80
  -3   8  -3    5.20    8.40
  -3   8  -3    1.60   10.30
   3  -8   3   -6.00    3.90
   3  -8   3   -3.10    9.50
   3  -8   3   -5.40   13.30
   3  -8   3    9.80    7.40
   3  -8   3   -3.60   11.60
   3  -8   3    1.40   12.80
   3  -8   3   -2.90   11.90
   5   7  -3   -0.50   11.90
   5   7  -3   17.00    4.60
   5   7  -3   19.70    5.10
   5   7  -3   31.90   14.40
   5   7  -3   13.80    6.60
   5   7  -3   11.40    6.10
  -5  -7   3   14.70    6.50
  -5  -7   3   13.60   11.40
  -5  -7   3   25.90    7.70
  -5  -7   3   10.50   11.30
  -5  -7   3   12.00    8.70
  -5  -7   3   38.60   12.50
   4   7  -3   12.20    6.80
   4   7  -3   19.90   10.50
   4   7  -3   23.70    7.20
   4   7  -3    6.30   13.40
   4   7  -3   12.30    3.90
   4   7  -3   34.20   12.80
  -4  -7   3   19.80   10.90
  -4  -7   3   10.60    7.60
  -4  -7   3   31.10   10.60
  -4  -7   3    8.00   10.10
  -4  -7   3   37.80    9.40
  -4  -7   3   29.40    8.00
   3   7  -3   24.30    7.70
   3   7  -3   42.80   12.70
   3   7  -3   29.80   11.30
   3   7  -3   33.40    8.50
   3   7  -3   17.80    4.10
  -3  -7   3   23.50    7.30
  -3  -7   3   19.90    7.50
  -3  -7   3   11.00    8.30
  -3  -7   3   14.30    9.80
  -3  -7   3   34.50   10.10
   2   7  -3  178.28   12.50
   2   7  -3  144.79   16.80
   2   7  -3  155.78   22.30
   2   7  -3  163.48   20.80
   2   7  -3  168.38   10.40
   2   7  -3  152.68   18.00
  -2  -7   3  171.88   18.30
  -2  -7   3  133.49   19.80
  -2  -7   3  171.08   18.30
  -2  -7   3  145.49   17.00
  -2  -7   3  194.18   20.70
   1   7  -3  154.98   22.10
   1   7  -3  149.39   12.20
   1   7  -3  141.09   17.90
   1   7  -3  160.98   21.30
   1   7  -3  152.88   11.10
   1   7  -3  137.39   17.40
   1   7  -3  168.58   20.60
  -1  -7   3  142.89   21.60
  -1  -7   3  141.59   20.40
  -1  -7   3  136.39   17.50
  -1  -7   3  129.09   17.10
  -1  -7   3  144.79   13.70
  -1  -7   3  152.48   16.80
   0   7  -3   56.29   13.60
   0   7  -3   44.20   11.50
   0   7  -3   60.29   11.70
   0   7  -3   71.89   13.30
   0   7  -3   72.39   10.10
   0   7  -3   60.39   14.80
   0   7  -3   56.29   16.80
   0  -7   3   66.39   14.80
   0  -7   3   62.29   12.90
   0  -7   3   71.79   11.50
   0  -7   3   55.79   11.80
   0  -7   3   42.70   13.10
   0  -7   3   56.39    7.90
   0  -7   3   60.59   13.10
  -1   7  -3  360.46   26.80
  -1   7  -3  316.87   28.50
  -1   7  -3  318.47   25.00
  -1   7  -3  388.06   30.30
  -1   7  -3  296.77   27.10
  -1   7  -3  293.47   30.20
  -1   7  -3  333.57   31.20
   1  -7   3  357.96   31.00
   1  -7   3  339.57   28.80
   1  -7   3  328.37   21.60
   1  -7   3  355.56   28.90
   1  -7   3  332.47   26.00
   1  -7   3  293.87   30.30
   1  -7   3  335.57   25.10
  -2   7  -3  272.67   24.10
  -2   7  -3  304.17   25.50
  -2   7  -3  253.97   27.60
  -2   7  -3  337.57   25.20
  -2   7  -3  327.77   27.80
   2  -7   3  282.17   26.80
   2  -7   3  288.57   18.10
   2  -7   3  274.47   26.20
   2  -7   3  264.97   20.50
   2  -7   3  299.97   28.80
   2  -7   3  258.57   27.60
   2  -7   3  275.67   26.50
  -3   7  -3   20.30    9.80
  -3   7  -3    9.50    8.60
  -3   7  -3   -3.60    8.20
  -3   7  -3    8.80    6.80
  -3   7  -3   19.50   11.30
   3  -7   3    6.90    8.80
   3  -7   3   22.30    9.50
   3  -7   3    8.30    1.70
   3  -7   3   12.60    4.30
   3  -7   3   -2.20    8.70
   3  -7   3    9.20   10.80
  -4   7  -3  -11.70   10.30
  -4   7  -3    1.10   10.20
  -4   7  -3    7.80    9.50
  -4   7  -3    3.80    9.00
  -4   7  -3   -9.40    9.70
  -4   7  -3   -0.60    8.30
   4  -7   3   -3.50    5.30
   4  -7   3    3.40    8.80
   4  -7   3    3.40   10.80
   4  -7   3    8.30   11.00
   4  -7   3   -3.30   10.80
   4  -7   3   -4.50   10.80
  -5   7  -3   77.19   17.30
  -5   7  -3   61.59   12.80
  -5   7  -3   40.90   14.70
  -5   7  -3   52.19   15.80
  -5   7  -3   38.80   14.60
  -5   7  -3   49.80   15.00
   5  -7   3   44.60    9.10
   5  -7   3   60.89   14.60
   5  -7   3   40.70   15.60
   5  -7   3   46.80   15.00
   5  -7   3   68.39   20.60
   5  -7   3   61.99   17.20
   6   6  -3   -0.40    2.90
   6   6  -3   -2.70    2.40
   6   6  -3    1.30    4.00
   6   6  -3   -3.30    5.30
  -6  -6   3    7.70   10.40
  -6  -6   3    2.40    4.50
  -6  -6   3    3.70    7.10
  -6  -6   3   -1.70    6.40
  -6  -6   3    3.30    3.90
  -6  -6   3    3.10    8.40
   5   6  -3  157.18   13.30
   5   6  -3  156.08   14.40
   5   6  -3  147.99   20.20
   5   6  -3  162.28   13.70
   5   6  -3  128.49   22.00
   5   6  -3  157.58   12.60
  -5  -6   3  122.19   17.70
  -5  -6   3  151.58   15.80
  -5  -6   3  174.28   21.20
  -5  -6   3  178.18   14.70
  -5  -6   3  119.49   19.00
  -5  -6   3  188.58   15.30
  -5  -6   3  133.79   16.20
   4   6  -3  189.48   15.90
   4   6  -3  190.88   18.80
   4   6  -3  163.28   19.10
   4   6  -3  180.68   13.80
   4   6  -3  197.18   13.80
  -4  -6   3  187.78   16.50
  -4  -6   3  138.79   18.00
  -4  -6   3  179.48   19.50
  -4  -6   3  185.48   16.30
  -4  -6   3  157.78   16.80
  -4  -6   3  229.28   22.30
   3   6  -3   70.29   10.60
   3   6  -3   52.49   11.50
   3   6  -3   63.89   12.80
   3   6  -3   73.59   11.10
  -3  -6   3   67.69   10.40
  -3  -6   3   69.79   12.00
  -3  -6   3   62.69   10.80
  -3  -6   3   61.49   10.00
  -3  -6   3   47.90   11.60
  -3  -6   3   65.39   12.30
   2   6  -3  788.22   53.29
   2   6  -3  793.72   52.69
   2   6  -3  779.92   49.90
   2   6  -3  796.52   44.90
   2   6  -3  757.72   50.09
   2   6  -3  811.82   42.80
   2   6  -3  793.02   54.19
  -2  -6   3  855.71   51.29
  -2  -6   3  689.83   51.69
  -2  -6   3  809.32   49.70
  -2  -6   3  758.92   53.09
  -2  -6   3  796.42   50.49
  -2  -6   3  816.42   52.59
  -2  -6   3  820.02   49.10
   1   6  -3  517.55   37.40
   1   6  -3  507.25   28.20
   1   6  -3  481.35   36.30
   1   6  -3  430.46   33.70
   1   6  -3  431.96   38.90
   1   6  -3  475.65   34.10
   1   6  -3  435.26   28.50
  -1  -6   3  472.15   34.40
  -1  -6   3  480.15   36.60
  -1  -6   3  478.25   34.00
  -1  -6   3  462.15   33.00
  -1  -6   3  521.65   34.90
  -1  -6   3  499.25   36.70
  -1  -6   3  503.75   31.20
   0   6  -3  272.17   23.40
   0   6  -3  299.47   24.90
   0   6  -3  261.97   24.70
   0   6  -3  246.38   20.00
   0   6  -3  269.37   20.10
   0   6  -3  228.18   23.60
   0   6  -3  272.37   23.70
   0  -6   3  312.47   22.60
   0  -6   3  294.87   25.90
   0  -6   3  268.17   22.50
   0  -6   3  246.28   24.80
   0  -6   3  282.67   23.80
   0  -6   3  287.67   23.70
  -1   6  -3   49.60    9.10
  -1   6  -3   33.30    9.70
  -1   6  -3   48.00    8.00
  -1   6  -3   37.80    8.30
  -1   6  -3   25.10    9.10
  -1   6  -3   38.40   11.20
  -1   6  -3   37.40    9.40
   1  -6   3   55.39    8.60
   1  -6   3   35.90   10.70
   1  -6   3   37.10    9.70
   1  -6   3   39.60   10.50
   1  -6   3   41.00    8.50
  -2   6  -3  379.96   30.10
  -2   6  -3  320.77   29.50
  -2   6  -3  391.36   31.30
  -2   6  -3  318.77   26.50
  -2   6  -3  389.46   29.30
  -2   6  -3  417.86   30.10
  -2   6  -3  346.07   29.70
   2  -6   3  342.97   30.90
   2  -6   3  410.06   30.80
   2  -6   3  358.56   29.90
   2  -6   3  374.06   30.00
   2  -6   3  411.06   24.80
   2  -6   3  373.06   30.70
   2  -6   3  355.06   25.70
  -3   6  -3  431.86   38.10
  -3   6  -3  505.55   42.40
  -3   6  -3  491.75   35.90
  -3   6  -3  425.66   32.40
  -3   6  -3  541.05   38.00
   3  -6   3  528.45   38.40
   3  -6   3  546.75   33.10
   3  -6   3  571.04   38.50
   3  -6   3  476.75   38.90
   3  -6   3  534.25   30.30
  -4   6  -3    3.30    8.30
  -4   6  -3   21.90    8.30
  -4   6  -3   13.80    8.90
  -4   6  -3   28.30   10.90
  -4   6  -3    8.10    6.50
   4  -6   3   19.90   10.70
   4  -6   3    6.60    7.30
   4  -6   3   19.20    8.20
   4  -6   3   19.50    5.20
   4  -6   3   16.00    2.90
  -5   6  -3  100.99   16.10
  -5   6  -3  105.39   17.90
  -5   6  -3  102.19   18.90
  -5   6  -3   84.49   18.80
  -5   6  -3   98.49   15.70
  -5   6  -3  117.09   18.40
   5  -6   3  107.49   16.60
   5  -6   3   61.69   14.70
   5  -6   3   92.59   16.90
   5  -6   3  101.49   11.20
   5  -6   3  147.09   19.80
   5  -6   3   95.29   17.60
  -6   6  -3   96.29   19.50
  -6   6  -3   96.89   17.30
  -6   6  -3  114.19   17.00
  -6   6  -3   63.09   15.70
   6  -6   3  106.39   19.30
   6  -6   3   97.59   15.70
   6  -6   3   71.79   18.20
   6  -6   3   94.79   11.50
   6  -6   3  122.29   17.60
   7   5  -3   -4.40    3.50
   7   5  -3    3.30    6.30
   7   5  -3    1.90    3.00
   7   5  -3    1.50    3.70
   7   5  -3    1.50    4.80
  -7  -5   3   11.10    7.50
  -7  -5   3  -10.50    6.50
  -7  -5   3   -1.10    8.40
  -7  -5   3    4.30    3.90
  -7  -5   3    1.70    4.20
  -7  -5   3   15.10   10.80
   6   5  -3    9.10    6.60
   6   5  -3    4.10   11.10
   6   5  -3    7.30    3.80
   6   5  -3   -4.30    7.30
   6   5  -3    2.80    4.40
   6   5  -3   10.50    3.70
   6   5  -3    0.50    3.50
  -6  -5   3   -3.00    6.60
  -6  -5   3   -3.50    8.80
  -6  -5   3    5.30    3.30
  -6  -5   3    3.40    7.80
  -6  -5   3    8.40    5.80
  -6  -5   3   11.10    4.10
   5   5  -3   27.80    5.30
   5   5  -3   30.00    5.50
   5   5  -3   35.40    5.90
   5   5  -3   27.20    5.20
   5   5  -3   29.50    7.50
  -5  -5   3   33.80    9.00
  -5  -5   3   25.20    8.40
  -5  -5   3   25.50    5.30
  -5  -5   3   51.19    9.50
  -5  -5   3   26.80    8.40
  -5  -5   3   49.40    7.30
   4   5  -3   12.70    4.70
   4   5  -3   14.00    3.40
   4   5  -3   11.20    3.30
   4   5  -3   17.60    4.90
   4   5  -3    1.40    7.10
   4   5  -3   -1.50    5.70
   4   5  -3    6.10    5.80
  -4  -5   3    6.80    6.10
  -4  -5   3   14.20    7.00
  -4  -5   3    7.40    4.00
  -4  -5   3   14.10    4.60
  -4  -5   3    7.40    7.70
  -4  -5   3   13.20    4.80
   3   5  -3   33.90    6.80
   3   5  -3   19.50    5.20
   3   5  -3   28.20    4.60
   3   5  -3   26.60    7.80
  -3  -5   3   18.70    7.30
  -3  -5   3   35.00    7.20
  -3  -5   3   28.40    7.70
  -3  -5   3   33.20    6.70
  -3  -5   3   36.20    7.10
  -3  -5   3   20.50    6.10
  -3  -5   3   25.40    8.00
   2   5  -3    2.10    5.40
   2   5  -3    2.10    1.10
   2   5  -3    4.70    3.60
   2   5  -3    4.10    4.60
   2   5  -3   -2.50    5.20
   2   5  -3    3.30    3.70
   2   5  -3   -0.20    1.00
  -2  -5   3    0.90    3.40
  -2  -5   3   -3.90    4.20
  -2  -5   3    0.10    3.20
  -2  -5   3   -0.40    3.30
  -2  -5   3   17.60    6.30
  -2  -5   3    5.50    4.80
  -2  -5   3    1.00    3.70
   1   5  -3  686.63   47.60
   1   5  -3  747.03   47.90
   1   5  -3  731.53   49.60
   1   5  -3  685.43   41.10
   1   5  -3  755.62   40.80
   1   5  -3  711.93   45.70
   1   5  -3  729.43   48.10
  -1  -5   3  786.02   47.00
  -1  -5   3  742.03   46.20
  -1  -5   3  785.82   49.00
  -1  -5   3  720.43   46.30
  -1  -5   3  706.63   47.50
  -1  -5   3  742.93   45.20
   0   5  -3  186.68   17.20
   0   5  -3  200.58   17.80
   0   5  -3  156.68   16.90
   0   5  -3  187.38   18.60
   0   5  -3  165.18   14.20
   0   5  -3  185.68   14.40
   0   5  -3  191.18   17.00
   0  -5   3  167.98   16.30
   0  -5   3  179.98   17.80
   0  -5   3  201.68   16.50
   0  -5   3  148.29   16.90
   0  -5   3  182.48   15.50
   0  -5   3  196.88   17.10
  -1   5  -3  179.38   15.90
  -1   5  -3  179.38   18.40
  -1   5  -3  185.08   15.70
  -1   5  -3  187.08   16.60
  -1   5  -3  194.68   17.70
  -1   5  -3  183.98   18.40
  -1   5  -3  158.58   16.60
   1  -5   3  178.78   14.70
   1  -5   3  182.68   16.80
   1  -5   3  195.68   18.60
   1  -5   3  198.38   17.80
   1  -5   3  171.68   17.30
   1  -5   3  200.88   19.40
  -2   5  -3  325.67   25.80
  -2   5  -3  306.47   25.80
  -2   5  -3  326.27   27.40
  -2   5  -3  341.87   25.00
  -2   5  -3  332.37   23.90
  -2   5  -3  328.47   27.10
  -2   5  -3  393.46   27.70
   2  -5   3  303.97   25.90
   2  -5   3  345.97   21.70
   2  -5   3  310.97   26.50
   2  -5   3  368.86   26.70
   2  -5   3  326.57   22.80
   2  -5   3  325.27   26.20
   2  -5   3  328.57   27.10
  -3   5  -3   47.90    9.60
  -3   5  -3   58.09   11.00
  -3   5  -3   59.99   10.70
  -3   5  -3   62.39   11.50
  -3   5  -3   64.99    8.30
  -3   5  -3   57.09   11.70
  -3   5  -3   52.09   10.80
   3  -5   3   40.20    9.50
   3  -5   3   38.10    6.60
   3  -5   3   60.69    6.00
   3  -5   3   67.29   12.30
   3  -5   3   56.29   11.90
   3  -5   3   53.39   11.20
  -4   5  -3   97.89   13.60
  -4   5  -3   67.89   12.20
  -4   5  -3   94.69   15.20
  -4   5  -3   58.09   10.50
  -4   5  -3   60.89   13.10
  -4   5  -3   67.89    7.40
   4  -5   3   85.69    6.70
   4  -5   3   65.99   13.80
   4  -5   3   61.89   11.70
   4  -5   3   95.09   15.00
   4  -5   3   80.59    8.40
   4  -5   3   77.19   12.00
   4  -5   3   89.29   14.90
  -5   5  -3  157.78   16.60
  -5   5  -3   98.89   16.70
  -5   5  -3  109.39   15.90
  -5   5  -3  113.19   16.30
  -5   5  -3  148.69   19.90
  -5   5  -3  126.79   20.60
   5  -5   3  123.19    9.50
   5  -5   3  139.59   11.20
   5  -5   3  132.89   18.30
   5  -5   3  132.59   17.10
  -6   5  -3   64.79   16.30
  -6   5  -3   98.69   16.20
  -6   5  -3   53.29   12.40
  -6   5  -3   42.70   12.80
  -6   5  -3   93.99   13.90
  -6   5  -3   61.69   11.50
   6  -5   3   65.29   13.50
   6  -5   3   60.99    8.20
   6  -5   3   70.29   12.50
   6  -5   3   93.99   14.70
   6  -5   3   76.59   14.00
   6  -5   3   74.39   15.70
   7   4  -3  103.19    9.70
   7   4  -3  106.59    9.00
   7   4  -3  109.79   10.40
   7   4  -3  112.29   11.90
  -7  -4   3  104.49   12.30
  -7  -4   3   95.79    6.30
  -7  -4   3   90.29   12.00
  -7  -4   3  102.49   16.10
  -7  -4   3  123.79   13.80
  -7  -4   3  105.39    9.70
   6   4  -3   53.99    7.50
   6   4  -3   66.29    7.90
   6   4  -3   42.50    6.10
   6   4  -3   45.80   12.60
   6   4  -3   62.79    7.30
   6   4  -3   21.50   11.80
  -6  -4   3   55.19    9.70
  -6  -4   3   59.39    7.10
  -6  -4   3   66.09    6.70
  -6  -4   3   49.99   10.90
  -6  -4   3   49.30    9.30
  -6  -4   3   51.09    9.30
   5   4  -3   35.30    7.60
   5   4  -3   34.60    5.10
   5   4  -3   40.20    8.00
   5   4  -3   33.80    5.20
   5   4  -3   23.50    5.00
   5   4  -3   33.30    5.50
   5   4  -3   40.40   11.30
  -5  -4   3   33.50    7.90
  -5  -4   3   30.80    5.00
  -5  -4   3   44.50    8.00
  -5  -4   3   12.90    5.90
  -5  -4   3   17.10    6.90
  -5  -4   3   25.90    4.60
   4   4  -3  425.96   32.30
   4   4  -3  411.56   24.30
   4   4  -3  375.46   23.80
   4   4  -3  359.76   26.70
   4   4  -3  408.36   23.60
   4   4  -3  370.36   24.20
  -4  -4   3  372.06   25.90
  -4  -4   3  353.16   23.50
  -4  -4   3  356.06   23.90
  -4  -4   3  394.76   24.40
  -4  -4   3  398.06   27.40
  -4  -4   3  407.66   28.00
  -4  -4   3  349.27   28.70
   3   4  -3  225.38   14.60
   3   4  -3  272.07   22.50
   3   4  -3  209.98   18.20
   3   4  -3  219.68   16.60
   3   4  -3  214.78   18.70
   3   4  -3  216.28   16.10
  -3  -4   3  211.48   18.40
  -3  -4   3  231.88   16.70
  -3  -4   3  227.28   19.70
  -3  -4   3  232.08   18.00
  -3  -4   3  228.58   16.60
  -3  -4   3  236.88   19.30
  -3  -4   3  212.68   16.80
   2   4  -3   54.59    8.10
   2   4  -3   57.99    9.70
   2   4  -3   69.79   11.60
   2   4  -3   54.09    7.70
   2   4  -3   60.19   10.00
   2   4  -3   59.99    5.20
   2   4  -3   59.59    4.20
  -2  -4   3   59.59   10.00
  -2  -4   3   55.29    7.90
  -2  -4   3   45.30    7.50
  -2  -4   3   64.49   10.00
  -2  -4   3   49.50    9.10
  -2  -4   3   66.19    7.90
   1   4  -3  938.91   57.69
   1   4  -3  935.41   51.89
   1   4  -3  935.81   57.39
   1   4  -3  911.51   55.89
   1   4  -3  912.81   55.49
   1   4  -3  980.50   51.69
   1   4  -3  962.50   57.79
  -1  -4   3  951.50   56.59
  -1  -4   3  962.10   55.19
  -1  -4   3  932.71   56.09
  -1  -4   3 1010.70   57.89
  -1  -4   3  967.30   55.99
   0   4  -3 1125.79   65.39
   0   4  -3 1154.28   65.99
   0   4  -3 1064.29   66.69
   0   4  -3 1130.69   62.89
   0   4  -3 1101.79   65.69
   0   4  -3 1102.89   66.49
   0   4  -3 1121.89   63.39
   0  -4   3 1132.69   64.69
   0  -4   3 1173.98   64.69
   0  -4   3 1118.09   66.59
   0  -4   3 1125.29   65.39
   0  -4   3 1157.68   67.39
   0  -4   3 1081.39   65.59
  -1   4  -3  259.97   20.10
  -1   4  -3  240.18   18.80
  -1   4  -3  219.18   20.40
  -1   4  -3  274.27   21.40
  -1   4  -3  259.27   18.70
  -1   4  -3  310.17   21.50
  -1   4  -3  269.27   19.50
   1  -4   3  263.67   20.50
   1  -4   3  223.18   20.50
   1  -4   3  265.17   20.20
   1  -4   3  230.38   19.50
   1  -4   3  272.57   17.90
   1  -4   3  271.47   21.30
  -2   4  -3  164.78   15.60
  -2   4  -3  185.98   14.10
  -2   4  -3  196.58   16.10
  -2   4  -3  204.68   16.60
  -2   4  -3  171.08   16.70
  -2   4  -3  166.58   15.00
   2  -4   3  166.08   14.80
   2  -4   3  151.38   12.40
   2  -4   3  161.38   16.00
   2  -4   3  163.38   11.80
   2  -4   3  160.08   15.50
   2  -4   3  161.98   16.20
   2  -4   3  167.38   15.50
  -3   4  -3  212.58   18.40
  -3   4  -3  184.38   13.80
  -3   4  -3  195.88   17.00
  -3   4  -3  188.98   16.70
  -3   4  -3  187.68   17.80
  -3   4  -3  184.78   16.90
  -3   4  -3  181.98   17.90
   3  -4   3  182.88   13.30
   3  -4   3  156.48   17.00
   3  -4   3  164.88   16.30
   3  -4   3  219.48   17.30
   3  -4   3  177.78   17.50
   3  -4   3  191.78   12.30
   3  -4   3  173.58   17.60
   3  -4   3  189.68   12.40
  -4   4  -3   -1.00    4.40
  -4   4  -3   -0.10    4.90
  -4   4  -3    1.00    4.30
  -4   4  -3    1.80    2.20
  -4   4  -3    5.90    5.20
  -4   4  -3   -0.70    3.80
  -4   4  -3    5.30    5.50
   4  -4   3    0.70    4.50
   4  -4   3   -1.90    5.20
   4  -4   3    4.80    2.20
   4  -4   3    4.00    4.20
   4  -4   3    5.10    2.30
   4  -4   3    2.70    5.10
  -5   4  -3   59.99   12.30
  -5   4  -3   26.20    7.10
  -5   4  -3   36.90    8.70
  -5   4  -3   35.90    8.90
  -5   4  -3   40.70   11.80
  -5   4  -3   28.10   10.50
   5  -4   3   37.40    8.10
   5  -4   3   39.90    5.50
   5  -4   3   45.10    9.10
   5  -4   3   52.09    9.20
   5  -4   3   41.20   10.00
   5  -4   3   33.20    5.00
  -6   4  -3   18.90    8.20
  -6   4  -3   30.30    7.50
  -6   4  -3   12.20    9.60
  -6   4  -3   18.30    8.90
  -6   4  -3   19.00    7.60
  -6   4  -3   15.90    7.10
   6  -4   3    8.40    3.80
   6  -4   3   17.50    4.30
   6  -4   3   19.90    6.40
   6  -4   3   18.30    8.50
   6  -4   3    1.20    6.10
   6  -4   3   21.60    7.30
   6  -4   3    7.60    8.50
  -7   4  -3   10.10    7.40
  -7   4  -3   16.90   11.70
  -7   4  -3   12.70   10.60
  -7   4  -3   16.30    7.80
  -7   4  -3    9.40    6.00
  -7   4  -3    3.50    8.10
   7  -4   3   19.80    7.90
   7  -4   3   12.60    5.10
   7  -4   3   11.00    7.30
   7  -4   3    7.40   10.80
   7  -4   3    4.10    5.50
   7   3  -3   44.50    7.40
   7   3  -3   52.29    6.10
   7   3  -3   41.20    4.80
  -7  -3   3   40.00   10.00
  -7  -3   3   45.20    7.50
  -7  -3   3   35.20    7.30
  -7  -3   3   43.50    5.70
  -7  -3   3   55.79    6.70
  -7  -3   3   45.60    8.70
  -7  -3   3   32.90    6.20
  -7  -3   3   50.29    7.70
   6   3  -3    5.40    2.80
   6   3  -3    4.90    2.70
   6   3  -3    7.40    8.20
   6   3  -3    5.00    4.70
   6   3  -3    2.70    2.80
   6   3  -3    8.60    4.30
   6   3  -3    3.80    3.30
  -6  -3   3   11.90    3.90
  -6  -3   3    3.90    2.50
  -6  -3   3   -1.20    6.10
  -6  -3   3    9.20    5.20
  -6  -3   3    1.90    4.00
  -6  -3   3   13.30    4.60
  -6  -3   3    4.60    2.60
  -6  -3   3    6.40    4.10
   5   3  -3    4.70    4.60
   5   3  -3    9.10    6.60
   5   3  -3    4.50    2.30
   5   3  -3   10.60    3.40
   5   3  -3   10.30    2.90
   5   3  -3    4.40    3.70
  -5  -3   3    6.60    4.10
  -5  -3   3    3.40    4.30
  -5  -3   3    9.60    4.30
  -5  -3   3    2.60    4.50
  -5  -3   3    7.60    2.20
  -5  -3   3    8.00    3.00
   4   3  -3  547.35   36.10
   4   3  -3  572.44   34.00
   4   3  -3  553.74   40.60
   4   3  -3  558.04   36.60
   4   3  -3  588.14   34.00
   4   3  -3  585.24   34.20
   4   3  -3  627.84   35.00
  -4  -3   3  620.64   34.30
  -4  -3   3  623.74   34.30
  -4  -3   3  622.54   32.50
  -4  -3   3  595.14   36.70
  -4  -3   3  583.34   36.90
  -4  -3   3  600.24   38.60
  -4  -3   3  555.74   36.00
  -4  -3   3  587.94   34.40
  -4  -3   3  612.94   39.30
   3   3  -3  557.04   31.90
   3   3  -3  531.95   32.60
   3   3  -3  550.64   35.20
   3   3  -3  546.25   34.90
   3   3  -3  586.74   38.50
   3   3  -3  544.25   32.40
  -3  -3   3  572.14   35.60
  -3  -3   3  579.44   36.90
  -3  -3   3  559.64   32.20
  -3  -3   3  575.94   33.10
  -3  -3   3  577.94   35.50
  -3  -3   3  562.54   33.10
  -3  -3   3  581.84   34.50
  -3  -3   3  581.44   30.70
  -3  -3   3  545.45   34.80
   2   3  -3  421.06   28.20
   2   3  -3  415.06   23.80
   2   3  -3  445.36   28.20
   2   3  -3  421.06   26.50
   2   3  -3  460.05   24.60
   2   3  -3  399.76   26.10
   2   3  -3  400.86   29.50
  -2  -3   3  436.66   28.90
  -2  -3   3  415.36   28.20
  -2  -3   3  428.96   26.70
  -2  -3   3  453.45   26.80
  -2  -3   3  443.06   24.70
  -2  -3   3  444.56   24.20
  -2  -3   3  401.36   28.00
   1   3  -3  424.56   24.00
   1   3  -3  470.75   23.90
   1   3  -3  410.26   28.40
   1   3  -3  366.86   27.30
   1   3  -3  437.06   27.10
   1   3  -3  432.06   28.20
  -1  -3   3  402.46   26.60
  -1  -3   3  428.06   25.10
  -1  -3   3  414.66   27.80
  -1  -3   3  443.76   26.70
  -1  -3   3  418.66   28.10
  -1  -3   3  406.96   26.80
  -1  -3   3  442.06   27.70
   0   3  -3  800.42   48.90
   0   3  -3  843.02   47.10
   0   3  -3  841.22   50.29
   0   3  -3  823.12   48.70
   0   3  -3  866.21   44.90
   0   3  -3  814.42   47.50
   0   3  -3  863.91   50.19
   0   3  -3  851.01   49.40
   0  -3   3  873.61   49.70
   0  -3   3  799.42   49.90
   0  -3   3  873.31   49.10
   0  -3   3  800.22   48.30
   0  -3   3  841.92   49.90
   0  -3   3  835.32   48.20
  -1   3  -3  518.75   33.80
  -1   3  -3  574.44   34.10
  -1   3  -3  512.65   32.50
  -1   3  -3  566.44   32.10
  -1   3  -3  493.65   31.50
  -1   3  -3  513.25   32.80
  -1   3  -3  541.85   32.30
   1  -3   3  474.25   32.30
   1  -3   3  483.15   33.40
   1  -3   3  535.05   30.60
   1  -3   3  519.45   33.50
   1  -3   3  485.15   32.20
   1  -3   3  542.55   32.70
  -2   3  -3  148.99   13.50
  -2   3  -3  147.69   13.50
  -2   3  -3  152.68   13.00
  -2   3  -3  162.38   14.20
  -2   3  -3  144.59   11.10
  -2   3  -3  155.28   13.10
  -2   3  -3  143.89   12.70
   2  -3   3  132.39   13.00
   2  -3   3  164.98   14.20
   2  -3   3  156.18   10.40
   2  -3   3  134.39   12.60
   2  -3   3  148.19   14.00
   2  -3   3  129.69   10.30
  -3   3  -3  507.15   28.70
  -3   3  -3  479.15   31.60
  -3   3  -3  473.45   33.30
  -3   3  -3  463.65   32.50
  -3   3  -3  471.65   32.00
  -3   3  -3  491.75   32.50
  -3   3  -3  500.25   31.60
   3  -3   3  457.75   31.30
   3  -3   3  497.55   28.10
   3  -3   3  486.45   32.80
   3  -3   3  527.05   31.70
   3  -3   3  454.95   32.40
   3  -3   3  475.55   32.20
   3  -3   3  513.45   28.40
  -4   3  -3  376.26   27.20
  -4   3  -3  317.67   21.40
  -4   3  -3  308.17   19.00
  -4   3  -3  366.96   25.40
  -4   3  -3  342.47   24.40
  -4   3  -3  338.27   23.40
  -4   3  -3  345.07   25.00
  -4   3  -3  329.97   19.40
  -4   3  -3  310.67   22.60
   4  -3   3  291.47   23.30
   4  -3   3  307.77   24.10
   4  -3   3  318.27   22.60
   4  -3   3  349.37   19.80
   4  -3   3  298.97   24.40
   4  -3   3  311.37   20.40
   4  -3   3  310.67   24.80
  -5   3  -3  201.08   10.80
  -5   3  -3  190.18   10.70
  -5   3  -3  202.78   17.50
  -5   3  -3  158.98   12.20
  -5   3  -3  170.58   19.30
  -5   3  -3  187.48   15.70
  -5   3  -3  152.18   15.10
  -5   3  -3  203.58   14.10
  -5   3  -3  195.58   17.20
  -5   3  -3  211.18   19.00
   5  -3   3  187.78   16.60
   5  -3   3  178.98   13.90
   5  -3   3  183.78   15.60
   5  -3   3  182.18   17.00
   5  -3   3  174.38   14.90
   5  -3   3  200.48   12.80
   5  -3   3  161.48   20.00
  -6   3  -3   -4.10    2.20
  -6   3  -3   -2.20    6.40
  -6   3  -3    0.20    3.80
  -6   3  -3   -0.50    4.10
  -6   3  -3    4.10    7.20
  -6   3  -3    2.40    3.40
  -6   3  -3   -0.70    4.50
  -6   3  -3    5.70    5.80
   6  -3   3    2.30    2.40
   6  -3   3    2.70    6.40
   6  -3   3    4.40    4.90
   6  -3   3   -1.80    2.50
   6  -3   3    7.40    6.60
   6  -3   3    3.70    4.60
   6  -3   3    7.20    3.80
  -7   3  -3   16.60    9.60
  -7   3  -3    3.00    4.40
  -7   3  -3    0.90    5.00
  -7   3  -3   -0.70    9.20
  -7   3  -3    4.80    4.70
  -7   3  -3    4.80    4.70
  -7   3  -3   -0.50    5.70
   7  -3   3   -8.40    7.90
   7  -3   3   -1.20    2.50
   7  -3   3    1.40    4.80
   7  -3   3    4.50    3.80
   7  -3   3   -4.50    4.40
   7  -3   3    3.90    5.70
   7   2  -3   18.80    5.40
   7   2  -3   12.80    3.80
   7   2  -3   19.60    3.90
  -7  -2   3    8.50    4.60
  -7  -2   3   24.00    7.30
  -7  -2   3    5.80    8.80
  -7  -2   3   16.80    4.30
  -7  -2   3   18.80    7.70
  -7  -2   3   10.40    4.20
  -7  -2   3   15.20    4.30
  -7  -2   3   10.90    6.10
   6   2  -3  384.66   25.10
   6   2  -3  384.46   32.60
   6   2  -3  410.36   25.80
   6   2  -3  428.16   25.80
   6   2  -3  438.96   28.00
   6   2  -3  400.66   26.40
  -6  -2   3  431.46   26.80
  -6  -2   3  429.56   30.20
  -6  -2   3  419.46   25.50
  -6  -2   3  477.05   29.20
  -6  -2   3  459.25   27.40
   5   2  -3  608.94   35.90
   5   2  -3  685.63   43.30
   5   2  -3  585.64   37.20
   5   2  -3  590.74   36.80
   5   2  -3  649.83   35.90
   5   2  -3  596.84   36.50
  -5  -2   3  668.13   37.40
  -5  -2   3  616.44   40.00
  -5  -2   3  622.44   36.80
  -5  -2   3  614.14   35.80
  -5  -2   3  610.64   35.50
  -5  -2   3  614.14   37.80
   4   2  -3  166.68   13.90
   4   2  -3  195.88   17.50
   4   2  -3  184.98   12.90
   4   2  -3  205.88   13.80
   4   2  -3  167.98   13.60
   4   2  -3  194.28   13.20
   4   2  -3  195.98   12.80
  -4  -2   3  196.18   14.40
  -4  -2   3  179.28   12.80
  -4  -2   3  177.18   13.70
  -4  -2   3  191.48   19.80
  -4  -2   3  203.68   13.10
  -4  -2   3  207.28   13.00
  -4  -2   3  200.68   14.40
  -4  -2   3  208.68   16.40
  -4  -2   3  201.58   14.10
   3   2  -3 2107.19  118.59
   3   2  -3 2155.78  117.09
   3   2  -3 2197.38  122.09
   3   2  -3 2181.58  116.59
   3   2  -3 2149.98  116.99
   3   2  -3 2120.59  118.39
   3   2  -3 2230.48  117.29
  -3  -2   3 2229.48  118.59
  -3  -2   3 2169.08  116.79
  -3  -2   3 2222.68  118.79
  -3  -2   3 2279.77  116.19
  -3  -2   3 2184.58  120.39
  -3  -2   3 2194.78  116.99
  -3  -2   3 2243.78  117.09
  -3  -2   3 2207.18  118.39
   2   2  -3 1039.30   60.69
   2   2  -3 1048.30   59.29
   2   2  -3 1024.20   62.29
   2   2  -3 1094.49   58.19
   2   2  -3 1061.19   60.59
   2   2  -3 1035.90   59.09
  -2  -2   3 1123.19   59.39
  -2  -2   3 1115.29   58.19
  -2  -2   3 1100.19   60.09
  -2  -2   3 1092.09   58.39
  -2  -2   3 1125.59   60.69
  -2  -2   3 1103.89   60.89
  -2  -2   3 1090.09   61.79
  -2  -2   3 1090.89   59.49
   1   2  -3 1316.77   76.39
   1   2  -3 1426.66   77.79
   1   2  -3 1420.46   77.59
   1   2  -3 1357.16   74.89
   1   2  -3 1423.46   74.39
   1   2  -3 1434.66   76.49
   1   2  -3 1374.76   78.29
  -1  -2   3 1398.36   77.69
  -1  -2   3 1359.36   76.39
  -1  -2   3 1433.96   75.29
  -1  -2   3 1458.25   76.79
  -1  -2   3 1465.85   77.89
  -1  -2   3 1376.56   77.39
  -1  -2   3 1418.26   74.49
   0   2  -3   -0.50    1.60
   0   2  -3    2.20    2.40
   0   2  -3    2.00    1.60
   0   2  -3    1.20    1.60
   0   2  -3    1.90    1.20
   0   2  -3    0.60    0.40
   0   2  -3    0.60    1.20
   0   2  -3    0.80    1.30
   0  -2   3    0.70    1.70
   0  -2   3    0.60    1.80
   0  -2   3    0.10    1.40
   0  -2   3    0.90    1.40
   0  -2   3   -0.80    1.20
   0  -2   3    0.70    1.50
   0  -2   3    1.60    1.90
  -1   2  -3    5.50    3.20
  -1   2  -3    9.90    3.50
  -1   2  -3   15.70    3.50
  -1   2  -3    6.10    2.10
  -1   2  -3   17.10    3.70
  -1   2  -3    2.50    2.30
   1  -2   3    9.10    2.90
   1  -2   3    7.50    2.60
   1  -2   3    5.00    2.20
   1  -2   3    6.30    1.70
   1  -2   3    4.20    2.20
   1  -2   3    4.40    2.40
   1  -2   3    6.80    3.00
  -2   2  -3 1878.81  101.29
  -2   2  -3 1832.62  100.39
  -2   2  -3 1901.81  100.39
  -2   2  -3 1894.41  101.89
  -2   2  -3 1849.31  101.49
  -2   2  -3 1903.01   98.69
  -2   2  -3 1913.91  100.99
   2  -2   3 1855.51  101.29
   2  -2   3 1761.72   99.89
   2  -2   3 1785.82   97.49
   2  -2   3 1773.52  100.99
   2  -2   3 1770.82  101.29
   2  -2   3 1814.62  100.29
  -3   2  -3   33.10    3.60
  -3   2  -3   27.80    5.00
  -3   2  -3   25.30    5.00
  -3   2  -3   30.60    6.00
  -3   2  -3   22.80    5.60
  -3   2  -3   24.50    4.70
  -3   2  -3   33.10    6.60
   3  -2   3   37.70    6.90
   3  -2   3   23.20    5.40
   3  -2   3   33.80    3.10
   3  -2   3   20.40    4.00
   3  -2   3   30.50    3.90
   3  -2   3   35.90    6.20
  -4   2  -3   17.90    4.50
  -4   2  -3   21.40    3.20
  -4   2  -3   23.20    6.90
  -4   2  -3   19.30    5.40
  -4   2  -3   16.30    2.60
  -4   2  -3   27.40    5.20
  -4   2  -3   26.20    3.80
  -4   2  -3   22.70    4.40
  -4   2  -3   26.00    5.80
  -4   2  -3   21.90    5.60
   4  -2   3   23.20    4.40
   4  -2   3   20.60    4.60
   4  -2   3   12.90    3.30
   4  -2   3   14.00    4.70
   4  -2   3   21.90    2.90
   4  -2   3   25.60    5.00
   4  -2   3   21.40    5.70
  -5   2  -3  266.57   22.20
  -5   2  -3  278.27   20.30
  -5   2  -3  284.07   19.10
  -5   2  -3  320.67   19.70
  -5   2  -3  288.87   16.90
  -5   2  -3  294.37   20.60
  -5   2  -3  282.47   18.20
  -5   2  -3  301.47   24.80
   5  -2   3  277.07   20.30
   5  -2   3  282.17   18.40
   5  -2   3  273.87   17.20
   5  -2   3  225.48   21.50
   5  -2   3  298.17   19.20
   5  -2   3  267.57   19.60
   5  -2   3  287.37   19.70
  -6   2  -3  122.99   16.00
  -6   2  -3  151.48   11.10
  -6   2  -3  124.69   12.20
  -6   2  -3  122.19   11.60
  -6   2  -3  143.19   12.50
  -6   2  -3  113.39    8.40
  -6   2  -3  104.29   15.40
  -6   2  -3  137.59   10.80
  -6   2  -3  105.79    9.70
  -6   2  -3  133.69    9.60
   6  -2   3  134.99   12.10
   6  -2   3  123.69   10.80
   6  -2   3  115.49   11.40
   6  -2   3  104.39   15.10
   6  -2   3  139.09    9.70
   6  -2   3  140.99   10.40
  -7   2  -3   -5.40    7.10
  -7   2  -3    4.10    3.00
  -7   2  -3   -5.70    3.10
  -7   2  -3    1.50    2.70
  -7   2  -3    1.80    3.70
  -7   2  -3   -5.50    9.10
  -7   2  -3   -0.30    3.60
   7  -2   3    1.60    3.00
   7  -2   3   -0.10    3.00
   7  -2   3    1.70    3.20
   7  -2   3    3.50    2.30
   7  -2   3    3.50    2.60
  -8   2  -3   31.90   12.10
  -8   2  -3   17.70    2.30
  -8   2  -3   29.40   13.40
  -8   2  -3   20.30    2.50
  -8   2  -3   18.60    6.40
   8   1  -3   75.59   11.50
  -8  -1   3   59.99   10.00
  -8  -1   3   69.09   16.60
  -8  -1   3   92.39   13.60
  -8  -1   3   85.39   18.20
   7   1  -3   32.40    7.20
   7   1  -3   34.00    3.90
   7   1  -3   36.30    5.10
  -7  -1   3   40.30    6.60
  -7  -1   3   32.50    7.40
  -7  -1   3   38.60    5.80
  -7  -1   3   28.90    5.70
  -7  -1   3   61.29   13.10
  -7  -1   3   28.20    7.10
  -7  -1   3   29.80    5.00
   6   1  -3  192.48   15.60
   6   1  -3  189.08   13.80
   6   1  -3  187.18   13.40
   6   1  -3  184.88   13.90
   6   1  -3  201.68   18.70
   6   1  -3  180.98   14.20
  -6  -1   3  203.68   18.80
  -6  -1   3  198.28   14.70
  -6  -1   3  219.38   14.30
  -6  -1   3  191.18   16.20
  -6  -1   3  212.08   19.80
  -6  -1   3  205.68   13.70
  -6  -1   3  200.38   14.30
   5   1  -3  630.14   36.90
   5   1  -3  636.94   36.70
   5   1  -3  637.54   38.00
   5   1  -3  629.94   36.40
   5   1  -3  631.64   41.50
  -5  -1   3  625.74   39.00
  -5  -1   3  676.03   41.10
  -5  -1   3  680.63   36.90
  -5  -1   3  614.14   36.80
  -5  -1   3  613.14   36.30
  -5  -1   3  639.74   38.50
  -5  -1   3  611.04   36.60
   4   1  -3  137.59   10.90
   4   1  -3  142.79   10.50
   4   1  -3  141.99   10.60
   4   1  -3  130.59   13.50
   4   1  -3  157.48   11.00
   4   1  -3  136.79   10.60
  -4  -1   3  147.29   10.50
  -4  -1   3  159.68   12.10
  -4  -1   3  154.38   10.90
  -4  -1   3  144.39   10.50
  -4  -1   3  134.89   10.40
  -4  -1   3  158.58   12.60
  -4  -1   3  149.99   13.00
  -4  -1   3  164.68   11.20
   3   1  -3  180.08   12.60
   3   1  -3  202.18   12.60
   3   1  -3  194.08   12.60
   3   1  -3  185.88   12.40
   3   1  -3  165.98   14.50
   3   1  -3  184.28   11.80
   3   1  -3  164.58   12.20
  -3  -1   3  203.98   14.20
  -3  -1   3  192.28   12.40
  -3  -1   3  183.68   12.80
  -3  -1   3  169.98   12.00
  -3  -1   3  197.48   13.30
  -3  -1   3  196.28   12.00
   2   1  -3  886.01   54.69
   2   1  -3  941.11   52.59
   2   1  -3  931.21   52.19
   2   1  -3  982.30   53.09
   2   1  -3  959.40   53.19
   2   1  -3  960.70   51.79
   2   1  -3  982.10   53.79
  -2  -1   3  969.90   54.09
  -2  -1   3 1013.00   52.39
  -2  -1   3  959.10   52.49
  -2  -1   3 1003.00   53.29
  -2  -1   3 1016.80   53.09
  -2  -1   3  984.20   51.89
  -2  -1   3  921.51   52.49
  -2  -1   3  929.81   52.99
   1   1  -3 2717.83  137.99
   1   1  -3 2523.45  138.59
   1   1  -3 2450.15  136.79
   1   1  -3 2625.54  137.79
  -1  -1   3 2499.65  137.09
  -1  -1   3 2629.14  136.89
  -1  -1   3 2651.63  137.29
  -1  -1   3 2573.04  137.99
  -1  -1   3 2551.04  137.19
  -1  -1   3 2572.74  137.69
  -1  -1   3 2702.83  138.09
   0   1  -3   44.30    4.50
   0   1  -3   53.89    5.00
   0   1  -3   51.89    3.10
   0   1  -3   61.29    5.30
   0   1  -3   50.19    4.50
   0   1  -3   50.29    5.10
   0   1  -3   53.09    4.40
   0  -1   3   51.89    3.20
   0  -1   3   52.59    4.00
   0  -1   3   49.40    4.60
   0  -1   3   50.19    4.70
   0  -1   3   50.49    5.00
   0  -1   3   59.69    5.00
   0  -1   3   51.49    4.60
   0  -1   3   56.69    4.70
   0  -1   3   46.20    4.80
  -1   1  -3  568.04   31.10
  -1   1  -3  568.34   31.70
  -1   1  -3  543.65   31.40
  -1   1  -3  557.24   30.90
  -1   1  -3  548.45   31.70
  -1   1  -3  560.04   31.00
  -1   1  -3  557.74   31.10
   1  -1   3  542.65   31.50
   1  -1   3  541.85   30.80
   1  -1   3  526.95   31.40
   1  -1   3  520.95   32.00
   1  -1   3  515.65   31.50
   1  -1   3  566.44   31.00
   1  -1   3  531.55   30.90
  -2   1  -3 1544.45   80.99
  -2   1  -3 1438.56   78.99
  -2   1  -3 1573.14   80.89
  -2   1  -3 1502.15   81.09
  -2   1  -3 1565.44   81.89
  -2   1  -3 1585.54   83.29
  -2   1  -3 1488.55   81.89
  -2   1  -3 1494.05   81.99
   2  -1   3 1521.75   82.49
   2  -1   3 1475.75   80.79
   2  -1   3 1463.75   83.69
   2  -1   3 1453.05   81.69
   2  -1   3 1543.85   78.59
   2  -1   3 1400.46   81.79
  -3   1  -3  295.47   17.60
  -3   1  -3  282.37   15.80
  -3   1  -3  290.87   17.30
  -3   1  -3  277.87   20.20
  -3   1  -3  283.47   15.90
  -3   1  -3  271.97   19.20
  -3   1  -3  282.47   18.50
  -3   1  -3  289.97   17.40
  -3   1  -3  280.77   18.30
   3  -1   3  258.27   15.50
   3  -1   3  270.67   17.80
   3  -1   3  272.37   17.10
   3  -1   3  249.78   18.10
   3  -1   3  305.67   19.90
   3  -1   3  293.27   18.30
   3  -1   3  279.87   16.90
  -4   1  -3  143.29   11.90
  -4   1  -3  148.99   10.00
  -4   1  -3  162.78   10.80
  -4   1  -3  160.58   12.00
  -4   1  -3  142.89   14.10
  -4   1  -3  151.98   13.40
  -4   1  -3  159.88   10.70
  -4   1  -3  169.58   10.20
  -4   1  -3  159.48   11.60
   4  -1   3  172.38   10.70
   4  -1   3  157.58   11.60
   4  -1   3  149.09   13.40
   4  -1   3  140.89   11.70
   4  -1   3  150.48   12.10
  -5   1  -3  142.79   10.90
  -5   1  -3  138.49   10.30
  -5   1  -3  128.89   10.60
  -5   1  -3  131.09   13.70
  -5   1  -3  148.69    9.40
  -5   1  -3  134.69    9.20
  -5   1  -3  147.89   14.60
  -5   1  -3  133.39   11.10
  -5   1  -3  118.49   12.80
   5  -1   3  114.39   12.90
   5  -1   3  139.19    9.00
   5  -1   3  113.19    9.50
   5  -1   3  129.29   10.40
   5  -1   3  131.29    8.60
   5  -1   3  136.99   12.10
  -6   1  -3  283.77   19.80
  -6   1  -3  276.37   17.90
  -6   1  -3  249.97   22.90
  -6   1  -3  294.07   17.40
  -6   1  -3  267.27   16.80
  -6   1  -3  270.47   15.90
  -6   1  -3  288.67   23.20
  -6   1  -3  291.37   15.90
   6  -1   3  271.47   15.50
   6  -1   3  285.27   15.30
   6  -1   3  259.47   16.00
   6  -1   3  254.47   15.20
   6  -1   3  274.07   20.80
  -7   1  -3   18.80    9.40
  -7   1  -3   15.80    8.40
  -7   1  -3    9.90    4.50
  -7   1  -3   10.60    3.60
   7  -1   3    5.00    4.20
  -8   1  -3    5.40    6.30
  -8   1  -3   11.40   10.30
  -8   1  -3   -4.90    4.30
  -8   1  -3    3.30    9.70
   8  -1   3   -3.60    3.50
   8   0  -3   36.30    7.80
  -8   0   3   40.40    6.00
  -8   0   3   36.60    6.80
  -8   0   3   52.09    6.00
  -8   0   3   50.29   13.40
  -8   0   3   31.50    9.60
   7   0  -3   49.90    8.50
   7   0  -3   69.19    8.60
   7   0  -3   60.59    6.10
  -7   0   3   72.49   11.20
  -7   0   3   55.39    6.20
  -7   0   3   65.09    9.30
  -7   0   3   71.59    9.40
  -7   0   3   63.09   13.40
  -7   0   3   56.49    6.80
   6   0  -3  196.08   16.60
   6   0  -3  178.98   14.70
   6   0  -3  192.48   12.90
   6   0  -3  196.28   13.20
   6   0  -3  179.98   14.10
   6   0  -3  195.98   17.20
   6   0  -3  180.98   15.00
  -6   0   3  180.38   15.70
  -6   0   3  205.28   13.40
  -6   0   3  191.08   21.30
  -6   0   3  148.89   16.70
  -6   0   3  183.78   14.80
  -6   0   3  209.28   13.10
  -6   0   3  166.98   15.80
  -6   0   3  183.08   14.20
   5   0  -3    4.90    2.20
   5   0  -3    9.20    2.90
   5   0  -3    4.90    3.70
   5   0  -3    2.50    1.80
   5   0  -3    9.00    4.30
   5   0  -3    4.50    3.40
  -5   0   3    0.50    4.10
  -5   0   3    5.90    3.00
  -5   0   3    7.00    3.20
  -5   0   3    4.40    3.30
  -5   0   3    6.40    2.30
  -5   0   3    1.70    2.30
  -5   0   3    1.80    2.20
  -5   0   3   -0.60    3.80
  -5   0   3    6.50    2.30
  -5   0   3   -0.50    2.10
   4   0  -3  677.23   39.80
   4   0  -3  617.74   36.60
   4   0  -3  619.04   37.60
   4   0  -3  622.34   37.70
   4   0  -3  644.74   36.60
   4   0  -3  667.93   39.10
   4   0  -3  618.74   37.90
  -4   0   3  706.63   37.40
  -4   0   3  631.94   36.70
  -4   0   3  678.33   37.00
  -4   0   3  653.13   37.80
  -4   0   3  626.04   37.90
  -4   0   3  712.23   37.20
  -4   0   3  675.03   39.50
  -4   0   3  649.83   37.70
  -4   0   3  614.44   38.50
   3   0  -3  187.58   11.70
   3   0  -3  178.98   12.70
   3   0  -3  175.38   12.00
   3   0  -3  162.28   12.90
   3   0  -3  163.58   11.90
   3   0  -3  163.18   11.20
   3   0  -3  172.48   11.30
  -3   0   3  166.98   11.40
  -3   0   3  174.88   11.20
  -3   0   3  163.48   11.30
  -3   0   3  171.28   12.50
  -3   0   3  151.98   10.90
  -3   0   3  173.88   12.20
  -3   0   3  170.98   11.80
   2   0  -3 1326.57   70.39
   2   0  -3 1298.37   71.29
   2   0  -3 1304.77   71.89
   2   0  -3 1334.27   71.29
   2   0  -3 1289.87   70.79
   2   0  -3 1308.77   70.69
   2   0  -3 1273.67   71.39
  -2   0   3 1327.87   71.29
  -2   0   3 1290.57   70.99
  -2   0   3 1308.07   70.99
  -2   0   3 1370.96   71.59
  -2   0   3 1386.56   70.99
  -2   0   3 1210.88   71.39
  -2   0   3 1308.07   70.09
  -2   0   3 1350.76   70.99
   1   0  -3  219.78   14.90
   1   0  -3  242.58   15.00
   1   0  -3  251.47   14.90
   1   0  -3  236.18   15.00
   1   0  -3  255.07   15.00
   1   0  -3  247.08   14.80
  -1   0   3  234.38   14.70
  -1   0   3  238.78   14.80
  -1   0   3  230.38   14.60
  -1   0   3  250.57   14.90
  -1   0   3  223.18   14.60
  -1   0   3  244.88   14.80
  -1   0   3  263.47   14.80
   0   0  -3  567.44   30.60
   0   0  -3  520.25   30.50
   0   0  -3  577.54   30.60
   0   0  -3  552.84   30.50
   0   0  -3  548.35   29.90
   0   0  -3  543.25   30.60
   0   0  -3  548.25   30.80
   0   0   3  575.24   30.70
   0   0   3  527.55   29.90
   0   0   3  537.55   30.40
   0   0   3  552.14   30.50
   0   0   3  534.45   30.30
   0   0   3  523.45   30.50
  -1   0  -3  413.36   23.50
  -1   0  -3  419.86   23.40
  -1   0  -3  429.36   23.90
  -1   0  -3  429.26   23.40
  -1   0  -3  408.56   23.00
  -1   0  -3  407.46   22.20
  -1   0  -3  427.06   23.40
   1   0   3  425.46   23.60
   1   0   3  424.36   23.50
   1   0   3  386.96   23.20
   1   0   3  409.46   23.30
   1   0   3  400.86   23.20
   1   0   3  412.86   24.20
   1   0   3  398.06   22.30
  -2   0  -3  404.86   22.30
  -2   0  -3  415.26   21.30
  -2   0  -3  402.56   21.70
  -2   0  -3  366.26   22.90
  -2   0  -3  391.96   23.20
  -2   0  -3  387.56   22.60
  -2   0  -3  394.06   22.70
   2   0   3  405.16   22.80
   2   0   3  405.86   24.90
   2   0   3  402.76   21.80
   2   0   3  388.26   23.50
   2   0   3  395.86   22.70
   2   0   3  400.06   22.30
   2   0   3  396.46   23.60
   2   0   3  408.06   22.40
  -3   0  -3   11.20    3.60
  -3   0  -3   11.70    2.40
  -3   0  -3    7.90    1.80
  -3   0  -3    6.30    2.80
  -3   0  -3    7.50    1.40
  -3   0  -3    7.80    1.60
  -3   0  -3    9.00    2.30
  -3   0  -3    9.10    1.80
  -3   0  -3    5.70    2.10
   3   0   3    4.90    1.40
   3   0   3   14.40    4.60
   3   0   3    7.50    2.80
   3   0   3    6.20    2.30
   3   0   3    8.60    1.60
   3   0   3    7.60    2.10
   3   0   3    8.90    2.10
  -4   0  -3  323.87   22.20
  -4   0  -3  314.57   22.80
  -4   0  -3  332.07   18.40
  -4   0  -3  336.07   19.50
  -4   0  -3  348.77   19.20
  -4   0  -3  332.97   18.40
  -4   0  -3  347.87   21.50
  -4   0  -3  332.47   19.50
  -4   0  -3  305.97   20.20
  -4   0  -3  340.67   19.30
   4   0   3  317.87   19.20
   4   0   3  307.97   18.80
   4   0   3  314.27   18.20
   4   0   3  317.37   21.70
   4   0   3  326.17   22.00
   4   0   3  338.47   19.30
   4   0   3  333.47   18.20
  -5   0  -3   41.20    7.60
  -5   0  -3   34.70    7.10
  -5   0  -3   32.90    7.70
  -5   0  -3   30.30    4.40
  -5   0  -3   35.30    4.40
  -5   0  -3   33.90    2.60
  -5   0  -3   37.70    3.20
  -5   0  -3   44.50    6.10
  -5   0  -3   40.50    6.60
   5   0   3   26.70    5.70
  -6   0  -3  855.51   51.59
  -6   0  -3  837.22   50.39
  -6   0  -3  875.31   52.49
  -6   0  -3  834.32   46.60
   6   0   3  717.73   49.50
  -7   0  -3  217.38   15.60
  -7   0  -3  203.38   18.40
  -7   0  -3  216.38   21.70
  -7   0  -3  194.48   20.50
   7   0   3  232.98   19.60
  -8   0  -3   15.00    8.90
  -8   0  -3   11.30    9.00
  -8   0  -3   10.20    4.70
  -8   0  -3    8.90    6.80
   8   0   3   12.60    5.50
   8  -1  -3   33.20    5.30
   8  -1  -3   27.30    6.90
  -8   1   3   17.50    6.90
  -8   1   3   30.80   10.00
  -8   1   3   38.80   14.60
   7  -1  -3   41.20    7.00
   7  -1  -3   41.70    7.40
   7  -1  -3   38.40    8.80
  -7   1   3   38.20    5.60
  -7   1   3   43.80    6.10
  -7   1   3   57.09   13.20
  -7   1   3   53.29    9.00
  -7   1   3   66.29   11.50
  -7   1   3   43.80    8.70
  -7   1   3   36.20    5.30
   6  -1  -3   13.80    5.30
   6  -1  -3   24.60    4.50
   6  -1  -3   20.20    3.80
   6  -1  -3   13.50    4.50
  -6   1   3   16.60    5.90
  -6   1   3   21.00    3.90
  -6   1   3   22.10    8.80
  -6   1   3   13.40    5.60
  -6   1   3    8.40    4.70
  -6   1   3   13.60    6.30
   5  -1  -3   31.20    6.10
   5  -1  -3   37.40    7.10
   5  -1  -3   33.20    4.90
   5  -1  -3   45.40    7.40
   5  -1  -3   29.10    5.70
   5  -1  -3   34.70    4.70
   5  -1  -3   36.40    6.00
  -5   1   3   42.60    4.90
  -5   1   3   37.90    7.20
  -5   1   3   22.10    4.70
  -5   1   3   37.70    5.20
  -5   1   3   36.70    8.80
  -5   1   3   25.30    6.00
  -5   1   3   30.50    6.60
  -5   1   3   42.30    7.50
  -5   1   3   22.80    4.60
   4  -1  -3  129.49   10.80
   4  -1  -3  146.39   11.80
   4  -1  -3  147.99   10.40
   4  -1  -3  125.59   11.80
   4  -1  -3  129.99   11.10
   4  -1  -3  130.89   11.90
   4  -1  -3  148.99   10.30
  -4   1   3  148.69   11.90
  -4   1   3  143.59   10.10
  -4   1   3  143.09   10.60
  -4   1   3  151.88   12.20
  -4   1   3  151.98   10.80
  -4   1   3  150.88   12.50
  -4   1   3  133.79   10.00
  -4   1   3  142.79   12.20
  -4   1   3  160.38   10.80
  -4   1   3  150.38   14.40
   3  -1  -3  498.55   30.50
   3  -1  -3  482.45   29.60
   3  -1  -3  495.15   31.00
   3  -1  -3  506.95   29.70
   3  -1  -3  541.95   29.60
   3  -1  -3  507.65   30.20
  -3   1   3  558.04   30.20
  -3   1   3  537.55   30.00
  -3   1   3  514.45   29.20
  -3   1   3  478.35   31.10
  -3   1   3  545.75   29.50
  -3   1   3  483.75   32.40
  -3   1   3  511.95   31.10
  -3   1   3  496.75   30.90
   2  -1  -3  186.18   12.40
   2  -1  -3  192.38   13.10
   2  -1  -3  203.38   12.70
   2  -1  -3  188.08   13.50
   2  -1  -3  197.28   12.80
   2  -1  -3  199.98   12.20
   2  -1  -3  184.88   13.60
  -2   1   3  181.38   13.50
  -2   1   3  187.28   12.80
  -2   1   3  205.88   13.00
  -2   1   3  198.58   11.80
  -2   1   3  179.48   13.20
  -2   1   3  198.18   13.60
   1  -1  -3  403.06   23.50
   1  -1  -3  446.46   24.90
   1  -1  -3  407.46   25.40
   1  -1  -3  411.16   24.70
   1  -1  -3  428.56   24.60
   1  -1  -3  414.66   25.60
  -1   1   3  433.06   23.40
  -1   1   3  417.66   25.00
  -1   1   3  445.06   25.00
  -1   1   3  430.76   25.50
  -1   1   3  441.76   25.80
  -1   1   3  432.36   25.40
  -1   1   3  474.25   25.30
   0  -1  -3  806.02   42.10
   0  -1  -3  712.13   42.00
   0  -1  -3  753.32   41.50
   0  -1  -3  759.82   41.80
   0  -1  -3  763.52   42.40
   0  -1  -3  743.43   42.40
   0   1   3  807.02   42.10
   0   1   3  750.52   42.50
   0   1   3  781.72   42.40
   0   1   3  749.23   41.90
   0   1   3  732.03   41.80
   0   1   3  769.52   41.80
  -1  -1  -3  921.11   48.90
  -1  -1  -3  912.61   48.30
  -1  -1  -3  893.81   48.20
  -1  -1  -3  851.91   48.10
  -1  -1  -3  888.91   48.70
  -1  -1  -3  877.91   48.70
   1   1   3  857.51   48.70
   1   1   3  836.02   47.10
   1   1   3 1005.50   49.50
   1   1   3  875.11   48.80
   1   1   3  887.71   48.70
  -2  -1  -3  526.25   29.10
  -2  -1  -3  516.25   28.50
  -2  -1  -3  506.65   28.30
  -2  -1  -3  513.45   27.90
  -2  -1  -3  528.55   28.00
  -2  -1  -3  495.55   27.70
  -2  -1  -3  547.05   28.00
   2   1   3  500.35   27.70
   2   1   3  494.35   27.80
   2   1   3  495.15   28.40
   2   1   3  490.05   28.30
   2   1   3  495.45   29.60
   2   1   3  489.45   27.90
   2   1   3  506.85   28.00
   2   1   3  488.95   29.60
  -3  -1  -3  357.16   20.10
  -3  -1  -3  348.57   19.90
  -3  -1  -3  376.76   20.20
  -3  -1  -3  355.16   19.60
  -3  -1  -3  325.67   21.70
  -3  -1  -3  369.56   19.70
  -3  -1  -3  345.27   21.00
  -3  -1  -3  343.97   22.00
  -3  -1  -3  363.06   20.50
   3   1   3  350.16   19.60
   3   1   3  345.77   19.90
   3   1   3  360.96   20.00
   3   1   3  340.67   20.00
   3   1   3  336.07   19.40
   3   1   3  329.97   22.70
   3   1   3  326.77   22.40
  -4  -1  -3  196.18   11.50
  -4  -1  -3  183.48   14.70
  -4  -1  -3  185.08   11.20
  -4  -1  -3  198.48   11.30
  -4  -1  -3  198.38   14.70
  -4  -1  -3  197.28   11.40
  -4  -1  -3  202.18   12.70
  -4  -1  -3  205.78   13.30
  -4  -1  -3  210.28   13.10
   4   1   3  209.78   12.70
   4   1   3  192.48   15.30
   4   1   3  195.68   13.30
  -5  -1  -3  821.92   45.10
  -5  -1  -3  817.82   48.00
  -5  -1  -3  820.52   48.20
  -5  -1  -3  754.42   45.10
  -5  -1  -3  855.21   47.80
  -5  -1  -3  768.22   49.90
  -5  -1  -3  829.22   48.50
   5   1   3  803.32   49.00
   5   1   3  791.32   45.10
  -6  -1  -3    0.10    2.30
  -6  -1  -3    3.60    4.50
  -6  -1  -3   -1.50    4.60
  -6  -1  -3   -1.10    4.10
   6   1   3    0.00    1.70
   6   1   3    5.70    4.80
  -7  -1  -3  381.76   29.30
  -7  -1  -3  405.96   29.20
  -7  -1  -3  363.26   28.00
  -7  -1  -3  385.56   24.80
   7   1   3  344.07   27.60
  -8  -1  -3  206.48   20.00
  -8  -1  -3  200.78   21.80
  -8  -1  -3  161.68   19.70
  -8  -1  -3  169.68   15.70
   8   1   3  231.88   20.00
   7  -2  -3   31.50    9.50
   7  -2  -3   36.80    5.70
   7  -2  -3   45.30    6.30
  -7   2   3   37.50   12.80
  -7   2   3   37.20    5.70
  -7   2   3   45.00   10.00
  -7   2   3   41.30    9.50
  -7   2   3   31.70    6.20
  -7   2   3   29.60    7.50
  -7   2   3   47.80   11.00
   6  -2  -3  236.98   19.10
   6  -2  -3  247.38   18.60
   6  -2  -3  272.37   16.90
   6  -2  -3  262.57   20.60
  -6   2   3  224.28   17.00
  -6   2   3  227.68   18.50
  -6   2   3  283.07   21.90
  -6   2   3  279.67   23.90
  -6   2   3  240.78   24.00
  -6   2   3  243.18   21.30
   5  -2  -3  428.66   25.30
   5  -2  -3  453.95   26.10
   5  -2  -3  448.76   28.20
   5  -2  -3  429.46   27.20
   5  -2  -3  382.56   28.70
   5  -2  -3  395.66   29.00
   5  -2  -3  432.66   26.30
  -5   2   3  414.96   31.70
  -5   2   3  469.25   27.00
  -5   2   3  413.96   28.60
  -5   2   3  365.76   26.60
  -5   2   3  469.25   27.20
  -5   2   3  417.26   29.90
  -5   2   3  386.16   29.00
   4  -2  -3    8.10    3.20
   4  -2  -3    8.40    2.80
   4  -2  -3    5.80    2.10
   4  -2  -3    6.00    2.90
   4  -2  -3    3.60    2.20
   4  -2  -3    9.10    4.20
   4  -2  -3   14.60    5.70
  -4   2   3    6.10    4.10
  -4   2   3    5.50    4.90
  -4   2   3    5.00    3.80
  -4   2   3   12.10    3.50
  -4   2   3    5.70    3.50
  -4   2   3    3.20    2.40
  -4   2   3    8.90    3.40
  -4   2   3    0.80    1.60
   3  -2  -3  490.75   32.70
   3  -2  -3  501.55   30.90
   3  -2  -3  518.15   30.10
   3  -2  -3  496.95   29.30
   3  -2  -3  504.75   33.00
   3  -2  -3  519.05   31.30
   3  -2  -3  508.45   31.40
  -3   2   3  517.35   31.60
  -3   2   3  510.55   33.00
  -3   2   3  494.55   33.10
  -3   2   3  521.15   31.90
  -3   2   3  558.44   34.30
  -3   2   3  544.65   29.90
  -3   2   3  578.04   32.30
   2  -2  -3   89.39    8.40
   2  -2  -3   82.69    9.20
   2  -2  -3   94.19    8.30
   2  -2  -3   81.19    9.00
   2  -2  -3   96.29    8.00
   2  -2  -3   89.99    6.80
   2  -2  -3   90.39    6.80
  -2   2   3   95.89    9.60
  -2   2   3   84.49    9.30
  -2   2   3   86.69    8.50
  -2   2   3   92.19    9.30
  -2   2   3   89.39    8.30
  -2   2   3   95.99    8.70
  -2   2   3  102.39    6.80
   1  -2  -3   55.89    6.10
   1  -2  -3   55.49    5.30
   1  -2  -3   51.19    4.00
   1  -2  -3   60.39    6.80
   1  -2  -3   60.69    6.10
   1  -2  -3   57.69    6.70
  -1   2   3   44.90    6.80
  -1   2   3   56.59    6.50
  -1   2   3   52.49    5.70
  -1   2   3   53.99    3.90
  -1   2   3   49.00    5.80
  -1   2   3   53.59    5.90
  -1   2   3   61.89    6.50
   0  -2  -3  100.19    8.20
   0  -2  -3   98.19    7.50
   0  -2  -3   99.09    8.60
   0  -2  -3  103.79    8.70
   0   2   3   87.39    8.20
   0   2   3   93.99    7.30
   0   2   3   90.49    5.20
   0   2   3   87.59    7.60
   0   2   3   81.19    6.80
   0   2   3   93.39    8.60
   0   2   3   93.29    7.90
  -1  -2  -3 1491.95   80.09
  -1  -2  -3 1520.35   80.39
  -1  -2  -3 1417.76   79.39
  -1  -2  -3 1499.15   80.09
   1   2   3 1461.65   77.69
   1   2   3 1542.45   80.19
   1   2   3 1509.15   80.29
   1   2   3 1469.65   79.69
   1   2   3 1426.66   80.59
   1   2   3 1417.96   80.79
  -2  -2  -3  483.95   29.30
  -2  -2  -3  519.85   28.60
  -2  -2  -3  464.55   29.00
  -2  -2  -3  519.75   29.30
  -2  -2  -3  504.85   26.90
  -2  -2  -3  497.65   28.30
  -2  -2  -3  504.45   28.50
   2   2   3  513.65   28.40
   2   2   3  489.35   29.60
   2   2   3  499.75   27.00
   2   2   3  482.55   29.00
   2   2   3  486.55   29.20
   2   2   3  482.05   28.60
   2   2   3  475.05   28.00
   2   2   3  478.55   27.50
  -3  -2  -3   15.00    3.70
  -3  -2  -3    7.00    2.30
  -3  -2  -3   16.50    2.60
  -3  -2  -3    9.70    2.00
  -3  -2  -3    8.90    1.80
  -3  -2  -3   11.50    2.10
  -3  -2  -3    6.10    2.50
   3   2   3   12.30    2.20
   3   2   3    9.80    2.80
   3   2   3    9.80    3.30
   3   2   3   10.50    2.20
   3   2   3   11.40    1.80
   3   2   3    9.60    3.00
   3   2   3    9.40    2.00
  -4  -2  -3 1728.43   93.09
  -4  -2  -3 1730.53   92.19
  -4  -2  -3 1865.51   92.29
  -4  -2  -3 1748.03   93.69
  -4  -2  -3 1711.73   93.19
  -4  -2  -3 1844.62   95.09
  -4  -2  -3 1811.82   94.59
  -4  -2  -3 1853.81   93.99
  -4  -2  -3 1814.52  100.09
  -4  -2  -3 1787.42   96.89
   4   2   3 1694.73   91.79
   4   2   3 1739.73   93.79
   4   2   3 1669.13   91.99
   4   2   3 1648.34   92.69
   4   2   3 1716.73   97.49
   4   2   3 1665.23   92.39
   4   2   3 1759.82   94.19
   4   2   3 1691.73   96.59
  -5  -2  -3  143.49   12.70
  -5  -2  -3  127.19   15.50
  -5  -2  -3  138.19   11.80
  -5  -2  -3  145.09   10.50
  -5  -2  -3  147.99   11.30
  -5  -2  -3  126.19   11.40
  -5  -2  -3  127.49   10.20
   5   2   3  147.99   10.40
   5   2   3  139.29   10.90
   5   2   3  144.39   13.60
  -6  -2  -3   64.69    7.60
  -6  -2  -3   68.59    9.70
  -6  -2  -3   79.09   13.80
  -6  -2  -3   79.69    9.00
   6   2   3   65.09    7.30
   6   2   3   69.09   10.70
   6   2   3   71.99    7.80
  -7  -2  -3   86.39    9.60
  -7  -2  -3   83.19   14.50
  -7  -2  -3   85.79   11.50
  -7  -2  -3   83.69   12.40
   7   2   3   78.89    8.10
   7   2   3   79.59   11.10
   7   2   3   70.79    8.60
  -8  -2  -3   26.00    9.10
  -8  -2  -3   22.20    6.70
  -8  -2  -3   35.00   10.70
   8   2   3   22.50    5.20
   8   2   3   10.40    5.80
   7  -3  -3   58.79    8.30
   7  -3  -3   59.29   12.90
   7  -3  -3   44.70   10.80
   7  -3  -3   61.99   11.20
  -7   3   3   42.20   14.30
  -7   3   3   52.89   13.40
  -7   3   3   49.20   10.70
  -7   3   3   34.60    6.60
  -7   3   3   61.59   11.70
  -7   3   3   39.40    7.40
   6  -3  -3  357.66   23.70
   6  -3  -3  347.77   27.90
   6  -3  -3  374.86   26.10
   6  -3  -3  349.67   28.10
  -6   3   3  394.26   28.10
  -6   3   3  392.96   29.50
  -6   3   3  370.06   31.60
  -6   3   3  311.67   24.20
  -6   3   3  374.96   29.90
   5  -3  -3  293.37   23.40
   5  -3  -3  341.27   27.10
   5  -3  -3  406.26   25.40
   5  -3  -3  391.36   24.30
  -5   3   3  373.66   26.10
  -5   3   3  359.96   32.00
  -5   3   3  394.26   28.10
  -5   3   3  305.97   21.60
  -5   3   3  329.07   24.10
  -5   3   3  338.87   30.80
  -5   3   3  386.16   24.90
   4  -3  -3  248.98   23.80
   4  -3  -3  275.17   19.70
   4  -3  -3  286.37   19.20
   4  -3  -3  247.58   21.30
   4  -3  -3  277.97   19.20
   4  -3  -3  253.67   15.30
  -4   3   3  267.37   19.70
  -4   3   3  285.87   22.20
  -4   3   3  250.87   19.40
  -4   3   3  265.37   19.90
  -4   3   3  263.27   22.20
  -4   3   3  235.08   16.30
  -4   3   3  277.87   22.80
   3  -3  -3  712.93   44.50
   3  -3  -3  743.53   44.90
   3  -3  -3  687.43   42.50
   3  -3  -3  666.93   42.00
   3  -3  -3  678.43   41.10
   3  -3  -3  716.83   38.50
  -3   3   3  724.63   42.80
  -3   3   3  667.53   44.00
  -3   3   3  733.53   42.70
  -3   3   3  721.73   45.00
  -3   3   3  623.84   38.40
  -3   3   3  718.03   44.60
  -3   3   3  690.33   42.80
  -3   3   3  754.02   39.80
   2  -3  -3 2127.19  114.69
   2  -3  -3 1986.50  116.19
   2  -3  -3 2121.69  115.09
   2  -3  -3 1980.50  115.89
   2  -3  -3 2076.99  113.09
  -2   3   3 2070.19  116.19
  -2   3   3 2014.70  116.49
  -2   3   3 2088.49  115.39
  -2   3   3 2194.68  115.19
  -2   3   3 2126.89  115.29
  -2   3   3 2080.69  114.39
  -2   3   3 2174.78  111.19
   1  -3  -3 1616.24   89.79
   1  -3  -3 1696.83   90.39
   1  -3  -3 1465.75   90.59
   1  -3  -3 1579.64   88.29
   1  -3  -3 1583.74   90.89
   1  -3  -3 1671.03   88.79
  -1   3   3 1607.14   89.19
  -1   3   3 1696.13   85.79
  -1   3   3 1632.14   91.09
  -1   3   3 1586.64   90.49
  -1   3   3 1586.64   89.09
  -1   3   3 1719.83   90.29
  -1   3   3 1550.74   91.09
   0  -3  -3  721.93   43.80
   0  -3  -3  750.42   43.10
   0  -3  -3  766.92   44.40
   0  -3  -3  745.93   42.20
   0  -3  -3  769.72   45.10
   0  -3  -3  704.83   44.80
   0   3   3  761.82   45.00
   0   3   3  740.33   44.30
   0   3   3  688.93   44.70
   0   3   3  743.33   42.20
   0   3   3  771.72   44.20
   0   3   3  739.33   42.50
   0   3   3  778.42   41.30
  -1  -3  -3 3674.83  193.68
  -1  -3  -3 3643.94  189.68
  -1  -3  -3 3424.26  193.48
  -1  -3  -3 3651.43  192.38
  -1  -3  -3 3688.53  193.08
   1   3   3 3690.03  192.68
   1   3   3 3440.86  189.38
   1   3   3 3670.53  192.98
   1   3   3 3775.62  191.48
   1   3   3 3610.74  190.38
   1   3   3 3499.55  193.58
   1   3   3 3484.45  193.28
  -2  -3  -3 2636.34  138.59
  -2  -3  -3 2709.13  139.09
  -2  -3  -3 2681.83  135.29
  -2  -3  -3 2667.83  137.49
  -2  -3  -3 2557.04  139.69
  -2  -3  -3 2512.95  139.79
  -2  -3  -3 2762.32  139.39
   2   3   3 2531.05  137.19
   2   3   3 2375.46  139.29
   2   3   3 2471.75  138.79
   2   3   3 2484.15  138.49
   2   3   3 2573.74  135.69
   2   3   3 2583.94  139.09
  -3  -3  -3  179.88   10.40
  -3  -3  -3  175.68   12.70
  -3  -3  -3  199.78   13.20
  -3  -3  -3  171.58   12.10
  -3  -3  -3  180.18   13.90
  -3  -3  -3  196.98   10.90
  -3  -3  -3  174.68   16.80
  -3  -3  -3  180.68   13.90
   3   3   3  170.88   12.50
   3   3   3  182.58   12.70
   3   3   3  177.58   13.60
   3   3   3  151.28   13.00
   3   3   3  178.58   12.40
   3   3   3  178.78   11.90
   3   3   3  178.98   14.50
   3   3   3  184.98   11.50
  -4  -3  -3  135.79    9.00
  -4  -3  -3  112.79    8.60
  -4  -3  -3  133.89    9.70
  -4  -3  -3  124.59   10.10
  -4  -3  -3  123.89   11.60
  -4  -3  -3  119.99    9.10
  -4  -3  -3  131.69    8.90
  -4  -3  -3  153.28   15.90
  -4  -3  -3  124.79    9.90
   4   3   3  107.09    9.30
   4   3   3  119.79    9.10
   4   3   3  133.29   12.20
   4   3   3  115.29   10.50
   4   3   3  115.49    9.90
   4   3   3  129.39    8.40
   4   3   3  125.79    9.30
   4   3   3  124.19    8.60
  -5  -3  -3  455.75   24.80
  -5  -3  -3  452.95   25.70
  -5  -3  -3  418.26   25.20
  -5  -3  -3  502.75   35.40
  -5  -3  -3  477.95   27.70
  -5  -3  -3  483.65   25.00
  -5  -3  -3  503.95   28.70
   5   3   3  449.26   31.50
   5   3   3  457.35   27.50
   5   3   3  428.06   24.30
   5   3   3  454.55   27.80
   5   3   3  445.76   24.60
  -6  -3  -3  274.37   18.90
  -6  -3  -3  317.27   26.40
  -6  -3  -3  272.67   20.40
  -6  -3  -3  280.47   20.20
   6   3   3  250.47   18.20
   6   3   3  274.97   19.10
   6   3   3  305.17   23.70
  -7  -3  -3   77.49   15.60
  -7  -3  -3   47.80    8.90
  -7  -3  -3   50.19    8.20
  -7  -3  -3   74.79    8.60
   7   3   3   53.79    6.50
   7   3   3   41.90    7.30
   7   3   3   56.19   10.10
  -8  -3  -3   20.00    7.00
  -8  -3  -3   10.30    5.40
  -8  -3  -3    7.60   10.50
  -8  -3  -3   22.20    9.10
   8   3   3   16.20    5.50
   8   3   3   19.10    4.70
   7  -4  -3   -1.00    8.70
   7  -4  -3    6.80    5.50
   7  -4  -3   -3.70    6.70
   7  -4  -3   -1.20    6.50
  -7   4   3    2.30    5.70
  -7   4   3    3.50   10.40
  -7   4   3   -6.00   12.30
  -7   4   3    2.40    6.40
  -7   4   3    6.60    8.60
  -7   4   3   -3.70   11.30
   6  -4  -3  116.59   17.40
   6  -4  -3  137.19   13.60
   6  -4  -3  127.59   17.80
  -6   4   3  117.49    9.40
  -6   4   3  133.29   14.30
  -6   4   3  119.39   18.10
  -6   4   3  114.09   19.60
  -6   4   3  137.59   16.10
  -6   4   3  137.59   13.70
  -6   4   3  167.08   20.50
   5  -4  -3  294.27   21.70
   5  -4  -3  305.97   22.10
   5  -4  -3  293.87   25.40
   5  -4  -3  297.17   26.30
  -5   4   3  319.67   27.30
  -5   4   3  262.67   17.00
  -5   4   3  235.68   21.30
  -5   4   3  331.47   27.40
  -5   4   3  346.37   26.80
  -5   4   3  262.87   22.00
  -5   4   3  321.67   23.80
   4  -4  -3   78.59    9.40
   4  -4  -3   92.19   11.60
   4  -4  -3   95.39   11.20
   4  -4  -3   71.29   13.00
  -4   4   3   74.99    5.50
  -4   4   3   79.79   13.10
  -4   4   3   90.89   10.70
  -4   4   3   73.89   11.70
  -4   4   3  107.89   14.80
  -4   4   3  100.19   11.90
  -4   4   3   76.29   13.10
  -4   4   3   92.19    8.40
   3  -4  -3  247.68   20.80
   3  -4  -3  271.47   21.70
   3  -4  -3  270.17   16.10
   3  -4  -3  284.87   21.10
   3  -4  -3  270.87   19.00
  -3   4   3  315.07   22.20
  -3   4   3  239.28   21.20
  -3   4   3  266.07   21.20
  -3   4   3  242.78   22.20
  -3   4   3  272.17   17.40
  -3   4   3  266.57   20.60
  -3   4   3  271.07   22.60
   2  -4  -3 1257.97   78.69
   2  -4  -3 1372.26   75.29
   2  -4  -3 1357.26   77.39
   2  -4  -3 1336.67   77.69
   2  -4  -3 1354.76   76.79
   2  -4  -3 1272.77   78.69
  -2   4   3 1410.46   78.09
  -2   4   3 1390.66   70.59
  -2   4   3 1328.97   76.59
  -2   4   3 1247.28   78.79
  -2   4   3 1344.27   72.59
  -2   4   3 1331.87   77.39
  -2   4   3 1363.16   79.19
  -2   4   3 1366.46   77.99
   1  -4  -3  214.38   15.70
   1  -4  -3  190.78   15.20
   1  -4  -3  220.08   17.40
   1  -4  -3  191.58   17.60
   1  -4  -3  174.18   17.20
   1  -4  -3  208.08   17.10
  -1   4   3  185.68   15.80
  -1   4   3  189.98   17.50
  -1   4   3  219.08   16.10
  -1   4   3  209.98   17.40
  -1   4   3  209.38   17.10
  -1   4   3  208.68   12.70
  -1   4   3  218.68   13.30
  -1   4   3  188.98   17.90
   0  -4  -3    4.50    3.60
   0  -4  -3   10.90    2.70
   0  -4  -3    3.80    2.50
   0  -4  -3    3.20    3.50
   0  -4  -3    7.90    4.30
   0  -4  -3    4.60    3.90
   0   4   3   13.20    3.80
   0   4   3    9.70    2.30
   0   4   3    2.80    3.60
   0   4   3    5.50    3.80
   0   4   3    6.00    3.60
   0   4   3    5.40    3.90
   0   4   3    5.90    2.20
  -1  -4  -3 1015.60   53.19
  -1  -4  -3  976.60   56.79
  -1  -4  -3  956.70   56.29
  -1  -4  -3 1006.40   55.89
  -1  -4  -3  930.61   57.09
  -1  -4  -3  985.70   53.29
   1   4   3  941.21   57.39
   1   4   3 1000.70   53.99
   1   4   3  920.81   52.89
   1   4   3  937.11   56.89
   1   4   3  927.11   56.39
   1   4   3  906.41   52.49
   1   4   3  922.81   55.99
  -2  -4  -3  598.64   39.20
  -2  -4  -3  580.34   36.40
  -2  -4  -3  574.74   34.70
  -2  -4  -3  589.14   32.50
  -2  -4  -3  585.24   37.40
   2   4   3  587.74   36.40
   2   4   3  624.14   35.70
   2   4   3  588.24   31.60
   2   4   3  587.74   36.00
   2   4   3  573.64   33.20
   2   4   3  504.45   36.30
   2   4   3  569.24   36.70
  -3  -4  -3  511.75   35.70
  -3  -4  -3  572.64   31.60
  -3  -4  -3  553.14   35.80
  -3  -4  -3  576.94   35.40
  -3  -4  -3  588.74   33.00
  -3  -4  -3  580.64   35.20
  -3  -4  -3  580.64   39.80
  -3  -4  -3  640.84   36.00
   3   4   3  574.64   35.90
   3   4   3  556.94   36.10
   3   4   3  598.14   33.20
   3   4   3  522.75   35.30
   3   4   3  531.35   34.80
   3   4   3  589.94   34.80
   3   4   3  585.84   32.90
   3   4   3  564.14   31.80
  -4  -4  -3  161.68   10.50
  -4  -4  -3  191.58   13.60
  -4  -4  -3  148.59   12.30
  -4  -4  -3  174.48   14.00
  -4  -4  -3  159.98   14.60
  -4  -4  -3  183.48   19.00
  -4  -4  -3  158.98   13.80
  -4  -4  -3  169.18   13.00
   4   4   3  160.98   11.90
   4   4   3  170.88   12.70
   4   4   3  143.29   12.30
   4   4   3  161.98   12.10
   4   4   3  190.78   15.50
   4   4   3  150.88   13.00
   4   4   3  168.28   13.90
   4   4   3  170.88   11.50
  -5  -4  -3  356.36   22.40
  -5  -4  -3  370.76   21.50
  -5  -4  -3  383.86   21.70
  -5  -4  -3  341.57   22.40
  -5  -4  -3  357.06   21.80
  -5  -4  -3  347.67   22.40
  -5  -4  -3  347.47   30.00
   5   4   3  350.06   22.20
   5   4   3  344.37   21.40
   5   4   3  373.06   26.90
   5   4   3  343.87   22.30
   5   4   3  357.76   20.90
   5   4   3  316.47   21.70
   5   4   3  336.67   20.30
  -6  -4  -3  132.09    8.40
  -6  -4  -3  152.38   13.10
  -6  -4  -3  163.58   20.30
  -6  -4  -3  153.38   11.50
   6   4   3  137.69   11.90
   6   4   3  151.28   15.80
   6   4   3  134.09   11.40
  -7  -4  -3    0.00    5.50
  -7  -4  -3    3.20    3.70
  -7  -4  -3    2.30    5.00
  -7  -4  -3   13.20   11.10
   7   4   3    3.10    3.80
   7   4   3    8.10    3.60
   7   4   3   -4.30    2.60
   6  -5  -3    9.10    6.70
   6  -5  -3   11.60   10.20
   6  -5  -3    6.20    6.70
  -6   5   3   -2.90    8.10
  -6   5   3   14.20   10.10
  -6   5   3    4.00    6.50
  -6   5   3   -0.40    6.50
  -6   5   3   -2.90   10.00
  -6   5   3   17.10   10.30
   5  -5  -3   70.09   12.20
   5  -5  -3   67.89   14.00
   5  -5  -3   90.99   12.30
   5  -5  -3   65.29   15.40
  -5   5   3   76.69   12.60
  -5   5   3   78.79   12.50
  -5   5   3  111.99   17.70
  -5   5   3   36.30   13.30
  -5   5   3   74.39   12.90
  -5   5   3  101.19   16.80
   4  -5  -3   35.00    8.80
   4  -5  -3   24.90    9.10
   4  -5  -3   22.60    8.00
   4  -5  -3   28.00    6.70
   4  -5  -3   25.20    7.70
  -4   5   3   28.10    9.70
  -4   5   3   37.70   10.60
  -4   5   3   21.30    5.30
  -4   5   3   15.30    6.50
  -4   5   3   30.60    9.80
  -4   5   3   24.50    8.10
  -4   5   3   16.20    6.80
   3  -5  -3    3.00    4.80
   3  -5  -3   -4.00    5.70
   3  -5  -3    2.70    2.70
   3  -5  -3    2.70    5.00
   3  -5  -3   -3.00    4.60
   3  -5  -3    3.10    3.80
  -3   5   3   -0.60    5.10
  -3   5   3   -0.80    4.70
  -3   5   3    2.20    5.20
  -3   5   3    3.60    5.80
  -3   5   3    1.80    4.60
  -3   5   3   -3.00    1.90
  -3   5   3    1.80    4.50
   2  -5  -3   92.19   14.00
   2  -5  -3   74.19    9.10
   2  -5  -3  102.09   14.10
   2  -5  -3   64.49   11.30
   2  -5  -3   82.29   11.20
   2  -5  -3   88.39    9.70
   2  -5  -3   62.99   12.80
  -2   5   3   74.09    6.90
  -2   5   3   78.29   11.60
  -2   5   3  109.79   15.20
  -2   5   3   76.19   11.70
  -2   5   3   89.39   13.90
  -2   5   3   92.79   12.90
  -2   5   3   78.69   12.30
   1  -5  -3  143.79   14.10
   1  -5  -3  155.48   13.70
   1  -5  -3  138.49   15.80
   1  -5  -3  153.28   15.20
   1  -5  -3  160.98   14.30
   1  -5  -3  177.08   16.80
  -1   5   3  157.88   14.20
  -1   5   3  163.68   16.90
  -1   5   3  149.49   15.40
  -1   5   3  145.49   16.00
  -1   5   3  164.68   16.10
   0  -5  -3  293.27   23.70
   0  -5  -3  336.27   24.50
   0  -5  -3  298.57   24.20
   0  -5  -3  298.87   25.40
   0  -5  -3  338.37   21.90
   0  -5  -3  341.87   23.10
   0  -5  -3  304.67   24.80
   0   5   3  281.67   24.80
   0   5   3  332.77   21.60
   0   5   3  281.57   20.80
   0   5   3  324.67   19.60
   0   5   3  332.97   24.60
   0   5   3  326.87   24.80
   0   5   3  283.37   24.50
  -1  -5  -3   33.90    5.50
  -1  -5  -3   43.40    8.80
  -1  -5  -3   25.30    4.40
  -1  -5  -3   38.50    7.70
  -1  -5  -3   36.80    8.10
  -1  -5  -3   41.70    7.40
  -1  -5  -3   38.30    9.00
   1   5   3   53.49    9.40
   1   5   3   32.90    4.90
   1   5   3   41.90    8.70
   1   5   3   28.80    4.80
   1   5   3   34.50    8.50
   1   5   3   40.80    8.50
   1   5   3   37.20    5.10
  -2  -5  -3   89.89   12.80
  -2  -5  -3  113.79   12.60
  -2  -5  -3   72.19   11.90
  -2  -5  -3   88.09    8.90
  -2  -5  -3   96.59    9.60
  -2  -5  -3  100.69   11.40
  -2  -5  -3  116.39   13.60
   2   5   3   99.49   11.30
   2   5   3  111.09   14.40
   2   5   3  101.99    9.90
   2   5   3  106.09    6.80
   2   5   3  105.99   12.60
   2   5   3   97.39   11.40
   2   5   3  106.79    8.30
  -3  -5  -3  284.27   22.40
  -3  -5  -3  277.27   17.70
  -3  -5  -3  288.67   20.90
  -3  -5  -3  297.77   21.70
  -3  -5  -3  282.67   22.40
  -3  -5  -3  279.17   21.50
  -3  -5  -3  294.87   25.20
   3   5   3  288.37   22.20
   3   5   3  274.57   21.00
   3   5   3  270.57   17.70
   3   5   3  283.47   21.70
   3   5   3  302.27   21.50
   3   5   3  287.57   18.60
   3   5   3  288.17   17.10
  -4  -5  -3  104.09   12.20
  -4  -5  -3  116.19   12.10
  -4  -5  -3   98.89   16.20
  -4  -5  -3   92.69   11.80
  -4  -5  -3  102.39   11.40
  -4  -5  -3  111.39    8.60
   4   5   3  117.79   12.80
   4   5   3  118.09   12.00
   4   5   3  109.89   11.50
   4   5   3  103.89   12.10
   4   5   3  118.49    8.70
   4   5   3  129.39   10.80
   4   5   3  112.99    9.30
   4   5   3  103.89   10.90
  -5  -5  -3   29.10    6.20
  -5  -5  -3   27.80    5.90
  -5  -5  -3   31.80    4.50
  -5  -5  -3   37.70   11.50
  -5  -5  -3   25.40    4.30
  -5  -5  -3   26.20    6.70
   5   5   3   39.80    6.10
   5   5   3   42.30    6.50
   5   5   3   33.70    5.10
   5   5   3   30.60    5.20
   5   5   3   30.30    6.40
   5   5   3   14.90    5.60
  -6  -5  -3   34.00   13.50
  -6  -5  -3   35.40    6.00
  -6  -5  -3   27.50    4.70
  -6  -5  -3   32.80    5.10
  -6  -5  -3   24.20    4.30
  -6  -5  -3   34.30    5.30
  -6  -5  -3   33.90    5.30
   6   5   3   34.30    4.50
   6   5   3   33.20    5.70
   6   5   3   39.20    5.20
   6   5   3   53.69   11.00
   6   5   3   32.00    3.80
   6   5   3   30.90    6.70
  -7  -5  -3   21.10    5.00
  -7  -5  -3   23.30    6.40
  -7  -5  -3   41.40    8.70
  -7  -5  -3   23.60    4.60
  -7  -5  -3   24.80   12.80
   7   5   3   23.30    5.40
   7   5   3   28.30    5.70
   5  -6  -3  180.98   24.10
   5  -6  -3  154.68   15.50
   5  -6  -3  160.78   18.70
   5  -6  -3  163.58   20.10
   5  -6  -3  164.18   25.50
  -5   6   3  149.09   21.50
  -5   6   3  120.59   21.50
  -5   6   3  181.28   25.30
  -5   6   3  148.99   21.30
  -5   6   3  157.48   20.10
  -5   6   3  115.69   17.90
   4  -6  -3    6.70    8.50
   4  -6  -3    5.50    5.30
   4  -6  -3   10.40    7.70
   4  -6  -3  -15.00    9.40
   4  -6  -3    2.20    7.30
  -4   6   3   -3.90    6.80
  -4   6   3   -0.70    9.00
  -4   6   3   11.20    9.00
  -4   6   3   15.90    8.10
  -4   6   3   13.70    7.00
  -4   6   3   11.50    8.30
   3  -6  -3   93.39   11.70
   3  -6  -3  102.89   17.20
   3  -6  -3  102.39   10.60
   3  -6  -3  151.78   18.60
   3  -6  -3  122.79   17.20
   3  -6  -3  105.59   18.20
  -3   6   3  104.59   20.20
  -3   6   3  105.49    9.40
  -3   6   3   85.69   15.40
  -3   6   3  127.99   18.90
  -3   6   3   72.59   13.80
   2  -6  -3    2.80    6.00
   2  -6  -3    6.30    4.20
   2  -6  -3    4.10    4.30
   2  -6  -3   -2.40    6.70
   2  -6  -3    9.30    8.40
   2  -6  -3    0.20    5.60
   2  -6  -3    6.80    5.80
  -2   6   3    3.00    2.30
  -2   6   3    3.60    6.00
  -2   6   3    7.20    5.00
  -2   6   3   -6.30    5.80
  -2   6   3   -2.60    5.20
  -2   6   3    0.40    6.10
   1  -6  -3  101.79   15.60
   1  -6  -3  112.99   17.90
   1  -6  -3  114.99   12.90
   1  -6  -3  110.89   12.50
   1  -6  -3  131.39   17.80
   1  -6  -3  119.09   13.80
   1  -6  -3  130.89   18.00
  -1   6   3   94.39   15.20
  -1   6   3   99.49   15.90
  -1   6   3  110.49   12.40
  -1   6   3  122.89   14.70
  -1   6   3  108.69   17.20
   0  -6  -3  163.28   15.00
   0  -6  -3  195.58   16.80
   0  -6  -3  191.48   18.80
   0  -6  -3  186.78   19.10
   0  -6  -3  211.28   19.40
   0  -6  -3  167.68   18.00
   0  -6  -3  148.89   18.30
   0   6   3  166.98   18.80
   0   6   3  150.88   17.70
   0   6   3  189.98   12.70
   0   6   3  185.28   14.90
   0   6   3  156.38   14.20
   0   6   3  161.98   17.70
   0   6   3  188.38   18.40
  -1  -6  -3  476.65   29.50
  -1  -6  -3  451.85   31.80
  -1  -6  -3  444.06   32.90
  -1  -6  -3  427.16   27.60
  -1  -6  -3  486.75   34.80
  -1  -6  -3  481.05   34.20
  -1  -6  -3  425.16   33.40
  -1  -6  -3  450.45   34.70
   1   6   3  451.35   33.40
   1   6   3  429.06   34.10
   1   6   3  471.65   28.60
   1   6   3  465.05   28.20
   1   6   3  456.85   28.20
   1   6   3  465.45   33.30
   1   6   3  416.26   33.20
  -2  -6  -3    3.00    5.80
  -2  -6  -3   10.60    6.10
  -2  -6  -3    8.40    6.30
  -2  -6  -3    6.50    6.70
  -2  -6  -3    6.30    3.50
  -2  -6  -3    5.10    3.10
  -2  -6  -3    2.80    4.80
   2   6   3    2.70    2.40
   2   6   3    2.70    5.20
   2   6   3    6.80    2.60
   2   6   3    4.50    5.30
   2   6   3   14.60    6.60
  -3  -6  -3  326.17   20.50
  -3  -6  -3  290.57   28.50
  -3  -6  -3  362.76   26.20
  -3  -6  -3  323.27   25.70
  -3  -6  -3  304.37   26.40
  -3  -6  -3  289.17   22.20
  -3  -6  -3  306.37   24.70
   3   6   3  275.07   23.80
   3   6   3  350.26   24.80
   3   6   3  299.07   22.70
   3   6   3  326.77   20.60
   3   6   3  303.97   18.50
   3   6   3  322.97   26.30
   3   6   3  297.57   19.10
   3   6   3  299.47   24.90
  -4  -6  -3  208.38   23.20
  -4  -6  -3  209.18   19.20
  -4  -6  -3  225.18   18.90
  -4  -6  -3  182.08   14.30
  -4  -6  -3  203.98   18.40
  -4  -6  -3  223.28   21.80
   4   6   3  203.78   15.50
   4   6   3  219.98   13.90
   4   6   3  235.78   18.70
   4   6   3  186.68   18.50
   4   6   3  215.88   19.20
   4   6   3  199.18   15.10
   4   6   3  178.48   17.40
  -5  -6  -3   36.90   14.70
  -5  -6  -3   43.40    8.40
  -5  -6  -3   37.50    5.70
  -5  -6  -3   39.60    8.30
  -5  -6  -3   52.69    9.20
  -5  -6  -3   53.59    9.50
   5   6   3   37.50    6.60
   5   6   3   47.10    7.90
   5   6   3   50.79    5.90
   5   6   3   37.90    9.10
   5   6   3   50.49    8.50
   5   6   3   52.59   10.00
  -6  -6  -3    4.00    3.70
  -6  -6  -3    4.60    4.70
  -6  -6  -3    6.50    5.10
  -6  -6  -3    8.80    4.70
  -6  -6  -3  -14.00    9.90
  -6  -6  -3    1.90    5.20
  -6  -6  -3    2.60    4.40
   6   6   3    5.60    5.50
   6   6   3    3.20    2.90
   6   6   3   -0.60    3.70
   6   6   3    2.10    3.50
   6   6   3    0.50    2.40
   6   6   3    6.70    4.60
   5  -7  -3   19.00   12.40
   5  -7  -3   19.70    9.00
   5  -7  -3    8.30   13.10
   5  -7  -3   -8.50    9.50
   5  -7  -3   13.70   14.00
  -5   7   3   15.60   11.80
  -5   7   3    4.70   17.30
  -5   7   3   27.40   13.90
  -5   7   3    2.80   12.20
  -5   7   3    2.50   11.00
   4  -7  -3   33.50   14.20
   4  -7  -3   38.90    4.40
   4  -7  -3   38.70   12.40
   4  -7  -3   41.30   14.40
   4  -7  -3   48.00   12.50
   4  -7  -3   41.90    9.70
   4  -7  -3   39.60    4.20
   4  -7  -3   51.89   13.50
  -4   7   3   18.20   10.00
  -4   7   3   41.80   12.50
  -4   7   3   24.80   11.80
  -4   7   3   55.09   15.80
  -4   7   3   48.60   14.80
   3  -7  -3  134.09   13.50
   3  -7  -3  134.69   18.60
   3  -7  -3  124.19   21.70
   3  -7  -3  153.68   22.20
   3  -7  -3  128.39   18.70
   3  -7  -3  179.88   20.20
  -3   7   3  149.49   21.00
  -3   7   3  121.49   19.00
  -3   7   3  153.58   22.00
  -3   7   3  153.58   18.70
  -3   7   3  146.79   22.90
   2  -7  -3   99.39   13.90
   2  -7  -3  128.09   14.80
   2  -7  -3  111.19   17.20
   2  -7  -3  124.39   20.00
   2  -7  -3  165.28   22.60
   2  -7  -3  121.49   18.30
   2  -7  -3  140.99   16.10
  -2   7   3  117.49   18.50
  -2   7   3  121.19   19.70
  -2   7   3  133.69   20.00
  -2   7   3  128.59   19.60
   1  -7  -3    0.50    7.60
   1  -7  -3    3.90    6.40
   1  -7  -3   -5.50    6.50
   1  -7  -3   -4.30    7.50
   1  -7  -3   -4.70    5.50
   1  -7  -3    4.90    5.60
   1  -7  -3    0.40    4.90
  -1   7   3    5.60    5.10
  -1   7   3    5.90    7.80
  -1   7   3   -6.00    5.80
  -1   7   3    0.60    6.80
  -1   7   3    0.50    6.20
   0  -7  -3   18.70    8.90
   0  -7  -3   20.00    9.30
   0  -7  -3    7.70    6.80
   0  -7  -3   12.50    6.30
   0  -7  -3    7.80    6.20
   0  -7  -3   38.10   11.90
   0  -7  -3   26.10    8.40
   0   7   3   31.80    9.80
   0   7   3   22.10    6.30
   0   7   3   54.39   12.00
   0   7   3   26.40    9.80
   0   7   3   20.30    5.80
   0   7   3   43.40   10.50
  -1  -7  -3   83.29   14.80
  -1  -7  -3  101.69    9.40
  -1  -7  -3   83.09   14.90
  -1  -7  -3   95.39   15.90
  -1  -7  -3   95.19   11.30
  -1  -7  -3   91.89   15.30
   1   7   3  127.39   17.60
   1   7   3  110.39   10.50
   1   7   3  107.69   17.40
   1   7   3   96.39   15.70
   1   7   3  112.49   17.10
   1   7   3  105.99    9.90
  -2  -7  -3  112.59   15.50
  -2  -7  -3  140.89   19.80
  -2  -7  -3  103.39   10.60
  -2  -7  -3   85.39   15.40
  -2  -7  -3   73.09   14.50
  -2  -7  -3   85.69   11.20
  -2  -7  -3   82.49   15.30
  -2  -7  -3   85.39   14.00
   2   7   3  133.89   18.80
   2   7   3  101.79   15.80
   2   7   3  115.59   17.60
   2   7   3  102.99    9.00
  -3  -7  -3   46.20   12.00
  -3  -7  -3   37.50   10.10
  -3  -7  -3   44.40    7.10
  -3  -7  -3   70.29   15.70
  -3  -7  -3   40.90   10.30
  -3  -7  -3   44.00    9.90
   3   7   3   59.49   12.70
   3   7   3   44.60    5.70
   3   7   3   43.30    4.60
   3   7   3   26.00    8.50
   3   7   3   81.49   15.10
   3   7   3   57.69    6.60
   3   7   3   65.09   12.20
  -4  -7  -3   40.20    9.90
  -4  -7  -3   41.90   12.80
  -4  -7  -3   27.80    8.00
  -4  -7  -3   33.80    9.50
  -4  -7  -3   37.20   10.20
  -4  -7  -3   41.90    6.60
   4   7   3   46.90   13.70
   4   7   3   37.30    5.00
   4   7   3   28.30    8.60
   4   7   3   35.90    6.30
   4   7   3   31.90    4.50
  -5  -7  -3  154.08   23.00
  -5  -7  -3  112.59   15.80
  -5  -7  -3  119.19   11.10
  -5  -7  -3  144.89   16.80
  -5  -7  -3  105.79   15.20
  -5  -7  -3   87.19   14.40
   5   7   3  130.89   15.60
   5   7   3  125.59   16.70
   5   7   3  122.69   10.30
   5   7   3  136.39   11.80
   5   7   3  143.89   15.80
  -6  -7  -3   37.60    6.60
  -6  -7  -3   31.30    8.50
  -6  -7  -3   42.80    9.20
  -6  -7  -3   48.70    7.20
  -6  -7  -3   28.60    8.80
  -6  -7  -3   52.89   15.70
  -6  -7  -3   42.10   10.00
   6   7   3   27.10    8.40
   6   7   3   44.30    9.50
   6   7   3   34.70    5.60
   6   7   3   36.10    6.60
   3  -8  -3  132.99   20.10
   3  -8  -3  216.78   28.30
   3  -8  -3  166.38   24.20
   3  -8  -3  136.39   22.40
   3  -8  -3  152.08   16.80
   3  -8  -3  138.79   14.90
  -3   8   3  118.69   24.00
  -3   8   3  126.09   19.80
  -3   8   3  151.78   23.40
  -3   8   3  115.79   20.20
  -3   8   3  134.99   23.60
   2  -8  -3  260.97   26.90
   2  -8  -3  271.77   29.80
   2  -8  -3  316.87   30.30
   2  -8  -3  330.77   25.80
   2  -8  -3  313.17   25.70
   2  -8  -3  381.26   34.60
  -2   8   3  311.17   26.90
  -2   8   3  283.17   29.40
  -2   8   3  272.77   28.80
  -2   8   3  390.66   34.00
  -2   8   3  331.47   32.90
  -2   8   3  293.57   20.60
   1  -8  -3  258.97   27.50
   1  -8  -3  264.47   22.60
   1  -8  -3  275.07   27.00
   1  -8  -3  217.38   21.90
   1  -8  -3  214.78   25.70
   1  -8  -3  239.28   27.40
  -1   8   3  224.98   25.80
  -1   8   3  219.48   25.80
  -1   8   3  249.48   24.10
  -1   8   3  244.98   25.80
  -1   8   3  213.48   25.90
   0  -8  -3   21.10   11.60
   0  -8  -3   26.20   12.00
   0  -8  -3   20.50   10.60
   0  -8  -3   33.80   11.30
   0  -8  -3   21.50   11.20
   0  -8  -3   26.70    8.60
   0  -8  -3   27.90    9.00
   0   8   3   15.90   10.80
   0   8   3   22.80   11.10
   0   8   3   34.80    7.70
   0   8   3   18.00    7.10
   0   8   3   27.70   10.80
   0   8   3   21.10   11.40
  -1  -8  -3  210.78   23.80
  -1  -8  -3  186.28   22.50
  -1  -8  -3  223.28   24.20
  -1  -8  -3  169.08   21.30
  -1  -8  -3  215.48   24.60
  -1  -8  -3  157.78   17.70
   1   8   3  175.48   23.40
   1   8   3  251.57   24.70
   1   8   3  201.18   33.80
   1   8   3  215.48   16.90
   1   8   3  222.68   24.30
   1   8   3  214.88   16.30
  -2  -8  -3  404.36   28.50
  -2  -8  -3  408.16   33.50
  -2  -8  -3  306.17   30.90
  -2  -8  -3  376.66   32.90
  -2  -8  -3  308.77   30.70
  -2  -8  -3  413.66   35.60
  -2  -8  -3  392.86   34.80
  -2  -8  -3  315.67   25.80
   2   8   3  393.16   33.90
   2   8   3  363.16   23.50
   2   8   3  364.86   31.70
   2   8   3  414.56   33.40
  -3  -8  -3   89.49   16.50
  -3  -8  -3  105.79   12.70
  -3  -8  -3  129.89   21.30
  -3  -8  -3  151.08   21.60
  -3  -8  -3   97.09   17.00
  -3  -8  -3   91.39   15.90
   3   8   3  144.89   11.80
   3   8   3  159.78   20.30
   3   8   3   91.09   17.60
   3   8   3   88.49   15.40
   3   8   3  151.68   18.20
   3   8   3  124.29   10.00
   3   8   3  126.29    9.20
  -4  -8  -3   30.00    9.80
  -4  -8  -3   14.10    9.00
  -4  -8  -3   18.10    9.90
  -4  -8  -3   32.00   10.70
  -4  -8  -3   15.50    6.10
  -4  -8  -3   30.90   13.70
   4   8   3   26.00   10.60
   4   8   3   21.40    5.10
   4   8   3   17.40    3.50
   4   8   3   10.30    9.10
   4   8   3   11.30    9.80
  -5  -8  -3  159.88   14.70
  -5  -8  -3  164.28   20.70
  -5  -8  -3  170.98   20.50
  -5  -8  -3  203.58   22.10
   5   8   3  165.48   19.70
   5   8   3  197.68   15.40
   5   8   3  193.18   21.60
   5   8   3  174.28   13.50
   5   8   3  157.88   19.90
   2  -9  -3  226.58   29.70
   2  -9  -3  135.69   24.50
   2  -9  -3  171.08   20.40
   2  -9  -3  240.88   32.40
   2  -9  -3  195.28   26.00
   2  -9  -3  146.29   20.80
   2  -9  -3  192.78   21.10
  -2   9   3  210.18   30.00
  -2   9   3  114.39   22.10
  -2   9   3  209.58   31.20
  -2   9   3  178.98   23.10
  -2   9   3  164.48   25.70
   1  -9  -3  146.09   23.90
   1  -9  -3  103.39   20.20
   1  -9  -3   63.49   15.10
   1  -9  -3  105.19   16.10
   1  -9  -3  131.39   23.10
   1  -9  -3   86.59   19.20
   1  -9  -3  102.19   17.60
  -1   9   3  145.69   16.60
  -1   9   3   91.69   20.10
  -1   9   3  125.79   22.90
  -1   9   3   84.49   18.70
  -1   9   3  116.49   22.60
   0  -9  -3   77.89   18.50
   0  -9  -3  101.79   17.70
   0  -9  -3   81.49   16.80
   0  -9  -3   87.99   17.90
   0  -9  -3   72.89   13.40
   0   9   3   86.69   19.00
   0   9   3  100.19   13.70
   0   9   3   60.29   18.10
   0   9   3   84.89   12.80
   0   9   3   74.19   17.50
   0   9   3  106.89   19.40
  -1  -9  -3   17.50   11.90
  -1  -9  -3   66.89   16.00
  -1  -9  -3   35.10   13.40
  -1  -9  -3   59.89   20.10
  -1  -9  -3   57.69   17.70
  -1  -9  -3   50.69   14.70
  -1  -9  -3   53.99   11.30
   1   9   3   42.20    8.30
   1   9   3   49.60   14.90
   1   9   3   39.30   14.00
   1   9   3   36.50   14.90
   1   9   3   57.39    9.20
  -2  -9  -3   76.59   17.70
  -2  -9  -3   74.09   11.50
  -2  -9  -3   66.59   16.00
  -2  -9  -3   57.39   15.50
  -2  -9  -3   70.29   17.60
  -2  -9  -3   90.09   18.00
  -2  -9  -3   90.09   16.50
   2   9   3   92.59   16.70
   2   9   3   82.99    9.80
   2   9   3  116.49   19.60
   2   9   3   70.89   18.00
  -3  -9  -3  135.59   17.00
  -3  -9  -3  154.38   25.80
  -3  -9  -3  138.69   23.00
  -3  -9  -3  218.08   26.10
  -3  -9  -3  139.09   22.70
  -3  -9  -3  225.48   26.10
  -3  -9  -3  142.99   22.30
   3   9   3  186.28   15.00
   3   9   3  171.98   12.80
   3   9   3  182.88   12.40
   3   9   3  199.98   23.30
   3   9   3  140.99   20.80
   3   9   3  202.88   26.20
   1   9  -4    9.50    3.50
   1   9  -4   13.90    5.30
   1   9  -4   -4.70   15.80
   1   9  -4   26.10   13.50
   1   9  -4    2.30   16.20
   1   9  -4   -1.50   17.40
   1   9  -4   12.80   11.10
  -1  -9   4   -0.80   11.40
  -1  -9   4   21.40   11.30
  -1  -9   4    3.20   11.70
  -1  -9   4  -14.20   18.80
  -1  -9   4   20.10   16.40
  -1  -9   4    9.60   14.90
   0   9  -4    3.70    2.70
   0   9  -4  -15.50   13.10
   0   9  -4   12.50   17.20
   0   9  -4    6.80    6.50
   0   9  -4   -5.90   11.30
   0   9  -4    1.10   12.40
   0  -9   4    5.30   15.80
   0  -9   4  -10.30   12.00
   0  -9   4    4.30   13.70
   0  -9   4    6.00   10.60
   0  -9   4    2.40   14.90
   0  -9   4   -8.00    8.40
  -1   9  -4    2.20   13.30
   4   8  -4   61.09   16.50
   4   8  -4   50.69   11.50
   4   8  -4   36.60   19.10
   4   8  -4   58.59   15.90
   4   8  -4   26.50   11.00
  -4  -8   4   63.99   15.00
  -4  -8   4   79.39   13.80
  -4  -8   4   43.50   16.80
  -4  -8   4   66.89   19.20
   3   8  -4   35.70   12.40
   3   8  -4   54.69   11.10
   3   8  -4   29.60    5.30
   3   8  -4   13.70   15.60
  -3  -8   4   47.60   14.30
  -3  -8   4   45.40   15.50
  -3  -8   4   43.20   11.20
  -3  -8   4   41.00   11.70
  -3  -8   4   24.80   15.20
  -3  -8   4   34.10   10.60
   2   8  -4   22.20    3.40
   2   8  -4   14.60   12.70
   2   8  -4   16.20    9.30
   2   8  -4   26.30    4.70
   2   8  -4   23.10   14.00
   2   8  -4   25.60   13.10
   2   8  -4   38.30   12.50
  -2  -8   4   21.10    9.80
  -2  -8   4   19.20   13.00
  -2  -8   4   20.90   12.10
  -2  -8   4   15.70    9.80
  -2  -8   4   24.50    9.10
  -2  -8   4   19.00    9.50
   1   8  -4   38.40   14.50
   1   8  -4   57.39    7.90
   1   8  -4   27.60   13.30
   1   8  -4   75.19   13.80
   1   8  -4   88.19   14.60
   1   8  -4   71.29    6.90
   1   8  -4   67.39   17.20
  -1  -8   4   56.29   15.90
  -1  -8   4   51.59   14.50
  -1  -8   4   83.69   15.50
  -1  -8   4   34.10   11.60
  -1  -8   4   86.89   15.50
  -1  -8   4   64.39   12.50
   0   8  -4  108.79    9.10
   0   8  -4  126.39   20.60
   0   8  -4  102.19   13.80
   0   8  -4   95.29   16.60
   0   8  -4  126.19   19.50
   0   8  -4  112.79   21.00
   0   8  -4  107.89   19.50
   0   8  -4  102.29   12.30
   0  -8   4  119.09   17.70
   0  -8   4   92.99   11.70
   0  -8   4   90.29   20.40
   0  -8   4  114.59   18.30
   0  -8   4   95.39   17.00
   0  -8   4   74.39   17.80
   0  -8   4   99.39   15.40
  -1   8  -4    9.30   13.30
  -1   8  -4   11.60    9.90
  -1   8  -4   -6.00    5.80
  -1   8  -4   -3.20    6.50
  -1   8  -4   -2.30    9.30
  -1   8  -4  -12.50    9.30
  -1   8  -4    3.40   11.80
   1  -8   4    8.10    9.20
   1  -8   4   -6.10    7.30
   1  -8   4  -12.20   11.50
   1  -8   4    6.90   10.30
   1  -8   4    6.40   10.60
   1  -8   4    2.80    5.90
   1  -8   4  -16.50   11.90
  -2   8  -4   31.80   16.80
  -2   8  -4   78.49   14.50
  -2   8  -4  100.69   17.00
  -2   8  -4   87.59   16.70
  -2   8  -4   86.79   15.90
  -2   8  -4   59.89   12.90
   2  -8   4   77.99   15.80
   2  -8   4   47.80   17.00
   2  -8   4   97.89   17.50
   2  -8   4   70.39   18.20
   2  -8   4   78.09   16.20
   2  -8   4   78.09   13.10
   2  -8   4   62.29    9.10
   2  -8   4   68.49    8.30
  -3   8  -4   76.69   15.30
  -3   8  -4   96.99   16.00
  -3   8  -4   58.59   16.30
  -3   8  -4   36.80   16.50
  -3   8  -4   75.39   14.80
   3  -8   4   50.99    8.40
   3  -8   4   62.69    5.10
   3  -8   4   70.89   15.70
   3  -8   4   81.39   18.30
   3  -8   4   63.89   11.90
   3  -8   4   50.49   16.30
   3  -8   4   52.19    5.70
   3  -8   4   43.60   15.90
   3  -8   4   41.70   20.10
   5   7  -4   65.29    8.00
   5   7  -4   60.79   17.90
   5   7  -4   95.59   18.50
   5   7  -4   75.99    8.50
   5   7  -4   77.09   11.10
   5   7  -4   76.29   17.10
  -5  -7   4   69.59   15.80
  -5  -7   4   76.09   11.30
  -5  -7   4   90.29   15.30
  -5  -7   4   73.99   16.80
  -5  -7   4   82.49   14.00
  -5  -7   4   66.39   10.50
  -5  -7   4   67.59   16.40
   4   7  -4  316.77   25.20
   4   7  -4  330.87   29.90
   4   7  -4  332.37   21.70
   4   7  -4  326.47   34.90
   4   7  -4  339.37   26.40
   4   7  -4  309.37   30.90
  -4  -7   4  378.56   32.20
  -4  -7   4  288.57   29.60
  -4  -7   4  296.37   26.60
  -4  -7   4  370.56   27.40
  -4  -7   4  321.77   25.80
  -4  -7   4  300.07   30.20
   3   7  -4  137.79   19.40
   3   7  -4  107.39   15.80
   3   7  -4  115.39    9.80
   3   7  -4  124.49   14.20
   3   7  -4  115.19   19.30
   3   7  -4  147.19   22.90
  -3  -7   4  138.49   16.80
  -3  -7   4   82.39   17.10
  -3  -7   4  136.59   15.10
  -3  -7   4  140.39   20.20
  -3  -7   4   91.29   18.60
  -3  -7   4   99.59   15.40
   2   7  -4   12.70   10.10
   2   7  -4    7.60    5.70
   2   7  -4    0.60    1.70
   2   7  -4    4.70    2.00
   2   7  -4   -1.80    9.30
   2   7  -4    6.60    7.20
  -2  -7   4    7.60    7.00
  -2  -7   4    8.80    8.70
  -2  -7   4   12.70    7.80
  -2  -7   4   14.50    9.50
  -2  -7   4   -1.20    6.30
  -2  -7   4    0.60    6.40
   1   7  -4  236.88   17.10
   1   7  -4  237.18   26.00
   1   7  -4  253.97   23.20
   1   7  -4  225.38   25.90
   1   7  -4  256.87   26.90
   1   7  -4  256.77   24.00
   1   7  -4  262.67   16.70
  -1  -7   4  283.67   20.50
  -1  -7   4  195.18   25.00
  -1  -7   4  231.58   23.10
  -1  -7   4  285.77   24.70
  -1  -7   4  233.98   25.90
  -1  -7   4  290.17   23.60
   0   7  -4  204.08   17.50
   0   7  -4  202.08   16.80
   0   7  -4  225.68   24.70
   0   7  -4  177.18   22.00
   0   7  -4  221.28   31.40
   0   7  -4  211.28   13.80
   0   7  -4  213.68   21.00
   0  -7   4  186.58   21.10
   0  -7   4  220.28   24.50
   0  -7   4  149.39   23.50
   0  -7   4  210.88   20.60
   0  -7   4  176.78   18.40
   0  -7   4  225.68   22.20
  -1   7  -4  275.97   22.40
  -1   7  -4  282.67   26.50
  -1   7  -4  307.47   26.50
  -1   7  -4  232.68   27.50
  -1   7  -4  297.07   29.20
  -1   7  -4  297.37   23.30
  -1   7  -4  249.58   24.90
   1  -7   4  276.67   26.20
   1  -7   4  284.17   22.10
   1  -7   4  230.08   29.90
   1  -7   4  272.07   28.20
   1  -7   4  301.67   26.20
   1  -7   4  258.87   25.40
  -2   7  -4   18.20    8.40
  -2   7  -4   25.50   10.00
  -2   7  -4    0.10   10.20
  -2   7  -4   13.30    7.30
  -2   7  -4   26.70   11.70
  -2   7  -4    8.80    6.70
   2  -7   4   17.40   10.40
   2  -7   4   23.20    8.40
   2  -7   4    6.50   10.40
   2  -7   4   20.20    5.50
   2  -7   4   11.90    8.70
   2  -7   4   15.60   10.50
  -3   7  -4  207.48   21.90
  -3   7  -4  150.18   17.50
  -3   7  -4  169.08   21.60
  -3   7  -4  199.08   22.30
  -3   7  -4  155.28   23.30
  -3   7  -4  128.09   22.90
  -3   7  -4  169.18   19.00
   3  -7   4  217.18   24.40
   3  -7   4  191.08   17.10
   3  -7   4  161.38   22.60
   3  -7   4  174.68   25.80
   3  -7   4  177.38   21.70
   3  -7   4  186.98   14.40
   3  -7   4  185.18   22.20
  -4   7  -4  300.67   27.60
  -4   7  -4  273.97   28.50
  -4   7  -4  318.17   28.30
  -4   7  -4  259.67   27.30
  -4   7  -4  245.08   29.20
   4  -7   4  254.87   32.00
   4  -7   4  330.07   29.50
   4  -7   4  253.87   21.70
   4  -7   4  362.46   50.09
   4  -7   4  286.27   27.30
   4  -7   4  280.57   34.60
   6   6  -4    3.60    9.40
   6   6  -4    9.20   15.50
   6   6  -4    6.00    3.70
   6   6  -4    4.90    4.70
   6   6  -4    0.10   11.60
   6   6  -4   12.30    5.80
   6   6  -4   11.50    3.50
  -6  -6   4    3.40    4.90
  -6  -6   4    7.90   10.20
  -6  -6   4    5.80    4.60
  -6  -6   4   -2.30   10.50
  -6  -6   4    1.40    8.60
  -6  -6   4   19.30   12.10
  -6  -6   4    6.20    7.40
   5   6  -4   21.50    5.00
   5   6  -4   29.20    5.60
   5   6  -4   16.70    5.20
   5   6  -4   12.30    6.10
   5   6  -4   16.30    9.60
   5   6  -4   23.70   11.10
   5   6  -4    3.30   12.70
  -5  -6   4   18.20   11.00
  -5  -6   4   12.00    8.00
  -5  -6   4   26.90    8.00
  -5  -6   4   34.90    7.20
  -5  -6   4   30.30    7.00
  -5  -6   4   33.20   12.00
  -5  -6   4   13.60    9.30
   4   6  -4   19.60    5.90
   4   6  -4   21.60    4.40
   4   6  -4   22.00    6.60
  -4  -6   4   19.90    6.10
  -4  -6   4   35.00    7.40
  -4  -6   4   12.70    7.80
  -4  -6   4   10.60    8.70
  -4  -6   4   12.40    7.40
  -4  -6   4   28.60    9.90
   3   6  -4   25.20    9.20
   3   6  -4   50.69    9.30
   3   6  -4   28.40    6.70
   3   6  -4   41.90   10.60
  -3  -6   4   29.90    9.40
  -3  -6   4   37.10    7.60
  -3  -6   4   34.40    8.00
  -3  -6   4   40.40    8.70
  -3  -6   4   17.80    9.80
  -3  -6   4   31.00   10.30
   2   6  -4  131.59   15.00
   2   6  -4  125.89    9.60
   2   6  -4  110.19   13.60
   2   6  -4  127.89    8.60
   2   6  -4  142.59   20.00
   2   6  -4  133.79   19.00
  -2  -6   4  131.49   14.60
  -2  -6   4  114.69   17.60
  -2  -6   4  132.39   14.50
  -2  -6   4   93.59   16.80
  -2  -6   4  122.59   14.40
   1   6  -4   31.80    7.90
   1   6  -4   41.20    9.20
   1   6  -4   40.40    5.60
   1   6  -4   37.20    4.40
   1   6  -4   29.10   10.00
   1   6  -4   32.70    9.40
  -1  -6   4   52.39   11.80
  -1  -6   4   25.00    9.20
  -1  -6   4   30.00    8.00
  -1  -6   4   23.00    7.60
  -1  -6   4   46.00    9.30
   0   6  -4  118.29   11.50
   0   6  -4  120.89   12.20
   0   6  -4  116.59   14.40
   0   6  -4  135.09    9.00
   0   6  -4  111.09   19.10
   0   6  -4  130.09   18.20
   0   6  -4  131.29   15.50
   0   6  -4  112.59   16.30
   0  -6   4  130.49   13.40
   0  -6   4  100.19   16.90
   0  -6   4  114.59   17.80
   0  -6   4  128.49   14.80
   0  -6   4  113.09   16.30
   0  -6   4   88.69   14.10
  -1   6  -4  321.67   25.60
  -1   6  -4  254.87   25.40
  -1   6  -4  303.77   25.70
  -1   6  -4  250.87   25.80
  -1   6  -4  289.67   24.40
  -1   6  -4  316.47   23.20
  -1   6  -4  316.47   23.10
   1  -6   4  276.77   24.00
   1  -6   4  301.17   27.20
   1  -6   4  325.77   26.00
   1  -6   4  284.17   21.60
   1  -6   4  249.68   26.10
  -2   6  -4  183.08   18.70
  -2   6  -4  220.38   19.80
  -2   6  -4  231.18   21.50
  -2   6  -4  205.28   23.30
  -2   6  -4  230.38   23.40
  -2   6  -4  192.08   21.00
  -2   6  -4  220.88   20.40
   2  -6   4  262.57   22.40
   2  -6   4  245.68   24.00
   2  -6   4  238.08   18.90
   2  -6   4  223.18   21.40
   2  -6   4  229.48   16.80
   2  -6   4  216.38   22.10
  -3   6  -4   57.79   11.60
  -3   6  -4   47.20   12.20
  -3   6  -4   25.30   10.20
  -3   6  -4   32.90    9.60
  -3   6  -4   25.90    7.50
  -3   6  -4   37.70    9.30
  -3   6  -4   32.60   10.00
   3  -6   4   35.90    9.90
   3  -6   4   33.30    6.40
   3  -6   4   30.90    5.20
   3  -6   4   32.40    9.20
   3  -6   4   45.50   13.20
  -4   6  -4  128.19   17.90
  -4   6  -4  156.98   18.40
  -4   6  -4  133.69   13.50
  -4   6  -4  195.68   20.10
  -4   6  -4   99.09   17.60
  -4   6  -4  137.19   22.20
   4  -6   4  165.58   19.30
   4  -6   4  137.89   10.30
   4  -6   4  152.58   13.20
   4  -6   4  163.98   18.20
   4  -6   4  172.28   21.00
   4  -6   4  172.68   20.50
  -5   6  -4  171.88   24.90
  -5   6  -4  232.08   22.20
  -5   6  -4  214.18   22.90
  -5   6  -4  200.98   25.30
  -5   6  -4  166.78   24.00
  -5   6  -4  216.18   23.00
   5  -6   4  201.38   24.50
   5  -6   4  220.78   25.20
   5  -6   4  193.38   21.50
   5  -6   4  213.88   13.60
   5  -6   4  215.18   24.60
   5  -6   4  205.98   15.90
   5  -6   4  197.68   22.90
   6   5  -4  457.55   28.40
   6   5  -4  461.65   28.40
   6   5  -4  398.36   39.10
   6   5  -4  434.66   33.10
   6   5  -4  462.65   28.70
   6   5  -4  442.26   29.80
  -6  -5   4  454.95   32.10
  -6  -5   4  445.96   35.80
  -6  -5   4  465.35   28.40
  -6  -5   4  459.15   28.50
  -6  -5   4  361.66   32.50
   5   5  -4   15.40    8.30
   5   5  -4   10.40    3.90
   5   5  -4   20.80    7.80
   5   5  -4    9.70    3.30
   5   5  -4   18.20    4.50
   5   5  -4   19.20    5.30
  -5  -5   4   13.10    8.00
  -5  -5   4   11.50    4.50
  -5  -5   4   12.20    7.70
  -5  -5   4   13.10    8.20
  -5  -5   4   33.90    7.80
  -5  -5   4   21.70    5.10
   4   5  -4  102.29    8.10
   4   5  -4   76.69    8.90
   4   5  -4   68.79   11.60
   4   5  -4   85.89    8.60
   4   5  -4   66.59   13.50
  -4  -5   4   64.79   12.40
  -4  -5   4  101.19   13.30
  -4  -5   4   84.39    9.90
  -4  -5   4   90.69   10.70
  -4  -5   4   73.89    9.20
  -4  -5   4   55.19   11.10
  -4  -5   4   87.49   14.40
   3   5  -4    6.10    6.20
   3   5  -4    6.90    2.10
   3   5  -4   14.90    6.80
   3   5  -4    5.30    5.90
   3   5  -4    7.80    4.30
   3   5  -4    5.60    4.00
  -3  -5   4    2.80    3.40
  -3  -5   4    1.20    3.20
  -3  -5   4   10.20    5.80
  -3  -5   4    1.70    4.90
  -3  -5   4   10.20    6.40
  -3  -5   4    8.10    4.80
   2   5  -4   79.89   13.70
   2   5  -4   85.29    9.90
   2   5  -4   47.00    8.50
   2   5  -4   71.19   12.60
   2   5  -4   67.59    5.40
   2   5  -4   59.69   11.00
   2   5  -4   68.09    6.00
  -2  -5   4   77.39   11.00
  -2  -5   4   74.29    9.50
  -2  -5   4   67.69   12.10
  -2  -5   4   75.79   11.90
  -2  -5   4   50.69    8.90
   1   5  -4  524.65   28.10
   1   5  -4  454.55   35.10
   1   5  -4  454.35   28.30
   1   5  -4  475.85   34.90
   1   5  -4  455.05   34.90
   1   5  -4  498.15   33.00
   1   5  -4  517.45   33.70
  -1  -5   4  480.45   32.90
  -1  -5   4  488.75   33.30
  -1  -5   4  508.95   36.00
  -1  -5   4  504.15   33.60
  -1  -5   4  486.05   33.00
  -1  -5   4  466.65   34.60
   0   5  -4  114.99   10.50
   0   5  -4  104.69   15.70
   0   5  -4  117.89   14.90
   0   5  -4  124.49   13.50
   0   5  -4  107.49   13.30
   0   5  -4  126.99    8.30
   0   5  -4  130.59   13.30
   0   5  -4  111.89   11.10
   0  -5   4  127.69   12.20
   0  -5   4  122.29   14.80
   0  -5   4  111.69   12.90
   0  -5   4  105.19   12.60
   0  -5   4  105.09   13.20
   0  -5   4  124.69   13.40
  -1   5  -4  488.65   35.90
  -1   5  -4  538.35   34.40
  -1   5  -4  550.04   38.40
  -1   5  -4  559.34   36.50
  -1   5  -4  497.95   33.90
  -1   5  -4  547.15   38.50
  -1   5  -4  546.05   36.00
   1  -5   4  525.15   37.80
   1  -5   4  509.75   36.10
   1  -5   4  561.84   39.10
   1  -5   4  473.95   35.10
   1  -5   4  535.45   33.30
   1  -5   4  545.85   36.70
  -2   5  -4  429.86   33.20
  -2   5  -4  453.85   30.60
  -2   5  -4  466.75   32.20
  -2   5  -4  460.25   34.10
  -2   5  -4  505.25   32.40
  -2   5  -4  419.46   29.80
  -2   5  -4  441.16   31.40
   2  -5   4  424.16   30.90
   2  -5   4  390.26   32.50
   2  -5   4  427.06   27.00
   2  -5   4  426.26   31.70
   2  -5   4  403.06   32.80
   2  -5   4  431.56   31.80
   2  -5   4  412.26   28.10
  -3   5  -4    5.60    3.60
  -3   5  -4    6.00    5.00
  -3   5  -4    6.50    5.60
  -3   5  -4    4.30    6.20
  -3   5  -4   17.10    7.00
  -3   5  -4    8.50    5.50
  -3   5  -4   14.80    7.90
   3  -5   4    6.20    6.50
   3  -5   4    1.50    5.00
   3  -5   4    7.30    3.50
   3  -5   4    7.50    5.80
   3  -5   4   10.70    6.80
   3  -5   4    3.30    2.50
   3  -5   4   12.70    6.80
  -4   5  -4   57.39    7.90
  -4   5  -4   55.69   12.10
  -4   5  -4   94.09   14.00
  -4   5  -4   74.59   11.70
  -4   5  -4   48.10   12.60
  -4   5  -4   79.89   14.30
  -4   5  -4   86.19   13.00
   4  -5   4   72.59    6.70
   4  -5   4   56.29   11.40
   4  -5   4   69.09    7.90
   4  -5   4   68.09   12.50
   4  -5   4   87.39   12.80
   4  -5   4   88.49   14.90
   4  -5   4   87.19   15.40
  -5   5  -4   93.89   16.50
  -5   5  -4  107.19   16.60
  -5   5  -4  103.99   15.40
  -5   5  -4  107.59   14.70
  -5   5  -4   83.29    8.00
   5  -5   4  117.59   14.30
   5  -5   4  112.19    9.70
   5  -5   4   95.29    8.70
   5  -5   4  119.59   16.80
   5  -5   4  106.09   16.70
  -6   5  -4   93.69   18.30
  -6   5  -4  103.39   17.60
  -6   5  -4  123.19   14.80
  -6   5  -4  126.69   15.30
  -6   5  -4   98.09   18.20
   6  -5   4  109.09    9.80
   6  -5   4  128.39   15.50
   6  -5   4   89.49   16.90
   6  -5   4   97.09   15.90
   6  -5   4  113.59   15.90
   6  -5   4  118.19   10.10
   7   4  -4   -7.00    6.10
   7   4  -4   -0.60    5.40
   7   4  -4   -1.50    3.80
   7   4  -4    2.30    3.40
   7   4  -4   -9.10   12.60
   7   4  -4   -0.10    8.20
   7   4  -4    1.20    2.60
  -7  -4   4   -1.00    4.90
  -7  -4   4   -1.10    3.90
  -7  -4   4   -5.70    5.90
  -7  -4   4    0.00    1.90
  -7  -4   4   -1.20    1.60
  -7  -4   4    3.10    6.90
  -7  -4   4   20.30    8.80
  -7  -4   4  -13.60    7.70
   6   4  -4   12.30    6.00
   6   4  -4   -1.20    2.60
   6   4  -4    5.60    4.30
   6   4  -4    5.60    3.70
   6   4  -4    4.20    2.60
   6   4  -4   -4.60    6.90
  -6  -4   4    5.20    4.90
  -6  -4   4    4.60    3.80
  -6  -4   4    0.30    6.80
  -6  -4   4   11.30    3.90
  -6  -4   4    3.50    7.40
  -6  -4   4    5.90    6.00
   5   4  -4  121.69   10.90
   5   4  -4  134.49   10.50
   5   4  -4  132.99   10.90
   5   4  -4  110.99   13.80
   5   4  -4  124.19   19.60
   5   4  -4  100.19   13.60
   5   4  -4  129.89   11.50
  -5  -4   4  133.89   17.90
  -5  -4   4  102.09   13.50
  -5  -4   4  137.39   11.00
  -5  -4   4  119.89   12.90
  -5  -4   4  142.09   11.10
  -5  -4   4  145.69   15.10
   4   4  -4  153.98   16.20
   4   4  -4  151.28   15.70
   4   4  -4  155.48   12.60
   4   4  -4  166.38   13.10
   4   4  -4  183.18   13.80
   4   4  -4  163.18   19.40
   4   4  -4  167.28   11.90
  -4  -4   4  156.18   16.10
  -4  -4   4  172.78   13.00
  -4  -4   4  155.98   15.60
  -4  -4   4  180.08   17.60
  -4  -4   4  171.38   14.40
  -4  -4   4  160.08   12.60
   3   4  -4  101.79   12.30
   3   4  -4   99.79   12.10
   3   4  -4  111.99   16.00
   3   4  -4  101.79    9.70
   3   4  -4  106.99    8.30
   3   4  -4   95.89    9.90
  -3  -4   4   98.99   12.10
  -3  -4   4  115.49    8.80
  -3  -4   4  123.69   10.60
  -3  -4   4  106.19    7.20
  -3  -4   4   90.89   10.70
  -3  -4   4  106.19   10.10
  -3  -4   4  102.99   12.00
  -3  -4   4  124.99   11.40
  -3  -4   4   95.49   12.40
   2   4  -4  324.87   25.20
   2   4  -4  298.57   17.70
   2   4  -4  280.27   22.50
   2   4  -4  283.47   20.40
   2   4  -4  298.17   20.90
   2   4  -4  273.77   17.10
   2   4  -4  291.07   23.40
  -2  -4   4  306.87   21.40
  -2  -4   4  318.47   23.10
  -2  -4   4  276.17   22.50
  -2  -4   4  300.27   22.90
  -2  -4   4  303.67   20.90
  -2  -4   4  271.47   20.50
   1   4  -4  518.05   31.40
   1   4  -4  433.56   32.00
   1   4  -4  501.75   26.70
   1   4  -4  475.65   33.00
   1   4  -4  469.85   30.40
   1   4  -4  465.65   32.90
   1   4  -4  470.55   27.10
  -1  -4   4  501.75   31.00
  -1  -4   4  479.65   31.20
  -1  -4   4  434.86   32.30
  -1  -4   4  463.85   30.50
  -1  -4   4  412.26   31.70
  -1  -4   4  467.15   30.80
   0   4  -4   -0.50    4.20
   0   4  -4    6.90    3.50
   0   4  -4    0.30    2.40
   0   4  -4    4.50    4.30
   0   4  -4    0.60    2.10
   0   4  -4    4.30    3.50
   0   4  -4    4.00    3.60
   0   4  -4    3.00    1.20
   0  -4   4   -1.60    2.90
   0  -4   4    2.50    4.10
   0  -4   4    2.20    2.80
   0  -4   4   -1.70    2.90
   0  -4   4    0.90    4.60
   0  -4   4    3.90    3.00
  -1   4  -4  499.15   30.10
  -1   4  -4  464.35   30.70
  -1   4  -4  453.95   32.40
  -1   4  -4  438.66   29.60
  -1   4  -4  469.75   31.40
  -1   4  -4  463.65   32.90
  -1   4  -4  444.76   30.60
   1  -4   4  470.35   31.30
   1  -4   4  442.56   32.70
   1  -4   4  483.85   28.90
   1  -4   4  481.95   31.10
   1  -4   4  425.56   31.80
   1  -4   4  452.85   31.10
  -2   4  -4  549.95   34.20
  -2   4  -4  544.65   33.40
  -2   4  -4  521.45   36.20
  -2   4  -4  575.54   35.10
  -2   4  -4  546.55   35.00
  -2   4  -4  485.25   36.00
  -2   4  -4  555.94   35.20
   2  -4   4  490.65   36.10
   2  -4   4  498.45   35.80
   2  -4   4  504.35   34.50
   2  -4   4  528.25   31.50
   2  -4   4  498.55   30.80
   2  -4   4  511.35   34.10
   2  -4   4  486.15   34.90
  -3   4  -4    3.80    3.10
  -3   4  -4    7.30    4.90
  -3   4  -4   -1.10    5.20
  -3   4  -4    5.00    5.40
  -3   4  -4    2.30    3.80
  -3   4  -4    2.00    3.40
  -3   4  -4    0.80    3.50
   3  -4   4   -0.70    4.30
   3  -4   4    1.50    3.80
   3  -4   4    2.40    4.20
   3  -4   4    1.00    2.30
   3  -4   4    4.40    5.10
   3  -4   4    1.10    4.60
  -4   4  -4  123.49   10.20
  -4   4  -4  143.69   14.20
  -4   4  -4   98.89   12.30
  -4   4  -4   96.59   14.50
  -4   4  -4  122.09   17.30
  -4   4  -4  124.59   14.10
   4  -4   4  113.09    9.20
   4  -4   4  102.59   11.80
   4  -4   4  115.39    8.80
   4  -4   4   98.79   14.80
   4  -4   4  103.79   15.40
   4  -4   4   89.69   13.80
   4  -4   4  102.39   12.90
  -5   4  -4  223.68   21.50
  -5   4  -4  214.28   14.40
  -5   4  -4  218.88   22.90
  -5   4  -4  201.88   14.10
  -5   4  -4  226.78   19.20
  -5   4  -4  250.77   21.70
  -5   4  -4  250.67   19.60
   5  -4   4  244.78   16.30
   5  -4   4  225.88   20.80
   5  -4   4  207.58   19.20
   5  -4   4  206.58   24.50
   5  -4   4  183.98   21.10
   5  -4   4  243.48   14.80
  -6   4  -4   54.59   11.80
  -6   4  -4   89.79   12.40
  -6   4  -4   82.09   11.90
  -6   4  -4   56.99   11.60
  -6   4  -4   96.19   17.00
  -6   4  -4   62.99    7.30
  -6   4  -4   81.79   14.90
   6  -4   4   68.59   13.60
   6  -4   4   74.79    8.40
   6  -4   4   81.89    7.20
   6  -4   4   89.19   10.90
   6  -4   4   52.49   10.10
   6  -4   4   68.19   13.80
  -7   4  -4   36.10    8.20
  -7   4  -4   34.30   13.20
  -7   4  -4   27.30    9.20
  -7   4  -4   50.59    9.60
  -7   4  -4   27.20   12.30
  -7   4  -4   26.10   10.30
   7  -4   4   28.40    8.90
   7  -4   4   29.00    6.10
   7  -4   4   29.00   10.70
   7  -4   4   35.80    6.00
   7  -4   4   24.90   18.10
   7  -4   4   41.80    8.70
   7  -4   4   35.50    7.30
   7   3  -4   46.10    9.00
   7   3  -4   49.80    8.10
   7   3  -4   49.99    7.80
   7   3  -4   52.79    6.90
   7   3  -4   52.99    8.60
  -7  -3   4   53.29    9.00
  -7  -3   4   43.00    9.40
  -7  -3   4   47.60    7.40
  -7  -3   4   42.70    9.00
  -7  -3   4   44.70    8.90
  -7  -3   4   40.70    6.00
  -7  -3   4   53.19    7.30
  -7  -3   4   65.79   12.50
   6   3  -4   22.70   10.40
   6   3  -4   40.20   10.80
   6   3  -4   22.20    5.20
   6   3  -4   27.80    6.20
   6   3  -4   20.30    4.60
  -6  -3   4   23.10    4.50
  -6  -3   4   28.30    6.40
  -6  -3   4   27.30    5.00
  -6  -3   4   27.20    5.60
  -6  -3   4   23.80    7.90
  -6  -3   4   27.90    6.90
  -6  -3   4   31.80    7.70
   5   3  -4  137.39   13.10
   5   3  -4  148.99   12.20
   5   3  -4  157.68   11.10
   5   3  -4  126.09   10.90
   5   3  -4  150.18   11.60
   5   3  -4  110.49   13.40
  -5  -3   4  160.08   15.30
  -5  -3   4  115.89   12.80
  -5  -3   4  157.48   11.40
  -5  -3   4  124.69    9.60
  -5  -3   4  141.39   13.10
  -5  -3   4  162.78   14.70
   4   3  -4  541.55   32.40
   4   3  -4  570.04   33.00
   4   3  -4  537.25   34.90
   4   3  -4  518.55   35.10
   4   3  -4  572.74   39.50
   4   3  -4  604.84   32.20
   4   3  -4  515.25   32.30
  -4  -3   4  559.44   32.50
  -4  -3   4  570.14   31.00
  -4  -3   4  521.65   34.80
  -4  -3   4  547.85   32.30
  -4  -3   4  541.25   35.30
  -4  -3   4  532.25   36.60
  -4  -3   4  561.74   32.60
  -4  -3   4  580.44   34.60
  -4  -3   4  501.15   35.90
   3   3  -4  221.08   17.90
   3   3  -4  247.38   21.10
   3   3  -4  241.18   18.60
   3   3  -4  246.08   14.90
   3   3  -4  225.88   16.10
   3   3  -4  250.97   16.10
  -3  -3   4  232.78   16.00
  -3  -3   4  235.58   19.10
  -3  -3   4  244.18   14.50
  -3  -3   4  205.08   17.60
  -3  -3   4  234.78   17.00
  -3  -3   4  229.08   18.10
  -3  -3   4  233.38   15.20
  -3  -3   4  249.97   16.40
   2   3  -4  498.75   30.50
   2   3  -4  452.15   30.40
   2   3  -4  486.25   28.70
   2   3  -4  450.75   26.40
   2   3  -4  446.56   26.20
   2   3  -4  430.96   31.60
   2   3  -4  467.45   30.80
  -2  -3   4  451.05   28.50
  -2  -3   4  478.45   26.80
  -2  -3   4  448.86   30.40
  -2  -3   4  473.65   26.60
  -2  -3   4  454.95   28.60
  -2  -3   4  469.85   28.50
  -2  -3   4  482.45   30.70
  -2  -3   4  464.55   30.30
   1   3  -4 1510.55   86.59
   1   3  -4 1489.95   84.29
   1   3  -4 1511.65   86.29
   1   3  -4 1435.26   81.49
   1   3  -4 1573.74   86.19
   1   3  -4 1535.45   84.09
   1   3  -4 1609.84   80.99
  -1  -3   4 1555.44   84.59
  -1  -3   4 1486.05   84.09
  -1  -3   4 1572.44   85.39
  -1  -3   4 1532.25   84.49
  -1  -3   4 1499.75   83.09
  -1  -3   4 1518.95   86.29
  -1  -3   4 1478.45   85.69
   0   3  -4   77.99    5.30
   0   3  -4   68.49    8.40
   0   3  -4   86.49    9.80
   0   3  -4   89.19   10.00
   0   3  -4   83.09    7.30
   0   3  -4   82.69    8.40
   0   3  -4   73.39    7.50
   0   3  -4   82.49    8.60
   0  -3   4   86.19    8.60
   0  -3   4   78.29    9.40
   0  -3   4   88.39    8.80
   0  -3   4   89.79    9.60
   0  -3   4   80.89    8.20
   0  -3   4   83.89    8.10
   0  -3   4   65.49    8.10
  -1   3  -4   23.20    5.00
  -1   3  -4   33.60    5.80
  -1   3  -4   26.30    5.10
  -1   3  -4   23.80    5.60
  -1   3  -4   27.90    5.80
  -1   3  -4   37.10    7.50
  -1   3  -4   17.10    4.70
   1  -3   4   23.90    4.70
   1  -3   4   35.80    6.70
   1  -3   4   19.30    4.00
   1  -3   4   23.10    5.80
   1  -3   4   11.60    4.10
   1  -3   4   18.30    5.00
  -2   3  -4  634.94   36.50
  -2   3  -4  598.74   39.30
  -2   3  -4  585.44   37.70
  -2   3  -4  629.84   38.60
  -2   3  -4  644.64   39.40
  -2   3  -4  608.54   37.60
  -2   3  -4  672.13   38.10
   2  -3   4  588.94   35.10
   2  -3   4  604.64   37.70
   2  -3   4  589.84   35.90
   2  -3   4  566.44   38.90
   2  -3   4  627.14   37.50
   2  -3   4  591.74   38.60
   2  -3   4  617.14   39.10
  -3   3  -4  725.13   41.50
  -3   3  -4  720.23   44.40
  -3   3  -4  718.13   43.90
  -3   3  -4  778.12   46.30
  -3   3  -4  731.53   45.30
  -3   3  -4  726.73   43.60
  -3   3  -4  704.43   45.40
   3  -3   4  689.53   45.30
   3  -3   4  728.83   45.50
   3  -3   4  687.53   45.10
   3  -3   4  720.53   45.20
   3  -3   4  715.73   39.80
   3  -3   4  710.63   43.50
  -4   3  -4  302.47   20.80
  -4   3  -4  290.37   23.30
  -4   3  -4  268.27   21.70
  -4   3  -4  270.87   22.20
  -4   3  -4  246.18   16.00
  -4   3  -4  275.57   20.00
  -4   3  -4  274.67   17.60
  -4   3  -4  251.37   21.30
   4  -3   4  295.97   23.00
   4  -3   4  270.37   19.40
   4  -3   4  282.37   16.70
   4  -3   4  270.87   22.20
   4  -3   4  275.47   21.30
   4  -3   4  267.87   18.10
  -5   3  -4  118.99    9.00
  -5   3  -4   97.39   14.40
  -5   3  -4  128.19   14.00
  -5   3  -4  105.79    8.40
  -5   3  -4  109.29   11.40
  -5   3  -4  114.79   18.20
  -5   3  -4  114.29   13.90
   5  -3   4  129.49   15.20
   5  -3   4  112.39    8.10
   5  -3   4  121.19   11.10
   5  -3   4  123.19   13.60
   5  -3   4  105.59   13.10
   5  -3   4  110.19   10.30
   5  -3   4  132.29   12.00
  -6   3  -4  187.68   12.10
  -6   3  -4  206.88   18.70
  -6   3  -4  182.28   12.30
  -6   3  -4  235.78   23.00
  -6   3  -4  255.57   20.00
  -6   3  -4  202.68   14.10
  -6   3  -4  239.58   21.90
   6  -3   4  213.48   16.50
   6  -3   4  192.98   20.80
   6  -3   4  200.88   17.90
   6  -3   4  224.98   13.80
   6  -3   4  219.18   15.90
   6  -3   4  216.58   16.20
  -7   3  -4   12.80    6.10
  -7   3  -4   18.00   10.00
  -7   3  -4   14.10    5.00
  -7   3  -4   27.40    6.30
  -7   3  -4   17.90   10.20
  -7   3  -4   18.50    7.30
   7  -3   4   13.90    5.10
   7  -3   4   19.80    8.20
   7  -3   4   21.80    4.70
   7  -3   4   21.30   10.60
   7  -3   4   22.60    5.70
   7  -3   4   20.10    6.30
   7   2  -4   37.10    6.70
   7   2  -4   36.80    7.20
   7   2  -4   46.30   12.30
   7   2  -4   49.00    7.60
   7   2  -4   38.50    6.50
   7   2  -4   48.00    9.20
  -7  -2   4   37.40    6.20
  -7  -2   4   51.29    9.70
  -7  -2   4   43.50    7.40
  -7  -2   4   41.60    7.30
  -7  -2   4   28.20    7.50
  -7  -2   4   36.20    7.90
   6   2  -4   35.30    5.80
   6   2  -4   35.30   10.40
   6   2  -4   42.40    7.20
   6   2  -4   39.10    6.20
   6   2  -4   28.20    6.00
   6   2  -4   35.20    6.00
  -6  -2   4   33.00    7.40
  -6  -2   4   29.70    5.80
  -6  -2   4   34.20    5.90
  -6  -2   4   29.50    7.00
  -6  -2   4   31.30    6.50
  -6  -2   4   38.60    7.20
  -6  -2   4   20.50    5.40
   5   2  -4   21.10    7.80
   5   2  -4   12.00    3.60
   5   2  -4   16.20    4.30
   5   2  -4   13.30    3.40
   5   2  -4   18.60    5.30
   5   2  -4   21.10    4.70
  -5  -2   4   12.70    3.50
  -5  -2   4   26.50    5.70
  -5  -2   4   25.40    4.50
  -5  -2   4   17.80    4.80
  -5  -2   4   22.70    4.40
  -5  -2   4   17.20    5.60
  -5  -2   4   22.90    5.60
   4   2  -4  914.11   54.49
   4   2  -4  943.41   55.79
   4   2  -4  967.80   54.59
   4   2  -4  959.70   53.79
   4   2  -4  983.00   60.39
   4   2  -4  960.50   54.89
   4   2  -4  975.10   56.19
  -4  -2   4 1012.70   54.69
  -4  -2   4  969.90   57.59
  -4  -2   4 1030.60   58.59
  -4  -2   4  993.30   56.19
  -4  -2   4 1002.60   54.39
  -4  -2   4 1004.10   53.89
  -4  -2   4  945.51   55.59
  -4  -2   4  952.80   55.69
  -4  -2   4  971.90   54.19
   3   2  -4   42.30    6.70
   3   2  -4   45.20    4.90
   3   2  -4   38.10    6.50
   3   2  -4   41.20    5.10
   3   2  -4   68.39    9.90
   3   2  -4   52.59    4.60
  -3  -2   4   64.59    8.10
  -3  -2   4   51.99    6.60
  -3  -2   4   47.80    4.60
  -3  -2   4   42.30    4.60
  -3  -2   4   41.20    5.00
  -3  -2   4   56.69    6.40
  -3  -2   4   49.40    7.60
  -3  -2   4   43.20    5.00
   2   2  -4  715.93   44.10
   2   2  -4  710.13   40.60
   2   2  -4  697.53   40.00
   2   2  -4  722.83   40.50
   2   2  -4  694.13   39.00
   2   2  -4  755.32   42.30
   2   2  -4  689.33   42.20
  -2  -2   4  714.83   42.30
  -2  -2   4  705.93   39.30
  -2  -2   4  682.03   40.30
  -2  -2   4  710.83   42.20
  -2  -2   4  724.23   40.60
  -2  -2   4  710.83   42.50
  -2  -2   4  750.62   39.90
  -2  -2   4  733.63   41.10
   1   2  -4 3171.78  172.08
   1   2  -4 3154.28  171.18
   1   2  -4 3147.98  168.68
   1   2  -4 3097.59  169.78
   1   2  -4 3187.28  171.48
   1   2  -4 3156.98  169.98
  -1  -2   4 3239.98  169.88
  -1  -2   4 3286.77  171.08
  -1  -2   4 3199.68  171.18
  -1  -2   4 3285.97  169.58
  -1  -2   4 3310.97  171.68
  -1  -2   4 3068.69  169.88
   0   2  -4  103.69   10.00
   0   2  -4  114.49    9.80
   0   2  -4  114.39    9.30
   0   2  -4  104.69    8.20
   0   2  -4  111.99   10.00
   0   2  -4  119.39    9.30
   0   2  -4  114.59    6.50
   0  -2   4  104.39    9.10
   0  -2   4  106.79    9.80
   0  -2   4  102.29    8.90
   0  -2   4   99.69    9.10
   0  -2   4  114.19    9.20
   0  -2   4  113.69   10.20
   0  -2   4  115.29    9.10
  -1   2  -4   47.90    2.70
  -1   2  -4   29.40    5.60
  -1   2  -4   35.70    5.60
  -1   2  -4   57.09    5.90
  -1   2  -4   36.80    5.80
  -1   2  -4   40.20    5.60
  -1   2  -4   38.70    6.60
  -1   2  -4   40.50    5.60
   1  -2   4   46.30    7.20
   1  -2   4   56.69    7.70
   1  -2   4   34.90    4.60
   1  -2   4   42.60    6.70
   1  -2   4   49.50    5.70
   1  -2   4   48.20    6.60
  -2   2  -4  490.75   29.00
  -2   2  -4  491.35   26.10
  -2   2  -4  487.55   29.80
  -2   2  -4  496.05   31.30
  -2   2  -4  502.65   31.20
  -2   2  -4  520.25   29.90
  -2   2  -4  510.65   30.30
   2  -2   4  475.35   30.90
   2  -2   4  495.65   32.20
   2  -2   4  496.05   27.00
   2  -2   4  462.45   29.60
   2  -2   4  454.35   30.60
   2  -2   4  491.65   31.20
   2  -2   4  466.25   29.40
  -3   2  -4 1148.19   63.09
  -3   2  -4 1068.59   61.19
  -3   2  -4 1112.99   63.09
  -3   2  -4 1147.59   60.09
  -3   2  -4  986.10   63.29
  -3   2  -4 1072.29   62.59
  -3   2  -4 1142.99   61.29
  -3   2  -4 1130.79   57.89
   3  -2   4 1090.99   60.79
   3  -2   4 1036.30   62.79
   3  -2   4 1079.59   62.69
   3  -2   4 1070.59   57.59
   3  -2   4 1086.99   60.29
   3  -2   4 1025.80   62.99
  -4   2  -4  758.62   45.00
  -4   2  -4  767.12   43.60
  -4   2  -4  694.63   40.20
  -4   2  -4  659.83   39.90
  -4   2  -4  711.23   38.90
  -4   2  -4  657.33   41.70
  -4   2  -4  680.63   40.00
  -4   2  -4  662.73   42.10
   4  -2   4  668.63   43.00
   4  -2   4  646.14   41.40
   4  -2   4  662.13   39.80
   4  -2   4  624.54   41.60
   4  -2   4  654.03   39.90
   4  -2   4  717.83   39.70
   4  -2   4  694.03   36.80
  -5   2  -4  137.39   13.00
  -5   2  -4  143.19    9.50
  -5   2  -4  130.69   13.20
  -5   2  -4  127.49   10.90
  -5   2  -4  142.69   11.00
  -5   2  -4  116.09    9.50
  -5   2  -4  126.59   14.50
  -5   2  -4  119.99   14.80
  -5   2  -4  118.69    9.00
   5  -2   4  142.09   11.80
   5  -2   4  129.29   10.50
   5  -2   4  136.59   10.30
   5  -2   4  129.19   14.30
   5  -2   4  128.19   12.30
   5  -2   4  125.09   14.20
  -6   2  -4    5.80    4.20
  -6   2  -4    9.20    2.90
  -6   2  -4    8.00    5.20
  -6   2  -4   12.00    5.90
  -6   2  -4    3.60    2.80
  -6   2  -4   10.30    3.50
  -6   2  -4    6.60    2.50
  -6   2  -4   14.30    6.90
  -6   2  -4    6.90    3.60
   6  -2   4   15.00    7.90
   6  -2   4    7.40    3.10
   6  -2   4    8.50    4.20
   6  -2   4    6.60    2.50
   6  -2   4    5.50    4.80
   6  -2   4   10.80    4.40
  -7   2  -4   15.80    3.90
  -7   2  -4   10.40    4.80
  -7   2  -4    9.40    3.90
  -7   2  -4   10.00    8.90
  -7   2  -4   12.80    4.80
  -7   2  -4   17.20    3.80
  -7   2  -4   14.40    3.10
  -7   2  -4   13.60    8.50
  -7   2  -4    8.70    4.50
   7  -2   4   16.60    3.90
   7  -2   4   12.60    3.20
   7   1  -4   55.89    7.60
   7   1  -4   56.39    7.40
   7   1  -4   46.00   11.50
   7   1  -4   61.29    8.60
   7   1  -4   64.49    9.50
  -7  -1   4   62.79    8.30
  -7  -1   4   53.19    8.50
  -7  -1   4   55.29   10.10
  -7  -1   4   49.10    7.50
  -7  -1   4   71.99   14.90
  -7  -1   4   58.89    9.20
  -7  -1   4   64.59    9.20
   6   1  -4   65.69   12.30
   6   1  -4   64.49    9.00
   6   1  -4   63.09    8.30
   6   1  -4   53.89    7.20
   6   1  -4   44.70   10.20
   6   1  -4   50.89    7.80
  -6  -1   4   71.79    8.60
  -6  -1   4   50.39    8.80
  -6  -1   4   61.29    8.30
  -6  -1   4   47.50    6.80
  -6  -1   4   67.29    7.90
  -6  -1   4   58.29    8.10
   5   1  -4    0.20    3.00
   5   1  -4    0.50    2.80
   5   1  -4    2.10    2.50
   5   1  -4    1.60    5.10
   5   1  -4   -0.90    2.30
  -5  -1   4    1.10    2.90
  -5  -1   4   -0.40    3.80
  -5  -1   4    1.50    2.30
  -5  -1   4   -1.80    2.50
  -5  -1   4    2.50    3.30
  -5  -1   4   -0.80    3.00
  -5  -1   4    2.10    2.40
   4   1  -4   68.59    6.90
   4   1  -4   64.09    7.10
   4   1  -4   71.69    7.10
   4   1  -4   67.09    7.20
   4   1  -4   76.09    7.20
   4   1  -4   49.10    9.10
  -4  -1   4   71.69    7.80
  -4  -1   4   78.19    8.40
  -4  -1   4   71.99    7.10
  -4  -1   4   78.69    7.90
  -4  -1   4   74.59    7.40
  -4  -1   4   64.89    7.00
  -4  -1   4   65.89    7.00
   3   1  -4  230.28   17.20
   3   1  -4  257.77   15.80
   3   1  -4  248.68   16.20
   3   1  -4  226.18   18.40
   3   1  -4  237.18   16.30
   3   1  -4  236.78   16.00
  -3  -1   4  242.48   17.00
  -3  -1   4  253.77   16.50
  -3  -1   4  254.47   15.90
  -3  -1   4  220.48   16.30
  -3  -1   4  225.88   15.80
  -3  -1   4  239.48   15.90
  -3  -1   4  249.38   15.10
  -3  -1   4  271.87   16.50
   2   1  -4  633.34   36.10
   2   1  -4  643.64   35.70
   2   1  -4  584.64   35.00
   2   1  -4  619.84   37.30
   2   1  -4  567.44   35.00
   2   1  -4  642.94   35.80
  -2  -1   4  594.24   33.80
  -2  -1   4  636.54   34.50
  -2  -1   4  612.64   34.90
  -2  -1   4  624.24   35.80
  -2  -1   4  617.24   35.30
  -2  -1   4  573.34   34.80
  -2  -1   4  609.04   35.40
  -2  -1   4  635.74   36.20
   1   1  -4  198.08   12.50
   1   1  -4  175.18   12.40
   1   1  -4  175.68   12.30
   1   1  -4  185.88   12.90
   1   1  -4  169.78   13.30
   1   1  -4  184.08   12.20
   1   1  -4  178.58   12.80
  -1  -1   4  183.18   10.90
  -1  -1   4  181.88   12.70
  -1  -1   4  204.58   13.30
  -1  -1   4  194.98   12.30
  -1  -1   4  175.08   12.30
  -1  -1   4  180.48   12.20
  -1  -1   4  190.98   12.30
  -1  -1   4  204.88   13.30
   0   1  -4  807.62   44.60
   0   1  -4  793.52   45.60
   0   1  -4  768.72   45.30
   0   1  -4  789.72   45.60
   0   1  -4  778.22   44.60
   0   1  -4  789.02   44.80
   0  -1   4  862.31   45.80
   0  -1   4  795.62   43.70
   0  -1   4  816.32   45.20
   0  -1   4  777.62   44.70
   0  -1   4  835.32   42.60
   0  -1   4  793.32   46.40
   0  -1   4  795.82   44.60
   0  -1   4  841.42   45.90
   0  -1   4  849.02   45.30
  -1   1  -4  611.24   35.90
  -1   1  -4  614.04   36.30
  -1   1  -4  652.53   36.60
  -1   1  -4  671.73   36.00
  -1   1  -4  653.53   37.00
  -1   1  -4  652.83   36.80
  -1   1  -4  593.34   36.90
   1  -1   4  651.73   36.10
   1  -1   4  648.64   36.70
   1  -1   4  643.14   35.90
   1  -1   4  636.34   34.10
   1  -1   4  624.44   37.20
   1  -1   4  612.74   36.60
   1  -1   4  646.74   37.10
  -2   1  -4  759.12   38.00
  -2   1  -4  712.73   41.20
  -2   1  -4  731.93   40.50
  -2   1  -4  698.03   40.00
  -2   1  -4  724.13   41.00
  -2   1  -4  740.33   41.60
  -2   1  -4  712.73   40.20
  -2   1  -4  746.13   42.10
   2  -1   4  695.33   41.40
   2  -1   4  674.33   42.90
   2  -1   4  717.43   41.70
   2  -1   4  728.53   40.30
   2  -1   4  663.23   41.00
   2  -1   4  714.53   40.00
  -3   1  -4   19.70    2.00
  -3   1  -4   23.30    4.20
  -3   1  -4   18.80    4.50
  -3   1  -4   28.60    5.10
  -3   1  -4   22.00    5.60
  -3   1  -4   20.10    3.30
  -3   1  -4   22.70    3.60
   3  -1   4   11.10    2.70
   3  -1   4   18.20    3.00
   3  -1   4   15.90    3.80
   3  -1   4   12.80    2.80
   3  -1   4   13.40    4.20
   3  -1   4   13.50    5.10
   3  -1   4   16.90    4.20
  -4   1  -4   11.00    2.50
  -4   1  -4    5.10    2.90
  -4   1  -4    7.70    3.50
  -4   1  -4    8.60    3.10
  -4   1  -4    9.30    4.70
  -4   1  -4    7.40    1.60
  -4   1  -4    9.80    1.60
  -4   1  -4    8.60    2.30
  -4   1  -4    8.10    4.00
   4  -1   4    9.60    2.20
   4  -1   4    9.20    3.10
   4  -1   4    5.50    3.00
   4  -1   4    7.50    2.40
   4  -1   4   12.90    4.80
  -5   1  -4  342.47   22.10
  -5   1  -4  376.46   24.60
  -5   1  -4  430.16   27.80
  -5   1  -4  362.46   24.30
  -5   1  -4  414.66   22.10
  -5   1  -4  394.36   22.30
  -5   1  -4  387.96   22.30
  -5   1  -4  393.76   28.20
   5  -1   4  358.76   21.80
   5  -1   4  400.86   22.20
   5  -1   4  370.36   25.60
   5  -1   4  369.56   26.70
   5  -1   4  370.06   23.70
   5  -1   4  369.36   24.30
  -6   1  -4   83.89    8.10
  -6   1  -4   89.29    6.40
  -6   1  -4   88.69   11.20
  -6   1  -4   59.69    6.80
  -6   1  -4   60.59   11.80
  -6   1  -4   88.29    8.20
  -6   1  -4   74.59    5.90
  -6   1  -4  111.19   13.10
   6  -1   4   81.79    9.70
   6  -1   4   82.59    6.00
   6  -1   4   75.29    6.50
   6  -1   4   74.39    5.60
   6  -1   4   64.39   11.60
  -7   1  -4   11.50    3.60
  -7   1  -4    6.30    1.30
  -7   1  -4    9.30    8.20
  -7   1  -4    5.90    1.60
  -7   1  -4   17.80    8.60
  -7   1  -4    3.00    5.00
   7  -1   4    4.20    3.70
  -8   1  -4   20.20    5.60
  -8   1  -4   26.70   11.20
  -8   1  -4   22.20    6.10
  -8   1  -4   44.70   12.70
   8  -1   4   27.20    7.20
   7   0  -4   33.50    6.70
   7   0  -4   43.90    9.00
   7   0  -4   32.10    9.40
   7   0  -4   40.10    6.40
   7   0  -4   23.40    5.90
   7   0  -4   48.20    7.20
  -7   0   4   41.20    9.70
  -7   0   4   33.80    5.70
  -7   0   4   39.40    6.70
  -7   0   4   35.80    6.20
  -7   0   4   68.29   13.60
  -7   0   4   43.10    9.40
   6   0  -4   30.80    8.40
   6   0  -4   32.70    6.80
   6   0  -4   33.50    5.20
   6   0  -4   24.40    4.80
   6   0  -4   15.40    6.40
   6   0  -4   21.30    5.30
  -6   0   4   20.60    6.00
  -6   0   4   29.60    5.80
  -6   0   4   34.80    9.80
  -6   0   4   21.80    6.10
  -6   0   4   29.50    6.50
  -6   0   4   20.20    4.30
   5   0  -4  212.78   14.30
   5   0  -4  206.68   16.10
   5   0  -4  227.58   17.90
   5   0  -4  199.88   15.30
   5   0  -4  193.78   16.70
   5   0  -4  176.98   15.20
   5   0  -4  208.28   15.90
  -5   0   4  214.18   16.90
  -5   0   4  215.08   14.50
  -5   0   4  209.68   15.80
  -5   0   4  178.28   15.50
  -5   0   4  224.48   15.40
  -5   0   4  220.58   14.80
  -5   0   4  181.58   16.50
   4   0  -4   68.69    7.70
   4   0  -4   74.59    6.80
   4   0  -4   64.49    7.40
   4   0  -4   81.09    7.20
   4   0  -4   73.49    8.80
   4   0  -4   67.69    7.10
   4   0  -4   72.39    8.60
  -4   0   4   77.89    7.50
  -4   0   4   75.99    8.20
  -4   0   4   59.29    6.50
  -4   0   4   67.59    7.50
  -4   0   4   79.89    8.00
  -4   0   4   90.89    7.60
  -4   0   4   79.29    6.80
   3   0  -4   72.49    6.40
   3   0  -4   71.99    7.90
   3   0  -4   81.89    7.40
   3   0  -4   72.09    6.50
   3   0  -4   61.99    6.10
   3   0  -4   76.99    7.60
  -3   0   4   64.09    5.70
  -3   0   4   80.39    7.00
  -3   0   4   69.59    7.20
  -3   0   4   68.19    7.10
  -3   0   4   80.39    7.00
  -3   0   4   68.19    7.30
  -3   0   4   64.69    6.50
  -3   0   4   74.69    6.90
   2   0  -4  833.12   45.80
   2   0  -4  802.52   47.00
   2   0  -4  809.62   46.40
   2   0  -4  850.41   46.70
   2   0  -4  838.62   47.80
   2   0  -4  858.11   47.30
   2   0  -4  772.32   47.10
  -2   0   4  805.12   45.40
  -2   0   4  852.71   47.10
  -2   0   4  808.62   46.70
  -2   0   4  849.12   47.20
  -2   0   4  814.42   46.80
  -2   0   4  912.21   46.90
  -2   0   4  822.82   47.10
  -2   0   4  921.61   47.10
   1   0  -4  628.54   37.30
   1   0  -4  671.03   38.10
   1   0  -4  666.83   37.90
   1   0  -4  646.84   38.00
   1   0  -4  673.33   37.60
   1   0  -4  672.33   38.00
   1   0  -4  693.73   37.60
  -1   0   4  670.13   37.50
  -1   0   4  671.03   39.00
  -1   0   4  649.04   37.20
  -1   0   4  654.73   37.70
  -1   0   4  693.33   37.80
   0   0  -4    8.60    2.30
   0   0  -4    5.50    2.00
   0   0  -4    5.30    2.20
   0   0  -4    7.70    2.10
   0   0  -4    6.00    2.00
   0   0  -4   13.00    2.70
   0   0  -4   13.20    2.20
   0   0   4    6.60    2.10
   0   0   4    7.80    2.20
   0   0   4    5.00    1.60
   0   0   4    6.60    2.00
   0   0   4    7.50    2.00
   0   0   4    8.30    2.10
  -1   0  -4  677.93   36.10
  -1   0  -4  677.53   37.70
  -1   0  -4  693.83   37.60
  -1   0  -4  685.83   37.60
   1   0   4  626.74   37.20
   1   0   4  683.83   37.80
   1   0   4  693.33   37.60
   1   0   4  669.93   38.50
   1   0   4  643.94   36.20
   1   0   4  679.03   37.40
   1   0   4  656.43   37.30
  -2   0  -4 1393.66   72.29
  -2   0  -4 1337.67   72.39
  -2   0  -4 1291.67   71.89
  -2   0  -4 1345.67   71.89
  -2   0  -4 1373.96   73.49
  -2   0  -4 1338.17   69.99
  -2   0  -4 1329.27   72.09
   2   0   4 1315.87   72.39
   2   0   4 1343.47   71.79
   2   0   4 1231.28   72.49
   2   0   4 1411.06   74.69
   2   0   4 1322.97   72.19
  -3   0  -4  862.41   46.10
  -3   0  -4  842.32   46.70
  -3   0  -4  869.01   47.40
  -3   0  -4  827.22   48.20
  -3   0  -4  854.01   49.40
  -3   0  -4  842.02   46.60
  -3   0  -4  907.81   45.30
  -3   0  -4  885.71   47.50
  -3   0  -4  856.31   47.60
   3   0   4  838.62   50.89
   3   0   4  841.32   48.60
   3   0   4  841.92   46.50
   3   0   4  879.01   46.10
   3   0   4  867.01   46.70
   3   0   4  818.92   47.30
   3   0   4  848.52   48.90
   3   0   4  835.42   47.50
  -4   0  -4  360.56   24.00
  -4   0  -4  322.87   20.90
  -4   0  -4  381.56   23.40
  -4   0  -4  357.66   21.50
  -4   0  -4  337.87   19.80
  -4   0  -4  345.87   21.00
  -4   0  -4  355.66   19.90
  -4   0  -4  372.46   19.50
  -4   0  -4  351.06   19.90
   4   0   4  338.87   22.70
   4   0   4  339.07   20.00
   4   0   4  324.17   22.90
   4   0   4  321.87   19.60
   4   0   4  337.47   20.80
   4   0   4  319.97   20.90
  -5   0  -4  125.79    9.20
  -5   0  -4  145.69   12.80
  -5   0  -4  103.79    8.50
  -5   0  -4  132.49    8.80
  -5   0  -4  126.79    8.10
  -5   0  -4  119.69    7.90
  -5   0  -4  118.39   12.30
  -5   0  -4  127.39    9.30
  -5   0  -4  122.59   10.50
   5   0   4  132.39    7.90
   5   0   4  106.29    8.00
   5   0   4  125.59    9.10
   5   0   4  112.59    8.60
   5   0   4  109.49   11.50
   5   0   4  137.59   12.10
   5   0   4  123.59    7.60
  -6   0  -4  764.72   48.30
  -6   0  -4  757.62   48.10
  -6   0  -4  777.22   43.10
  -6   0  -4  770.22   49.10
   6   0   4  771.52   48.10
  -7   0  -4   22.70    8.30
  -7   0  -4   29.40    7.70
   7   0   4   21.80    6.90
  -8   0  -4  197.78   20.70
  -8   0  -4  141.09   12.90
  -8   0  -4  162.78   18.60
  -8   0  -4  153.88   18.00
   8   0   4  164.18   17.20
   7  -1  -4    6.60    3.90
   7  -1  -4    8.80    6.90
   7  -1  -4    4.40    3.60
   7  -1  -4    7.20    4.40
  -7   1   4    7.80    6.70
  -7   1   4   -0.10    6.00
  -7   1   4    1.80    9.60
  -7   1   4    3.10    7.60
  -7   1   4    0.60    3.20
  -7   1   4    4.70    4.20
  -7   1   4   -0.50    3.30
   6  -1  -4   52.49    9.00
   6  -1  -4   46.00    8.20
   6  -1  -4   48.60    6.40
   6  -1  -4   41.00    7.10
   6  -1  -4   43.80    8.70
   6  -1  -4   53.59    9.60
  -6   1   4   46.50    8.80
  -6   1   4   66.89    7.30
  -6   1   4   48.70    9.60
  -6   1   4   54.99    9.40
  -6   1   4   61.69    6.60
  -6   1   4   45.70    6.30
  -6   1   4   55.99   12.20
  -6   1   4   35.30    7.40
   5  -1  -4  319.57   21.30
   5  -1  -4  310.17   23.00
   5  -1  -4  311.27   20.10
   5  -1  -4  274.07   21.80
   5  -1  -4  289.27   21.60
   5  -1  -4  288.77   19.60
   5  -1  -4  308.77   22.40
  -5   1   4  321.37   22.80
  -5   1   4  324.77   19.90
  -5   1   4  277.37   21.70
  -5   1   4  339.27   23.10
  -5   1   4  311.17   20.10
  -5   1   4  299.97   22.30
  -5   1   4  345.47   20.60
  -5   1   4  318.67   25.70
   4  -1  -4  662.93   41.00
   4  -1  -4  669.23   38.70
   4  -1  -4  637.34   41.00
   4  -1  -4  710.73   40.80
   4  -1  -4  666.13   39.40
   4  -1  -4  700.23   38.70
   4  -1  -4  661.13   40.20
  -4   1   4  618.74   40.70
  -4   1   4  690.83   41.10
  -4   1   4  676.43   43.50
  -4   1   4  639.04   38.30
  -4   1   4  640.04   40.70
  -4   1   4  689.63   38.60
  -4   1   4  734.63   39.40
  -4   1   4  686.13   39.10
  -4   1   4  714.53   38.80
   3  -1  -4   94.89    7.40
   3  -1  -4   83.39    8.50
   3  -1  -4   68.99    7.50
   3  -1  -4   76.29    7.10
   3  -1  -4   85.39    8.20
   3  -1  -4   84.09    7.10
   3  -1  -4   75.79    8.30
  -3   1   4   86.09    8.80
  -3   1   4   91.09    8.70
  -3   1   4   87.69    7.50
  -3   1   4   71.19    8.00
  -3   1   4   99.59    7.80
  -3   1   4   81.89    6.60
  -3   1   4   83.09    8.10
   2  -1  -4    5.40    2.10
   2  -1  -4    6.00    1.80
   2  -1  -4    7.20    2.90
   2  -1  -4    7.90    2.30
   2  -1  -4   10.00    2.90
   2  -1  -4    7.00    2.20
   2  -1  -4    7.60    2.90
  -2   1   4    9.40    2.70
  -2   1   4    7.20    1.60
  -2   1   4   12.20    3.60
  -2   1   4    7.70    3.30
  -2   1   4   10.80    3.10
  -2   1   4    7.80    2.90
   1  -1  -4 1400.26   74.69
   1  -1  -4 1325.37   74.59
   1  -1  -4 1424.96   73.19
   1  -1  -4 1348.86   75.79
   1  -1  -4 1447.36   74.89
   1  -1  -4 1371.46   74.79
   1  -1  -4 1291.17   75.49
  -1   1   4 1278.97   74.89
  -1   1   4 1408.16   75.99
  -1   1   4 1381.66   74.79
  -1   1   4 1353.86   75.49
  -1   1   4 1494.35   75.19
  -1   1   4 1377.26   75.19
   0  -1  -4    0.70    1.50
   0  -1  -4   -0.50    1.00
   0  -1  -4    1.30    1.30
   0  -1  -4   -0.40    1.40
   0  -1  -4    1.90    1.40
   0   1   4    2.10    1.30
   0   1   4    2.10    1.60
   0   1   4    2.00    1.40
   0   1   4    2.60    1.70
   0   1   4    0.50    1.30
   0   1   4    2.00    1.30
  -1  -1  -4  375.66   21.60
  -1  -1  -4  365.86   20.20
  -1  -1  -4  345.07   20.60
  -1  -1  -4  359.96   20.60
   1   1   4  323.57   20.40
   1   1   4  355.56   21.40
   1   1   4  346.57   20.70
   1   1   4  332.87   19.60
   1   1   4  359.46   20.70
   1   1   4  356.76   21.30
   1   1   4  348.57   21.10
  -2  -1  -4 1705.33   87.29
  -2  -1  -4 1595.84   85.59
  -2  -1  -4 1664.23   87.39
  -2  -1  -4 1627.74   86.49
  -2  -1  -4 1711.63   86.69
  -2  -1  -4 1661.93   86.79
  -2  -1  -4 1624.44   87.59
  -2  -1  -4 1621.54   85.99
   2   1   4 1591.14   86.69
   2   1   4 1579.54   86.19
   2   1   4 1540.05   85.79
   2   1   4 1591.14   86.99
   2   1   4 1589.14   88.39
   2   1   4 1617.84   86.69
   2   1   4 1640.14   88.19
   2   1   4 1575.54   87.19
  -3  -1  -4  301.77   18.50
  -3  -1  -4  329.77   19.00
  -3  -1  -4  341.17   19.20
  -3  -1  -4  292.67   18.80
  -3  -1  -4  325.67   18.60
  -3  -1  -4  338.27   20.60
  -3  -1  -4  339.57   19.00
   3   1   4  291.97   18.90
   3   1   4  312.27   18.40
   3   1   4  311.67   21.70
   3   1   4  310.07   18.90
   3   1   4  312.07   21.10
   3   1   4  315.97   18.30
   3   1   4  318.07   18.60
  -4  -1  -4   11.80    2.50
  -4  -1  -4    9.00    2.10
  -4  -1  -4   13.60    3.60
  -4  -1  -4   17.50    2.80
  -4  -1  -4   10.70    2.40
  -4  -1  -4   11.80    2.40
  -4  -1  -4   19.70    2.90
  -4  -1  -4   14.20    2.60
  -4  -1  -4   11.40    3.90
   4   1   4    9.60    2.10
   4   1   4   13.10    4.90
   4   1   4    9.10    2.20
   4   1   4   12.80    2.40
   4   1   4    6.50    3.20
   4   1   4   11.20    2.20
   4   1   4   11.00    2.40
  -5  -1  -4   30.10    2.80
  -5  -1  -4   27.20    2.60
  -5  -1  -4   44.20    7.30
  -5  -1  -4   31.20    4.30
  -5  -1  -4   22.70    5.40
  -5  -1  -4   35.00    7.00
  -5  -1  -4   29.10    4.30
  -5  -1  -4   34.70    5.70
   5   1   4   29.10    4.30
   5   1   4   44.20    7.60
  -6  -1  -4   18.30    3.80
  -6  -1  -4   21.40    5.80
  -6  -1  -4   20.90    4.10
  -6  -1  -4   37.50    9.30
  -6  -1  -4   24.80    5.80
   6   1   4   22.30    3.80
   6   1   4   10.10    5.00
  -7  -1  -4   42.50    9.20
  -7  -1  -4   51.49   11.10
  -7  -1  -4   48.00    9.50
   7   1   4   44.80    6.50
   7   1   4   25.40    7.40
  -8  -1  -4   -3.50    4.00
  -8  -1  -4    5.00    8.70
  -8  -1  -4    8.20    8.50
  -8  -1  -4   -4.80    7.20
   8   1   4    2.60    3.70
   7  -2  -4   29.70    9.00
   7  -2  -4   47.20    6.60
   7  -2  -4   55.29   10.80
   7  -2  -4   46.60    8.50
   7  -2  -4   45.50   11.70
  -7   2   4   25.20   12.80
  -7   2   4   38.40    6.80
  -7   2   4   48.70   10.20
  -7   2   4   39.80    7.00
  -7   2   4   44.40   10.70
  -7   2   4   65.39   12.50
   6  -2  -4  118.29   12.40
   6  -2  -4  105.99   13.20
   6  -2  -4   91.79   14.00
   6  -2  -4   92.09   10.30
   6  -2  -4   99.99    9.10
  -6   2   4  123.19   14.50
  -6   2   4  120.09   10.40
  -6   2   4   87.29    9.40
  -6   2   4   69.49   12.00
  -6   2   4  105.19   15.00
  -6   2   4   87.59   12.80
  -6   2   4   87.69   16.30
   5  -2  -4  204.38   13.80
   5  -2  -4  178.38   15.10
   5  -2  -4  200.28   14.20
   5  -2  -4  215.08   17.80
   5  -2  -4  156.88   13.60
   5  -2  -4  168.98   16.70
   5  -2  -4  177.68   18.70
  -5   2   4  175.28   20.70
  -5   2   4  173.88   14.70
  -5   2   4  168.88   16.80
  -5   2   4  186.28   17.70
  -5   2   4  194.18   16.60
  -5   2   4  187.28   14.20
   4  -2  -4  662.03   39.70
   4  -2  -4  628.04   38.20
   4  -2  -4  653.53   41.60
   4  -2  -4  638.14   38.60
   4  -2  -4  659.93   38.20
   4  -2  -4  673.13   38.60
  -4   2   4  636.04   40.50
  -4   2   4  669.83   37.90
  -4   2   4  723.23   39.60
  -4   2   4  603.94   38.40
  -4   2   4  711.13   39.30
  -4   2   4  641.94   41.80
  -4   2   4  618.84   41.10
  -4   2   4  673.83   43.40
   3  -2  -4   81.59    8.50
   3  -2  -4  104.19    8.90
   3  -2  -4   80.39    7.30
   3  -2  -4   69.39    9.40
   3  -2  -4   78.69    9.80
   3  -2  -4   99.99    7.90
   3  -2  -4   90.99    8.30
  -3   2   4   84.99   10.20
  -3   2   4   99.59    8.90
  -3   2   4  103.29    9.10
  -3   2   4   87.29    9.40
  -3   2   4   85.09   11.80
  -3   2   4  100.49    7.40
  -3   2   4   80.79    9.70
   2  -2  -4  415.56   25.00
   2  -2  -4  396.86   24.60
   2  -2  -4  425.96   25.40
   2  -2  -4  391.76   23.60
   2  -2  -4  395.16   23.10
   2  -2  -4  361.16   26.20
  -2   2   4  405.66   26.50
  -2   2   4  387.36   26.30
  -2   2   4  419.06   25.40
  -2   2   4  392.96   25.00
  -2   2   4  402.56   25.60
  -2   2   4  378.76   26.50
  -2   2   4  401.06   22.70
   1  -2  -4 3387.46  184.08
   1  -2  -4 3509.95  185.18
   1  -2  -4 3694.93  185.08
   1  -2  -4 3407.16  186.08
   1  -2  -4 3366.66  186.28
  -1   2   4 3527.35  185.18
  -1   2   4 3263.77  185.88
  -1   2   4 3611.74  185.38
  -1   2   4 3390.36  184.98
  -1   2   4 3356.36  186.28
  -1   2   4 3601.14  185.18
  -1   2   4 3513.35  185.18
   0  -2  -4 2652.73  147.59
   0  -2  -4 2604.14  147.79
   0  -2  -4 2895.71  147.19
   0  -2  -4 2722.53  146.59
   0  -2  -4 2670.93  146.99
   0  -2  -4 2778.52  143.39
   0  -2  -4 2806.22  146.19
   0   2   4 2784.02  146.29
   0   2   4 2679.33  147.89
   0   2   4 2801.22  146.99
   0   2   4 2729.03  145.79
   0   2   4 2922.51  146.99
   0   2   4 2690.93  146.79
   0   2   4 2663.63  147.89
  -1  -2  -4  351.36   23.30
  -1  -2  -4  388.36   24.60
  -1  -2  -4  384.76   24.30
  -1  -2  -4  419.76   23.60
  -1  -2  -4  396.96   20.40
  -1  -2  -4  412.16   23.80
  -1  -2  -4  376.66   23.30
   1   2   4  402.46   24.50
   1   2   4  382.36   23.50
   1   2   4  398.66   23.40
   1   2   4  364.46   24.30
   1   2   4  389.86   23.30
   1   2   4  401.26   23.50
   1   2   4  369.06   21.50
  -2  -2  -4  598.64   36.90
  -2  -2  -4  658.93   36.50
  -2  -2  -4  636.44   35.80
  -2  -2  -4  712.13   37.30
  -2  -2  -4  654.63   35.80
  -2  -2  -4  624.64   34.10
  -2  -2  -4  602.94   36.30
   2   2   4  572.84   36.60
   2   2   4  647.14   35.70
   2   2   4  613.74   36.50
   2   2   4  647.94   35.80
   2   2   4  637.94   37.20
  -3  -2  -4 1912.01  100.49
  -3  -2  -4 2024.00  103.69
  -3  -2  -4 1884.81   99.69
  -3  -2  -4 1967.20  100.89
  -3  -2  -4 1823.02  102.29
  -3  -2  -4 1940.01  102.19
  -3  -2  -4 1871.31  100.69
  -3  -2  -4 1905.71  102.29
   3   2   4 1958.00  100.99
   3   2   4 1873.61  100.69
   3   2   4 1908.71  104.29
   3   2   4 1877.21  100.79
   3   2   4 1836.92  102.29
   3   2   4 1786.02  101.99
   3   2   4 1824.42  103.19
  -4  -2  -4    1.90    1.20
  -4  -2  -4   -1.30    2.50
  -4  -2  -4    2.60    1.60
  -4  -2  -4    1.70    1.60
  -4  -2  -4    1.30    2.20
  -4  -2  -4    1.40    1.80
  -4  -2  -4    1.30    1.60
  -4  -2  -4    2.30    2.10
   4   2   4    1.80    3.10
   4   2   4    3.50    2.30
   4   2   4    4.00    1.60
   4   2   4    3.70    1.50
   4   2   4    1.70    1.60
   4   2   4    1.60    2.10
   4   2   4    2.10    1.20
   4   2   4    2.10    1.50
  -5  -2  -4    0.70    1.30
  -5  -2  -4   -0.70    1.70
  -5  -2  -4   -0.80    2.40
  -5  -2  -4    0.00    2.70
  -5  -2  -4    2.40    4.60
  -5  -2  -4   -3.20    2.10
  -5  -2  -4    0.30    2.90
  -5  -2  -4    0.60    0.90
   5   2   4    1.40    2.60
   5   2   4    0.30    1.30
  -6  -2  -4  460.95   28.80
  -6  -2  -4  436.86   28.50
  -6  -2  -4  400.16   32.90
  -6  -2  -4  428.66   26.80
   6   2   4  413.06   30.90
  -7  -2  -4   65.39   10.00
  -7  -2  -4   55.89   11.70
  -7  -2  -4   59.09    9.60
  -7  -2  -4   40.70    7.00
   7   2   4   41.50    9.10
   7   2   4   60.39    6.80
  -8  -2  -4   30.90   10.90
  -8  -2  -4   24.60    7.70
  -8  -2  -4   27.40    6.80
  -8  -2  -4   14.60    8.60
   8   2   4   38.00    8.80
   8   2   4   29.70    5.70
   7  -3  -4   51.89    9.50
   7  -3  -4   44.70   13.40
   7  -3  -4   43.40   10.40
   7  -3  -4   46.00    7.00
   7  -3  -4   48.60   12.50
  -7   3   4   44.40   11.70
  -7   3   4   21.60   11.20
  -7   3   4   56.39   15.10
  -7   3   4   31.40   10.80
  -7   3   4   30.80    7.40
   6  -3  -4   22.50    9.50
   6  -3  -4   29.00    6.30
  -6   3   4   26.50    5.40
  -6   3   4   40.00   10.70
  -6   3   4   35.60    9.80
  -6   3   4   31.40    6.70
  -6   3   4   34.90   10.20
  -6   3   4   16.20    9.60
  -6   3   4   25.70    6.10
   5  -3  -4   33.50    4.40
   5  -3  -4   39.90    6.60
   5  -3  -4   26.50    9.10
   5  -3  -4   29.70    6.70
  -5   3   4   42.00    8.80
  -5   3   4   23.90    4.70
  -5   3   4   19.40    5.70
  -5   3   4   24.60    5.90
  -5   3   4   32.40   13.10
  -5   3   4   29.90    8.60
  -5   3   4   30.10    9.60
   4  -3  -4   31.00    8.00
   4  -3  -4   36.70    7.10
   4  -3  -4   45.90    5.10
   4  -3  -4   51.69    9.70
   4  -3  -4   61.39    8.70
   4  -3  -4   53.39    7.90
  -4   3   4   62.69    8.40
  -4   3   4   38.30    5.30
  -4   3   4   65.89    9.30
  -4   3   4   62.79   11.20
  -4   3   4   46.90    9.30
  -4   3   4   36.10    9.30
  -4   3   4   47.70    8.50
  -4   3   4   55.69    5.80
   3  -3  -4  169.98   13.90
   3  -3  -4  168.08   16.60
   3  -3  -4  182.48   17.00
   3  -3  -4  183.18   12.40
   3  -3  -4  204.38   15.50
   3  -3  -4  183.88   14.80
  -3   3   4  221.58   15.90
  -3   3   4  202.98   15.50
  -3   3   4  179.08   16.90
  -3   3   4  168.58   15.10
  -3   3   4  193.08   12.40
  -3   3   4  161.68   16.50
  -3   3   4  154.78   16.00
   2  -3  -4   12.90    4.00
   2  -3  -4    8.20    3.50
   2  -3  -4   13.20    3.70
   2  -3  -4    8.00    4.80
   2  -3  -4   12.00    5.30
  -2   3   4   11.20    5.00
  -2   3   4    5.50    4.10
  -2   3   4   18.00    5.00
  -2   3   4   11.10    4.20
  -2   3   4    8.40    4.10
  -2   3   4    7.20    3.50
   1  -3  -4  610.74   41.30
   1  -3  -4  687.63   39.80
   1  -3  -4  630.04   38.40
   1  -3  -4  677.03   40.10
   1  -3  -4  704.33   41.60
  -1   3   4  592.04   40.50
  -1   3   4  674.03   40.20
  -1   3   4  682.43   41.80
  -1   3   4  618.64   39.40
  -1   3   4  707.63   40.10
  -1   3   4  651.03   35.60
  -1   3   4  650.03   39.30
  -1   3   4  664.93   39.40
   0  -3  -4 3456.85  182.68
   0  -3  -4 3302.07  183.18
   0  -3  -4 3373.26  183.08
   0  -3  -4 3318.87  180.58
   0  -3  -4 3431.36  181.68
   0   3   4 3309.57  181.48
   0   3   4 3518.55  182.28
   0   3   4 3378.26  176.78
   0   3   4 3535.35  179.28
   0   3   4 3385.36  183.08
   0   3   4 3403.66  180.38
   0   3   4 3389.36  181.78
   0   3   4 3298.07  179.88
   0   3   4 3282.37  183.18
  -1  -3  -4   24.40    4.80
  -1  -3  -4   24.20    5.80
  -1  -3  -4   31.80    5.40
  -1  -3  -4   24.10    5.10
  -1  -3  -4   35.20    5.90
  -1  -3  -4   29.80    4.80
   1   3   4   22.00    3.80
   1   3   4   25.30    5.80
   1   3   4   23.20    5.40
   1   3   4   27.60    3.10
   1   3   4   31.00    4.10
   1   3   4   31.70    5.40
   1   3   4   27.50    5.30
  -2  -3  -4  200.48   15.40
  -2  -3  -4  210.58   14.40
  -2  -3  -4  187.98   15.00
  -2  -3  -4  217.28   13.90
  -2  -3  -4  217.98   14.80
  -2  -3  -4  195.48   14.50
   2   3   4  194.58   13.50
   2   3   4  180.28   15.20
   2   3   4  179.88   14.90
   2   3   4  192.48   14.60
   2   3   4  191.08   13.90
   2   3   4  196.88   14.30
   2   3   4  194.88   11.30
  -3  -3  -4  338.67   22.90
  -3  -3  -4  380.16   22.00
  -3  -3  -4  352.56   21.80
  -3  -3  -4  332.67   22.80
  -3  -3  -4  347.87   23.20
  -3  -3  -4  357.26   21.60
   3   3   4  349.67   20.90
   3   3   4  373.86   22.40
   3   3   4  315.07   22.80
   3   3   4  357.26   20.10
   3   3   4  335.57   21.40
   3   3   4  344.57   21.20
   3   3   4  368.56   24.00
   3   3   4  321.37   22.60
  -4  -3  -4   51.29    4.90
  -4  -3  -4   51.99    4.80
  -4  -3  -4   58.39    7.10
  -4  -3  -4   50.99    7.80
  -4  -3  -4   53.19    4.40
  -4  -3  -4   44.20    4.50
  -4  -3  -4   56.39    6.00
   4   3   4   48.10    7.50
   4   3   4   49.90    5.10
   4   3   4   49.60    8.30
   4   3   4   46.40    4.60
   4   3   4   49.10    4.60
   4   3   4   49.00    5.20
  -5  -3  -4    1.30    2.20
  -5  -3  -4    0.50    1.40
  -5  -3  -4    3.60    5.70
  -5  -3  -4   -3.00    1.60
  -5  -3  -4    0.00    2.60
  -5  -3  -4   -0.40    2.10
  -5  -3  -4   -0.20    1.20
  -5  -3  -4    1.30    2.40
   5   3   4    0.50    1.30
   5   3   4    0.20    1.60
   5   3   4    1.30    0.90
   5   3   4   -0.50    2.20
   5   3   4    1.00    1.80
   5   3   4    1.90    1.60
  -6  -3  -4   36.70    6.30
  -6  -3  -4   33.90   10.00
  -6  -3  -4   22.10    7.50
  -6  -3  -4   39.30    6.50
  -6  -3  -4   39.20    6.40
   6   3   4   30.50    5.30
   6   3   4   35.10    5.60
   6   3   4   29.80    7.50
  -7  -3  -4  278.47   20.50
  -7  -3  -4  308.97   21.00
  -7  -3  -4  341.57   29.70
  -7  -3  -4  239.88   21.00
   7   3   4  291.77   20.50
   7   3   4  289.37   25.10
   7   3   4  288.97   19.80
  -8  -3  -4   32.20    7.30
  -8  -3  -4   51.49   10.00
  -8  -3  -4   23.40   12.20
   8   3   4   31.10    8.90
   8   3   4   21.90    5.40
   6  -4  -4   84.99   15.20
   6  -4  -4   65.19   14.40
   6  -4  -4   69.99    9.80
   6  -4  -4   61.09    9.30
   6  -4  -4   81.59   15.80
  -6   4   4   65.89   15.60
  -6   4   4   54.49    6.30
  -6   4   4   55.99   12.30
  -6   4   4   61.99   13.80
  -6   4   4   58.49    9.60
  -6   4   4   51.59    9.90
  -6   4   4   87.19   16.60
   5  -4  -4   16.90    5.90
   5  -4  -4    5.90    7.60
   5  -4  -4   24.80    6.70
  -5   4   4   26.20    9.80
  -5   4   4   18.70    6.20
  -5   4   4   18.90    8.00
  -5   4   4   13.80    5.60
  -5   4   4   26.10    7.40
  -5   4   4   10.60    6.90
   4  -4  -4  104.79   11.10
   4  -4  -4   92.19    7.00
   4  -4  -4  124.69   12.90
   4  -4  -4  107.99   15.10
   4  -4  -4  101.29   10.90
  -4   4   4   96.79   15.20
  -4   4   4   74.69    6.50
  -4   4   4   77.79    7.90
  -4   4   4  103.49   12.40
  -4   4   4   74.39   11.10
  -4   4   4   72.09   13.70
  -4   4   4   97.79   11.80
  -4   4   4   80.49   13.40
   3  -4  -4 1066.89   62.79
   3  -4  -4 1015.20   66.89
   3  -4  -4 1076.39   67.29
   3  -4  -4 1144.39   64.89
   3  -4  -4 1082.79   59.99
   3  -4  -4 1098.79   65.09
  -3   4   4 1089.09   65.09
  -3   4   4 1137.29   65.19
  -3   4   4 1064.09   67.09
  -3   4   4 1102.99   68.09
  -3   4   4 1131.89   60.59
  -3   4   4 1150.58   67.19
   2  -4  -4  302.97   23.90
   2  -4  -4  282.27   21.40
   2  -4  -4  292.57   22.10
   2  -4  -4  282.57   20.00
   2  -4  -4  253.67   25.10
  -2   4   4  271.37   21.70
  -2   4   4  292.97   21.70
  -2   4   4  279.17   23.40
  -2   4   4  256.57   23.10
  -2   4   4  304.07   22.00
  -2   4   4  282.07   17.20
  -2   4   4  316.87   22.50
   1  -4  -4    4.60    4.00
   1  -4  -4    6.70    3.00
   1  -4  -4    5.00    4.20
   1  -4  -4    3.80    3.10
   1  -4  -4    2.60    3.60
   1  -4  -4    2.10    2.70
  -1   4   4    6.50    1.60
  -1   4   4    6.80    5.10
  -1   4   4    2.00    2.80
  -1   4   4    4.50    4.60
  -1   4   4    9.40    4.60
  -1   4   4    9.30    4.10
  -1   4   4    7.40    3.70
   0  -4  -4  645.34   37.40
   0  -4  -4  587.74   35.50
   0  -4  -4  613.64   38.60
   0  -4  -4  602.44   39.70
   0  -4  -4  634.24   40.00
   0  -4  -4  665.43   38.70
   0   4   4  627.24   34.90
   0   4   4  616.94   32.60
   0   4   4  617.54   38.70
   0   4   4  578.24   35.90
   0   4   4  539.85   39.60
   0   4   4  592.04   38.10
   0   4   4  592.34   36.10
   0   4   4  569.74   39.20
  -1  -4  -4  233.18   18.70
  -1  -4  -4  236.38   17.60
  -1  -4  -4  237.58   14.30
  -1  -4  -4  211.18   16.50
  -1  -4  -4  216.08   18.30
  -1  -4  -4  232.48   17.60
   1   4   4  215.48   14.80
   1   4   4  218.78   14.00
   1   4   4  208.98   18.00
   1   4   4  221.58   15.40
   1   4   4  224.18   17.50
   1   4   4  211.88   11.90
   1   4   4  203.58   16.80
   1   4   4  216.68   18.30
  -2  -4  -4  524.95   31.60
  -2  -4  -4  522.45   32.90
  -2  -4  -4  487.05   33.80
  -2  -4  -4  530.45   31.50
  -2  -4  -4  498.95   34.10
  -2  -4  -4  525.15   33.20
  -2  -4  -4  516.95   33.00
   2   4   4  554.04   32.70
   2   4   4  535.25   33.10
   2   4   4  473.95   33.60
   2   4   4  531.35   30.80
   2   4   4  517.35   32.60
   2   4   4  545.65   34.80
  -3  -4  -4  217.18   15.70
  -3  -4  -4  213.28   16.80
  -3  -4  -4  189.48   16.50
  -3  -4  -4  217.98   15.90
  -3  -4  -4  212.18   15.70
  -3  -4  -4  203.58   14.40
   3   4   4  196.48   15.30
   3   4   4  178.28   16.10
   3   4   4  201.78   13.70
   3   4   4  218.58   16.70
   3   4   4  196.78   16.70
   3   4   4  205.28   14.30
   3   4   4  194.78   12.40
   3   4   4  201.88   14.90
  -4  -4  -4  252.87   19.60
  -4  -4  -4  286.47   18.40
  -4  -4  -4  297.57   18.40
  -4  -4  -4  292.87   20.40
  -4  -4  -4  256.37   17.70
  -4  -4  -4  257.07   24.10
  -4  -4  -4  246.68   19.70
   4   4   4  267.17   16.80
   4   4   4  248.78   19.40
   4   4   4  283.87   21.30
   4   4   4  256.67   18.40
   4   4   4  263.17   19.30
   4   4   4  268.27   17.60
   4   4   4  267.57   17.90
   4   4   4  277.57   17.80
  -5  -4  -4  335.47   22.30
  -5  -4  -4  350.86   19.90
  -5  -4  -4  340.77   29.30
  -5  -4  -4  363.26   21.70
  -5  -4  -4  324.07   20.00
  -5  -4  -4  349.87   20.20
  -5  -4  -4  343.27   19.00
  -5  -4  -4  316.07   21.90
   5   4   4  307.57   19.30
   5   4   4  336.47   21.40
   5   4   4  320.87   20.80
   5   4   4  300.97   21.50
   5   4   4  309.07   23.00
   5   4   4  314.67   21.10
   5   4   4  340.07   25.90
  -6  -4  -4   23.10    2.50
  -6  -4  -4   22.90    5.20
  -6  -4  -4   21.80    3.40
  -6  -4  -4   14.80    9.20
  -6  -4  -4   23.70    3.10
  -6  -4  -4   23.60    2.90
   6   4   4   20.30    4.60
   6   4   4   22.50    6.80
   6   4   4   15.80    4.00
  -7  -4  -4   79.69   17.20
  -7  -4  -4   59.99    9.40
  -7  -4  -4   78.29    9.70
   7   4   4   94.59   14.30
   7   4   4   82.19    9.20
   7   4   4   82.29    8.30
   6  -5  -4   95.89   14.30
   6  -5  -4  127.49   15.10
   6  -5  -4  142.99   15.10
   6  -5  -4  114.89   20.20
   6  -5  -4  124.09   20.00
  -6   5   4   83.49   13.50
  -6   5   4   99.99   14.80
  -6   5   4  137.09   19.10
  -6   5   4  113.49   20.40
  -6   5   4  140.59   22.00
  -6   5   4  125.39   19.50
   5  -5  -4  104.19   17.30
   5  -5  -4  115.49   13.40
   5  -5  -4  100.09   14.40
   5  -5  -4  122.89   20.00
  -5   5   4   76.99   13.40
  -5   5   4  104.59   14.20
  -5   5   4  122.29   17.10
  -5   5   4  127.19   19.70
  -5   5   4  113.49   18.50
  -5   5   4  103.89   18.70
   4  -5  -4   -1.40    3.90
   4  -5  -4  -10.60    6.50
   4  -5  -4   -1.10    4.90
   4  -5  -4   -0.20    7.60
   4  -5  -4    0.10    1.70
   4  -5  -4    2.20    5.40
   4  -5  -4   -3.00    2.50
  -4   5   4   -1.70    5.30
  -4   5   4    0.50    6.60
  -4   5   4    2.80    5.80
  -4   5   4    3.10    2.80
  -4   5   4  -10.50    6.20
  -4   5   4   -2.80    7.20
  -4   5   4    2.70    5.40
   3  -5  -4  297.57   21.70
   3  -5  -4  291.27   26.60
   3  -5  -4  291.87   20.70
   3  -5  -4  298.07   23.80
  -3   5   4  283.07   24.00
  -3   5   4  299.07   19.00
  -3   5   4  318.67   24.20
  -3   5   4  329.57   25.00
  -3   5   4  254.97   24.90
  -3   5   4  298.97   24.40
  -3   5   4  283.67   26.30
   2  -5  -4  188.48   15.20
   2  -5  -4  185.38   16.30
   2  -5  -4  135.09   17.50
   2  -5  -4  177.18   17.30
   2  -5  -4  188.48   17.50
  -2   5   4  183.38   18.70
  -2   5   4  166.18   16.40
  -2   5   4  178.68   18.80
  -2   5   4  198.08   18.30
  -2   5   4  182.48   10.50
  -2   5   4  177.08   17.30
  -2   5   4  168.08   11.90
  -2   5   4  183.28   16.90
   1  -5  -4  199.08   16.30
   1  -5  -4  216.58   18.70
   1  -5  -4  209.58   16.50
   1  -5  -4  175.78   18.40
   1  -5  -4  200.78   18.30
  -1   5   4  212.18   12.50
  -1   5   4  176.38   19.20
  -1   5   4  195.48   16.50
  -1   5   4  206.18   12.90
  -1   5   4  180.38   17.60
  -1   5   4  182.58   19.00
  -1   5   4  185.08   17.50
   0  -5  -4  144.19   14.60
   0  -5  -4  138.39   15.20
   0  -5  -4  145.39   13.60
   0  -5  -4  157.38   15.00
   0  -5  -4  145.89   12.40
   0   5   4  146.59   11.00
   0   5   4  169.38   15.50
   0   5   4  142.49   12.40
   0   5   4  152.08   12.70
   0   5   4  148.19   16.30
   0   5   4  143.59   14.80
   0   5   4  147.79   15.60
  -1  -5  -4  125.69   12.90
  -1  -5  -4  122.59   13.10
  -1  -5  -4  127.89   10.10
  -1  -5  -4  110.59   13.50
  -1  -5  -4  131.89   12.80
   1   5   4  126.19   10.10
   1   5   4  135.39   10.80
   1   5   4  139.99   14.50
   1   5   4  113.39   12.90
   1   5   4  105.49   10.40
   1   5   4   91.59   14.40
   1   5   4  110.39   12.60
  -2  -5  -4  288.57   24.30
  -2  -5  -4  239.08   20.20
  -2  -5  -4  282.97   22.80
  -2  -5  -4  255.57   18.50
  -2  -5  -4  284.17   16.70
  -2  -5  -4  270.07   21.30
  -2  -5  -4  262.97   20.60
   2   5   4  268.57   15.10
   2   5   4  263.97   19.40
   2   5   4  287.57   20.90
   2   5   4  238.18   21.30
   2   5   4  247.98   17.40
   2   5   4  283.67   22.40
   2   5   4  256.17   20.70
  -3  -5  -4   71.09   10.80
  -3  -5  -4   73.29    8.80
  -3  -5  -4   72.69   11.70
  -3  -5  -4  102.79   15.30
  -3  -5  -4   73.59    5.30
  -3  -5  -4   78.99   10.60
  -3  -5  -4   81.79    9.90
   3   5   4   63.69    9.30
   3   5   4   66.09   11.20
   3   5   4   74.39    5.70
   3   5   4   74.69    7.00
   3   5   4   75.19   10.40
   3   5   4   69.39    7.20
   3   5   4   57.49    8.10
  -4  -5  -4  278.47   21.20
  -4  -5  -4  279.27   22.80
  -4  -5  -4  313.47   19.80
  -4  -5  -4  286.27   28.00
  -4  -5  -4  311.07   22.10
  -4  -5  -4  330.17   23.60
   4   5   4  292.97   22.40
   4   5   4  321.97   30.80
   4   5   4  306.17   19.70
   4   5   4  289.87   20.50
   4   5   4  307.07   23.40
   4   5   4  272.97   19.60
   4   5   4  296.37   21.00
   4   5   4  280.97   18.10
  -5  -5  -4  239.88   26.10
  -5  -5  -4  253.97   14.10
  -5  -5  -4  279.07   16.90
  -5  -5  -4  212.08   16.80
  -5  -5  -4  201.98   13.60
  -5  -5  -4  239.18   19.10
  -5  -5  -4  239.28   18.90
   5   5   4  229.18   15.90
   5   5   4  258.27   17.20
   5   5   4  242.78   16.20
   5   5   4  254.07   21.10
   5   5   4  203.28   18.00
   5   5   4  236.88   16.50
   5   5   4  227.98   17.50
  -6  -5  -4  136.09   11.50
  -6  -5  -4  134.49   21.20
  -6  -5  -4  127.89    9.70
  -6  -5  -4  134.49    9.80
  -6  -5  -4  130.19   10.90
  -6  -5  -4  122.49   10.10
  -6  -5  -4  128.39   11.40
  -6  -5  -4  126.29   10.00
   6   5   4  132.19    8.90
   6   5   4  148.29   16.10
   6   5   4  138.29   11.40
   6   5   4  135.69   11.00
   6   5   4  147.49   12.00
  -7  -5  -4    2.00    4.10
  -7  -5  -4    1.90    3.10
  -7  -5  -4    6.40    6.40
  -7  -5  -4   -1.30   11.60
   7   5   4   -3.30    2.40
   7   5   4    0.20    2.50
   7   5   4    0.20    3.70
   5  -6  -4  268.67   25.10
   5  -6  -4  275.87   24.20
   5  -6  -4  268.27   23.30
   5  -6  -4  267.07   27.90
   5  -6  -4  220.28   29.40
  -5   6   4  274.87   25.10
  -5   6   4  338.97   31.00
  -5   6   4  257.97   31.30
  -5   6   4  285.37   26.00
  -5   6   4  251.77   29.10
   4  -6  -4  133.59   10.80
   4  -6  -4  153.58   22.10
   4  -6  -4  179.58   21.80
   4  -6  -4  140.39   18.90
   4  -6  -4  146.29    9.80
  -4   6   4  150.48   21.80
  -4   6   4  131.39   17.70
  -4   6   4  147.19   17.30
  -4   6   4  106.19   20.20
  -4   6   4  151.78   20.80
  -4   6   4  132.99   17.40
   3  -6  -4   74.09   10.30
   3  -6  -4   78.69   16.10
   3  -6  -4   71.09   12.50
   3  -6  -4   89.09   15.10
   3  -6  -4   78.69   11.50
  -3   6   4   92.99   19.30
  -3   6   4  102.89   15.20
  -3   6   4   80.39    8.20
  -3   6   4   65.69   12.70
  -3   6   4   97.39   16.70
  -3   6   4   59.89   11.90
  -3   6   4  109.19   16.10
   2  -6  -4  108.59   17.70
   2  -6  -4   84.09   14.20
   2  -6  -4  114.49   13.20
   2  -6  -4  131.49   19.00
   2  -6  -4  119.29   16.70
   2  -6  -4  105.59   12.00
   2  -6  -4  111.69   14.90
  -2   6   4  114.59   16.00
  -2   6   4  123.49   18.80
  -2   6   4  136.09   17.30
  -2   6   4   93.39   16.80
  -2   6   4  110.69   13.40
  -2   6   4  108.09    8.80
   1  -6  -4   -2.40    4.80
   1  -6  -4   19.10    5.80
   1  -6  -4    3.00    4.70
   1  -6  -4    3.60    5.60
   1  -6  -4    8.30    6.50
   1  -6  -4   12.30    6.80
   1  -6  -4    7.00    6.70
  -1   6   4   13.60    5.70
  -1   6   4   12.90    7.00
  -1   6   4   10.40    2.20
  -1   6   4    8.30    2.10
  -1   6   4    1.40    6.30
  -1   6   4    7.00    7.30
  -1   6   4   23.30    7.10
   0  -6  -4  295.47   26.70
   0  -6  -4  321.47   26.90
   0  -6  -4  297.27   24.90
   0  -6  -4  304.77   21.90
   0  -6  -4  287.77   24.90
   0  -6  -4  306.07   25.60
   0   6   4  288.17   21.40
   0   6   4  290.57   26.20
   0   6   4  303.87   25.00
   0   6   4  297.07   21.40
   0   6   4  304.67   19.60
   0   6   4  311.77   27.20
   0   6   4  293.57   24.80
  -1  -6  -4  133.99   16.00
  -1  -6  -4  141.99   17.20
  -1  -6  -4  154.78   17.70
  -1  -6  -4  146.69   12.60
  -1  -6  -4  164.68   16.60
  -1  -6  -4  168.08   18.40
  -1  -6  -4  147.59   16.00
   1   6   4  156.78   12.60
   1   6   4  131.19   11.50
   1   6   4  146.49   17.50
   1   6   4  156.08   12.20
   1   6   4  149.39   16.10
   1   6   4  142.39   17.10
  -2  -6  -4   10.80    5.90
  -2  -6  -4    8.10    5.50
  -2  -6  -4   13.10    3.80
  -2  -6  -4    6.40    7.20
  -2  -6  -4   12.10    3.70
  -2  -6  -4    6.90    6.90
  -2  -6  -4   -0.20    4.80
   2   6   4    9.80    1.70
   2   6   4    5.00    5.10
   2   6   4   -2.20    5.30
   2   6   4   10.60    6.60
   2   6   4    2.60    5.00
   2   6   4   15.30    4.70
   2   6   4    6.70    3.00
  -3  -6  -4  215.68   20.00
  -3  -6  -4  278.37   22.20
  -3  -6  -4  287.17   23.30
  -3  -6  -4  216.98   18.70
  -3  -6  -4  196.88   23.70
  -3  -6  -4  214.18   27.10
  -3  -6  -4  237.58   15.60
   3   6   4  269.37   17.30
   3   6   4  250.67   19.90
   3   6   4  241.98   20.20
   3   6   4  237.58   20.80
   3   6   4  234.98   21.60
   3   6   4  258.87   16.80
   3   6   4  254.67   14.90
   3   6   4  208.98   21.70
  -4  -6  -4    0.40    5.70
  -4  -6  -4   -0.10    5.50
  -4  -6  -4    1.10    1.90
  -4  -6  -4   -1.00    4.80
  -4  -6  -4    0.20    5.00
  -4  -6  -4    5.90    8.30
   4   6   4    2.20    4.50
   4   6   4    5.50    3.00
   4   6   4    7.40    3.80
   4   6   4   -1.40    5.10
   4   6   4    1.40    5.40
   4   6   4    3.90    6.90
   4   6   4    3.30    2.10
   4   6   4    4.60    1.70
  -5  -6  -4   44.00    4.00
  -5  -6  -4   47.30    4.10
  -5  -6  -4   54.69    9.80
  -5  -6  -4   44.50    8.90
  -5  -6  -4   41.50    9.50
  -5  -6  -4   56.59   15.00
  -5  -6  -4   43.10    8.30
   5   6   4   44.30    9.00
   5   6   4   49.50    7.60
   5   6   4   38.50    6.50
   5   6   4   50.49    7.10
   5   6   4   36.80    8.80
   5   6   4   47.40    9.80
   5   6   4   54.79   10.40
   5   6   4   48.10    5.70
  -6  -6  -4   98.79   11.60
  -6  -6  -4   69.19    5.90
  -6  -6  -4   69.09    9.30
  -6  -6  -4   73.09    9.20
  -6  -6  -4   86.49   10.40
  -6  -6  -4   62.79    5.80
  -6  -6  -4   99.59   17.70
   6   6   4   98.19   12.50
   6   6   4   80.99    8.80
   6   6   4   80.29    8.10
   6   6   4   76.69    8.70
   6   6   4   64.19   10.00
   6   6   4   72.09    9.40
   4  -7  -4  149.79   25.10
   4  -7  -4  139.19   16.20
   4  -7  -4  163.28   21.50
   4  -7  -4  160.28   24.70
   4  -7  -4  133.99   10.70
  -4   7   4  115.99   21.50
  -4   7   4  113.39   18.60
  -4   7   4   96.79   20.20
  -4   7   4   93.19   18.40
  -4   7   4  144.39   21.10
   3  -7  -4  118.49   18.70
   3  -7  -4  136.49   22.40
   3  -7  -4  149.29   15.20
   3  -7  -4  142.29   17.20
   3  -7  -4  132.39   19.40
   3  -7  -4  156.48   14.70
  -3   7   4  116.99   11.10
  -3   7   4  154.48   22.60
  -3   7   4  104.09   18.20
  -3   7   4  111.79   20.70
  -3   7   4  108.19   17.40
  -3   7   4  136.19   18.90
   2  -7  -4  131.29   19.00
   2  -7  -4  132.49   16.30
   2  -7  -4  112.59   23.00
   2  -7  -4  157.38   20.80
   2  -7  -4  161.78   20.60
   2  -7  -4  126.59   16.20
  -2   7   4  142.79   21.00
  -2   7   4  161.28   21.20
  -2   7   4  140.39   22.20
  -2   7   4  153.58   11.50
  -2   7   4  176.98   21.50
   1  -7  -4  146.09   18.70
   1  -7  -4  152.48   21.20
   1  -7  -4  172.48   18.30
   1  -7  -4  142.99   19.20
   1  -7  -4  132.29   15.40
   1  -7  -4  161.78   23.00
  -1   7   4  180.88   21.80
  -1   7   4  156.58   21.90
  -1   7   4  149.99   15.80
  -1   7   4  115.09   18.90
  -1   7   4  152.78   10.90
  -1   7   4  176.38   19.50
   0  -7  -4   50.09   12.30
   0  -7  -4   58.99   10.80
   0  -7  -4   44.50    8.70
   0  -7  -4   53.99   15.30
   0  -7  -4   39.10   12.10
   0  -7  -4   26.20    9.10
   0   7   4   27.80   10.60
   0   7   4   63.79   12.80
   0   7   4   51.89    8.60
   0   7   4   41.00   10.60
   0   7   4   48.20    9.20
  -1  -7  -4   94.59   15.60
  -1  -7  -4   76.99   14.20
  -1  -7  -4   60.59   13.30
  -1  -7  -4   88.59   10.80
  -1  -7  -4   83.79   13.60
  -1  -7  -4   92.39   16.50
  -1  -7  -4   94.99   15.30
   1   7   4   77.59   14.10
   1   7   4   93.69   15.10
   1   7   4   97.39    9.40
   1   7   4   76.59   15.80
   1   7   4   89.99    9.40
   1   7   4   92.69    9.50
  -2  -7  -4    3.50    7.70
  -2  -7  -4   16.10    7.20
  -2  -7  -4   17.50    5.10
  -2  -7  -4   11.20    6.60
  -2  -7  -4    5.60    7.60
  -2  -7  -4   20.00    9.00
  -2  -7  -4   16.70    5.30
  -2  -7  -4   16.40    8.40
   2   7   4   21.60    8.60
   2   7   4   15.20    4.30
   2   7   4   16.50    9.00
   2   7   4   12.10    9.00
   2   7   4   19.10    4.80
   2   7   4   11.90    2.10
  -3  -7  -4   64.89   12.80
  -3  -7  -4   79.09   16.40
  -3  -7  -4   54.39   12.10
  -3  -7  -4   50.49    7.00
  -3  -7  -4  103.09   15.20
  -3  -7  -4   57.89   13.10
  -3  -7  -4   68.69   12.20
   3   7   4   76.99    7.90
   3   7   4   73.59    5.80
   3   7   4   59.49   10.00
   3   7   4   78.69   14.00
   3   7   4   54.89   12.60
   3   7   4   59.39    7.10
   3   7   4   65.79   12.20
  -4  -7  -4  166.48   12.70
  -4  -7  -4  167.08   19.60
  -4  -7  -4  151.18   17.70
  -4  -7  -4  197.88   26.90
  -4  -7  -4  156.58   19.00
  -4  -7  -4  182.58   18.30
   4   7   4  150.08   16.00
   4   7   4  184.28   12.10
   4   7   4  164.18   19.00
   4   7   4  186.38   14.40
   4   7   4  169.88   13.00
  -5  -7  -4    5.30    7.50
  -5  -7  -4    4.10   12.70
  -5  -7  -4    4.70    2.30
  -5  -7  -4   11.10    8.50
  -5  -7  -4    0.80    6.70
  -5  -7  -4    8.80    6.80
  -5  -7  -4    5.70    2.30
   5   7   4    4.40    2.70
   5   7   4    5.60    4.70
   5   7   4    2.40    2.80
   5   7   4    1.50    8.80
   5   7   4   10.40    7.40
   5   7   4    5.50    7.00
   5   7   4    7.60    6.30
  -6  -7  -4   46.90    9.90
  -6  -7  -4   40.50   18.30
  -6  -7  -4   54.69   11.30
  -6  -7  -4   45.90    9.10
  -6  -7  -4   61.59   10.90
   6   7   4   39.20   10.40
   6   7   4   36.30    6.90
   6   7   4   48.70    8.00
   6   7   4   55.69    6.80
   6   7   4   41.30    8.60
   3  -8  -4   83.19   21.10
   3  -8  -4   61.19   15.50
   3  -8  -4   54.49   15.10
   3  -8  -4   50.39   10.30
   3  -8  -4   63.99   14.30
   3  -8  -4   58.29   12.90
   3  -8  -4   27.60   15.30
  -3   8   4   57.89   15.30
  -3   8   4   72.29   14.40
  -3   8   4   57.99   17.30
  -3   8   4   75.29   18.30
  -3   8   4   54.79   15.20
   2  -8  -4   73.09   16.60
   2  -8  -4   46.30   14.00
   2  -8  -4   40.60   11.70
   2  -8  -4   61.89   16.20
   2  -8  -4   54.39   14.70
   2  -8  -4   56.59   11.80
   2  -8  -4   81.49   12.90
  -2   8   4   55.49   12.40
  -2   8   4   26.20   11.20
  -2   8   4   84.49   18.80
  -2   8   4   71.99   17.10
  -2   8   4   61.39    7.50
   1  -8  -4   12.50    9.30
   1  -8  -4   15.50   12.30
   1  -8  -4   -2.90    6.70
   1  -8  -4   12.40   10.90
   1  -8  -4   12.20   10.50
   1  -8  -4  -12.70    9.20
   1  -8  -4   16.40    7.50
  -1   8   4   -4.70    9.70
  -1   8   4    7.00   11.90
  -1   8   4    9.30    9.30
  -1   8   4   -6.30    6.40
  -1   8   4    8.20   10.60
   0  -8  -4   53.79   13.60
   0  -8  -4   54.69   10.40
   0  -8  -4   70.09   14.70
[truncated: 511,614 more chars]
