# Supplementary material for: Unprecedented Formation of a Formally Cu(III) Trifluoromethyl Hydroxide Tetramer
Source: Chemistry. 2025 Dec 18;32(5):e03417. doi: 10.1002/chem.202503417 (PMC12865140; doi:10.1002/chem.202503417)
Supplement: Supplementary file 2 — Supporting file 2: chem70587‐sup‐0002‐SuppMat.zip [file CHEM-32-e03417-s002.zip › 5.cif]

data_MV026
_audit_contact_author_name        'Niklas Limberg'
_audit_contact_author_phone       +493083860419
_audit_contact_author_email       niklas.limberg@fu-berlin.de
_audit_contact_author_address     'Fabeckstra\&se 34/36, 14195 Berlin'
_audit_creation_method
;FinalCif V153 by Daniel Kratzert, Freiburg 2025, 
https://dkratzert.de/finalcif.html
;
_publ_contact_author_id_orcid     ?
_publ_section_references
;
Dolomanov, O.V., Bourhis, L.J., Gildea, R.J, Howard, J.A.K. & Puschmann, H.
 (2009), J. Appl. Cryst. 42, 339-341.

Sheldrick, G.M. (2008). Acta Cryst. A64, 112-122.
;
_shelx_SHELXL_version_number      '2019/3'
_chemical_name_systematic         ?
_chemical_name_common             ?
_chemical_formula_sum             'C4 H7 Cu F6 O4'
_chemical_formula_moiety          'C4 H5 Cu F6 O3, H2 O'
_chemical_formula_weight          296.64
_chemical_melting_point           ?
_space_group_crystal_system       'monoclinic'
_space_group_IT_number            14
_space_group_name_H-M_alt         'P 1 21/c 1'
_space_group_name_Hall            '-P 2ybc'
_shelx_space_group_comment
;
The symmetry employed for this shelxl refinement is uniquely defined
by the following loop, which should always be used as a source of
symmetry information in preference to the above space-group names.
They are only intended as comments.
;

loop_
_space_group_symop_operation_xyz
'x, y, z'
'-x, y+1/2, -z+1/2'
'-x, -y, -z'
'x, -y-1/2, z-1/2'

_cell_length_a                    7.5786(15)
_cell_length_b                    12.770(3)
_cell_length_c                    9.1246(17)
_cell_angle_alpha                 90
_cell_angle_beta                  91.771(7)
_cell_angle_gamma                 90
_cell_volume                      882.7(3)
_cell_formula_units_Z             4
_cell_measurement_temperature     150.00
_cell_measurement_reflns_used     3967
_cell_measurement_theta_min       3.13
_cell_measurement_theta_max       24.97
_exptl_crystal_description        plate
_exptl_crystal_colour             'clear yellow'
_exptl_crystal_recrystallization_method ?
_exptl_crystal_density_meas       ?
_exptl_crystal_density_method     ?
_exptl_crystal_density_diffrn     2.232
_exptl_crystal_F_000              584
_exptl_crystal_size_max           0.105
_exptl_crystal_size_mid           0.089
_exptl_crystal_size_min           0.067
_exptl_absorpt_coefficient_mu     2.569
_exptl_absorpt_correction_type    multi-scan
_exptl_absorpt_correction_T_min   0.4917
_exptl_absorpt_correction_T_max   0.7452
_exptl_absorpt_process_details
;
SADABS-2016/2 (Bruker,2016/2) was used for absorption correction.
wR2(int) was 0.1015 before and 0.0854 after correction.
The Ratio of minimum to maximum transmission is 0.6598.
The \l/2 correction factor is Not present.
;
_exptl_absorpt_special_details    ?
_shelx_estimated_absorpt_T_min    0.774
_shelx_estimated_absorpt_T_max    0.847
_exptl_transmission_factor_min    ?
_exptl_transmission_factor_max    ?
_exptl_special_details            ?
_diffrn_ambient_temperature       150.00
_diffrn_ambient_environment       N~2~
_diffrn_radiation_type            MoK\a
_diffrn_radiation_wavelength      0.71073
_diffrn_radiation_monochromator   'mirror optics'
_diffrn_measurement_ambient_temperature_device_make 'Oxford Cryostream 700'
_diffrn_radiation_probe           x-ray
_diffrn_source                    'microfocus sealed X-ray tube'
_diffrn_source_type               'Incoatec I\ms'
_diffrn_source_voltage            50.0
_diffrn_source_current            1.0
_diffrn_detector                  CPAD
_diffrn_detector_type             'Bruker PHOTON II'
_diffrn_detector_area_resol_mean  7.41
_diffrn_measurement_device        'three-circle diffractometer'
_diffrn_measurement_device_type   'Bruker D8 VENTURE dual wavelength Mo/Cu'
_diffrn_measurement_method        '\w and \f scans'
_diffrn_measurement_specimen_support 'MiTeGen micromount'
_diffrn_reflns_number             8926
_diffrn_reflns_av_unetI/netI      0.0664
_diffrn_reflns_av_R_equivalents   0.0915
_diffrn_reflns_theta_min          2.233
_diffrn_reflns_theta_max          25.409
_diffrn_reflns_theta_full         25.242
_diffrn_reflns_limit_h_min        -9
_diffrn_reflns_limit_h_max        9
_diffrn_reflns_limit_k_min        -15
_diffrn_reflns_limit_k_max        15
_diffrn_reflns_limit_l_min        -9
_diffrn_reflns_limit_l_max        11
_diffrn_standards_number          0
_diffrn_measured_fraction_theta_max 0.989
_diffrn_measured_fraction_theta_full 0.992
_diffrn_reflns_Laue_measured_fraction_max 0.989
_diffrn_reflns_Laue_measured_fraction_full 0.992
_diffrn_reflns_point_group_measured_fraction_max 0.989
_diffrn_reflns_point_group_measured_fraction_full 0.992
_reflns_number_total              1602
_reflns_number_gt                 1226
_reflns_threshold_expression      'I > 2\s(I)'
_reflns_Friedel_coverage          0.000
_reflns_Friedel_fraction_max      .
_reflns_Friedel_fraction_full     .
_reflns_special_details
;
 Reflections were merged by SHELXL according to the crystal
 class for the calculation of statistics and refinement.
 
 _reflns_Friedel_fraction is defined as the number of unique
 Friedel pairs measured divided by the number that would be
 possible theoretically, ignoring centric projections and
 systematic absences. Completness statistics refer to single and
 composite reflections containing twin component 1 only.
;
_computing_data_collection        ?
_computing_cell_refinement        'SAINT V8.41 (?, 2016)'
_computing_data_reduction         'SAINT V8.41 (?, 2016)'
_computing_structure_solution     'SHELXT 2018/2 (Sheldrick, 2018)'
_computing_structure_refinement   'XL  (Sheldrick, 2008)'
_computing_molecular_graphics     'Olex2 1.5-alpha (Dolomanov et al., 2009)'
_computing_publication_material   'Olex2 1.5-alpha (Dolomanov et al., 2009)'
_refine_special_details
;
 Refined as a 2-component twin.
;
_refine_ls_structure_factor_coef  Fsqd
_refine_ls_matrix_type            full
_refine_ls_weighting_scheme       calc
_refine_ls_weighting_details      'w=1/[\s^2^(Fo^2^)+(0.0066P)^2^+19.6205P] where P=(Fo^2^+2Fc^2^)/3'
_atom_sites_solution_primary      direct
_atom_sites_solution_secondary    ?
_atom_sites_solution_hydrogens    mixed
_refine_ls_hydrogen_treatment     mixed
_refine_ls_number_reflns          1602
_refine_ls_number_parameters      147
_refine_ls_number_restraints      3
_refine_ls_R_factor_all           0.1147
_refine_ls_R_factor_gt            0.0792
_refine_ls_wR_factor_ref          0.1808
_refine_ls_wR_factor_gt           0.1572
_refine_ls_goodness_of_fit_ref    1.171
_refine_ls_restrained_S_all       1.170
_refine_ls_shift/su_max           0.000
_refine_ls_shift/su_mean          0.000
_refine_diff_density_max          0.983
_refine_diff_density_min          -0.931
_refine_diff_density_rms          0.169
_refine_ls_extinction_method      none
_refine_ls_extinction_coef        .

loop_
_twin_individual_id
_twin_individual_mass_fraction_refined
1 0.955(3)
2 0.045(3)

loop_
_atom_type_symbol
_atom_type_description
_atom_type_scat_dispersion_real
_atom_type_scat_dispersion_imag
_atom_type_scat_source
'C'  'C'  0.0033 0.0016 'International Tables Vol C Tables 4.2.6.8 and 6.1.1.4'
'H'  'H'  0.0000 0.0000 'International Tables Vol C Tables 4.2.6.8 and 6.1.1.4'
'Cu' 'Cu' 0.3201 1.2651 'International Tables Vol C Tables 4.2.6.8 and 6.1.1.4'
'F'  'F'  0.0171 0.0103 'International Tables Vol C Tables 4.2.6.8 and 6.1.1.4'
'O'  'O'  0.0106 0.0060 'International Tables Vol C Tables 4.2.6.8 and 6.1.1.4'

_geom_special_details
;
 All esds (except the esd in the dihedral angle between two l.s. planes)
 are estimated using the full covariance matrix.  The cell esds are taken
 into account individually in the estimation of esds in distances, angles
 and torsion angles; correlations between esds in cell parameters are only
 used when they are defined by crystal symmetry.  An approximate (isotropic)
 treatment of cell esds is used for estimating esds involving l.s. planes.
;
_audit_creation_date              2025-08-13
_exptl_crystal_colour_lustre      clear
_exptl_crystal_colour_primary     yellow
_diffrn_source_power              0.05
_olex2_refinement_description
;
1. Twinned data refinement
 Scales: 0.955(3)
 0.045(3)
2. Fixed Uiso
 At 1.5 times of:
  All C(H,H,H) groups, All O(H,H) groups
3. Restrained distances
 O4-H4D = O4-H4E
 0.84 with sigma of 0.02
 H4D-H4E
 1.44 with sigma of 0.02
4.a Rotating group:
 O3(H3A,H3B)
4.b Idealised Me refined as rotating group:
 C4(H4A,H4B,H4C)
;

loop_
_atom_site_label
_atom_site_type_symbol
_atom_site_fract_x
_atom_site_fract_y
_atom_site_fract_z
_atom_site_U_iso_or_equiv
_atom_site_adp_type
_atom_site_occupancy
_atom_site_site_symmetry_order
_atom_site_calc_flag
_atom_site_refinement_flags_posn
_atom_site_refinement_flags_adp
_atom_site_refinement_flags_occupancy
_atom_site_disorder_assembly
_atom_site_disorder_group
Cu1 Cu 0.70476(16) 0.28851(10) 0.28038(16) 0.0237(4)  Uani 1 1 d    . . . . .
F5  F  0.7302(8)   0.0942(5)   0.1661(8)   0.0378(17) Uani 1 1 d    . . . . .
F3  F  0.9151(8)   0.4506(5)   0.3572(8)   0.0387(18) Uani 1 1 d    . . . . .
F4  F  0.9259(9)   0.1264(5)   0.3362(8)   0.0383(17) Uani 1 1 d    . . . . .
F6  F  0.9561(8)   0.1853(5)   0.1175(7)   0.0339(17) Uani 1 1 d    . . . . .
F2  F  0.9530(8)   0.4008(6)   0.1375(7)   0.0377(18) Uani 1 1 d    . . . . .
F1  F  1.0761(8)   0.3184(5)   0.3199(8)   0.0348(17) Uani 1 1 d    . . . . .
O4  O  0.6551(10)  0.6089(6)   0.4305(10)  0.0282(19) Uani 1 1 d    D . . . .
O1  O  0.4988(9)   0.2039(6)   0.3116(8)   0.0249(17) Uani 1 1 d    . . . . .
O3  O  0.5711(9)   0.4097(6)   0.3418(9)   0.0282(18) Uani 1 1 d    . . . . .
H3A H  0.517043    0.395035    0.422046    0.042      Uiso 1 1 d    R U . . .
H3B H  0.643372    0.460150    0.366507    0.042      Uiso 1 1 d    R U . . .
O2  O  0.6210(9)   0.1966(6)   0.5360(9)   0.0313(19) Uani 1 1 d    . . . . .
C2  C  0.8405(13)  0.1678(9)   0.2219(12)  0.025(2)   Uani 1 1 d    . . . . .
C1  C  0.9279(14)  0.3673(9)   0.2726(14)  0.029(3)   Uani 1 1 d    . . . . .
C3  C  0.4973(14)  0.1735(9)   0.4468(13)  0.025(3)   Uani 1 1 d    . . . . .
C4  C  0.3420(15)  0.1093(10)  0.4897(15)  0.036(3)   Uani 1 1 d    . . . . .
H4A H  0.232950    0.147859    0.466271    0.054      Uiso 1 1 calc R U . . .
H4B H  0.350031    0.095132    0.595243    0.054      Uiso 1 1 calc R U . . .
H4C H  0.341405    0.042988    0.435699    0.054      Uiso 1 1 calc R U . . .
H4D H  0.764(4)    0.616(11)   0.445(14)   0.05(4)    Uiso 1 1 d    D . . . .
H4E H  0.611(17)   0.62(2)     0.346(9)    0.19(13)   Uiso 1 1 d    D . . . .

loop_
_atom_site_aniso_label
_atom_site_aniso_U_11
_atom_site_aniso_U_22
_atom_site_aniso_U_33
_atom_site_aniso_U_23
_atom_site_aniso_U_13
_atom_site_aniso_U_12
Cu1 0.0162(6) 0.0250(7) 0.0301(8) -0.0003(7) 0.0019(5) -0.0001(6)
F5  0.026(3)  0.034(4)  0.053(5)  -0.013(4)  0.000(3)  0.000(3)
F3  0.020(3)  0.040(4)  0.056(5)  -0.012(4)  0.002(3)  -0.009(3)
F4  0.035(4)  0.039(4)  0.041(5)  0.002(4)   -0.002(3) 0.010(3)
F6  0.033(4)  0.039(4)  0.031(4)  -0.003(3)  0.010(3)  0.004(3)
F2  0.032(4)  0.053(5)  0.028(4)  0.007(4)   0.007(3)  -0.017(3)
F1  0.014(3)  0.039(4)  0.051(5)  -0.002(3)  0.000(3)  -0.001(3)
O4  0.018(4)  0.023(4)  0.044(6)  -0.001(4)  0.004(3)  0.001(3)
O1  0.018(3)  0.027(4)  0.030(5)  -0.004(4)  -0.001(3) -0.001(3)
O3  0.018(4)  0.038(5)  0.029(5)  0.002(4)   0.007(3)  -0.003(3)
O2  0.020(4)  0.036(5)  0.038(5)  0.003(4)   0.001(3)  -0.004(3)
C2  0.022(5)  0.034(6)  0.018(6)  -0.008(5)  0.000(5)  -0.003(4)
C1  0.020(5)  0.028(6)  0.038(7)  0.003(6)   0.002(5)  -0.002(4)
C3  0.020(5)  0.026(6)  0.029(7)  -0.001(5)  0.007(5)  0.002(4)
C4  0.025(6)  0.042(8)  0.043(8)  0.003(6)   0.009(5)  -0.009(5)

loop_
_geom_bond_atom_site_label_1
_geom_bond_atom_site_label_2
_geom_bond_distance
_geom_bond_site_symmetry_2
_geom_bond_publ_flag
Cu1 O1  1.926(7)  .     ?
Cu1 O3  1.942(8)  .     ?
Cu1 O2  2.307(8)  4_565 ?
Cu1 C2  1.937(11) .     ?
Cu1 C1  1.971(11) .     ?
F5  C2  1.348(12) .     ?
F3  C1  1.320(13) .     ?
F4  C2  1.321(13) .     ?
F6  C2  1.333(13) .     ?
F2  C1  1.324(14) .     ?
F1  C1  1.344(12) .     ?
O4  H4D 0.84(2)   .     ?
O4  H4E 0.84(2)   .     ?
O1  C3  1.294(13) .     ?
O3  H3A 0.8707    .     ?
O3  H3B 0.8708    .     ?
O2  C3  1.258(13) .     ?
C3  C4  1.496(15) .     ?
C4  H4A 0.9800    .     ?
C4  H4B 0.9800    .     ?
C4  H4C 0.9800    .     ?

loop_
_geom_angle_atom_site_label_1
_geom_angle_atom_site_label_2
_geom_angle_atom_site_label_3
_geom_angle
_geom_angle_site_symmetry_1
_geom_angle_site_symmetry_3
_geom_angle_publ_flag
O1  Cu1 O3  88.4(3)   . .     ?
O1  Cu1 O2  89.4(3)   . 4_565 ?
O1  Cu1 C2  92.0(4)   . .     ?
O1  Cu1 C1  172.5(4)  . .     ?
O3  Cu1 O2  94.7(3)   . 4_565 ?
O3  Cu1 C1  93.4(4)   . .     ?
C2  Cu1 O3  179.1(4)  . .     ?
C2  Cu1 O2  86.1(4)   . 4_565 ?
C2  Cu1 C1  86.1(5)   . .     ?
C1  Cu1 O2  97.7(4)   . 4_565 ?
H4D O4  H4E 119(4)    . .     ?
C3  O1  Cu1 109.9(7)  . .     ?
Cu1 O3  H3A 109.5     . .     ?
Cu1 O3  H3B 109.6     . .     ?
H3A O3  H3B 104.5     . .     ?
C3  O2  Cu1 145.3(7)  . 4_566 ?
F5  C2  Cu1 109.3(7)  . .     ?
F4  C2  Cu1 110.6(7)  . .     ?
F4  C2  F5  107.6(9)  . .     ?
F4  C2  F6  108.4(8)  . .     ?
F6  C2  Cu1 115.4(8)  . .     ?
F6  C2  F5  105.1(9)  . .     ?
F3  C1  Cu1 108.1(7)  . .     ?
F3  C1  F2  107.4(9)  . .     ?
F3  C1  F1  105.3(9)  . .     ?
F2  C1  Cu1 110.3(8)  . .     ?
F2  C1  F1  107.8(9)  . .     ?
F1  C1  Cu1 117.4(8)  . .     ?
O1  C3  C4  116.4(10) . .     ?
O2  C3  O1  121.2(10) . .     ?
O2  C3  C4  122.4(11) . .     ?
C3  C4  H4A 109.5     . .     ?
C3  C4  H4B 109.5     . .     ?
C3  C4  H4C 109.5     . .     ?
H4A C4  H4B 109.5     . .     ?
H4A C4  H4C 109.5     . .     ?
H4B C4  H4C 109.5     . .     ?

loop_
_geom_torsion_atom_site_label_1
_geom_torsion_atom_site_label_2
_geom_torsion_atom_site_label_3
_geom_torsion_atom_site_label_4
_geom_torsion
_geom_torsion_site_symmetry_1
_geom_torsion_site_symmetry_2
_geom_torsion_site_symmetry_3
_geom_torsion_site_symmetry_4
_geom_torsion_publ_flag
Cu1 O1 C3 O2 -2.1(13) .     . . . ?
Cu1 O1 C3 C4 178.2(8) .     . . . ?
Cu1 O2 C3 O1 161.0(8) 4_566 . . . ?
Cu1 O2 C3 C4 -19(2)   4_566 . . . ?

_olex2_submission_special_instructions 'No special instructions were received'
_shelx_res_file
;
TITL full1_P21c_a.res in P2(1)/c
    full1_p21c_a.res
    created by SHELXL-2019/3 at 18:02:34 on 13-Aug-2025
REM Old TITL full1_P21c in P2(1)/c
REM SHELXT solution in P2(1)/c: R1 0.156, Rweak 0.027, Alpha 0.062
REM <I/s> 0.723 for 83 systematic absences, Orientation as input
REM Formula found by SHELXT: C4 Cu F6 O4
CELL 0.71073 7.5786 12.7702 9.1246 90 91.771 90
ZERR 4 0.0015 0.0027 0.0017 0 0.007 0
LATT 1
SYMM -X,0.5+Y,0.5-Z
SFAC C H Cu F O
UNIT 16 28 4 24 16
DFIX 0.84 O4 H4d O4 H4e
DFIX 1.44 H4d H4e

L.S. 10
PLAN  50
SIZE 0.067 0.089 0.105
TEMP -123.15
CONF
LIST 4
MORE -1
BOND $H
fmap 2
acta
TWIN -1 0 0 0 -1 0 0 0 1 2
OMIT 1 5 1
OMIT 1 5 3
REM <olex2.extras>
REM <HklSrc "%.\\full1_P21c_a.hkl">
REM </olex2.extras>

WGHT    0.006600   19.620501
BASF   0.04459
FVAR       0.61949
CU1   3    0.704762    0.288513    0.280381    11.00000    0.01618    0.02501 =
         0.03009   -0.00027    0.00186   -0.00014
F5    4    0.730231    0.094151    0.166061    11.00000    0.02554    0.03445 =
         0.05323   -0.01298    0.00024   -0.00042
F3    4    0.915056    0.450624    0.357163    11.00000    0.02000    0.04005 =
         0.05621   -0.01219    0.00188   -0.00938
F4    4    0.925905    0.126406    0.336220    11.00000    0.03546    0.03852 =
         0.04065    0.00184   -0.00211    0.01049
F6    4    0.956057    0.185278    0.117502    11.00000    0.03256    0.03901 =
         0.03080   -0.00277    0.01048    0.00436
F2    4    0.952957    0.400768    0.137536    11.00000    0.03230    0.05299 =
         0.02821    0.00718    0.00700   -0.01661
F1    4    1.076102    0.318362    0.319865    11.00000    0.01438    0.03902 =
         0.05081   -0.00159   -0.00008   -0.00082
O4    5    0.655090    0.608914    0.430516    11.00000    0.01773    0.02316 =
         0.04376   -0.00081    0.00415    0.00058
O1    5    0.498842    0.203937    0.311620    11.00000    0.01756    0.02708 =
         0.02983   -0.00412   -0.00066   -0.00110
O3    5    0.571082    0.409721    0.341755    11.00000    0.01782    0.03798 =
         0.02924    0.00216    0.00738   -0.00310
AFIX   7
H3A   2    0.517043    0.395035    0.422046    11.00000   -1.50000
H3B   2    0.643372    0.460150    0.366507    11.00000   -1.50000
AFIX   0
O2    5    0.621012    0.196626    0.536020    11.00000    0.01974    0.03599 =
         0.03814    0.00301    0.00096   -0.00353
C2    1    0.840509    0.167782    0.221921    11.00000    0.02185    0.03417 =
         0.01807   -0.00780   -0.00041   -0.00322
C1    1    0.927917    0.367262    0.272593    11.00000    0.01997    0.02784 =
         0.03835    0.00267    0.00176   -0.00160
C3    1    0.497337    0.173456    0.446783    11.00000    0.01988    0.02632 =
         0.02914   -0.00073    0.00716    0.00238
C4    1    0.342042    0.109330    0.489699    11.00000    0.02455    0.04176 =
         0.04303    0.00325    0.00860   -0.00925
AFIX 137
H4A   2    0.232950    0.147859    0.466271    11.00000   -1.50000
H4B   2    0.350031    0.095132    0.595243    11.00000   -1.50000
H4C   2    0.341405    0.042988    0.435699    11.00000   -1.50000
AFIX   0

H4D   2    0.763837    0.616464    0.444627    11.00000    0.04714
H4E   2    0.611393    0.617160    0.345796    11.00000    0.18759
HKLF 4


REM  full1_P21c_a.res in P2(1)/c
REM wR2 = 0.1808, GooF = S = 1.171, Restrained GooF = 1.170 for all data
REM R1 = 0.0792 for 1226 Fo > 4sig(Fo) and 0.1147 for all 1602 data
REM 147 parameters refined using 3 restraints

END

WGHT      0.0064     19.6278

REM Highest difference peak  0.983,  deepest hole -0.931,  1-sigma level  0.169
Q1    1   0.6736  0.2184  0.6480  11.00000  0.05    0.98
Q2    1   0.8218  0.1782  0.3172  11.00000  0.05    0.66
Q3    1   0.8252  0.2753  0.3110  11.00000  0.05    0.66
Q4    1   0.7606  0.2235  0.1766  11.00000  0.05    0.59
Q5    1   0.8398  0.4678  0.0622  11.00000  0.05    0.59
Q6    1   0.8436  0.5342  0.5535  11.00000  0.05    0.57
Q7    1   0.4883  0.2350  0.1847  11.00000  0.05    0.56
Q8    1   0.7165  0.3106  0.4063  11.00000  0.05    0.56
Q9    1   0.5596  0.2878  0.5790  11.00000  0.05    0.55
Q10   1   0.4811  0.6774  0.4230  11.00000  0.05    0.55
Q11   1   0.7285  0.1998  0.4235  11.00000  0.05    0.54
Q12   1   0.7964  0.0920  0.4722  11.00000  0.05    0.54
Q13   1   0.5837  0.2024  0.2259  11.00000  0.05    0.53
Q14   1   0.5798  0.1603  0.1429  11.00000  0.05    0.51
Q15   1   0.5837  0.0915  0.6339  11.00000  0.05    0.51
Q16   1   0.8387  0.1430  0.4280  11.00000  0.05    0.50
Q17   1   0.8129  0.4094  0.1067  11.00000  0.05    0.50
Q18   1   0.8252  0.1617  0.0975  11.00000  0.05    0.50
Q19   1   0.4136  0.1258  0.4225  11.00000  0.05    0.49
Q20   1   0.3807  0.2804  0.4212  11.00000  0.05    0.49
Q21   1   0.6810  0.3815  0.2553  11.00000  0.05    0.46
Q22   1   1.0704  0.2257  0.3259  11.00000  0.05    0.46
Q23   1   0.7178  0.1442  0.5267  11.00000  0.05    0.45
Q24   1   0.9511  0.1182  0.0079  11.00000  0.05    0.45
Q25   1   0.5380  0.5966  0.4068  11.00000  0.05    0.45
Q26   1   0.6195  0.2927  0.4787  11.00000  0.05    0.45
Q27   1   0.7777  0.6792  0.3187  11.00000  0.05    0.44
Q28   1   0.9318  0.3803  0.3556  11.00000  0.05    0.44
Q29   1   0.9543  0.2047  0.4698  11.00000  0.05    0.43
Q30   1   0.6466  0.2062  0.3672  11.00000  0.05    0.43
Q31   1   1.0059  0.1257  0.0201  11.00000  0.05    0.43
Q32   1   1.0910  0.2402  0.3490  11.00000  0.05    0.42
Q33   1   1.0281  0.3128  0.1447  11.00000  0.05    0.42
Q34   1   0.7339 -0.0028  0.0984  11.00000  0.05    0.42
Q35   1   0.5626  0.4628  0.5109  11.00000  0.05    0.42
Q36   1   0.6545  0.4234  0.4706  11.00000  0.05    0.42
Q37   1   0.7521  0.1063  0.3550  11.00000  0.05    0.42
Q38   1   0.6859  0.5978  0.5803  11.00000  0.05    0.42
Q39   1   0.8622  0.1155  0.0690  11.00000  0.05    0.42
Q40   1   0.2656  0.0018  0.5253  11.00000  0.05    0.41
Q41   1   0.4032  0.2187  0.2747  11.00000  0.05    0.41
Q42   1   0.9640  0.0489  0.3173  11.00000  0.05    0.40
Q43   1   0.3738  0.1991  0.5869  11.00000  0.05    0.40
Q44   1   0.7609  0.2964  0.2029  11.00000  0.05    0.40
Q45   1   0.9809  0.1354  0.2566  11.00000  0.05    0.40
Q46   1   0.9605  0.0263  0.4246  11.00000  0.05    0.39
Q47   1   0.6084  0.5454  0.3730  11.00000  0.05    0.39
Q48   1   0.7124  0.2149  0.2838  11.00000  0.05    0.38
Q49   1   1.0156  0.2413 -0.0217  11.00000  0.05    0.38
Q50   1   0.4961  0.1178  0.6820  11.00000  0.05    0.38
;
_shelx_res_checksum               75270
_shelx_hkl_file
;
   1   0   0   34.60    9.00
   1   0   0   51.79    8.50
  -1   0   0   50.29    7.90
  -1   0   0   60.89   11.10
  -2   0   0  427.36   28.20
   2   0   0  391.36   30.50
   2   0   0  414.06   27.70
  -2   0   0  427.16   31.70
  -3   0   0 5683.63  236.88
   3   0   0 5481.45  234.38
  -3   0   0 5690.63  228.78
   3   0   0 5996.90  230.38
   4   0   0  228.18   39.30
  -4   0   0  242.18   28.90
   4   0   0  224.88   27.90
  -4   0   0  238.38   35.80
  -5   0   0 5393.76  242.68
   5   0   0 5493.55  238.88
  -5   0   0 5101.89  243.38
   5   0   0 5438.76  231.38
  -5   0   0 5036.40  226.28
   6   0   0  141.69   38.00
  -6   0   0  147.09   42.90
  -6   0   0   91.49   36.50
   6   0   0   99.39   28.60
  -6   0   0  125.99   31.50
  -7   0   0  -14.00   23.60
  -7   0   0   -8.50   17.40
  -7   0   0    8.20   32.10
   7   0   0   26.20   26.80
   8   0   0  421.36   66.79
  -8   0   0  405.26   67.39
  -8   0   0  523.65   75.39
  -8   0   0  488.65   60.19
   9   0   0  589.54   95.39
  -9   0   0  580.84   86.89
   9   0   0  649.64   85.89
  -9   0   0  640.84  123.69
  -9   0   0  640.24   87.69
  -1  -1   0 9505.15  354.96
  -1  -1   0 9503.75  358.56
  -1  -1   0 9999.00  360.26
   1  -1   0 9376.26  358.16
   1  -1   0 9453.85  354.76
  -1   1   0 9232.18  357.86
   1   1   0 9322.27  354.76
   1   1   0 9688.83  359.16
   1   1   0 9941.11  360.06
  -1   1   0 9400.46  354.86
  -2  -1   0   99.79   20.50
  -2  -1   0   89.19   14.60
   2  -1   0  118.69   22.50
   2  -1   0   97.39   14.50
  -2  -1   0  126.39   21.70
   2   1   0  106.39   19.20
   2   1   0  139.39   23.30
  -2   1   0  117.29   22.60
  -2   1   0  115.79   16.90
  -3  -1   0   56.49   17.60
   3  -1   0   46.00   18.10
  -3  -1   0   31.60   16.00
  -3  -1   0   36.50   12.90
  -3   1   0   61.39   20.40
   3   1   0   46.50   15.10
   3   1   0   60.39   18.80
  -4  -1   0 2328.07  115.99
  -4  -1   0 2542.15  128.29
   4  -1   0 2512.95  125.09
   4  -1   0 2563.44  119.39
  -4  -1   0 2431.66  128.39
  -4   1   0 2452.85  126.69
  -4   1   0 2579.54  118.39
   4   1   0 2392.26  124.09
   4   1   0 2464.15  118.09
  -5  -1   0  773.52   57.99
   5  -1   0  805.82   59.49
  -5  -1   0  916.71   71.99
  -5  -1   0  725.23   65.29
   5  -1   0  918.31   67.99
  -5   1   0  883.91   70.09
   5   1   0  852.31   66.49
   5   1   0  887.61   60.59
  -5   1   0  707.63   57.19
  -6  -1   0  601.74   66.59
   6  -1   0  791.32   65.99
   6  -1   0  707.83   63.29
  -6  -1   0  663.13   55.69
  -6  -1   0  546.25   65.39
  -6   1   0  502.15   56.09
   6   1   0  622.14   61.69
  -6   1   0  711.13   71.19
   7  -1   0  164.58   42.70
   7  -1   0  147.39   34.70
  -7  -1   0  143.19   32.30
  -7  -1   0   78.59   40.70
  -7  -1   0  134.39   48.00
  -7   1   0  132.99   51.29
  -7   1   0  189.28   37.00
   7   1   0  241.58   55.59
  -7   1   0  174.68   52.69
  -8  -1   0  911.21   97.39
   8  -1   0 1068.99   89.59
  -8  -1   0  918.41   97.39
  -8  -1   0  813.02   78.59
  -8   1   0  924.71   81.79
   8   1   0 1073.19  137.89
  -8   1   0  985.30   96.69
  -8   1   0  922.11   96.39
  -9  -1   0  106.29   62.79
  -9  -1   0  222.18   58.39
  -9  -1   0  199.08   71.59
   9  -1   0  302.67   74.09
  -9   1   0  112.19   70.39
   9   1   0  264.37   60.29
  -9   1   0  334.77   71.19
   9   1   0  211.38   67.39
   0  -2   0 8120.09  296.47
   0   2   0 8084.39  296.27
   0   2   0 7042.60  293.37
  -1  -2   0  691.13   40.60
  -1  -2   0  745.03   42.20
   1  -2   0  685.93   40.30
   1  -2   0  741.63   36.30
   1   2   0  737.33   36.90
  -1   2   0  677.23   40.30
   1   2   0  765.02   42.80
   1   2   0  754.42   41.80
  -1   2   0  700.23   36.00
   2  -2   0  294.37   31.20
  -2  -2   0  308.17   24.70
  -2  -2   0  327.17   29.60
   2  -2   0  338.57   51.99
  -2  -2   0  324.87   30.20
  -2   2   0  284.17   24.50
   2   2   0  314.57   26.40
  -2   2   0  294.27   28.70
   2   2   0  322.57   53.09
  -3  -2   0  628.74   42.20
   3  -2   0  652.43   42.30
  -3  -2   0  624.84   49.20
   3  -2   0  590.84   46.30
  -3  -2   0  630.14   48.60
   3   2   0  560.14   41.30
   3   2   0  608.34   47.50
  -3   2   0  654.43   42.50
  -3   2   0  534.85   45.90
  -4  -2   0  684.03   49.70
  -4  -2   0  698.23   58.29
  -4  -2   0  657.63   57.89
   4  -2   0  787.82   52.19
   4  -2   0  715.73   56.39
  -4   2   0  723.03   58.19
   4   2   0  666.63   56.19
   4   2   0  737.93   51.69
  -4   2   0  726.93   51.39
  -5  -2   0 1286.87   89.99
  -5  -2   0 1383.76   91.59
   5  -2   0 1347.17   79.99
   5  -2   0 1305.87   86.49
  -5  -2   0 1169.08   76.59
   5   2   0 1337.37   80.59
   5   2   0 1213.38   85.29
  -5   2   0 1247.18   86.59
  -5   2   0 1292.27   79.49
  -6  -2   0  277.97   46.60
  -6  -2   0  228.28   51.49
   6  -2   0  258.67   53.79
  -6  -2   0  248.88   56.39
   6  -2   0  247.68   42.90
   6   2   0  303.47   58.79
  -6   2   0  260.87   53.39
  -6   2   0  271.67   42.00
   6   2   0  303.27   70.89
  -7  -2   0  260.07   58.89
  -7  -2   0  206.48   60.29
   7  -2   0  122.69   31.50
  -7  -2   0  184.88   37.10
   7  -2   0  216.48   52.69
  -7   2   0  176.98   37.90
   7   2   0  267.77   56.79
  -8  -2   0   92.59   40.00
  -8  -2   0   25.10   34.00
  -8  -2   0   38.20   24.20
   8  -2   0  109.79   37.20
   8   2   0   80.29   47.00
  -8   2   0  133.99   47.00
  -8   2   0   42.60   36.50
  -8   2   0   38.00   32.30
   9  -2   0  474.65   82.39
  -9  -2   0  330.87   74.89
   9  -2   0  303.67   64.29
  -9   2   0  376.46   80.39
  -9   2   0  249.28   62.59
   9   2   0  368.86   68.29
   0  -3   0    4.10    9.10
   0   3   0    8.20   11.00
   0   3   0    7.90    9.30
  -1  -3   0  832.72   50.19
   1  -3   0  872.61   50.29
  -1  -3   0  788.62   48.00
   1   3   0  835.22   49.30
  -1   3   0  794.02   48.80
   1   3   0  887.41   51.29
  -1   3   0  849.81   43.50
   2  -3   0 5547.25  229.88
   2  -3   0 5648.53  221.48
  -2  -3   0 5678.93  222.88
  -2  -3   0 5628.64  233.28
   2   3   0 5701.83  231.88
   2   3   0 5679.33  234.88
  -2   3   0 5465.85  221.68
   2   3   0 5562.64  222.58
  -3  -3   0 2894.91  138.99
   3  -3   0 3067.69  139.79
  -3  -3   0 2828.12  141.49
   3  -3   0 3119.79  130.79
  -3  -3   0 2857.61  129.59
   3   3   0 2850.71  139.39
  -3   3   0 2953.40  139.09
  -3   3   0 2979.10  130.79
   3   3   0 2835.22  140.59
   3   3   0 2852.31  130.29
   4  -3   0  331.37   33.60
  -4  -3   0  292.17   39.70
   4  -3   0  285.47   37.90
  -4  -3   0  279.67   32.50
  -4  -3   0  349.87   41.10
  -4   3   0  290.77   39.60
  -4   3   0  286.07   33.80
   4   3   0  233.28   37.60
   4   3   0  281.57   33.70
  -5  -3   0 1238.78   79.49
   5  -3   0 1306.57   79.89
  -5  -3   0 1312.07   90.89
   5  -3   0 1497.75   92.89
  -5  -3   0 1372.86   94.59
   5   3   0 1208.28   87.29
  -5   3   0 1315.27   91.39
  -5   3   0 1384.96   82.29
   5   3   0 1219.08   80.19
  -6  -3   0  298.17   41.60
   6  -3   0  330.77   47.60
  -6  -3   0  339.17   52.19
  -6  -3   0  324.17   63.09
   6  -3   0  181.78   64.79
   6   3   0  346.17   45.60
  -6   3   0  310.37   49.90
   6   3   0  277.97   49.90
  -6   3   0  328.97   45.30
  -7  -3   0  193.28   49.99
   7  -3   0  160.98   48.50
  -7  -3   0  124.89   35.10
   7  -3   0  129.89   35.30
  -7  -3   0  169.08   64.79
  -7   3   0  154.58   39.30
   7   3   0  149.88   48.80
  -8  -3   0  127.29   52.29
  -8  -3   0   53.89   40.50
  -8  -3   0   87.79   29.80
   8  -3   0  138.09   40.90
  -8   3   0   93.39   33.40
  -8   3   0  138.89   49.90
   8   3   0   57.59   34.90
   0  -4   0 3057.29  135.49
   0   4   0 2960.80  132.59
   0   4   0 2803.82  130.79
   0   4   0 3030.80  134.99
  -1  -4   0  717.33   58.89
   1  -4   0  658.33   46.30
  -1  -4   0  759.42   49.99
  -1   4   0  722.33   49.20
   1   4   0  622.94   45.90
   1   4   0  663.03   47.50
  -2  -4   0  993.90   64.79
   2  -4   0  971.40   62.39
  -2  -4   0  910.21   61.09
   2   4   0 1047.50   55.79
  -2   4   0  966.10   62.99
   2   4   0 1008.60   63.39
   2   4   0  960.90   65.19
  -3  -4   0   10.30   12.80
   3  -4   0   38.70   15.90
  -3  -4   0   22.80   17.40
   3  -4   0   14.10   16.20
  -3  -4   0   43.70   21.80
   3   4   0   34.10   14.00
  -3   4   0   67.09   22.00
   3   4   0   56.89   21.90
  -3   4   0   15.10   13.00
   3   4   0    7.10   15.30
   4  -4   0  240.08   29.50
  -4  -4   0  231.08   37.00
  -4  -4   0  229.48   30.50
  -4  -4   0  168.28   39.80
   4  -4   0  178.28   36.90
   4   4   0  256.37   47.30
   4   4   0  172.58   30.20
  -4   4   0  185.08   29.50
  -4   4   0  169.38   39.80
   4   4   0  222.78   44.20
  -5  -4   0  197.98   48.00
  -5  -4   0  196.28   32.40
   5  -4   0  162.18   31.20
  -5  -4   0  205.88   46.10
   5  -4   0  273.57   41.90
   5   4   0  239.18   35.30
   5   4   0  248.48   48.80
  -5   4   0  173.08   31.50
  -5   4   0  159.68   45.60
   6  -4   0   51.89   25.40
   6  -4   0   51.19   34.60
  -6  -4   0  116.59   40.80
  -6  -4   0   66.09   25.70
  -6  -4   0   46.70   29.10
   6   4   0   52.09   22.20
  -6   4   0   86.79   30.70
   6   4   0   38.00   35.00
  -6   4   0   44.50   25.00
  -7  -4   0  318.37   50.59
   7  -4   0  494.35   55.29
   7  -4   0  401.36   63.19
  -7  -4   0  355.36   66.09
  -7  -4   0  435.66   62.29
  -7   4   0  349.37   62.39
   7   4   0  338.47   68.89
  -7   4   0  385.36   55.79
  -8  -4   0   47.80   21.10
   8  -4   0   49.80   64.09
   8  -4   0    3.20   35.30
  -8  -4   0   10.90   34.20
  -8  -4   0  -37.20   29.30
  -8   4   0  -22.10   37.00
  -8   4   0    6.50   22.50
   0   5   0   17.60   13.50
   0   5   0   20.60   13.70
   0   5   0    7.70   14.70
  -1  -5   0  604.94   47.50
  -1  -5   0  553.24   48.40
   1  -5   0  623.44   48.10
   1   5   0  601.14   47.60
  -1   5   0  602.64   48.00
   1   5   0  645.94   50.49
  -1   5   0  572.54   49.00
  -2  -5   0  352.06   38.90
   2  -5   0  386.96   39.30
  -2  -5   0  327.17   40.30
   2   5   0  401.76   41.30
   2   5   0  337.77   39.70
   2   5   0  380.96   33.30
  -2   5   0  343.47   32.40
  -2   5   0  290.77   38.20
  -3  -5   0   98.19   28.40
   3  -5   0  114.89   26.50
   3  -5   0   82.19   19.40
  -3  -5   0  147.19   33.20
   3   5   0  132.59   29.50
  -3   5   0  103.79   28.50
   3   5   0   83.09   21.80
  -3   5   0  116.79   22.70
  -4  -5   0  249.88   48.10
  -4  -5   0  292.07   51.99
   4  -5   0  235.38   31.20
   4  -5   0  188.38   40.00
   4   5   0  251.77   46.80
  -4   5   0  211.98   42.90
   4   5   0  241.38   32.70
   4   5   0  246.88   40.00
  -4   5   0  208.98   30.90
   5  -5   0  -14.60   21.10
  -5  -5   0   27.20   20.50
   5  -5   0   32.00   16.10
  -5  -5   0   22.10   22.70
   5   5   0  -21.90   14.10
  -5   5   0   12.50   25.60
  -5   5   0    5.00   15.60
   6  -5   0  278.27   48.00
  -6  -5   0  245.78   51.19
  -6  -5   0  311.37   83.89
   6  -5   0  235.88   51.39
   6   5   0  192.98   42.90
  -6   5   0  185.58   51.89
  -6   5   0  176.58   39.40
   7  -5   0    5.20   18.60
  -7  -5   0   71.99   33.40
   7  -5   0   71.69   35.80
  -7   5   0    4.40   30.30
   7   5   0   79.79   37.20
  -7   5   0   36.50   22.30
   8  -5   0   62.79   46.10
  -8  -5   0   34.60   36.00
   8  -5   0   23.10   32.20
   8   5   0   19.60   33.10
   8   5   0   54.49   43.30
  -8   5   0   39.00   47.50
  -8   5   0  -17.10   22.00
   0  -6   0   79.59   25.20
   0   6   0   52.19   22.70
   0   6   0  110.69   26.80
   0   6   0  104.19   29.20
  -1  -6   0  398.16   43.00
   1  -6   0  350.26   40.90
  -1  -6   0  364.46   40.30
  -1   6   0  405.46   43.80
   1   6   0  402.26   44.20
   1   6   0  404.16   42.70
  -1   6   0  364.86   42.70
   1   6   0  349.96   42.00
  -2  -6   0  502.25   51.49
   2  -6   0  573.84   51.49
  -2  -6   0  534.05   51.09
   2   6   0  620.44   55.19
  -2   6   0  523.35   41.10
  -2   6   0  575.84   52.59
  -2   6   0  551.74   53.39
   2   6   0  597.24   42.80
   2   6   0  438.26   48.20
  -3  -6   0  452.85   47.10
  -3  -6   0  322.37   44.20
   3  -6   0  370.26   45.50
  -3   6   0  322.97   36.50
   3   6   0  428.26   46.70
   3   6   0  288.97   44.70
   3   6   0  462.85   38.80
  -3   6   0  402.06   46.90
   4  -6   0    7.90   11.70
  -4  -6   0   28.70   18.50
  -4  -6   0  -26.90   17.20
   4  -6   0   -4.30   18.30
   4   6   0   -3.30   18.60
   4   6   0   22.30   17.20
  -4   6   0  -13.40   12.60
  -4   6   0   -3.70   20.60
   4   6   0   20.70   13.30
   5  -6   0   14.70   17.50
   5  -6   0   33.20   26.40
  -5  -6   0   10.40   23.40
  -5  -6   0   -1.00   16.90
   5   6   0   10.00   21.80
  -5   6   0    8.60   22.80
   5   6   0    2.30   14.40
  -5   6   0   12.50   17.70
   5   6   0   53.19   28.70
  -6  -6   0   73.89   39.20
   6  -6   0   21.00   21.90
   6   6   0   18.00   27.70
   6   6   0   53.79   21.00
  -7  -6   0   76.69   44.20
  -7  -6   0  126.19   44.20
   7   6   0  137.19   40.50
  -7   6   0  109.69   47.40
  -7   6   0   75.59   33.60
   8  -6   0   10.50   50.79
  -8  -6   0   42.20   43.30
  -8  -6   0  -48.00   35.90
   8  -6   0  -37.20   31.90
   8   6   0  -14.30   44.50
  -8   6   0   97.49   46.10
   8   6   0   19.10   36.70
  -8   6   0   42.30   28.40
   0  -7   0   -8.00   14.10
   0   7   0  -10.30   18.50
  -1  -7   0  106.29   30.10
   1  -7   0   84.09   27.90
   1   7   0   99.59   30.60
   1   7   0   94.19   29.50
  -1   7   0   66.49   24.50
  -1   7   0   60.99   25.00
  -2  -7   0  267.07   47.90
  -2  -7   0  244.28   37.90
   2  -7   0  353.56   44.60
   2   7   0  267.97   40.90
   2   7   0  217.08   29.50
  -2   7   0  281.57   42.80
   2   7   0  251.57   41.60
  -2   7   0  282.57   31.90
  -2   7   0  314.77   42.30
   3  -7   0    1.60   21.70
  -3  -7   0   21.30   17.70
  -3  -7   0  -19.80   13.60
  -3   7   0   26.40   15.50
   3   7   0    9.40   11.00
  -3   7   0  -28.40   19.00
  -3   7   0   24.40   21.90
   3   7   0   15.40   24.00
   4  -7   0   19.30   20.80
  -4  -7   0   20.90   19.30
  -4  -7   0  -29.60   18.20
   4   7   0   -2.60   13.80
  -4   7   0    3.40   14.60
   4   7   0   -7.70   20.00
   4   7   0  -23.10   14.20
  -4   7   0   31.20   23.00
   5  -7   0  541.35  105.69
  -5  -7   0  551.54   64.19
  -5  -7   0  641.64   78.79
   5   7   0  428.56   59.89
  -5   7   0  567.94   55.99
  -5   7   0  433.06   91.89
   6  -7   0   -1.90   19.80
  -6  -7   0   -1.40   32.10
   6  -7   0   64.09   33.30
  -6  -7   0    4.40   23.70
   6   7   0  -10.20   20.10
   6   7   0   32.60   33.40
   6   7   0   63.79   33.50
  -6   7   0   28.10   19.90
  -7  -7   0   86.49   39.50
   7  -7   0   -1.30   30.40
  -7  -7   0   26.20   34.80
  -7   7   0    4.80   26.70
   7   7   0   17.30   24.80
  -7   7   0  -39.90   38.30
  -8  -7   0  -12.00   35.60
   8  -7   0  181.48   73.09
  -8  -7   0    1.20   51.29
   8   7   0   21.20   37.10
   8   7   0   45.50   48.60
  -8   7   0   49.99   53.49
   0  -8   0 1090.09   82.99
   0   8   0 1192.08   84.39
   0   8   0 1271.07   87.39
   0   8   0  990.10   78.89
  -1  -8   0   22.50   20.80
   1   8   0   65.89   24.60
  -1   8   0   34.80   24.80
  -1   8   0    6.90   21.10
   1   8   0   23.80   20.50
   2  -8   0   72.09   27.40
  -2  -8   0   -1.40   21.00
  -2  -8   0    2.80   20.50
  -2   8   0    0.40   21.70
  -2   8   0   44.30   18.10
   2   8   0   38.50   24.30
   2   8   0   39.80   23.70
   2   8   0   52.39   26.90
   2   8   0   22.60   13.90
  -3  -8   0   31.70   22.40
  -3  -8   0   11.60   22.90
   3  -8   0  -39.10   21.30
   3   8   0  -38.90   19.00
   3   8   0   -0.60   23.00
  -3   8   0   -9.90   12.80
   3   8   0   -3.10   11.10
  -3   8   0  -14.50   21.60
  -3   8   0  -15.80   20.90
   4  -8   0   86.89   33.30
  -4  -8   0   70.09   31.10
  -4  -8   0   55.69   29.20
   4   8   0   51.39   24.80
  -4   8   0   85.79   26.40
   4   8   0   69.09   21.90
   4   8   0   62.49   27.80
  -5  -8   0  168.78   55.79
  -5  -8   0  183.08   45.40
   5  -8   0  111.99   39.00
   5   8   0  131.79   40.50
  -5   8   0   73.89   27.50
   5   8   0  121.89   49.00
   5   8   0  156.28   35.80
  -6  -8   0   44.40   28.50
  -6  -8   0  -16.10   28.10
   6  -8   0   31.10   38.10
   6   8   0   -2.30   32.10
  -6   8   0  -28.40   33.00
  -6   8   0  -13.70   21.30
   7  -8   0  -28.90   44.10
  -7  -8   0   82.29   41.80
   7   8   0   -3.90   31.30
   7   8   0  -31.30   42.00
  -7   8   0  -20.40   44.30
   0  -9   0  -25.90   22.00
   0   9   0  -19.10   21.00
   0   9   0  -38.60   17.50
  -1  -9   0  682.53   70.79
   1   9   0  797.02   73.29
  -1   9   0  781.62   72.79
   1   9   0  623.34   68.39
   1   9   0  890.51   73.89
  -1   9   0  748.93   70.79
  -2  -9   0  817.32   76.79
   2  -9   0  793.42   75.09
  -2   9   0  892.21   80.39
  -2   9   0  824.22   60.09
   2   9   0  841.22   75.99
   2   9   0  854.71   76.19
  -2   9   0  927.71   79.49
   2   9   0  904.91   61.09
  -3  -9   0  229.88   50.09
   3  -9   0  371.86   61.49
  -3  -9   0  325.57   54.29
  -3   9   0  236.78   53.89
   3   9   0  307.97   51.19
   3   9   0  236.18   48.90
   3   9   0  290.97   37.00
  -3   9   0  258.77   38.30
  -4  -9   0   49.60   29.40
   4   9   0   50.09   36.30
   4   9   0   15.30   29.20
  -4   9   0   64.39   37.60
  -4   9   0   72.99   22.70
   4   9   0   47.00   28.60
  -5  -9   0   35.70   32.90
   5  -9   0   37.30   33.00
  -5   9   0   20.90   27.30
   5   9   0   -7.60   27.00
   5   9   0   56.69   20.80
  -5   9   0    3.20   30.70
  -6  -9   0  104.09   41.10
  -6  -9   0   93.59   45.60
  -6   9   0   81.09   33.20
  -6   9   0   88.09   45.10
   6   9   0  183.78   56.89
   6   9   0  143.49   50.89
  -7  -9   0   74.69   39.00
  -7  -9   0   63.59   46.70
  -7   9   0   93.79   51.89
   7   9   0   54.79   47.00
   0 -10   0 2744.43  166.18
   0  10   0 2806.72  167.58
   0  10   0 3077.19  168.58
   0  10   0 3240.48  173.68
  -1 -10   0  394.26   60.39
  -1  10   0  387.06   60.49
  -1  10   0  448.96   81.79
   1  10   0  512.35   64.69
   1  10   0  481.55   65.09
  -1  10   0  526.95  106.49
   1  10   0  466.75   63.39
  -2 -10   0  229.88   53.79
   2  10   0  251.17   35.90
  -2  10   0  301.77   37.50
   2  10   0  206.18   49.30
  -2  10   0  213.78   52.59
   2  10   0  218.18   53.59
  -2  10   0  223.38   53.29
  -3 -10   0  861.11   89.19
   3 -10   0  657.03   75.29
  -3 -10   0  724.03   81.89
  -3  10   0  866.71   95.69
   3  10   0  777.22   79.49
   3  10   0  810.12   63.99
   3  10   0  658.63   74.59
  -3  10   0  568.44   76.09
   3  10   0  691.43   78.89
  -3  10   0  648.24   59.19
  -4 -10   0  113.19   42.10
  -4 -10   0  117.69   45.80
   4 -10   0  157.28   41.60
  -4  10   0  107.09   40.70
   4  10   0  130.99   44.70
  -4  10   0  216.28   50.89
   4  10   0  163.98   35.50
   4  10   0  194.58   47.30
  -5 -10   0  211.98   61.99
  -5 -10   0  308.27   66.69
   5  10   0  189.48   51.39
  -5  10   0  163.88   51.69
  -5  10   0  218.28   43.30
  -5  10   0  245.38   76.19
  -6 -10   0  -17.60   34.70
   6 -10   0   98.59   48.60
  -6 -10   0    2.80   33.50
   6  10   0   42.80   45.50
  -6  10   0   40.80   29.20
   6  10   0   21.20   41.70
   6  10   0   83.49   40.70
  -6  10   0   61.99   43.80
   0 -11   0  -26.90   34.80
   0  11   0   22.10   33.70
   1  11   0  547.35   71.89
   1  11   0  551.74   81.79
   1  11   0  465.05   66.19
  -1  11   0  633.44   74.39
  -2 -11   0   52.99   36.90
   2  11   0   71.89   34.60
  -2  11   0  112.49   26.80
  -2  11   0   52.59   42.10
   2  11   0   84.19   22.70
   2  11   0   69.09   40.80
   3 -11   0   94.09   39.80
  -3 -11   0   49.99   36.10
   3  11   0   77.69   29.90
  -3  11   0  154.08   45.00
   3  11   0  142.09   44.20
  -3  11   0   69.49   27.00
   3  11   0  133.29   49.40
  -4 -11   0  446.86   72.79
  -4 -11   0  387.06   76.89
   4  11   0  355.66   52.69
  -4  11   0  471.55   72.29
  -4  11   0  361.86   52.99
   4  11   0  370.66   71.79
   4  11   0  301.27   65.79
  -5 -11   0   75.59   46.40
   5 -11   0   95.49   48.60
   5  11   0  125.79   52.99
  -5  11   0  130.99   55.49
  -5  11   0  173.68   52.19
  -5  11   0   85.59   33.30
   5  11   0   29.40   46.40
   6 -11   0  101.49   65.79
  -6 -11   0  225.68   63.89
   6  11   0   92.19   49.60
   6  11   0  126.99   46.40
   6  11   0  193.08   68.69
  -6  11   0   70.19   56.39
  -6  11   0   71.79   55.59
   0  12   0  752.62   86.59
   0  12   0  939.41   96.59
  -1 -12   0   -0.20   29.30
   1  12   0   -5.90   37.90
   1  12   0   17.20   32.40
  -1  12   0  -24.70   29.60
   1  12   0   40.40   35.90
  -2 -12   0  138.39   54.19
  -2  12   0  185.78   34.80
  -2  12   0   96.19   52.59
   2  12   0  112.29   46.90
   2  12   0  103.49   48.00
   2  12   0  210.68   56.19
  -3 -12   0  463.85   73.59
   3  12   0  425.36   75.39
   3  12   0  332.57   53.89
   3  12   0  526.65   75.99
  -3  12   0  574.74   81.19
  -3  12   0  491.35   56.59
  -3  12   0  315.17   76.79
  -4 -12   0   41.40   34.10
   4 -12   0  -14.30   39.20
  -4 -12   0   60.39   37.50
   4  12   0   19.70   40.20
  -4  12   0    1.90   28.00
  -4  12   0  -48.00   43.50
   4  12   0   44.10   44.60
  -4  12   0  -72.49   41.10
   5 -12   0  406.76   86.29
  -5 -12   0  414.86   80.29
  -5 -12   0  395.86   79.49
  -5  12   0  512.15   63.29
   5  12   0  491.65   90.29
   5  12   0  527.55   72.19
   5  12   0  520.65   82.29
  -5  12   0  223.98  102.59
   5  12   0  305.97   77.49
  -5  12   0  330.07   80.49
   0  13   0   68.49   51.69
   0  13   0    9.10   43.20
  -1 -13   0  294.97   66.89
  -1  13   0  313.97   73.49
   1  13   0  313.37   72.39
  -2 -13   0   35.80   39.90
   2  13   0   54.39   42.30
  -2  13   0  107.99   52.39
  -2  13   0   77.89   51.89
  -2  13   0   46.10   27.90
   2  13   0  107.19   44.30
   2  13   0   40.90   27.40
   2  13   0  105.49   48.20
  -3 -13   0   23.60   41.20
  -3  13   0   -4.40   42.80
   3  13   0  -18.70   27.00
   3  13   0   20.70   44.70
  -3  13   0   33.90   49.99
  -3  13   0   52.39   27.90
   3  13   0  -16.10   42.60
   3  13   0   13.50   43.90
  -4 -13   0  357.66   78.19
  -4  13   0  445.26   64.49
  -4  13   0  576.64   96.89
   4  13   0  569.34   93.39
   4  13   0  576.24   78.99
   4  13   0  657.33  111.29
   4  13   0  529.65   91.69
  -4  13   0  507.05  109.69
   0  14   0   91.69   54.79
   0  14   0   29.90   42.30
  -1 -14   0   75.19   41.90
   1  14   0   18.50   51.49
   1  14   0   53.19   49.00
  -1  14   0   -1.10   44.50
  -1  14   0   16.30   54.99
   1  14   0  106.49   53.69
  -1  14   0   21.90   58.59
  -2 -14   0  235.98   61.79
  -2  14   0  233.88   45.00
  -2  14   0  277.37   96.49
  -2  14   0  134.69  126.59
   2  14   0  310.77   74.89
   2  14   0  217.08   68.89
  -2  14   0  128.29   73.49
   2  14   0  186.28   69.29
   2  14   0  261.17   47.30
  -3 -14   0  116.79   51.09
  -3  14   0  109.39   38.50
  -3  14   0    4.70   57.49
  -3  14   0   56.69   58.89
   3  14   0   47.60   56.69
   3  14   0   -2.20   49.70
   0  15   0  150.08   56.99
   0  15   0  161.88   59.39
   1  15   0  156.08   64.79
   1  15   0  299.17   77.79
  -1  15   0  282.67   52.49
  -1  15   0  296.17   83.59
   1  15   0  313.17   81.79
  -1  15   0  217.48   82.49
  -1  15   0  146.59   70.29
  -2 -15   0  234.98  116.69
   2  15   0  144.39   60.59
  -2  15   0  149.09   68.49
   2  15   0   73.99   56.19
  -2  15   0  111.69   77.99
   2  15   0   93.09   66.59
  -9   0   1   -3.60   48.10
   9   0  -1   30.60   37.60
  -9   0   1   91.19   44.20
  -8   0   1   51.29   35.40
  -8   0   1   25.10   32.00
   8   0  -1   15.40   32.60
  -8   0   1   20.50   21.60
  -7   0   1   39.70   17.70
  -7   0   1  -29.00   22.00
   7   0  -1   17.60   26.20
  -7   0   1   14.20   26.00
  -6   0   1    5.90   21.90
  -6   0   1   -5.60   14.50
   6   0  -1   17.40   23.50
  -5   0   1   -8.20   10.80
  -5   0   1  -11.90   15.40
   5   0  -1   18.90   12.50
  -5   0   1  -14.30   15.30
  -4   0   1    0.00   13.40
  -4   0   1   19.80   12.70
   4   0  -1  -16.10   12.70
   3   0  -1    8.30    8.80
  -3   0   1   -1.50    9.00
   3   0  -1   -2.10   10.20
  -2   0   1   -3.30    5.60
   2   0  -1    0.00    6.60
   2   0  -1  -12.50    6.90
  -2   0   1    0.50    8.00
  -1   0   1   -4.70    4.50
   1   0  -1   -5.50    4.20
   0   0   1   -1.30    2.20
   0   0   1   -3.50    9.30
  -1   0  -1    4.00    5.20
   1   0   1    2.70    4.60
   1   0   1    8.10    6.80
  -1   0  -1    8.30    7.10
  -2   0  -1    4.60    9.60
   2   0   1    6.20    6.40
  -2   0  -1    5.60    6.40
   3   0   1    5.30    7.90
  -3   0  -1   20.10   14.40
   3   0   1   -2.60    9.90
  -3   0  -1    2.20    9.00
  -4   0  -1   -4.30   14.40
  -4   0  -1    1.00   10.10
   4   0   1   20.40   11.40
   4   0   1   35.10   15.50
  -5   0  -1  -20.80   11.10
   5   0   1   -1.50   17.60
  -5   0  -1  -12.10   18.30
   5   0   1   -3.80   12.00
  -5   0  -1   16.80   15.10
   6   0   1   46.50   24.80
  -6   0  -1    8.60   17.80
  -6   0  -1   13.20   17.60
   6   0   1    9.60   18.20
  -7   0  -1    3.30   21.30
   7   0   1   23.70   15.10
  -7   0  -1   30.90   21.60
  -7   0  -1   22.30   30.20
   7   0   1   33.10   27.30
  -8   0  -1   -2.20   33.80
   8   0   1  -44.50   20.90
   8   0   1   11.60   48.20
  -8   0  -1    1.60   22.40
   9   0   1  -64.99   34.90
  -9   0  -1   49.70   35.80
   9   0   1 -117.59   78.09
  -9   0  -1   32.70   33.70
  -9  -1   1   -1.90   38.50
   9  -1  -1    1.20   35.50
   9  -1  -1   75.39   98.89
  -9  -1   1  -19.50   53.09
   9   1  -1   66.99   41.10
  -9   1   1  -23.50   45.00
  -9   1   1   21.60   42.00
  -8  -1   1   75.59   39.10
  -8  -1   1   29.00   33.40
   8  -1  -1   83.99   33.50
   8  -1  -1   51.79   31.40
  -8   1   1   67.49   36.30
   8   1  -1   61.99   35.40
  -8   1   1   44.20   25.40
   8   1  -1   -3.20   39.60
  -7  -1   1  119.09   42.20
   7  -1  -1   58.09   34.20
  -7  -1   1   96.29   25.80
  -7  -1   1  114.39   41.30
  -7   1   1  134.49   33.00
  -7   1   1   32.20   32.50
   7   1  -1   60.09   35.30
  -7   1   1   90.39   35.00
  -6  -1   1  206.28   50.19
  -6  -1   1  123.49   27.30
  -6  -1   1  155.48   50.29
   6  -1  -1  140.99   37.10
  -6   1   1  124.39   42.40
  -6   1   1  192.38   37.10
   6   1  -1  137.79   39.80
  -5  -1   1   10.90   13.20
   5  -1  -1  -12.00   16.10
   5  -1  -1   32.00   14.00
  -5  -1   1    3.40   15.50
  -5  -1   1   10.80   18.90
   5   1  -1    0.10   20.50
   5   1  -1   -0.90   11.70
  -5   1   1  -18.80   16.20
  -5   1   1   17.80   14.60
  -4  -1   1   44.60   21.70
   4  -1  -1   44.70   15.40
  -4  -1   1   31.20   16.10
   4  -1  -1   24.00   17.60
  -4  -1   1   47.60   23.20
   4   1  -1   32.20   20.20
   4   1  -1   36.20   14.00
  -4   1   1   55.49   21.20
  -4   1   1   42.10   17.80
  -3  -1   1  504.85   47.20
  -3  -1   1  445.56   34.60
  -3  -1   1  421.06   41.40
   3  -1  -1  477.95   35.70
   3  -1  -1  465.55   36.90
   3   1  -1  418.56   35.30
  -3   1   1  491.85   36.30
  -3   1   1  499.15   45.60
   3   1  -1  491.65   35.70
  -2  -1   1  788.92   49.30
  -2  -1   1  723.03   40.90
  -2  -1   1  731.83   43.00
   2  -1  -1  876.91   50.89
   2  -1  -1  776.22   42.50
   2   1  -1  747.63   41.80
  -2   1   1  781.02   43.20
  -2   1   1  735.13   43.10
   2   1  -1  719.13   41.00
  -1  -1   1  316.47   24.50
  -1  -1   1  284.37   19.00
  -1  -1   1  307.07   18.90
   1  -1  -1  339.97   22.30
   1  -1  -1  308.27   19.20
   1   1  -1  313.77   18.40
  -1   1   1  313.37   20.40
   1   1  -1  299.27   18.90
  -1   1   1  312.57   21.60
   1   1  -1  338.37   25.30
   0  -1   1  278.17   17.20
   0  -1   1  223.78   14.10
   0   1  -1  262.67   17.10
   0   1  -1  213.48   13.50
   0   1  -1  254.67   14.00
   1  -1   1  141.99   12.40
   1  -1   1  169.68   17.10
  -1  -1  -1  158.18   18.20
  -1  -1  -1  145.39   13.80
   1   1   1  159.98   13.80
  -1   1  -1  148.49   12.80
  -1   1  -1  154.38   17.60
   1   1   1  146.69   17.20
   1   1   1  170.78   15.50
   2  -1   1  191.98   18.40
  -2  -1  -1  166.28   19.60
   2  -1   1  135.89   22.20
  -2  -1  -1  173.38   19.20
  -2  -1  -1  215.78   24.20
  -2   1  -1  207.88   23.90
  -2   1  -1  215.98   19.10
   2   1   1  127.69   22.80
   3  -1   1  300.27   32.00
  -3  -1  -1  270.77   30.10
   3  -1   1  288.37   26.80
  -3  -1  -1  267.47   27.90
  -3  -1  -1  332.17   35.10
   3   1   1  266.17   27.50
  -3   1  -1  296.07   28.60
   3   1   1  293.47   33.40
  -3   1  -1  277.77   33.30
  -4  -1  -1   55.69   26.50
   4  -1   1  139.69   25.90
  -4  -1  -1   83.89   21.70
   4  -1   1  127.19   29.60
  -4  -1  -1   65.29   22.50
   4   1   1  115.99   23.70
  -4   1  -1   81.89   27.80
  -4   1  -1  151.58   26.80
   4   1   1  151.08   34.10
  -5  -1  -1   14.90   23.00
  -5  -1  -1   71.39   24.80
  -5  -1  -1   62.69   18.70
   5  -1   1   50.29   26.30
   5  -1   1   41.30   17.10
  -5   1  -1   58.29   19.80
   5   1   1   71.59   22.30
  -5   1  -1   50.59   28.30
   5   1   1   96.29   31.20
  -6  -1  -1   13.60   17.50
  -6  -1  -1   33.90   22.50
  -6  -1  -1   28.60   31.80
   6  -1   1   61.89   27.60
   6   1   1   45.80   24.30
  -6   1  -1   -3.00   18.20
  -7  -1  -1    6.20   21.60
  -7  -1  -1    4.30   15.90
   7  -1   1   37.50   27.80
  -7  -1  -1   50.09   32.30
   7  -1   1   17.60   17.20
   7   1   1    7.00   17.80
   7   1   1   41.50   28.70
  -7   1  -1   24.00   21.90
  -7   1  -1   14.90   26.60
   8  -1   1   -8.60   27.40
  -8  -1  -1   -0.20   24.10
   8  -1   1    6.90   37.70
  -8  -1  -1  -21.40   30.90
  -8  -1  -1   21.90   32.00
  -8   1  -1  -44.50   26.70
  -8   1  -1   -5.90   31.10
   8   1   1   24.30   25.80
  -8   1  -1   10.70   21.10
   8   1   1   29.90   46.50
  -9  -1  -1  130.99   49.40
   9  -1   1  161.38   44.70
   9   1   1   67.89   51.19
  -9   1  -1  133.29   49.70
  -9   1  -1  119.19   45.10
   9  -2  -1  -13.30   56.19
   9  -2  -1   61.89   35.90
  -9  -2   1  -32.10   37.30
  -9  -2   1  -52.89   46.90
  -9   2   1  -35.60   52.99
   9   2  -1  -53.19   35.30
  -9   2   1   22.30   36.20
   9   2  -1   51.99   66.29
  -8  -2   1  351.06   71.29
   8  -2  -1  561.64   73.89
  -8  -2   1  364.46   54.99
   8  -2  -1  446.76   70.99
  -8  -2   1  513.25   73.69
  -8   2   1  482.55   74.89
   8   2  -1  430.66   67.49
   8   2  -1  543.45   73.39
  -8   2   1  408.26   59.49
  -7  -2   1   99.99   38.50
   7  -2  -1   20.70   37.50
   7  -2  -1   40.40   25.00
  -7  -2   1  112.29   29.70
  -7  -2   1   78.69   29.90
  -7   2   1  122.09   34.90
   7   2  -1   47.40   36.20
  -7   2   1   60.89   26.80
  -6  -2   1   20.40   25.50
  -6  -2   1    2.90   14.40
  -6  -2   1  -13.20   22.10
   6  -2  -1   20.80   31.20
   6  -2  -1   31.30   24.10
  -6   2   1   52.19   24.40
   6   2  -1   22.80   24.30
  -6   2   1   23.40   16.50
   5  -2  -1  381.36   39.80
  -5  -2   1  365.06   38.00
  -5  -2   1  277.27   43.80
   5  -2  -1  354.16   42.00
   5   2  -1  290.07   40.20
   5   2  -1  328.67   38.70
  -5   2   1  332.07   44.70
  -5   2   1  337.07   39.70
  -4  -2   1   -7.70    9.40
   4  -2  -1   21.70   13.10
  -4  -2   1    1.20   13.00
  -4  -2   1   37.30   17.00
   4  -2  -1   15.40   13.90
   4   2  -1   10.90   10.20
  -4   2   1   16.10   13.40
   4   2  -1    7.80   14.90
  -3  -2   1 1493.05   81.09
  -3  -2   1 1479.15   74.59
   3  -2  -1 1442.26   77.79
   3  -2  -1 1543.05   76.99
  -3  -2   1 1517.35   86.89
   3   2  -1 1429.76   76.99
  -3   2   1 1497.35   77.09
   3   2  -1 1421.26   74.59
  -3   2   1 1466.15   79.99
   2  -2  -1   99.29   17.70
  -2  -2   1   96.69   19.40
   2  -2  -1  105.69   18.00
  -2  -2   1   93.49   15.50
  -2  -2   1   98.69   21.60
  -2   2   1  114.19   20.70
   2   2  -1  129.39   24.90
  -2   2   1  105.89   19.20
   2   2  -1  101.99   18.80
  -1  -2   1   44.40   12.40
   1  -2  -1   34.70   10.50
  -1  -2   1   41.30    8.00
  -1   2   1   22.70   10.00
   1   2  -1   75.39   17.40
   1   2  -1   60.69    9.60
   0  -2   1  439.46   27.90
   0  -2   1  479.55   30.60
   0   2  -1  454.25   27.70
   0   2   1  471.95   29.60
   0   2  -1  493.65   30.90
   0   2  -1  389.86   26.90
   1  -2   1  237.58   22.40
  -1  -2  -1  224.58   23.30
  -1  -2  -1  274.27   22.30
   1  -2   1  223.48   15.90
   1   2   1  278.87   22.00
  -1   2  -1  204.28   22.30
  -1   2  -1  248.58   22.80
  -1   2  -1  211.88   15.90
   1   2   1  249.08   24.00
  -2  -2  -1   -1.50    6.40
   2  -2   1   -0.30    6.00
  -2  -2  -1    3.40   12.20
  -2   2  -1   22.40   13.40
   2   2   1   -1.80    5.70
   2   2   1   -4.60   10.80
   2   2   1    5.60    7.90
  -2   2  -1   17.60    8.70
  -3  -2  -1  296.17   35.20
   3  -2   1  345.37   36.10
  -3   2  -1  383.56   37.90
   3   2   1  348.37   37.50
  -3   2  -1  280.27   30.00
   4  -2   1  116.89   24.60
   4  -2   1  168.38   34.00
  -4  -2  -1   85.49   32.60
  -4  -2  -1  201.68   29.40
  -4  -2  -1  136.69   28.60
   4   2   1  143.99   28.60
  -4   2  -1  116.49   34.00
  -4   2  -1  157.08   25.80
   4   2   1  152.38   34.60
  -5  -2  -1   49.20   18.60
   5  -2   1   63.19   26.00
  -5  -2  -1   -9.60   17.00
   5  -2   1   28.60   14.40
  -5  -2  -1   55.79   26.10
   5   2   1   73.39   27.20
  -5   2  -1   66.29   25.40
   5   2   1   25.70   17.80
  -5   2  -1   24.60   16.10
  -6  -2  -1  681.43   67.99
   6  -2   1  693.73   60.69
   6  -2   1  694.33   75.59
  -6  -2  -1  508.65   66.29
  -6  -2  -1  667.83   59.39
  -6   2  -1  762.12   61.59
   6   2   1  706.03   73.29
   6   2   1  650.23   60.09
   7  -2   1   85.29   29.20
  -7  -2  -1   93.79   39.20
  -7  -2  -1  121.19   35.80
  -7  -2  -1   73.89   40.80
  -7   2  -1   85.99   43.30
  -7   2  -1   75.69   27.90
   8  -2   1  123.99   40.60
  -8  -2  -1  188.18   51.19
   8  -2   1   65.69   48.60
  -8  -2  -1  207.08   60.39
  -8   2  -1  156.88   52.59
   8   2   1  127.59   56.39
  -8   2  -1  153.28   39.30
  -8   2  -1  118.99   52.99
   8   2   1  170.38   42.50
   8  -3  -1   29.80   38.90
  -8  -3   1   -2.70   17.70
  -8  -3   1   32.20   32.20
  -8  -3   1  -10.10   31.20
   8   3  -1  -21.90   26.00
  -8   3   1   39.40   36.00
   8   3  -1  106.89   45.10
  -8   3   1   62.59   24.20
  -7  -3   1  237.08   42.90
  -7  -3   1  284.37   61.69
   7  -3  -1  120.89   30.00
  -7   3   1  182.78   38.50
  -6  -3   1  683.33   68.79
  -6  -3   1  591.34   71.59
   6  -3  -1  605.94   58.69
  -6  -3   1  548.35   53.69
   6  -3  -1  712.33   64.69
  -6   3   1  650.73   59.89
   6   3  -1  584.64   62.29
  -6   3   1  708.33   67.09
   6   3  -1  643.24   61.79
  -5  -3   1   51.69   18.50
   5  -3  -1   27.90   16.60
  -5  -3   1   54.69   26.60
  -5  -3   1  100.19   29.30
   5  -3  -1   42.30   21.10
   5   3  -1   52.59   19.60
  -5   3   1   11.10   16.90
  -5   3   1   50.19   20.80
   5   3  -1   40.20   20.60
  -4  -3   1  272.37   49.90
   4  -3  -1  223.38   29.30
  -4  -3   1  190.58   38.90
  -4  -3   1  172.28   27.70
   4  -3  -1  203.38   31.70
  -4   3   1  179.78   34.80
   4   3  -1  215.98   37.50
  -4   3   1  194.08   29.90
   4   3  -1  179.18   27.60
  -3  -3   1 1165.08   76.89
   3  -3  -1 1228.98   70.59
   3  -3  -1 1181.78   65.99
  -3  -3   1 1242.18   72.19
  -3  -3   1 1199.38   64.19
  -3   3   1 1150.18   66.79
   3   3  -1 1102.39   63.59
   3   3  -1 1201.68   77.29
   3   3  -1 1153.38   68.89
  -3   3   1 1093.79   70.99
   2  -3  -1 4882.11  208.88
  -2  -3   1 4859.11  199.98
  -2  -3   1 4986.60  208.78
  -2  -3   1 5180.18  217.08
   2  -3  -1 5362.06  206.38
   2   3  -1 4784.52  221.88
  -2   3   1 5082.59  212.58
  -2   3   1 5213.88  211.78
   2   3  -1 5322.37  219.48
   2   3  -1 5043.10  201.98
  -1  -3   1 1487.05   71.39
  -1  -3   1 1547.85   77.39
   1  -3  -1 1376.16   70.69
  -1   3   1 1458.15   72.69
   1   3  -1 1488.65   71.59
   1   3  -1 1508.65   71.69
   1   3  -1 1443.76   63.59
   0  -3   1   86.29   17.80
   0  -3   1   99.49   19.10
   0  -3  -1   72.59   16.70
   0   3   1   83.59   16.60
   0   3  -1   63.49   16.40
   0   3  -1   94.39   20.60
   0   3  -1  112.89   19.80
  -1   3  -1  354.86   30.70
  -1   3  -1  371.86   31.00
  -1   3  -1  309.27   20.80
   2  -3   1 2289.97  101.49
  -2  -3  -1 2372.06  110.19
   2  -3   1 2421.16  113.39
  -2  -3  -1 2532.25  114.69
   2   3   1 2263.17  105.19
   2   3   1 2066.99  118.79
  -2   3  -1 2567.14  115.59
   2   3   1 2342.77  113.69
  -2   3  -1 2309.57  100.59
  -3  -3  -1 2986.90  131.19
   3  -3   1 2891.41  127.79
   3  -3   1 2784.22  139.19
  -3  -3  -1 2958.50  141.59
  -3  -3  -1 3114.19  139.79
   3   3   1 2899.11  142.49
  -3   3  -1 2751.52  138.89
   3   3   1 2857.41  131.49
  -3   3  -1 2939.41  127.79
   3   3   1 2941.21  137.89
   4  -3   1   53.39   22.50
  -4  -3  -1   57.39   22.70
  -4  -3  -1   59.09   22.00
  -4   3  -1   61.59   17.60
  -4   3  -1   33.80   20.70
   4   3   1   28.50   15.00
   4   3   1   62.39   24.20
   5  -3   1   25.90   12.70
   5  -3   1   17.30   17.00
  -5  -3  -1   -1.20   14.70
  -5  -3  -1   18.10   19.10
  -5  -3  -1   -6.70   18.20
   5   3   1   19.10   16.30
  -5   3  -1   -3.30   20.30
   5   3   1   38.20   22.20
  -5   3  -1   24.90   16.10
  -6  -3  -1  397.46   70.29
  -6  -3  -1  383.16   55.59
   6  -3   1  508.15   59.89
  -6  -3  -1  354.36   46.30
   6   3   1  452.55   49.50
  -6   3  -1  487.15   52.09
  -6   3  -1  335.37   59.19
   7  -3   1   15.70   26.20
  -7  -3  -1   10.70   28.50
  -7  -3  -1   23.70   28.00
  -7   3  -1    0.30   22.00
   7   3   1   64.39   36.10
  -8  -3  -1  319.67   72.49
   8  -3   1  321.77   65.49
   8  -3   1  438.36   67.39
  -8  -3  -1  304.67   51.39
  -8  -3  -1  396.36   76.19
  -8   3  -1  359.06   54.59
   8   3   1  311.77   70.69
   8   3   1  306.77   61.49
  -8   3  -1  389.96   79.69
   8  -4  -1  178.08   43.80
  -8  -4   1  204.48   44.80
  -8  -4   1  362.16   85.79
  -8  -4   1  270.87   67.99
  -8   4   1  266.17   64.59
  -8   4   1  192.98   45.50
  -7  -4   1   68.89   27.30
  -7  -4   1   63.29   45.20
   7  -4  -1  132.69   38.20
   7  -4  -1   82.19   29.30
  -7  -4   1   80.39   36.70
   7   4  -1  100.39   36.40
  -7   4   1  109.19   41.70
  -7   4   1   18.50   30.60
  -6  -4   1    1.40   23.80
   6  -4  -1  -21.10   16.40
  -6  -4   1  -28.70   14.80
   6  -4  -1   -6.30   21.50
  -6  -4   1   43.60   28.90
  -6   4   1  -15.40   16.90
   6   4  -1   49.30   26.30
   6   4  -1    2.90   15.30
  -5  -4   1 1024.20   81.59
   5  -4  -1 1134.19   76.39
   5  -4  -1 1176.28   81.89
  -5  -4   1 1244.08   93.29
  -5  -4   1 1165.78   74.49
   5   4  -1 1096.39   79.59
   5   4  -1 1262.07   78.39
  -5   4   1 1178.38   77.59
  -5   4   1 1145.79   85.89
  -4  -4   1    7.20   16.80
   4  -4  -1   13.30   17.60
   4  -4  -1   -1.90   10.50
  -4  -4   1   16.70   10.70
  -4  -4   1    3.20   14.50
  -4   4   1   19.90   15.80
   4   4  -1    6.00   19.60
  -4   4   1    5.30   18.90
   4   4  -1   11.40   13.40
   4   4  -1   26.00   19.10
  -3  -4   1 3366.26  168.38
   3  -4  -1 3713.83  157.68
   3  -4  -1 3515.25  161.78
  -3  -4   1 3548.74  152.38
  -3  -4   1 3453.95  163.08
   3   4  -1 3585.14  172.58
  -3   4   1 3503.45  164.58
  -3   4   1 3596.14  157.18
   3   4  -1 3501.85  152.98
   3   4  -1 3471.35  161.68
  -2  -4   1 6721.23  268.37
   2  -4  -1 6781.52  277.97
  -2  -4   1 6813.72  286.57
  -2  -4   1 6792.82  278.87
   2   4  -1 6615.24  277.67
   2   4  -1 6929.61  268.87
  -2   4   1 6981.50  274.27
  -2   4   1 6921.91  280.77
   2   4  -1 7380.26  292.97
  -1  -4   1  139.39   28.60
  -1  -4   1  141.69   26.20
   1   4  -1   85.79   14.40
   1   4  -1  112.39   23.00
   1   4  -1   90.99   22.00
   1   4  -1  102.79   23.80
   0  -4   1  215.98   27.40
   0  -4  -1  274.57   28.90
   0  -4   1  229.98   27.20
   0   4   1  231.28   27.20
   0   4  -1  253.27   27.60
   0   4   1  225.58   29.00
   0   4  -1  224.08   26.90
   0   4  -1  191.88   27.30
   1  -4   1  365.46   33.50
  -1  -4  -1  342.27   32.80
   1   4   1  383.16   34.00
  -1   4  -1  341.57   23.60
  -1   4  -1  311.67   32.90
   1   4   1  376.66   34.30
   2  -4   1 4189.08  184.28
   2  -4   1 4291.27  171.08
  -2  -4  -1 4318.37  185.38
  -2  -4  -1 3686.13  191.68
   2   4   1 4122.89  183.68
   2   4   1 4323.27  187.18
   2   4   1 4150.38  175.38
  -2   4  -1 4416.96  186.18
  -2   4  -1 4229.18  169.88
  -3  -4  -1 1300.67   80.69
   3  -4   1 1386.46   83.99
   3  -4   1 1505.95   72.69
  -3  -4  -1 1334.47   84.19
   3   4   1 1292.17   84.69
  -3   4  -1 1415.96   84.49
  -3   4  -1 1430.96   72.09
   3   4   1 1303.87   75.19
   3   4   1 1240.88   80.69
  -4  -4  -1  220.68   37.10
   4  -4   1  202.28   35.80
  -4  -4  -1  238.18   31.70
   4  -4   1  278.57   30.60
  -4  -4  -1  236.48   35.60
  -4   4  -1  224.88   30.60
   4   4   1  218.08   39.30
   4   4   1  257.97   37.90
   4   4   1  225.98   31.80
  -4   4  -1  250.37   46.40
   5  -4   1  739.33   57.09
  -5  -4  -1  793.22   58.59
   5  -4   1  688.83   66.09
  -5  -4  -1  693.83   67.19
  -5  -4  -1  609.84   63.09
   5   4   1  825.82   61.19
  -5   4  -1  757.32   57.89
   5   4   1  622.64   67.79
  -5   4  -1  864.51   73.29
  -6  -4  -1   51.39   39.30
   6  -4   1   60.59   28.40
  -6  -4  -1   98.09   34.10
   6   4   1   27.80   29.90
  -6   4  -1   59.59   23.50
   6   4   1  102.49   29.60
  -7  -4  -1  764.42   87.09
  -7  -4  -1  919.41  101.79
  -7  -4  -1  916.51   75.19
   7  -4   1 1072.79   81.39
  -7   4  -1  746.83   86.89
  -8  -4  -1   32.40   36.90
  -8  -4  -1   40.70   27.60
   8  -4   1   55.89   44.00
   8  -4   1   30.90   34.90
  -8   4  -1  -36.80   41.20
   8   4   1  125.19   49.30
  -8   4  -1   65.19   30.60
  -8  -5   1   51.89   27.90
  -8  -5   1   77.59   43.00
   8  -5  -1   51.79   37.20
   8   5  -1   45.30   31.20
  -8   5   1   11.90   29.50
  -7  -5   1   22.70   21.20
  -7  -5   1   11.00   27.00
  -7  -5   1    2.20   31.20
   7  -5  -1   18.70   23.80
   7  -5  -1  -47.00   31.10
  -7   5   1  -27.10   29.00
   7   5  -1  -22.80   29.60
  -7   5   1    0.40   21.60
  -6  -5   1 1709.13  107.19
  -6  -5   1 1410.26  119.49
   6  -5  -1 1647.54  108.89
   6  -5  -1 1468.05   98.39
   6   5  -1 1716.03  103.19
   6   5  -1 1472.85  105.59
  -5  -5   1  150.48   38.00
  -5  -5   1   85.29   33.60
   5  -5  -1   70.99   22.50
   5  -5  -1   57.49   26.10
  -5  -5   1  121.79   27.90
  -5   5   1   41.40   31.60
   5   5  -1  101.29   39.50
  -5   5   1   66.39   24.00
   5   5  -1  111.99   31.80
   5   5  -1   88.89   28.90
   4  -5  -1  902.61   64.89
  -4  -5   1 1035.50   80.19
  -4  -5   1  947.81   61.79
   4  -5  -1  980.00   71.59
  -4  -5   1  944.31   72.59
  -4   5   1 1010.80   67.69
   4   5  -1  990.30   78.39
   4   5  -1  969.50   64.09
  -4   5   1  989.40   75.19
   4   5  -1  935.21   70.69
  -3  -5   1 2613.04  113.79
   3  -5  -1 2393.56  123.09
  -3  -5   1 2445.26  124.79
  -3  -5   1 2427.26  130.89
  -3   5   1 2344.87  126.69
   3   5  -1 2481.15  125.39
  -3   5   1 2282.67  115.99
   3   5  -1 2297.27  132.19
   3   5  -1 2416.36  113.69
  -2  -5   1 1098.79   72.19
   2  -5  -1  985.10   66.09
  -2  -5   1 1107.49   68.09
  -2   5   1  969.30   67.69
   2   5  -1  952.70   71.29
   2   5  -1  995.10   56.49
  -2   5   1 1113.69   63.09
   2   5  -1  983.00   65.99
  -1  -5   1 7021.10  294.17
  -1  -5   1 7185.78  300.77
   1   5  -1 7598.54  304.27
   1   5  -1 7149.48  293.87
  -1   5   1 7319.37  298.07
  -1   5   1 7546.15  302.67
   1   5  -1 7102.79  293.57
   0  -5   1  -11.80    9.70
   0  -5  -1    3.30   14.00
   0  -5   1    1.80   11.20
   0   5  -1  -13.40   12.00
   0   5   1  -19.60   11.90
   0   5  -1    5.00   14.50
   0   5   1    2.40   14.80
   0   5  -1   -4.70   11.70
   1  -5   1 1655.13   91.29
  -1   5  -1 1676.53   91.29
  -1   5  -1 1839.32   96.09
  -1   5  -1 1652.73   76.39
   2  -5   1 1411.26   85.59
  -2  -5  -1 1533.65   87.89
  -2  -5  -1 1537.95   87.19
  -2   5  -1 1521.65   87.99
   2   5   1 1486.75   87.69
  -2   5  -1 1401.56   74.19
   2   5   1 1465.65   77.29
   2   5   1 1497.95   86.89
  -2   5  -1 1445.96   87.69
   3  -5   1 4770.72  194.48
  -3  -5  -1 4511.55  210.88
   3  -5   1 4482.75  210.78
  -3  -5  -1 4575.34  209.28
  -3   5  -1 4996.60  196.48
   3   5   1 4763.22  201.88
   3   5   1 4571.64  213.48
   3   5   1 4761.42  214.28
  -3   5  -1 4563.94  211.48
  -4  -5  -1  566.74   58.39
   4  -5   1  635.74   47.30
  -4  -5  -1  649.64   57.39
   4  -5   1  640.54   59.39
   4   5   1  615.74   51.49
   4   5   1  522.65   57.29
  -4   5  -1  639.84   59.79
   4   5   1  551.24   56.69
  -4   5  -1  652.03   47.80
  -5  -5  -1   17.60   22.00
   5  -5   1    6.60   14.50
  -5  -5  -1   26.10   29.00
   5  -5   1   29.00   24.30
   5   5   1   85.69   29.40
  -5   5  -1   24.10   26.70
   5   5   1   18.10   17.50
   5   5   1    9.10   26.50
  -5   5  -1  -11.00   15.90
   6  -5   1 1120.99   92.09
  -6  -5  -1 1015.50   89.09
  -6  -5  -1 1078.19   94.19
   6  -5   1 1170.48   87.69
  -6   5  -1 1155.48   79.69
   6   5   1 1026.00   91.19
  -6   5  -1 1071.79   94.39
   6   5   1 1149.29   84.29
  -7  -5  -1    2.80   29.00
   7  -5   1   25.40   22.50
  -7  -5  -1   18.00   21.40
  -7   5  -1    4.10   32.10
   7   5   1   36.70   37.90
  -7   5  -1   50.99   24.50
  -8  -5  -1  508.75   92.99
   8  -5   1  472.35   70.19
  -8  -5  -1  562.84   78.19
  -8  -5  -1  452.85   62.19
  -8   5  -1  412.76   82.89
  -8   5  -1  482.45   68.09
  -8  -6   1  198.58   63.99
  -8  -6   1  148.99   44.80
   8  -6  -1  127.99   89.19
   8  -6  -1  234.68   97.79
  -8   6   1  275.47   69.59
  -8   6   1  102.09   42.80
   7  -6  -1  154.28   41.30
  -7  -6   1  215.78   57.69
  -7  -6   1  219.08   52.49
  -7   6   1  140.39   46.00
   7   6  -1  172.08   56.49
  -7   6   1  128.39   41.20
   7   6  -1  125.29   43.50
  -6  -6   1    2.20   19.80
  -6  -6   1   17.10   28.40
  -6  -6   1   41.80   30.70
  -6   6   1  -25.60   26.70
   6   6  -1    8.30   18.30
   6   6  -1  -20.20   26.70
  -6   6   1   41.00   24.30
   5  -6  -1 1573.14  102.79
  -5  -6   1 1840.82  100.89
  -5  -6   1 1802.12  114.89
   5  -6  -1 1775.42  112.99
  -5  -6   1 1672.83  119.69
   5   6  -1 1843.62  103.49
  -5   6   1 1689.83  114.59
   5   6  -1 1752.52  110.89
  -5   6   1 1766.72  105.79
   5   6  -1 1897.21  134.19
  -4  -6   1  383.86   51.59
  -4  -6   1  433.06   48.90
   4  -6  -1  377.16   45.30
  -4   6   1  434.46   44.30
  -4   6   1  348.27   49.40
   4   6  -1  471.95   50.09
   4   6  -1  356.86   38.70
   4   6  -1  379.56   51.39
   3  -6  -1 1501.05   88.69
  -3  -6   1 1422.06   93.89
  -3  -6   1 1318.87   85.79
  -3   6   1 1396.56   90.49
   3   6  -1 1422.46   96.99
   3   6  -1 1287.17   74.89
  -3   6   1 1272.37   77.99
   3   6  -1 1385.26   86.89
   2  -6  -1 3895.11  183.58
  -2  -6   1 4083.19  185.78
  -2  -6   1 3940.01  190.08
   2   6  -1 3936.91  183.18
   2   6  -1 4085.69  193.78
  -2   6   1 4008.10  186.18
  -2   6   1 4181.58  176.58
   2   6  -1 3905.91  181.28
   2   6  -1 4012.10  168.98
  -1  -6   1   65.29   24.40
   1   6  -1  100.89   26.10
   1   6  -1   93.19   27.20
   1   6  -1  115.29   28.60
  -1   6   1   77.79   25.80
   0  -6   1 3189.98  152.38
   0  -6   1 3205.68  155.78
   0  -6  -1 3078.59  153.28
   0   6   1 3264.47  154.88
   0   6   1 3212.98  153.68
   0   6  -1 3062.99  149.39
   0   6  -1 3183.58  151.08
   0   6   1 3064.59  153.48
   0   6  -1 3279.77  157.38
   1  -6   1  153.58   32.20
  -1  -6  -1  129.19   30.00
   1   6   1  156.68   35.30
  -1   6  -1  131.89   31.50
  -1   6  -1  156.28   31.60
   1   6   1  188.28   37.30
   2  -6   1 2041.30  110.49
  -2  -6  -1 1766.72  106.09
  -2  -6  -1 1765.32  105.89
  -2   6  -1 1907.51   90.19
   2   6   1 1854.71  108.39
   2   6   1 1901.71  108.59
  -2   6  -1 2092.29  111.09
  -2   6  -1 2108.49  113.39
  -3  -6  -1 1749.92  107.09
  -3  -6  -1 1901.31  108.99
   3  -6   1 1916.41  110.99
   3   6   1 1864.51  111.29
   3   6   1 1904.81   99.39
   3   6   1 1768.22  109.69
  -3   6  -1 1927.21   93.89
  -3   6  -1 1830.62  109.39
  -4  -6  -1  289.57   44.50
   4  -6   1  329.97   49.20
   4  -6   1  403.26   39.80
  -4  -6  -1  423.36   51.19
   4   6   1  385.06   40.60
   4   6   1  311.27   46.90
  -4   6  -1  389.06   51.59
   4   6   1  410.76   49.70
  -4   6  -1  386.56   39.20
   5  -6   1  862.61   65.19
  -5  -6  -1  805.52   73.89
  -5  -6  -1  867.41   79.29
  -5   6  -1  935.61   81.09
  -5   6  -1 1036.10   67.99
   5   6   1  864.81   78.99
   5   6   1  725.23   89.49
  -6  -6  -1  167.98   43.40
  -6  -6  -1  105.99   40.60
   6  -6   1  121.49   34.70
   6  -6   1  102.39   34.20
   6   6   1   73.99   39.90
   6   6   1  115.19   33.60
  -6   6  -1   67.99   41.70
  -6   6  -1   79.89   28.00
   7  -6   1  565.34   94.39
  -7  -6  -1  469.45   76.89
  -7  -6  -1  528.15   69.79
   7  -6   1  542.35   63.39
   7   6   1  533.35   71.19
  -7   6  -1  680.93   66.39
  -7   6  -1  564.24   76.99
  -8  -6  -1  162.58   60.29
  -8  -6  -1   86.19   55.19
   8  -6   1  135.39   46.80
   8  -6   1  181.18   61.69
   8   6   1  245.98   66.99
  -8   6  -1  201.68   64.69
  -8   6  -1  222.48   45.20
   8   6   1   90.79   56.19
   8  -7  -1   51.19   42.30
  -8  -7   1  -27.50   36.40
  -8  -7   1   97.39   56.69
   8  -7  -1  -31.10   58.19
   8   7  -1   73.39   42.40
   8   7  -1   15.60   49.70
  -8   7   1   15.70   54.89
  -7  -7   1  271.17   68.49
  -7  -7   1  238.28   68.29
   7  -7  -1  164.18   41.00
  -7   7   1   97.99   52.09
   7   7  -1  254.27   61.09
  -7   7   1  176.78   48.10
  -6  -7   1  674.03   82.19
   6  -7  -1  797.02   80.19
  -6  -7   1  720.93   78.39
   6   7  -1  818.02   88.89
  -6   7   1  785.12   72.39
   6   7  -1  777.32   77.69
   6   7  -1  744.93   68.59
   5  -7  -1   36.30   28.30
  -5  -7   1   62.19   29.00
  -5  -7   1   25.20   28.10
   5   7  -1   44.10   26.70
   5   7  -1   64.99   25.70
  -5   7   1   32.00   20.50
   5   7  -1   29.00   29.40
  -4  -7   1  969.00   83.39
  -4  -7   1  874.81   75.29
  -4   7   1 1041.00   72.49
   4   7  -1  954.70   65.89
   4   7  -1 1013.50   78.29
  -4   7   1 1011.40   82.09
   4   7  -1  900.31   82.29
  -3  -7   1  103.49   33.10
  -3  -7   1   79.59   27.70
   3  -7  -1   36.10   25.80
  -3   7   1   50.29   23.40
   3   7  -1   43.60   24.90
   3   7  -1   44.50   16.40
  -3   7   1   57.29   21.20
   3   7  -1   65.09   27.60
  -2  -7   1  507.35   50.19
   2  -7  -1  405.96   48.30
  -2  -7   1  507.25   53.39
  -2   7   1  404.66   51.09
  -2   7   1  450.35   52.69
   2   7  -1  406.46   47.50
   2   7  -1  447.66   37.10
   2   7  -1  586.64   55.99
  -2   7   1  462.85   44.90
   2   7  -1  540.75   50.49
  -1  -7   1 2383.66  130.69
  -1   7   1 2379.16  132.39
   1   7  -1 2308.27  124.59
   1   7  -1 2366.06  132.29
   1   7  -1 2327.57  124.39
  -1   7   1 2579.54  131.19
   0  -7   1  183.38   38.20
   0  -7  -1  198.98   40.90
   0   7  -1  253.17   36.90
   0   7  -1  206.88   39.40
   0   7   1  191.38   39.40
   0   7   1  188.38   38.80
   0   7  -1  132.99   36.00
   0   7   1  174.38   38.70
  -1  -7  -1 1308.57   89.69
   1  -7   1 1415.06   89.39
   1   7   1 1297.37   88.59
  -1   7  -1 1521.45   91.29
   1   7   1 1402.66   91.69
  -1   7  -1 1443.66   92.99
  -2  -7  -1  192.78   40.40
   2  -7   1  204.88   39.50
  -2   7  -1  262.77   42.30
   2   7   1  274.77   40.70
  -2   7  -1  263.27   41.10
   2   7   1  290.57   40.50
  -2   7  -1  222.78   27.20
  -3  -7  -1  235.48   42.30
  -3  -7  -1  232.18   39.20
   3  -7   1  253.67   43.90
   3   7   1  263.27   40.90
   3   7   1  259.17   35.20
  -3   7  -1  279.77   32.40
  -3   7  -1  274.67   45.70
  -3   7  -1  198.18   42.40
  -4  -7  -1  388.96   52.39
   4  -7   1  559.54   62.69
  -4  -7  -1  512.05   58.89
  -4   7  -1  498.55   61.39
   4   7   1  447.56   54.49
   4   7   1  504.45   58.39
   4   7   1  457.25   47.30
  -4   7  -1  517.85   46.30
   5  -7   1   68.79   42.00
  -5  -7  -1  195.88   45.30
   5  -7   1  145.49   32.30
  -5   7  -1  150.98   31.50
   5   7   1  158.38   41.00
   5   7   1   82.89   37.50
   6  -7   1  285.97   48.10
  -6  -7  -1  346.97   61.49
  -6   7  -1  342.37   57.59
   6   7   1  311.07   63.79
   6   7   1  488.25   81.29
  -6   7  -1  398.06   68.39
   7  -7   1   29.30   34.60
  -7  -7  -1   38.10   42.80
  -7  -7  -1  -12.80   30.50
   7  -7   1  -29.90   25.00
   7   7   1   18.80   40.10
  -7   7  -1   18.40   36.90
   7   7   1   56.99   34.00
  -7   7  -1   52.19   26.30
   8  -7   1  296.17   69.59
   8  -7   1  404.96   99.69
  -8  -7  -1  323.77   73.79
  -8   7  -1  406.36   62.49
   8   7   1  395.06   73.39
  -7  -8   1  465.85   73.09
  -7  -8   1  553.04   77.19
  -7   8   1  337.87   71.89
  -7   8   1  348.37   60.29
   7   8  -1  470.95   67.89
   6  -8  -1  184.38   49.99
  -6  -8   1  237.18   59.99
  -6  -8   1  231.38   53.89
  -6   8   1  134.19   43.40
   6   8  -1  178.88   51.99
   6   8  -1  194.78   53.49
  -5  -8   1  229.08   54.49
   5  -8  -1  218.38   48.20
  -5  -8   1  241.08   52.69
   5   8  -1  235.38   42.10
   5   8  -1  263.27   58.09
  -5   8   1  159.48   52.79
  -4  -8   1   61.19   27.20
   4  -8  -1   12.50   27.30
  -4  -8   1   49.10   29.20
  -4   8   1   87.29   28.10
  -4   8   1   48.00   32.20
   4   8  -1   32.30   27.70
   4   8  -1   38.20   19.50
   4   8  -1  118.49   50.19
   3  -8  -1 1038.40   82.69
  -3  -8   1 1137.59   85.19
  -3  -8   1 1139.39   89.59
  -3   8   1 1087.39   74.59
  -3   8   1  986.10   91.89
   3   8  -1 1163.98   70.69
   3   8  -1 1126.69   83.39
   3   8  -1 1133.69   81.49
   3   8  -1 1077.39   93.09
  -3   8   1 1224.08   88.69
  -2  -8   1  276.77   49.40
  -2  -8   1  259.27   41.40
   2   8  -1  241.88   30.30
   2   8  -1  266.57   43.70
  -2   8   1  298.57   45.10
   2   8  -1  311.07   45.40
   2   8  -1  254.27   43.20
  -1  -8   1  198.38   42.90
   1   8  -1  213.48   46.90
  -1   8   1  210.88   43.70
   1   8  -1  212.68   43.90
  -1   8   1  199.68   40.10
   1   8  -1  156.98   37.00
   0  -8   1  895.41   75.99
   0  -8  -1 1028.90   79.89
   0   8   1  896.71   77.19
   0   8   1  982.60   77.99
   0   8  -1 1015.50   76.59
   0   8  -1  895.51   76.89
   0   8  -1 1139.19   78.59
   0   8   1  964.80   76.29
  -1  -8  -1   15.40   23.70
   1  -8   1   54.69   25.20
  -1   8  -1   24.00   22.30
   1   8   1   46.30   25.10
   1   8   1   22.00   16.30
  -1   8  -1   69.09   28.70
  -2  -8  -1  695.03   66.49
  -2  -8  -1  922.81   72.59
   2  -8   1  841.02   70.19
   2   8   1  733.93   68.79
  -2   8  -1  809.42   71.99
  -2   8  -1  822.92   51.99
  -2   8  -1  737.33   69.69
   2   8   1  715.03   68.39
  -3  -8  -1  152.68   34.80
  -3  -8  -1  192.98   43.90
  -3   8  -1  171.58   40.60
   3   8   1  173.58   38.40
   3   8   1  238.98   35.70
  -4  -8  -1   39.90   28.00
  -4  -8  -1   15.00   26.00
   4  -8   1   76.19   34.30
  -4   8  -1   -0.80   27.70
  -4   8  -1   92.29   39.00
   4   8   1   32.90   27.90
  -4   8  -1   68.89   20.90
   4   8   1   42.80   25.80
   4   8   1   48.30   23.70
  -5  -8  -1   81.89   31.20
  -5  -8  -1   34.20   31.00
  -5   8  -1   41.30   23.50
  -5   8  -1   70.49   36.00
   5   8   1  179.08   49.30
   5   8   1   71.69   26.80
   5   8   1   81.09   28.00
  -6  -8  -1   97.49   40.60
  -6   8  -1  108.79   39.50
   6   8   1   98.09   41.50
  -6   8  -1   62.99   28.80
   7  -8   1  388.46   60.09
   7  -8   1  332.87   72.89
  -7  -8  -1  518.25   76.59
  -7  -8  -1  433.76   78.29
   7   8   1  531.55   72.69
   7   8   1  427.56   83.59
  -7   8  -1  323.07   75.59
  -7   8  -1  535.15   66.99
  -7  -9   1  185.98   58.29
   7  -9  -1  250.47   69.89
  -7  -9   1  396.26   84.49
   7   9  -1  293.67   62.89
  -7   9   1  186.48   67.49
  -7   9   1  278.17   54.19
   7   9  -1  331.87   70.49
  -6  -9   1   50.09   36.00
  -6  -9   1   56.29   44.50
   6   9  -1   13.60   36.50
  -6   9   1   96.89   44.90
   6   9  -1   10.90   43.70
  -5  -9   1   52.69   25.90
  -5  -9   1  -52.09   25.90
   5  -9  -1  -32.10   33.00
   5   9  -1   -1.10   27.60
   5   9  -1  -22.40   25.80
  -5   9   1   21.40   33.00
   5   9  -1  -21.40   18.90
  -5   9   1   29.10   21.50
   4  -9  -1  541.35   75.59
  -4  -9   1  650.13  122.79
  -4  -9   1  449.56  126.89
  -4   9   1  533.95   72.49
  -4   9   1  528.05   56.19
   4   9  -1  538.25   53.99
   4   9  -1  565.44   69.89
  -4   9   1  505.05   90.69
  -3  -9   1  116.89   39.20
   3  -9  -1  148.69   38.10
  -3  -9   1  109.39   37.90
  -3   9   1   71.79   27.20
   3   9  -1  111.39   34.10
  -3   9   1  108.69   39.20
   3   9  -1   94.59   23.90
  -3   9   1  138.59   40.40
   3   9  -1  135.79   37.90
   3   9  -1   98.79   60.69
  -2  -9   1  657.53   65.79
  -2  -9   1  699.63   71.49
   2   9  -1  691.93   65.69
   2   9  -1  753.32   53.29
  -2   9   1  691.63   72.29
   2   9  -1  567.54   70.19
   2   9  -1  543.15   63.79
  -2   9   1  778.82   72.19
  -2   9   1  717.63   58.99
  -1  -9   1  618.54   64.99
   1   9  -1  491.35   58.59
   1   9  -1  552.34   60.09
   1   9  -1  566.14   58.89
   0  -9   1   16.20   20.70
   0   9   1   -3.30   22.80
   0   9   1    3.70   20.70
   0   9  -1   18.20   26.90
   0   9  -1  -25.00   20.20
   1  -9   1 2104.49  126.99
  -1  -9  -1 2107.09  129.79
  -1   9  -1 2222.08  128.89
   1   9   1 2157.58  129.49
  -1   9  -1 2265.27  130.89
   1   9   1 1861.11  126.99
   1   9   1 2141.59  131.09
  -1   9  -1 1867.11  128.49
  -2  -9  -1   96.69   30.30
   2  -9   1   93.89   31.20
  -2   9  -1  103.09   21.00
  -2   9  -1   78.99   29.50
   2   9   1   52.29   27.00
   2   9   1   70.79   30.80
  -3  -9  -1   65.49   29.20
  -3  -9  -1  140.39   41.10
   3  -9   1   60.99   38.60
  -3   9  -1   67.29   35.60
   3   9   1  191.98   41.40
   3   9   1  110.79   28.10
  -3   9  -1  122.29   27.60
   3   9   1  191.88   73.49
  -4  -9  -1  149.79   44.20
  -4  -9  -1  168.98   47.90
  -4   9  -1  262.67   37.90
   4   9   1  232.38   37.70
   4   9   1  182.78   47.80
  -4   9  -1  171.68   46.90
  -4   9  -1  233.18   51.49
  -5  -9  -1   -3.60   30.50
   5   9   1  -12.00   26.90
   5   9   1   53.29   33.00
   5   9   1   24.30   20.60
  -5   9  -1   66.69   36.70
  -5   9  -1  -19.20   30.60
  -5   9  -1  -11.40   18.40
  -6  -9  -1  276.67   62.59
  -6  -9  -1  260.67   63.09
   6  -9   1  268.67   67.39
   6   9   1  344.87   58.69
   6   9   1  208.78   52.59
   6   9   1  155.58   63.49
  -6   9  -1  211.98   61.79
  -6   9  -1  258.17   71.69
  -7  -9  -1  163.88   52.19
  -7  -9  -1   76.89   40.10
   7   9   1   79.29   53.99
  -7   9  -1   36.90   34.30
  -7   9  -1   93.19   48.20
   6 -10  -1  154.18   54.89
  -6 -10   1  218.38   57.09
  -6 -10   1   45.50   47.00
   6  10  -1  173.58   62.29
  -6  10   1  149.39   38.90
   6  10  -1  131.99   36.00
  -5 -10   1  135.59   47.40
  -5 -10   1  165.68   49.30
   5  10  -1  118.79   31.00
   5  10  -1  149.49   42.30
  -5  10   1  114.49   43.40
  -5  10   1  132.79   35.90
   5  10  -1  189.38   49.30
  -4 -10   1  141.99   39.40
  -4 -10   1   15.10   32.10
   4 -10  -1   81.99   34.10
  -4  10   1   89.69   43.30
   4  10  -1   58.29   37.00
   4  10  -1   31.80   32.60
   4  10  -1   27.50   29.30
  -3 -10   1  235.78   78.59
  -3 -10   1  331.57   68.59
   3  10  -1  174.38   50.69
   3  10  -1  223.88   49.00
  -3  10   1  181.98   39.70
  -3  10   1  263.67   62.39
  -2 -10   1  340.27   61.79
  -2  10   1  390.16   60.29
  -2  10   1  296.97   57.29
   2  10  -1  452.85   57.19
   2  10  -1  358.56   69.29
   2  10  -1  363.16   56.19
   2  10  -1  357.66   40.60
  -2  10   1  403.86   48.70
  -1 -10   1   60.89   27.80
  -1  10   1   38.60   47.60
   1  10  -1   47.30   30.40
   0 -10   1  256.47   51.69
   0  10  -1  389.46   58.89
   0  10   1  380.06   58.09
   0  10  -1  363.36   57.79
   0  10   1  312.87   61.79
  -1 -10  -1   50.89   28.70
  -1  10  -1   70.69   29.50
   1  10   1   68.49   25.80
  -2 -10  -1  489.45   67.09
   2 -10   1  487.65   62.99
  -2  10  -1  549.54   47.30
  -2  10  -1  529.65   69.99
   2  10   1  378.26   85.09
   2  10   1  535.35   69.79
  -2  10  -1  547.65   68.69
   2  10   1  577.04   69.49
  -3 -10  -1   20.20   30.10
   3 -10   1    6.40   31.10
  -3 -10  -1   53.29   34.90
  -3  10  -1  123.09   53.39
   3  10   1   28.80   31.60
   3  10   1   52.69   24.60
  -3  10  -1   78.19   23.90
  -3  10  -1   26.80   26.40
   3  10   1  127.49   40.50
  -4 -10  -1  147.59   42.00
  -4 -10  -1   50.39   39.60
   4 -10   1   55.89   30.80
   4  10   1  129.79   34.20
  -4  10  -1  171.18   51.59
  -4  10  -1   85.09   29.80
   4  10   1   91.99   42.70
  -4  10  -1   66.69   36.00
   4  10   1   96.09   38.80
   5 -10   1  168.98   56.59
  -5 -10  -1  280.57   67.19
  -5 -10  -1  262.17   59.59
  -5  10  -1  224.88   63.19
   5  10   1   93.89   39.80
   5  10   1  198.18   82.99
  -5  10  -1  149.69   36.80
  -6 -10  -1   38.90   34.00
  -6 -10  -1   12.30   44.50
  -6  10  -1   18.40   43.10
  -6  10  -1  -33.80   24.70
   6  10   1    4.00   43.80
   6  10   1   21.20   31.10
   6  10   1   -7.00   36.10
   6 -11  -1   27.90   55.69
  -6 -11   1   29.70   48.20
   6  11  -1  -10.50   42.10
  -6  11   1   47.40   56.19
  -6  11   1   68.99   48.70
   6  11  -1   -2.00   31.00
   6  11  -1  134.99   64.69
  -6  11   1   -2.90   30.90
   5 -11  -1   73.09   52.39
  -5 -11   1   11.50   35.40
  -5 -11   1    3.50   34.60
  -5  11   1   49.90   30.00
  -5  11   1  -15.20   40.70
   5  11  -1  -56.19   37.50
   5  11  -1  -11.70   37.00
  -5  11   1   96.69   43.90
  -4 -11   1  284.97   65.19
   4  11  -1  271.57   58.29
  -4  11   1  227.58   45.20
   4  11  -1  185.68   50.79
  -4  11   1  215.28   54.19
   4  11  -1  243.78   57.69
  -3 -11   1   50.19   35.30
  -3 -11   1   85.09   39.50
  -3  11   1   43.30   36.90
   3  11  -1   31.60   20.00
   3  11  -1   42.60   30.10
  -3  11   1   42.50   27.70
  -2 -11   1   -6.40   27.30
   2  11  -1   43.40   18.90
   2  11  -1   53.79   33.10
   2  11  -1  -13.20   30.60
   2  11  -1   90.19   33.90
  -2  11   1   -2.30   22.40
   1  11  -1  182.78   45.70
  -1  11   1  176.48   52.89
  -1  11   1  188.18   53.79
   1  11  -1  235.88   54.19
   0  11   1   34.10   28.70
   0  11  -1   67.49   32.20
   0  11  -1   47.90   30.60
   0  11   1   27.50   25.70
  -1 -11  -1  530.05   73.39
   1  11   1  605.94   91.99
   1  11   1  520.75   68.89
  -1  11  -1  367.26   69.89
   1  11   1  396.06   64.99
  -1  11  -1  485.75   81.09
  -1  11  -1  475.75   67.69
  -2 -11  -1  -20.20   43.70
   2  11   1    1.70   28.80
  -2  11  -1   90.49   34.40
  -2  11  -1   17.80   19.10
   2  11   1  -28.10   32.00
   2  11   1   60.99   30.90
  -2  11  -1   57.29   37.40
  -3 -11  -1   20.90   32.50
   3 -11   1  -20.90   31.20
  -3  11  -1   78.09   45.90
  -3  11  -1   48.40   20.40
  -3  11  -1   36.40   30.70
   3  11   1   62.89   33.20
   3  11   1   96.89   32.80
   4 -11   1  320.47   84.39
  -4 -11  -1  389.56   72.69
   4  11   1  238.68   65.19
  -4  11  -1  338.17   66.49
  -4  11  -1  296.77   47.40
   5 -11   1   17.10   48.50
  -5 -11  -1    0.30   33.30
  -5 -11  -1  -42.60   36.90
   5  11   1   40.80   32.20
  -5  11  -1   13.80   41.30
   5  11   1   17.80   34.90
  -5  11  -1  -31.00   40.30
  -5  11  -1   74.09   31.10
  -6 -11  -1  130.39   54.79
  -6 -11  -1  254.57   62.29
   6 -11   1  113.99   58.09
   6  11   1   45.90   51.39
  -6  11  -1   29.60   55.19
  -6  11  -1  142.49  102.19
   6  11   1  148.39   91.69
  -5 -12   1   43.60   40.90
  -5 -12   1   70.09   47.50
  -5  12   1   90.09   42.50
   5  12  -1   27.30   45.10
   5  12  -1   99.19   53.29
  -5  12   1   57.49   48.10
  -5  12   1   75.09   52.99
  -4 -12   1  110.09   41.90
  -4 -12   1   18.80   35.80
   4  12  -1  -14.20   36.20
   4  12  -1   -9.10   39.00
  -4  12   1   -7.70   37.60
  -4  12   1   28.70   36.70
  -4  12   1  -30.00   27.00
   4  12  -1   78.09   26.80
  -3 -12   1    4.30   32.10
  -3  12   1  -15.70   42.80
   3  12  -1   -6.70   33.40
   3  12  -1    7.80   29.30
  -3  12   1   -5.80   26.50
   3  12  -1   15.50   19.40
  -2 -12   1  144.39   45.00
   2  12  -1   53.39   23.00
  -2  12   1   28.20   49.20
   2  12  -1   34.40   34.30
   2  12  -1    3.70   39.20
  -2  12   1   52.79   27.30
  -1 -12   1   16.70   29.00
   1  12  -1   96.19   38.20
  -1  12   1   23.40   31.40
   1  12  -1   47.70   37.10
  -1  12   1   71.59   37.80
   0 -12   1   33.00   38.00
   0  12  -1   82.99   43.40
   0  12  -1  105.09   43.50
   0  12   1  178.68   59.19
  -1 -12  -1   -0.70   29.10
   1  12   1   11.40   29.40
  -1  12  -1   17.40   36.30
   1  12   1  -25.70   36.00
  -2 -12  -1  117.29   46.80
  -2  12  -1   29.00   23.70
   2  12   1   65.69   38.60
   2  12   1   41.10   44.70
  -2  12  -1   43.70   48.70
   3 -12   1   16.60   40.10
  -3 -12  -1   37.90   39.40
   3  12   1   52.29   37.80
  -3  12  -1   67.89   25.30
   3  12   1  111.19   46.70
   3  12   1   80.29   28.40
  -3  12  -1   71.99   47.00
  -3  12  -1   62.29   46.60
   3  12   1   82.79   47.50
  -4 -12  -1   77.59   45.30
  -4 -12  -1   64.49   49.10
   4 -12   1   54.49   45.60
  -4  12  -1   22.60   25.40
   4  12   1   76.59   51.49
  -4  12  -1   32.40   48.80
   4  12   1   55.19   35.50
  -4  12  -1   -5.80   45.70
   4  12   1   55.69   46.30
  -5 -12  -1  150.38   48.50
  -5  12  -1  200.58   62.99
  -5  12  -1   79.49   33.10
  -5  12  -1   13.80   62.59
   5  12   1   24.10   41.10
   5  12   1   81.29   38.60
  -4 -13   1   21.20   39.00
   4  13  -1  -29.10   45.70
   4  13  -1   46.20   46.10
  -4  13   1  -30.10   55.89
  -4  13   1  -37.40   28.50
  -4  13   1  -26.40   52.19
   4  13  -1   34.60   64.29
  -3 -13   1   37.00   41.00
   3  13  -1   54.99   43.10
   3  13  -1   31.00   41.80
  -3  13   1   -3.10   29.80
   3  13  -1   73.59   25.70
   3  13  -1   89.59   44.10
  -2 -13   1   61.69   41.40
   2  13  -1    0.40   38.60
  -2  13   1   -7.30   46.50
   2  13  -1    6.60   38.10
   2  13  -1   -6.30   35.80
  -2  13   1   23.70   27.00
  -1 -13   1   81.39   43.30
  -1  13   1   87.39   50.29
   1  13  -1   60.99   46.10
  -1  13   1   -3.80   40.10
   0  13   1  -37.90   35.00
   0  13   1  -29.20   37.80
   0  13  -1   56.09   42.70
  -1 -13  -1   70.59   40.30
   1  13   1   22.60   39.80
   1  13   1   10.70   45.40
  -1  13  -1   -6.50   24.90
  -1  13  -1   46.60   42.40
  -1  13  -1   19.50   45.00
  -2 -13  -1   11.50   38.40
  -2  13  -1   -3.40   47.40
  -2  13  -1  -19.30   42.40
  -2  13  -1   -4.80   23.00
   2  13   1   -5.10   42.60
   2  13   1    0.60   38.90
  -2  13  -1   19.60   42.10
   2  13   1  -60.19   40.20
  -3 -13  -1   94.69   40.30
  -3  13  -1   16.50   21.60
  -3  13  -1    8.60   44.90
   3  13   1   49.20   47.00
   3  13   1   -0.50   41.50
   3  13   1   39.20   42.00
  -3  13  -1   19.40   45.80
  -4 -13  -1   28.30   49.60
   4 -13   1   -8.60   92.69
  -4  13  -1   16.90   75.59
  -4  13  -1   10.30   53.59
  -4  13  -1  -15.20   26.40
   4  13   1   85.09   36.50
   4  13   1  -34.80   41.20
  -3 -14   1   33.30   50.89
   3  14  -1  -60.19   47.30
   3  14  -1  -32.90   48.40
  -3  14   1  153.08   54.79
  -3  14   1  -35.90   53.29
   3  14  -1   39.40   29.90
  -2 -14   1  100.09   53.79
  -2  14   1  123.59   44.70
   2  14  -1  187.58   53.09
  -2  14   1  182.28   62.79
   2  14  -1   81.69  103.99
   2  14  -1  119.59   56.29
  -1 -14   1   -8.00   38.10
   1  14  -1    3.30   45.70
  -1  14   1  -60.39   45.90
   1  14  -1  -34.70   41.00
   1  14  -1  -20.50   44.40
   0  14  -1    7.00   42.80
   0  14  -1   62.89   50.99
   0  14   1   26.40   46.70
   0  14   1   43.60   41.70
   1  14   1   19.50   42.80
   1  14   1   35.20   51.99
  -1  14  -1   77.99   47.20
  -1  14  -1    8.70   27.60
   1  14   1  -78.49   44.70
  -1  14  -1   75.79   51.69
  -2 -14  -1   47.20   46.00
  -2  14  -1  313.47  136.09
   2  14   1  149.19   71.69
  -2  14  -1   77.29   61.69
  -2  14  -1   28.70   62.59
   2  14   1   11.00   50.79
   2  14   1   72.29   54.49
  -2  14  -1   66.39   30.20
  -3 -14  -1  -29.60   40.80
   3  14   1  -14.70   49.40
  -3  14  -1   18.40   59.49
  -3  14  -1    6.30   52.09
  -3  14  -1   23.40   62.69
   3  14   1   27.10   49.10
  -3  14  -1   -5.30   34.50
  -1 -15   1  140.19   56.59
  -1  15   1  159.68   74.49
   1  15  -1  207.88   65.79
   1  15  -1  114.69   95.69
   1  15  -1   66.59   56.89
  -1  15   1  100.39   69.49
  -1  15   1  167.78   77.39
   0  15  -1   -2.70   56.99
   0  15   1   45.20   58.99
   0  15   1    7.60   57.79
   0  15  -1  -50.19   57.69
   0  15  -1   11.80   44.70
   1  15   1  -22.30   53.29
   1  15   1   19.30   63.09
  -1  15  -1   52.99   62.69
  -1  15  -1  -21.80   50.29
  -9   0   2   49.80   50.59
   9   0  -2  -32.60   37.10
  -9   0   2  -27.30   38.20
   9   0  -2  -21.00   56.29
   8   0  -2  280.67   58.99
  -8   0   2  388.06   65.79
  -8   0   2  295.57   70.29
  -8   0   2  262.97   49.20
  -7   0   2  810.72   71.69
  -7   0   2  829.22   88.49
   7   0  -2  735.93   71.19
  -6   0   2  116.89   37.20
   6   0  -2   89.99   32.90
   6   0  -2  135.09   32.70
  -6   0   2  107.59   27.80
   5   0  -2 1597.84   96.59
  -5   0   2 1785.62   97.99
  -5   0   2 1675.83  113.39
  -5   0   2 1830.32  104.39
   5   0  -2 1905.91   97.39
   4   0  -2  982.80   62.29
   4   0  -2  861.01   55.79
  -4   0   2 1034.40   63.69
  -4   0   2  992.80   61.59
  -3   0   2   79.79   19.30
   3   0  -2   76.59   16.00
  -3   0   2   83.09   18.70
   3   0  -2   56.79   17.90
   0   0   2 7353.36  305.97
   0   0   2 6897.41  301.37
   0   0   2 6500.55  267.87
   0   0   2 7664.63  271.07
   1   0   2 2485.75   98.79
   1   0   2 2317.67  103.09
  -1   0  -2 2468.95  102.49
   2   0   2 2110.39  102.59
  -2   0  -2 2294.37   95.79
  -2   0  -2 2102.99  101.89
  -3   0  -2  160.68   23.90
   3   0   2  155.18   22.30
  -3   0  -2  186.38   30.60
   3   0   2  162.28   27.90
  -4   0  -2 1011.90   63.09
  -4   0  -2 1053.09   74.29
   4   0   2  994.70   72.09
   4   0   2 1034.70   63.09
  -5   0  -2 3967.20  194.28
   5   0   2 3725.73  190.38
  -5   0  -2 4043.70  184.98
   5   0   2 3870.51  176.88
  -5   0  -2 3676.73  174.28
  -6   0  -2 1188.48   93.89
  -6   0  -2 1031.40   76.39
  -6   0  -2 1048.40   81.79
   6   0   2 1091.89   90.69
  -7   0  -2  485.25   71.59
   7   0   2  515.55   59.99
  -7   0  -2  575.74   64.49
  -7   0  -2  602.04   62.09
  -8   0  -2  669.73   92.99
   8   0   2  845.22   79.79
   8   0   2  634.84   90.49
  -8   0  -2  727.93   74.79
  -8   0  -2  664.83   79.79
  -9  -1   2  293.97   77.39
  -9  -1   2  381.96   84.39
   9  -1  -2  254.07   62.89
  -9   1   2  311.37   74.19
   9   1  -2  289.67   62.99
  -8  -1   2  104.79   42.00
  -8  -1   2   57.29   27.40
   8  -1  -2   34.10   31.90
   8   1  -2  123.79   35.70
  -8   1   2   77.49   49.80
  -8   1   2  112.59   45.30
  -8   1   2   48.90   29.30
  -7  -1   2  314.87   69.19
   7  -1  -2  269.57   52.49
  -7   1   2  293.07   47.30
  -7   1   2  193.28   53.09
   7   1  -2  329.67   57.49
   6  -1  -2 1567.14   95.39
   6  -1  -2 1682.03  105.19
  -6  -1   2 1657.13  116.39
  -6  -1   2 1786.62  107.99
  -6  -1   2 1334.27   91.99
   6   1  -2 1351.36  126.99
   6   1  -2 1539.15   93.79
  -6   1   2 1550.44   96.09
  -6   1   2 1527.95  101.69
  -5  -1   2  867.01   60.69
  -5  -1   2  826.62   73.59
   5  -1  -2  879.01   60.69
  -5  -1   2  802.52   67.49
   5  -1  -2  768.12   60.79
   5   1  -2  834.82   61.49
  -5   1   2  861.91   62.39
  -5   1   2  806.52   65.59
   5   1  -2  861.71   59.49
   4  -1  -2 2213.48  108.99
   4  -1  -2 2206.98  103.99
  -4  -1   2 2197.88  110.79
  -4  -1   2 2087.99  105.79
  -4  -1   2 2244.68  123.59
   4   1  -2 2070.89  101.89
  -4   1   2 2157.98  107.59
   4   1  -2 2169.78  108.09
  -4   1   2 2101.49  108.69
   3  -1  -2 2869.01  124.39
  -3  -1   2 3043.50  145.19
   3  -1  -2 3007.60  132.09
  -3  -1   2 2863.01  129.89
  -3  -1   2 2929.61  129.29
  -3   1   2 3091.99  133.09
  -3   1   2 2888.51  130.69
   3   1  -2 3005.00  130.89
   3   1  -2 2813.62  122.79
  -2  -1   2  248.88   21.60
  -2  -1   2  213.28   20.00
  -2   1   2  226.18   21.30
  -1  -1   2 3098.09  136.89
  -1  -1   2 3090.89  126.99
   1   1  -2 3425.46  127.79
   1   1  -2 3466.95  138.99
  -1   1   2 3139.09  132.29
   0  -1   2  745.03   37.40
   0   1  -2  675.23   37.10
  -1  -1  -2 7606.34  285.77
   1  -1   2 7469.45  277.77
   1  -1   2 7266.87  285.57
  -1   1  -2 7241.08  284.27
   1   1   2 7498.55  287.17
   2  -1   2  748.93   49.30
   2  -1   2  744.33   40.90
  -2  -1  -2  811.72   50.59
   2   1   2  723.03   49.90
  -2   1  -2  781.12   49.90
  -2   1  -2  803.22   42.10
   2   1   2  756.82   44.70
   3  -1   2  713.03   43.90
   3   1   2  666.63   52.69
   3   1   2  632.14   45.20
   4  -1   2 1426.76   86.19
  -4  -1  -2 1270.47   84.19
  -4  -1  -2 1329.07   74.79
  -4  -1  -2 1114.09   72.39
   4  -1   2 1243.08   71.79
   4   1   2 1213.78   82.49
  -4   1  -2 1403.36   87.09
  -4   1  -2 1320.27   72.99
   4   1   2 1330.97   75.49
   5  -1   2 1249.68   76.49
  -5  -1  -2 1212.78   77.59
  -5  -1  -2 1194.18   80.89
   5  -1   2 1287.87   90.29
  -5  -1  -2 1194.78   89.69
  -5   1  -2 1336.77   77.49
  -5   1  -2 1260.17   91.19
   5   1   2 1353.06   80.09
   5   1   2 1147.39   87.99
  -6  -1  -2  753.62   69.59
  -6  -1  -2  982.90   84.79
  -6  -1  -2  800.42   66.39
   6  -1   2  846.22   76.29
   6  -1   2  920.91   82.59
   6   1   2  852.31   79.19
   6   1   2  759.42   67.89
  -6   1  -2 1002.40   85.19
  -6   1  -2  780.82   65.99
  -7  -1  -2  231.48   50.19
   7  -1   2  283.67   55.49
  -7  -1  -2  129.99   49.00
  -7  -1  -2  183.38   40.50
  -7   1  -2  209.48   45.60
  -7   1  -2  230.98   49.00
   7   1   2  282.37   54.29
  -7   1  -2  142.19   53.59
  -8  -1  -2  456.45   68.49
  -8  -1  -2  418.26   60.59
   8  -1   2  418.16   67.59
  -8  -1  -2  474.55   96.79
   8  -1   2  436.86   87.19
  -8   1  -2  457.15   88.89
   8   1   2  480.75   69.29
   8   1   2  510.25   89.99
  -8   1  -2  408.96   65.09
  -8   1  -2  386.16   58.89
   8  -2  -2  579.54   95.19
  -8  -2   2  563.34   78.29
   8  -2  -2  412.66   69.49
  -8  -2   2  458.05   77.49
  -8   2   2  584.24   64.39
  -8   2   2  608.04   78.79
   8   2  -2  487.05   66.79
  -8   2   2  495.65   94.99
  -7  -2   2  184.08   55.29
  -7  -2   2  148.49   34.70
   7  -2  -2  128.79   42.20
   7   2  -2  192.08   46.20
  -7   2   2  114.99   31.40
   6  -2  -2  607.84   57.99
  -6  -2   2  704.63   65.39
   6  -2  -2  670.53   58.79
  -6  -2   2  650.13   72.59
  -6  -2   2  557.94   54.19
  -6   2   2  618.74   62.69
  -6   2   2  610.94   58.99
   6   2  -2  586.44   57.39
   5  -2  -2 1280.17   80.39
  -5  -2   2 1166.28   91.99
   5  -2  -2 1251.67   77.59
  -5  -2   2 1389.86   78.59
  -5  -2   2 1176.68   84.69
  -5   2   2 1264.07   79.19
  -5   2   2 1218.78   83.29
   5   2  -2 1237.98   75.59
   5   2  -2 1189.28   77.29
   4  -2  -2  315.77   32.90
  -4  -2   2  279.67   39.70
  -4  -2   2  293.57   36.00
  -4  -2   2  283.97   31.80
   4  -2  -2  271.37   32.50
   4   2  -2  208.98   28.30
   4   2  -2  260.97   29.80
  -4   2   2  240.18   33.70
  -4   2   2  237.58   31.20
  -3  -2   2 4342.77  189.78
   3  -2  -2 3771.52  191.48
   3  -2  -2 4165.28  174.08
  -3  -2   2 4019.00  168.88
  -3   2   2 4234.58  175.18
  -3   2   2 3896.91  191.58
   3   2  -2 3977.60  167.48
   3   2  -2 3952.80  169.98
   2   2  -2  607.84   46.60
  -1  -2   2   50.69   15.80
  -1  -2   2   55.89   12.00
  -1  -2   2   50.19    8.40
  -1  -2   2   55.59   11.40
   1   2  -2   40.00   13.20
   1   2  -2   56.99    9.30
   0  -2   2 2465.65  107.99
   0  -2   2 2825.32  114.19
   0   2  -2 2548.95  105.59
   0   2  -2 2807.42  114.89
   1  -2   2   38.20   12.20
  -1  -2  -2   14.50    8.70
  -1  -2  -2   19.80   11.60
   1   2   2    9.20    7.50
  -1   2  -2    5.90    7.70
  -1   2  -2   23.60   11.50
   1   2   2   24.90   11.80
   2  -2   2 2692.23  127.99
   2  -2   2 2785.82  115.99
  -2  -2  -2 2931.71  120.39
   2   2   2 2893.71  131.79
   2   2   2 2872.11  119.69
  -2   2  -2 2690.63  115.49
   2   2   2 2903.81  123.79
  -3  -2  -2  772.92   52.69
  -3  -2  -2  947.21   63.69
   3   2   2  917.21   63.29
   3   2   2  849.12   54.69
   4  -2   2  462.05   47.80
   4  -2   2  519.25   40.00
  -4  -2  -2  498.95   42.90
  -4  -2  -2  463.65   49.30
  -4  -2  -2  441.56   41.40
   4   2   2  491.45   49.80
   4   2   2  469.95   41.90
  -4   2  -2  533.45   52.49
  -4   2  -2  445.66   39.50
  -5  -2  -2 1557.54   94.19
   5  -2   2 1747.63  107.79
  -5  -2  -2 1608.34  106.39
  -5  -2  -2 1498.25   96.89
   5  -2   2 1689.33   93.49
   5   2   2 1585.14  106.89
   5   2   2 1670.53   96.39
  -5   2  -2 1743.93   92.99
  -5   2  -2 1752.42  110.09
   6  -2   2   43.80   23.00
   6  -2   2   87.39   34.40
  -6  -2  -2   54.29   23.00
  -6  -2  -2   27.20   24.00
  -6  -2  -2   81.29   32.90
   6   2   2   69.59   32.90
  -6   2  -2   80.09   35.70
  -6   2  -2   26.90   20.30
   6   2   2   22.70   19.50
  -7  -2  -2  434.06   59.29
  -7  -2  -2  358.06   53.99
  -7  -2  -2  446.46   68.09
  -7   2  -2  466.85   55.49
   7   2   2  433.96   57.29
  -7   2  -2  411.36   68.79
   8  -2   2    1.70   41.40
  -8  -2  -2   21.50   26.00
  -8  -2  -2   21.80   29.20
   8  -2   2   79.79   36.50
   8   2   2   32.90   32.80
  -8   2  -2   48.30   26.60
   8   2   2   -2.10   46.00
  -8   2  -2  -33.30   31.80
   8  -3  -2  259.67   61.69
  -8  -3   2  364.86   74.89
   8  -3  -2  275.07   58.59
  -8  -3   2  241.08   62.69
  -8  -3   2  330.87   52.59
   8   3  -2  293.47   69.69
   8   3  -2  216.78   52.19
  -8   3   2  221.78   62.79
  -7  -3   2  149.79   51.59
   7  -3  -2  110.79   42.70
  -7  -3   2  196.08   50.19
  -7  -3   2  200.28   38.20
  -7   3   2  160.18   46.60
  -7   3   2  161.48   38.20
   7   3  -2  236.98   50.99
   6  -3  -2  215.68   41.60
  -6  -3   2  124.99   40.80
  -6  -3   2  237.18   37.70
   6  -3  -2  209.18   45.80
  -6  -3   2  288.77   48.20
   6   3  -2  167.58   38.20
  -6   3   2  163.68   40.40
   6   3  -2  243.08   40.60
   5  -3  -2  289.27   36.70
  -5  -3   2  239.28   44.80
  -5  -3   2  253.27   53.99
  -5  -3   2  195.98   30.90
   5   3  -2  204.68   32.70
  -5   3   2  231.68   40.80
  -5   3   2  211.08   35.10
   5   3  -2  284.57   35.90
  -4  -3   2 1227.28   85.49
   4  -3  -2 1191.08   71.99
   4  -3  -2 1141.69   69.39
  -4  -3   2 1061.39   66.29
  -4  -3   2 1106.99   74.69
  -4   3   2 1185.08   74.89
   4   3  -2 1160.88   67.69
  -4   3   2 1151.28   72.29
   4   3  -2 1147.59   68.39
  -3  -3   2  866.21   50.79
  -3  -3   2  715.33   60.69
   3  -3  -2  741.33   53.19
   3   3  -2  834.62   50.49
   3   3  -2  891.71   52.29
   3   3  -2  863.31   65.69
  -2  -3   2 1308.37   64.59
  -2  -3   2 1354.16   71.09
  -2  -3   2 1533.05   84.29
   2   3  -2 1431.06   83.49
   2   3  -2 1331.07   66.69
  -2   3   2 1437.36   73.69
   2   3  -2 1352.36   67.09
  -2   3   2 1459.55   73.99
  -1  -3   2  194.38   22.00
  -1  -3   2  192.98   14.90
  -1  -3   2  211.98   26.70
  -1  -3   2  194.98   20.40
   1   3  -2  187.88   19.60
   1   3  -2  170.78   18.90
   1   3  -2  213.38   27.30
   0  -3   2  394.86   31.80
   0  -3   2  363.66   28.60
   0   3  -2  338.57   26.60
   0   3   2  381.16   30.20
   0   3  -2  382.76   31.80
   0   3  -2  307.27   26.40
   1  -3   2  158.98   21.00
   1  -3   2  134.19   21.00
  -1  -3  -2  148.19   19.40
  -1  -3  -2  143.59   22.90
   1   3   2  147.19   19.50
  -1   3  -2  142.59   22.50
  -1   3  -2  174.48   22.80
   1   3   2  189.18   23.80
  -2  -3  -2  722.43   46.60
   2  -3   2  766.42   40.90
   2  -3   2  794.12   53.99
  -2  -3  -2  745.53   53.39
  -2   3  -2  832.02   54.79
  -2   3  -2  851.51   53.69
   2   3   2  706.33   46.80
  -2   3  -2  774.32   40.70
   2   3   2  703.53   53.19
   2   3   2  741.63   47.80
   3  -3   2 3166.18  152.38
   3  -3   2 3229.78  137.49
  -3  -3  -2 3183.58  153.88
  -3  -3  -2 2973.80  155.28
  -3   3  -2 3229.98  136.29
   3   3   2 3121.69  143.89
  -3   3  -2 3254.17  153.58
   3   3   2 3272.07  156.58
   3   3   2 3266.47  144.59
  -4  -3  -2  234.28   38.10
   4  -3   2  199.38   27.30
   4  -3   2  261.27   39.00
   4   3   2  245.98   32.20
  -4   3  -2  254.27   30.80
   4   3   2  149.99   36.80
  -5  -3  -2  227.38   50.49
  -5  -3  -2  247.68   38.30
  -5  -3  -2  246.48   35.60
   5  -3   2  258.07   33.10
  -5   3  -2  239.18   48.30
  -5   3  -2  281.57   35.40
   5   3   2  186.88   36.90
   5   3   2  269.97   44.90
  -6  -3  -2 1476.75  131.69
   6  -3   2 1393.76   93.49
  -6  -3  -2 1390.36   99.09
   6  -3   2 1240.48   98.59
  -6   3  -2 1141.69  123.69
   6   3   2 1493.45  107.69
   6   3   2 1382.76   92.19
  -6   3  -2 1423.86   89.09
  -7  -3  -2   14.50   26.20
   7  -3   2   46.80   22.10
  -7  -3  -2   42.00   20.90
  -7  -3  -2    9.30   26.60
  -7   3  -2  -16.20   18.90
  -7   3  -2   48.40   37.70
  -8  -3  -2  153.18   42.00
  -8  -3  -2  186.38   56.99
  -8  -3  -2  132.19   49.90
   8  -3   2  184.08   46.80
   8  -3   2  152.08   58.19
   8   3   2  101.19   63.69
  -8   3  -2  139.89   40.60
   8   3   2  146.79   45.70
  -8   3  -2   91.19   45.20
  -8  -4   2  128.79   40.90
   8  -4  -2  184.98   49.10
  -8  -4   2  175.88   53.59
   8  -4  -2  117.19   50.79
  -8  -4   2  182.38   64.89
   8   4  -2  238.98   54.09
  -8   4   2  130.99   45.70
  -8   4   2  151.58   53.59
   8   4  -2  244.38   60.89
  -7  -4   2   40.40   35.90
  -7  -4   2   19.10   21.90
   7  -4  -2    6.70   26.20
   7  -4  -2   10.10   35.00
  -7  -4   2   48.90   31.90
  -7   4   2  -15.90   27.90
   7   4  -2   33.50   35.50
  -7   4   2   70.19   38.20
  -6  -4   2  441.16   58.89
   6  -4  -2  427.66   50.69
  -6  -4   2  558.34   52.09
  -6  -4   2  571.04   90.69
   6  -4  -2  474.05   57.09
   6   4  -2  448.16   50.39
   6   4  -2  451.45   53.29
  -6   4   2  444.86   71.99
   5  -4  -2  626.34   57.79
  -5  -4   2  656.83   69.19
  -5  -4   2  545.35   60.09
  -5  -4   2  752.32   55.19
   5  -4  -2  630.94   55.79
  -5   4   2  611.94   62.39
  -5   4   2  694.93   60.09
   5   4  -2  762.32   56.69
   5   4  -2  660.93   56.69
   4  -4  -2   31.40   16.10
  -4  -4   2   26.40   17.00
  -4  -4   2   27.90   12.10
   4  -4  -2   36.10   15.20
  -4  -4   2   44.80   19.00
  -4   4   2   54.29   20.10
  -4   4   2   13.60   14.30
   4   4  -2   10.30   21.80
  -3  -4   2 1594.84   77.29
   3  -4  -2 1489.85   81.29
  -3  -4   2 1498.05   94.19
  -3  -4   2 1501.55   84.89
  -3   4   2 1394.46   82.09
   3   4  -2 1415.76   76.19
   3   4  -2 1444.16   79.79
  -3   4   2 1574.14   88.49
   3   4  -2 1735.13  100.59
  -2  -4   2 1283.47   61.19
  -2  -4   2 1198.68   69.89
  -2  -4   2 1274.97   78.89
   2   4  -2 1224.58   65.69
   2   4  -2 1302.37   81.49
  -2   4   2 1310.57   71.39
  -2   4   2 1233.58   72.49
   2   4  -2 1068.49   69.19
   2   4  -2 1177.18   59.99
  -1  -4   2 1752.82   90.49
  -1  -4   2 1665.43   81.69
  -1  -4   2 1560.24   82.09
   1   4  -2 1527.15   77.19
  -1   4   2 1565.64   88.89
   1   4  -2 1471.75   81.49
   1   4  -2 1694.63   90.99
   0  -4   2  447.36   36.50
   0  -4   2  391.16   75.29
   0   4   2  415.46   36.20
   0   4  -2  462.55   35.90
   0   4   2  423.06   39.30
   0   4  -2  487.15   40.40
   1  -4   2  797.72   51.59
  -1  -4  -2  700.73   48.90
   1   4   2  652.83   55.09
  -1   4  -2  796.72   52.99
   1   4   2  748.63   52.49
  -2  -4  -2  591.94   49.30
   2  -4   2  594.34   35.00
  -2  -4  -2  528.65   43.50
   2  -4   2  640.04   49.90
  -2   4  -2  557.34   34.90
   2   4   2  597.84   44.40
  -2   4  -2  661.93   51.39
   2   4   2  500.05   47.90
  -2   4  -2  613.84   48.30
  -3  -4  -2   51.09   18.10
   3   4   2   31.00   13.20
   3   4   2   56.69   19.30
   4  -4   2  476.65   49.30
   4  -4   2  387.16   35.80
  -4  -4  -2  355.06   48.10
  -4   4  -2  367.06   36.10
   4   4   2  363.86   47.30
   4   4   2  446.16   45.70
   4   4   2  473.55   42.70
  -4   4  -2  435.26   50.49
   5  -4   2   93.59   31.50
  -5  -4  -2  192.18   46.00
  -5  -4  -2  120.49   35.90
   5   4   2  175.58   41.60
  -5   4  -2  144.59   38.20
   5   4   2  107.19   25.90
   6  -4   2   65.99   23.80
  -6  -4  -2   42.30   33.40
  -6  -4  -2  116.29   35.00
   6  -4   2   50.99   30.40
   6   4   2  126.79   34.40
   6   4   2    8.70   28.90
  -6   4  -2   67.89   38.50
   7  -4   2   70.89   34.90
  -7  -4  -2  136.29   52.19
  -7  -4  -2  141.99   48.00
  -7   4  -2   44.30   29.30
  -7   4  -2   46.10   43.30
  -8  -4  -2   90.49   35.30
  -8  -4  -2   84.09   40.50
   8  -4   2  -28.90   35.10
   8  -4   2   45.40   33.60
   8   4   2  -18.80   41.90
  -8   4  -2   -6.80   26.70
  -8   4  -2   46.10   45.30
  -8  -5   2   23.90   37.10
   8  -5  -2  -94.59   49.10
  -8  -5   2   18.70   39.40
  -8  -5   2   32.10   27.10
   8  -5  -2  -29.00   62.39
   8   5  -2   23.20   33.30
   8   5  -2  -46.80   48.60
  -8   5   2  -10.80   33.10
  -7  -5   2   36.60   34.30
   7  -5  -2  -31.10   59.19
  -7  -5   2   42.30   22.30
   7  -5  -2    3.00   25.40
  -7  -5   2   73.39   33.40
  -7   5   2   41.70   25.60
   7   5  -2   59.59   33.00
  -7   5   2   53.19   30.90
  -6  -5   2   78.99   34.10
   6  -5  -2  115.19   34.90
  -6  -5   2   70.89   36.70
  -6  -5   2   86.79   30.00
  -6   5   2   66.49   32.00
   6   5  -2   95.59   29.70
  -6   5   2   89.29   42.30
   6   5  -2  151.78   36.30
   5  -5  -2   12.80   17.30
  -5  -5   2  -15.30   23.10
  -5  -5   2    0.50   20.40
   5  -5  -2   29.30   22.20
  -5   5   2    2.30   21.30
   5   5  -2   24.30   26.80
   5   5  -2   22.70   15.80
  -5   5   2   -5.10   23.80
   5   5  -2   32.00   23.50
  -4  -5   2   98.19   26.90
  -4  -5   2   64.89   29.10
  -4  -5   2   70.69   19.40
   4  -5  -2   71.69   23.60
  -4   5   2   92.29   27.80
   4   5  -2   65.09   25.20
   4   5  -2   63.29   16.80
   4   5  -2   61.69   21.80
   3  -5  -2    7.60   15.90
  -3  -5   2    8.80   14.90
  -3  -5   2   51.79   12.80
  -3   5   2   15.60   14.80
   3   5  -2    4.10   14.90
   3   5  -2   25.30   11.40
   3   5  -2   23.90   13.80
  -3   5   2   42.20   20.50
  -2  -5   2  316.07   39.40
  -2  -5   2  199.68   32.80
  -2   5   2  302.87   35.10
   2   5  -2  303.57   32.60
   2   5  -2  256.67   25.00
  -2   5   2  273.57   42.00
   2   5  -2  257.87   40.70
   2   5  -2  254.97   36.90
  -1  -5   2  103.59   24.70
  -1  -5   2  113.29   27.40
   1   5  -2  105.79   15.30
   1   5  -2   74.59   20.60
   1   5  -2  107.29   27.70
   1   5  -2   70.69   28.20
  -1   5   2   78.89   25.00
   0  -5   2  204.48   32.70
   0  -5   2  261.57   33.60
   0   5  -2  247.08   31.90
   0   5  -2  281.27   37.10
   0   5  -2  300.27   46.70
   0   5   2  298.47   36.40
   0   5   2  298.47   35.30
   1  -5   2   90.89   25.30
  -1  -5  -2   82.09   23.40
   1  -5   2   81.59   24.20
   1   5   2   96.19   25.30
  -1   5  -2  121.79   28.80
   1   5   2  136.99   34.10
  -1   5  -2  143.09   30.10
  -2  -5  -2  110.99   29.20
   2  -5   2  130.69   28.00
  -2  -5  -2  132.89   27.90
   2   5   2  108.69   28.70
  -2   5  -2  127.39   18.60
  -2   5  -2  120.99   26.90
  -2   5  -2  113.79   29.10
   2   5   2  176.68   27.30
   3  -5   2  253.57   37.00
   3  -5   2  270.57   27.60
  -3  -5  -2  262.37   35.30
  -3  -5  -2  226.88   40.10
  -3   5  -2  231.88   40.90
  -3   5  -2  258.47   41.00
   3   5   2  227.68   32.30
   3   5   2  248.28   39.90
  -3   5  -2  287.47   27.90
   3   5   2  292.97   35.70
   4  -5   2  163.18   37.40
  -4  -5  -2  192.98   32.60
  -4  -5  -2  185.88   43.80
   4  -5   2  216.68   33.40
  -4   5  -2  202.68   45.10
   4   5   2  192.18   43.30
  -4   5  -2  223.78   28.70
   4   5   2  186.98   39.70
   4   5   2  192.98   31.90
  -5  -5  -2   21.70   22.50
  -5  -5  -2   14.00   26.60
  -5   5  -2    0.60   26.20
  -5   5  -2   14.60   16.00
  -6  -5  -2   51.49   39.40
  -6  -5  -2  135.99   39.80
   6  -5   2  113.29   35.30
   6   5   2   69.69   37.90
  -6   5  -2  130.89   30.20
  -6   5  -2   96.59   41.40
  -7  -5  -2   -3.30   27.10
   7  -5   2   56.19   37.30
   7  -5   2   53.49   26.10
  -7  -5  -2  146.49   49.99
  -7   5  -2  -16.70   35.20
   7   5   2   59.49   45.20
  -7   5  -2   47.00   24.00
  -8  -5  -2   75.39   37.40
   8  -5   2   32.50   36.90
  -8  -5  -2  -29.50   39.40
   8   5   2   10.80   36.70
  -8   5  -2  133.29   59.29
   8  -6  -2   45.70   46.60
   8  -6  -2  118.39   46.30
  -8  -6   2   -4.00   29.00
  -8  -6   2  130.39   46.50
   8   6  -2   59.09   83.59
   8   6  -2  -57.89   51.49
  -8   6   2   29.20   33.70
  -8   6   2   43.50   49.00
  -7  -6   2   32.30   38.90
  -7  -6   2   20.10   19.40
   7  -6  -2  -25.10   23.80
   7  -6  -2  -13.60   35.30
  -7  -6   2  -18.80   30.50
   7   6  -2   48.50   46.20
  -7   6   2  -11.70   35.40
  -7   6   2   -0.60   27.70
  -6  -6   2   21.10   28.80
  -6  -6   2   40.00   29.10
   6  -6  -2   10.90   29.50
   6  -6  -2   -4.10   19.80
   6   6  -2  -37.70   25.00
  -6   6   2   32.00   26.20
   6   6  -2   59.99   21.20
  -6   6   2    3.00   33.40
  -5  -6   2   36.60   25.90
  -5  -6   2    3.00   15.10
   5  -6  -2   36.40   26.00
  -5  -6   2  -42.30   21.80
   5   6  -2  -36.90   27.90
   5   6  -2   30.20   16.50
   5   6  -2  -33.20   17.60
  -5   6   2   -6.90   25.20
  -5   6   2  -18.80   16.70
   4  -6  -2  120.89   31.90
  -4  -6   2  163.58   29.40
  -4  -6   2  163.68   38.00
  -4  -6   2  127.69   36.00
  -4   6   2  164.28   37.40
   4   6  -2  125.69   26.10
  -4   6   2  127.39   36.10
   4   6  -2  150.28   35.70
   3  -6  -2  300.67   39.10
  -3  -6   2  424.76   44.20
  -3  -6   2  349.67   45.70
   3   6  -2  408.16   34.00
   3   6  -2  353.36   39.00
   3   6  -2  412.96   40.50
  -3   6   2  355.96   41.90
  -3   6   2  320.77   44.10
   3   6  -2  338.07   46.30
  -2  -6   2   22.80   16.80
  -2  -6   2  -29.60   15.00
   2   6  -2   -1.10    8.60
   2   6  -2   -3.90   14.40
   2   6  -2    9.00   14.50
  -2   6   2   -3.00   15.20
  -2   6   2  -12.40   12.80
   2   6  -2    3.80   12.40
  -1  -6   2  442.66   43.40
  -1  -6   2  446.46   48.30
   1   6  -2  460.35   30.80
  -1   6   2  539.95   52.09
  -1   6   2  566.34   50.39
   1   6  -2  409.16   42.50
   1   6  -2  417.66   41.80
   1   6  -2  476.25   50.19
   0  -6   2   14.30   17.90
   0  -6   2   35.70   20.50
   0   6  -2    3.30   16.80
   0   6   2  -10.30   14.60
   0   6  -2   24.40   16.80
   0   6   2   39.80   23.10
   0   6  -2   -7.00   16.50
   1  -6   2  206.98   35.10
   1  -6   2  156.88   32.90
   1   6   2  115.29   30.60
  -1   6  -2  188.68   37.10
  -1   6  -2  186.68   37.10
   2  -6   2   26.20   18.80
  -2  -6  -2    4.70   13.80
  -2  -6  -2   24.30   20.90
  -2   6  -2   -1.40   18.80
  -2   6  -2    5.10   16.60
   2   6   2   -7.90   12.70
  -2   6  -2   14.40   10.80
   2   6   2   -2.00   16.40
  -3  -6  -2  486.75   52.79
  -3  -6  -2  447.06   47.70
   3  -6   2  366.96   48.70
  -3   6  -2  494.75   54.79
   3   6   2  469.25   49.20
   3   6   2  429.96   43.90
  -3   6  -2  578.14   54.39
   3   6   2  443.86   52.59
  -3   6  -2  522.65   38.30
   4  -6   2  129.99   36.50
  -4  -6  -2  109.49   30.00
  -4  -6  -2  180.98   46.70
   4  -6   2  136.59   26.40
   4   6   2  127.49   29.80
  -4   6  -2  182.78   44.10
  -4   6  -2  118.09   23.90
   4   6   2   80.59   31.50
   4   6   2  114.59   36.10
  -5  -6  -2  -27.50   25.60
   5  -6   2   61.39   24.80
   5  -6   2   -5.80   15.20
  -5  -6  -2   17.40   18.90
  -5   6  -2  -15.90   26.50
   5   6   2   39.30   23.90
   5   6   2   26.10   17.00
  -5   6  -2   26.90   17.00
   5   6   2   34.40   27.50
   6  -6   2   39.90   20.80
   6  -6   2   54.79   27.80
  -6  -6  -2   14.60   22.60
  -6  -6  -2  -27.30   29.90
  -6   6  -2   49.10   23.70
  -6   6  -2   18.40   30.70
   6   6   2   21.30   27.10
  -7  -6  -2   18.90   31.60
  -7  -6  -2  143.59   50.89
   7  -6   2   58.29   31.90
   7  -6   2    1.70   39.70
   7   6   2   46.90   45.60
  -7   6  -2   39.00   44.00
   7   6   2    9.10   26.50
  -7   6  -2    3.90   24.80
   8  -6   2   -1.10   32.90
   8  -6   2   69.89   52.19
  -8  -6  -2  -20.20   49.50
  -8  -6  -2  -50.19   28.80
   8   6   2   52.09   52.79
   8   6   2   -6.60   37.90
  -8   6  -2   39.00   27.50
  -8   6  -2   25.40   50.39
  -8  -7   2   90.69   32.90
  -8  -7   2  103.29   57.59
   8   7  -2  114.09   45.60
  -8   7   2   41.20   38.30
   7  -7  -2   91.89   41.90
  -7  -7   2   89.39   43.80
  -7  -7   2  -13.50   34.20
  -7   7   2   37.60   47.50
   7   7  -2   60.99   32.10
  -7   7   2   35.00   29.20
   7   7  -2   60.69   39.30
  -6  -7   2   68.09   26.00
  -6  -7   2  -10.80   35.50
   6  -7  -2  139.69   61.19
  -6  -7   2  104.99   41.40
   6   7  -2   42.50   32.80
  -6   7   2   55.19   36.90
   6   7  -2   87.39   31.40
  -6   7   2   64.99   31.10
   5  -7  -2  242.98   48.00
  -5  -7   2  316.47   86.79
  -5  -7   2  334.37   60.29
   5   7  -2  303.37   42.00
   5   7  -2  433.46   61.69
  -5   7   2  372.66   56.39
   5   7  -2  347.67   49.20
   4  -7  -2   -8.10   21.30
  -4  -7   2   27.30   20.40
   4   7  -2   49.90   25.20
   4   7  -2   45.80   21.00
  -4   7   2   30.30   23.00
   4   7  -2   20.80   21.50
  -3  -7   2  120.59   31.70
  -3  -7   2   99.29   30.50
  -3   7   2  149.39   35.50
   3   7  -2   63.19   18.60
   3   7  -2   31.70   22.80
  -3   7   2   87.99   28.20
  -2  -7   2   32.70   17.70
  -2  -7   2   45.50   25.50
   2   7  -2    7.40   17.60
  -2   7   2   40.10   21.00
   2   7  -2   37.60   22.20
   2   7  -2   48.20   20.40
   2   7  -2   33.00   12.00
  -2   7   2   20.80   21.50
  -1  -7   2  122.69   32.90
  -1   7   2  158.38   35.70
   1   7  -2  165.58   34.20
   1   7  -2  106.39   30.20
   1   7  -2  155.28   36.60
  -1   7   2   95.09   32.20
   1   7  -2  126.99   19.30
   0  -7   2  437.96   48.70
   0  -7   2  388.76   48.00
   0   7   2  471.95   53.19
   0   7  -2  391.66   46.30
   0   7   2  421.76   47.70
   0   7  -2  392.46   45.30
   0   7  -2  426.06   51.09
   0   7   2  413.46   47.50
  -1  -7  -2  260.07   44.30
   1  -7   2  235.38   39.20
   1  -7   2  258.07   38.50
  -1   7  -2  230.48   43.30
   1   7   2  217.88   36.00
  -1   7  -2  240.38   39.10
   1   7   2  283.47   42.30
  -2  -7  -2  141.19   40.00
  -2  -7  -2  119.49   31.70
   2  -7   2  120.19   30.90
   2   7   2  189.88   43.40
   2   7   2  127.29   32.80
  -2   7  -2  189.08   28.80
  -2   7  -2  223.18   44.00
  -2   7  -2  150.98   38.90
   3  -7   2  249.88   44.60
  -3  -7  -2  330.77   50.79
  -3  -7  -2  292.17   43.50
  -3   7  -2  263.77   30.00
   3   7   2  369.76   50.49
  -3   7  -2  317.87   43.60
   3   7   2  331.47   39.80
   3   7   2  300.47   43.00
  -3   7  -2  287.17   48.00
  -4  -7  -2  205.18   43.20
  -4  -7  -2  284.17   54.69
  -4   7  -2  167.48   45.80
  -4   7  -2  232.68   33.00
   4   7   2  280.37   45.40
  -4   7  -2  163.28   42.20
   4   7   2  301.37   41.10
  -5  -7  -2  192.98   44.50
  -5  -7  -2  159.98   54.19
   5  -7   2  194.68   44.70
   5   7   2  160.38   45.50
   5   7   2  130.29   34.90
  -5   7  -2  220.38   65.19
  -5   7  -2  226.58   36.60
  -6  -7  -2   36.60   42.20
   6  -7   2   84.79   26.30
  -6  -7  -2   82.19   34.00
  -6   7  -2   70.79   25.30
   6   7   2   89.19   33.40
  -6   7  -2  113.59   43.30
   7  -7   2   81.59   50.89
  -7  -7  -2   48.60   39.80
  -7  -7  -2   99.59   45.00
   7  -7   2   35.40   33.60
  -7   7  -2   47.60   39.70
   7   7   2   95.09   50.69
  -7   7  -2   48.80   31.30
  -7  -8   2   95.89   47.70
   7  -8  -2   58.09   51.99
  -7   8   2    1.90   35.50
   7   8  -2   48.20   45.40
   7   8  -2    2.50   37.30
  -7   8   2   34.80   48.10
  -6  -8   2  142.99   54.59
  -6  -8   2  178.18   54.99
   6  -8  -2  149.99   55.29
   6   8  -2  217.28   53.49
   6   8  -2  266.57   64.39
   6   8  -2  270.87   49.70
  -6   8   2  204.98   44.50
  -6   8   2  170.48   54.79
  -5  -8   2   96.69   40.20
  -5  -8   2   89.19   36.40
   5  -8  -2   84.19   36.00
  -5   8   2   90.59   41.10
   5   8  -2   62.39   30.40
   5   8  -2   94.79   45.80
   5   8  -2  111.09   43.70
  -5   8   2   58.19   30.70
  -4  -8   2  101.49   35.20
   4  -8  -2  128.09   35.90
   4   8  -2   60.59   20.80
  -4   8   2   66.79   27.40
   4   8  -2   93.39   33.40
   4   8  -2   81.69   31.30
  -4   8   2  133.09   42.80
   4   8  -2   82.49   32.90
  -3  -8   2  422.56   52.89
  -3  -8   2  387.76   55.39
   3   8  -2  403.56   49.10
   3   8  -2  407.26   47.80
   3   8  -2  374.26   38.30
   3   8  -2  352.26   54.49
  -3   8   2  427.16   49.20
  -3   8   2  389.26   55.89
  -2  -8   2   72.69   30.30
  -2   8   2   77.99   28.70
  -2   8   2   74.79   23.60
   2   8  -2   74.99   29.40
  -2   8   2   86.49   28.40
   2   8  -2  108.39   29.30
  -1  -8   2  -10.20   17.50
   1   8  -2   57.59   22.20
  -1   8   2    3.10   15.30
   1   8  -2   65.39   23.60
   1   8  -2   21.30   20.90
  -1   8   2   17.00   23.60
   0  -8   2  209.58   44.50
   0  -8   2  175.98   43.10
   0   8   2  215.08   45.70
   0   8   2  289.47   51.99
   0   8  -2  204.28   40.40
   0   8   2  229.08   46.90
   0   8  -2  219.68   44.60
   0   8  -2  209.18   44.90
   1  -8   2   47.20   26.60
  -1  -8  -2   73.39   31.10
   1  -8   2   68.29   24.70
   1   8   2   89.49   34.90
  -1   8  -2   95.99   32.80
  -1   8  -2  107.19   29.60
  -1   8  -2   45.80   28.80
   1   8   2   80.49   29.50
  -2  -8  -2  353.86   49.99
  -2  -8  -2  379.06   51.89
   2  -8   2  512.15   52.99
   2   8   2  392.66   50.89
  -2   8  -2  337.77   51.69
  -2   8  -2  413.76   51.89
   2   8   2  360.66   52.29
  -2   8  -2  450.75   35.40
  -3  -8  -2   65.49   31.70
   3  -8   2   42.20   28.40
   3   8   2  121.09   34.50
  -3   8  -2  105.89   38.20
  -3   8  -2   79.89   30.60
  -3   8  -2   93.89   20.80
   3   8   2  122.19   31.60
   4  -8   2  -18.10   23.10
  -4  -8  -2   14.50   28.70
  -4  -8  -2  -43.40   22.50
  -4   8  -2  -41.60   29.00
   4   8   2   18.60   25.20
   4   8   2    5.50   22.40
  -4   8  -2  -38.30   19.30
   4   8   2  -12.80   17.70
  -4   8  -2    0.90   14.60
  -5  -8  -2  115.09   36.50
  -5  -8  -2  235.28   53.69
   5   8   2   80.59   57.99
  -5   8  -2  144.39   46.20
   5   8   2  157.88   37.90
  -5   8  -2  205.08   51.89
  -5   8  -2  126.29   31.00
   6  -8   2  -52.19   34.40
  -6  -8  -2   -5.80   23.30
  -6  -8  -2   48.30   35.00
   6  -8   2   19.70   23.40
  -6   8  -2    7.60   36.90
   6   8   2  -23.20   24.80
   6   8   2   47.30   34.60
   6   8   2   22.50   33.90
  -6   8  -2  -15.20   25.90
  -6   8  -2   94.99   39.10
  -7  -8  -2   43.60   36.30
   7  -8   2   49.99   33.70
   7  -8   2  128.39   91.79
  -7  -8  -2   64.59   40.50
  -7   8  -2   45.60   30.00
   7   8   2  102.89   62.79
   7   8   2   33.30   66.19
  -7  -9   2   89.29   53.49
  -7  -9   2   91.89   54.09
   7   9  -2   29.90   63.79
  -7   9   2  104.49   39.80
   7   9  -2   73.09   42.20
  -6  -9   2   95.29   44.50
  -6  -9   2  172.68   59.39
   6  -9  -2  210.18   50.39
  -6   9   2  163.38   50.29
   6   9  -2  230.98   56.79
   6   9  -2  124.19   57.69
   5  -9  -2   43.40   33.20
  -5  -9   2  -15.00   23.80
  -5  -9   2   31.10   26.10
   5   9  -2    2.70   17.40
   5   9  -2   33.00   30.30
  -5   9   2  -46.60   36.10
   5   9  -2  -41.70   33.90
  -5   9   2   36.40   21.20
  -4  -9   2   52.39   32.90
   4   9  -2   48.80   22.90
   4   9  -2  105.29   35.60
  -4   9   2   64.09   29.20
   4   9  -2   53.89   29.60
  -4   9   2  108.79   51.39
  -3  -9   2  857.11   80.79
  -3  -9   2  793.82   73.19
   3   9  -2  790.62   71.19
  -3   9   2  769.22   67.29
  -3   9   2  824.52   86.99
   3   9  -2  722.33   67.39
   3   9  -2  755.12   80.29
   3   9  -2  829.82   58.59
  -3   9   2  730.33   79.09
  -2  -9   2  301.77   51.29
   2   9  -2  275.87   53.79
   2   9  -2  281.57   45.90
   2   9  -2  309.37   33.30
   2   9  -2  285.37   45.00
  -2   9   2  335.97   58.69
  -2   9   2  395.76   56.89
  -1  -9   2  321.57   49.30
   1   9  -2  314.27   52.99
   1   9  -2  267.07   28.50
  -1   9   2  326.47   49.70
   1   9  -2  328.67   53.09
   1   9  -2  279.27   46.30
   0  -9   2  102.09   30.80
   0   9  -2   30.30   23.50
   0   9  -2   37.10   25.60
   0   9   2   33.20   27.00
   0   9  -2   40.30   25.60
   1  -9   2 1043.60   85.09
  -1  -9  -2 1041.70   83.49
   1  -9   2  981.00   82.79
   1   9   2  905.21   85.49
  -1   9  -2 1070.59   58.69
   1   9   2 1016.90   84.59
  -1   9  -2 1097.89   84.29
  -1   9  -2  889.61   82.69
  -1   9  -2 1003.90   82.19
   2  -9   2  114.49   35.50
  -2  -9  -2   94.99   36.70
   2   9   2  173.58   40.60
  -2   9  -2  162.38   42.60
  -2   9  -2  225.78   51.69
   2   9   2   88.29   38.70
  -2   9  -2  166.68   26.10
  -3  -9  -2  192.88   44.60
   3  -9   2  207.68   47.60
  -3  -9  -2  174.08   47.60
  -3   9  -2  300.57   55.69
   3   9   2  171.28   38.40
   3   9   2  138.49   49.30
  -3   9  -2  203.28   46.10
   3   9   2  199.58   44.40
  -4  -9  -2    9.70   26.50
  -4  -9  -2   -6.30   29.40
  -4   9  -2   39.10   34.50
   4   9   2   45.00   26.70
  -4   9  -2   50.79   20.20
   4   9   2   24.40   21.30
   4   9   2  -17.40   24.20
  -5  -9  -2   43.30   52.09
  -5  -9  -2  109.99   44.10
  -5   9  -2  107.59   42.70
  -5   9  -2   39.10   24.00
   5   9   2    7.00   31.20
  -6  -9  -2  500.15   74.29
  -6  -9  -2  295.57   58.99
   6  -9   2  442.56   79.09
  -6   9  -2  451.25   57.29
   6   9   2  353.56   72.09
   6   9   2  371.56   80.09
  -6   9  -2  257.67  108.49
   6   9   2  468.45   71.59
  -7  -9  -2   12.30   35.00
   7  -9   2  -33.90   45.40
  -7  -9  -2   18.20   49.80
   7   9   2  -14.00   38.50
  -7   9  -2   33.70   53.69
  -7   9  -2  -12.70   26.80
  -7   9  -2  -62.59   48.90
   7   9   2  -15.50   49.40
  -6 -10   2  104.79   48.60
  -6 -10   2   70.29   51.69
  -6  10   2   27.10   39.60
   6  10  -2   57.39   55.99
   6  10  -2   42.60   40.40
  -6  10   2   42.60   49.50
   6  10  -2  143.19   47.50
  -5 -10   2  136.39   42.90
  -5 -10   2  168.88   49.10
  -5  10   2  155.98   35.90
   5  10  -2  212.98   51.19
   5  10  -2  128.29   48.60
  -5  10   2  137.89   51.19
  -4 -10   2  552.14   72.79
  -4 -10   2  703.93   72.29
   4  10  -2  504.15   72.79
   4  10  -2  662.53   68.29
  -4  10   2  514.35   62.59
   4  10  -2  577.54   54.29
   4  10  -2  581.14   91.29
  -4  10   2  436.66   77.09
  -3 -10   2  241.18   84.69
  -3 -10   2  201.18   54.29
   3  10  -2  265.07   51.29
  -3  10   2  232.28   43.00
   3  10  -2  236.48   51.99
   3  10  -2  253.07   37.10
  -3  10   2  213.98   56.79
  -3  10   2  128.29   48.10
  -2 -10   2   21.90   35.70
   2  10  -2  140.09   42.40
   2  10  -2   67.99   33.80
  -2  10   2   56.89   31.40
  -2  10   2   23.40   24.90
  -1 -10   2   32.10   29.50
   1  10  -2   55.99   17.20
   1  10  -2   68.29   31.80
  -1  10   2   93.69   47.20
  -1  10   2  120.49   37.60
   1  10  -2   67.19   33.20
   0 -10   2  340.57   55.29
   0  10   2  408.06   56.89
   0  10  -2  354.36   55.19
   0  10  -2  356.86   55.09
   0  10  -2  221.98   95.09
   0  10   2  205.78   79.89
  -1 -10  -2   61.29   34.50
   1 -10   2   72.59   35.90
  -1  10  -2   42.70   33.30
   1  10   2   88.49   29.40
   1  10   2   59.49   36.70
  -1  10  -2   59.19   30.10
  -1  10  -2   50.59   18.60
   2 -10   2  783.42   77.89
  -2 -10  -2  723.33   77.29
   2  10   2  636.94   76.79
  -2  10  -2  875.21   82.79
   2  10   2  672.13   79.89
  -2  10  -2  670.13   78.39
  -2  10  -2  763.62   51.69
  -3 -10  -2   41.70   31.80
  -3 -10  -2   84.89   33.20
  -3  10  -2   64.39   43.30
   3  10   2   65.79   38.30
  -4 -10  -2  209.28   78.19
  -4 -10  -2   70.79   42.00
  -4  10  -2   24.90   36.90
   4  10   2   76.49   25.60
  -4  10  -2  117.89   27.40
   4  10   2  145.09   40.20
  -5 -10  -2  744.93   85.29
  -5 -10  -2  560.44   82.39
   5 -10   2  563.04   84.39
   5  10   2  536.35   83.49
  -5  10  -2  560.04   88.19
   5  10   2  691.63   73.49
  -5  10  -2  681.23   61.39
  -6 -10  -2  103.19   48.10
  -6 -10  -2  101.39   53.69
  -6  10  -2  142.59   52.99
  -6  10  -2  119.09   55.19
   6  10   2  192.98   49.30
   6  10   2  191.48   58.49
  -6  10  -2  127.39   34.80
  -6 -11   2   92.19   61.79
  -6 -11   2  185.48   57.49
  -6  11   2   94.39   62.29
  -6  11   2  143.39   66.09
  -6  11   2  192.88   52.19
   6  11  -2  234.98   59.59
   6  11  -2  175.08   47.60
   6  11  -2  198.68   69.59
  -5 -11   2   85.89   46.20
  -5 -11   2   30.00   37.60
  -5  11   2   66.59   47.30
  -5  11   2  -11.80   42.00
   5  11  -2   58.09   38.50
   5  11  -2  115.39   41.40
   5  11  -2   11.30   48.20
  -5  11   2   45.20   33.90
   5  11  -2  100.89   32.50
  -4 -11   2  533.85   80.69
  -4  11   2  506.95   67.69
   4  11  -2  631.64   91.19
   4  11  -2  561.94   69.69
   4  11  -2  608.54   82.49
  -4  11   2  551.44   83.29
   4  11  -2  741.03  129.19
  -3 -11   2  232.68   57.39
   3  11  -2  325.87   41.20
  -3  11   2  226.18   42.60
   3  11  -2  273.87   54.79
   3  11  -2  259.07   52.79
  -3  11   2  234.38   61.29
  -2 -11   2  397.56   61.09
   2  11  -2  276.37   53.09
   2  11  -2  327.17   38.10
   2  11  -2  342.07   59.09
  -2  11   2  276.67   56.09
  -2  11   2  423.96   63.59
  -2  11   2  316.17   64.69
  -1 -11   2  393.66   65.69
   1  11  -2  448.26   41.00
   1  11  -2  456.45   72.39
  -1  11   2  569.04   73.79
  -1  11   2  412.66   66.29
   1  11  -2  446.66   63.89
  -1  11   2  338.07   67.99
   0 -11   2   31.70   29.10
   0  11  -2    2.10   31.70
   0  11   2   77.49   33.80
   0  11  -2   22.80   32.00
   0  11  -2  -13.10   29.40
   0  11   2   23.00   41.90
   1 -11   2  690.43   75.19
   1  11   2  480.35   72.19
  -1  11  -2  578.84   74.49
  -1  11  -2  448.26   71.49
  -1  11  -2  640.04   48.10
   1  11   2  406.46   76.69
  -1  11  -2  643.94   71.39
   2  11   2  119.19   40.40
  -2  11  -2  120.29   22.00
   2  11   2   65.69   34.90
  -2  11  -2   79.39   35.50
  -2  11  -2  103.79   43.80
  -3 -11  -2   38.90   38.90
  -3  11  -2   95.59   35.60
   3  11   2   69.19   28.70
  -3  11  -2  135.59   53.09
  -3  11  -2  140.29   25.60
   3  11   2  120.09   42.90
  -4 -11  -2  414.86   67.59
  -4 -11  -2  318.77   65.99
   4  11   2  305.57   72.99
   4  11   2  481.05   75.39
  -4  11  -2  352.56   46.30
  -4  11  -2  282.27   63.49
  -5 -11  -2  118.79   50.29
  -5 -11  -2  122.99   56.79
   5 -11   2   45.50   50.39
   5  11   2  114.39   47.00
   5  11   2   48.90   36.60
  -5  11  -2   54.59   50.99
  -5  11  -2   80.99   53.69
   5  11   2   36.10   41.00
  -6 -11  -2  205.48   55.99
  -6 -11  -2  251.37  115.59
   6 -11   2  139.09   62.99
   6  11   2  217.98   51.69
  -6  11  -2   13.00   88.39
  -6  11  -2  117.99   40.00
  -6  11  -2  205.68   65.09
   6  11   2  252.97   69.39
  -5 -12   2  581.24   92.59
  -5  12   2  442.56   88.19
   5  12  -2  544.25   79.99
   5  12  -2  687.43  104.09
  -5  12   2  484.45   72.29
  -5  12   2  466.55   94.89
  -4 -12   2   86.99   39.60
   4  12  -2   41.40   45.30
   4  12  -2   82.29   29.90
  -4  12   2   33.90   32.60
   4  12  -2   49.99   42.30
  -4  12   2   38.40   50.49
  -3 -12   2  109.59   49.90
  -3  12   2   85.99   51.39
  -3  12   2   98.59   51.79
  -3  12   2   85.39   30.80
   3  12  -2  111.49   46.70
   3  12  -2  129.29   31.00
   3  12  -2  110.79   41.60
  -2 -12   2  126.69   48.70
   2  12  -2  171.08   59.79
   2  12  -2  159.28   31.40
   2  12  -2  148.39   49.30
  -2  12   2  243.08   51.49
  -2  12   2  204.88   56.99
  -2  12   2  262.57   58.69
  -1 -12   2  393.66   62.49
  -1  12   2  372.46   74.19
  -1  12   2  333.37   65.29
   1  12  -2  423.46   67.99
   1  12  -2  299.87   71.39
   1  12  -2  411.66   42.20
   0 -12   2  455.75   81.79
   0  12   2  505.05   69.59
   0  12  -2  583.34   73.39
   0  12   2  414.96   75.09
   0  12  -2  442.76   69.89
  -1  12  -2  110.39   46.60
   1  12   2   83.09   41.00
  -1  12  -2  101.79   43.70
   1  12   2   75.29   41.60
  -2 -12  -2    5.30   31.20
   2  12   2   32.10   38.50
   2  12   2  -12.20   33.20
  -2  12  -2   -2.60   41.90
  -2  12  -2   20.00   19.20
  -3 -12  -2  107.79   44.90
  -3  12  -2   98.49   52.29
   3  12   2  123.39   62.29
  -3  12  -2  102.89   51.89
  -3  12  -2  161.58   31.20
  -4 -12  -2  757.62   92.79
   4 -12   2  677.83  101.69
   4  12   2  622.04   92.79
   4  12   2  820.82  108.09
  -4  12  -2  815.72   65.59
  -4  12  -2  764.62   97.79
   4  12   2  947.61   86.79
  -4  12  -2  716.63   94.99
  -5 -12  -2  283.47   63.09
  -5 -12  -2  312.17   68.79
   5 -12   2  252.47   73.29
  -5  12  -2  304.47   65.79
  -5  12  -2  377.36   79.79
  -5  12  -2  422.16  114.19
   5  12   2  194.48   61.39
  -4 -13   2  539.35   87.49
  -4  13   2  414.06   90.89
  -4  13   2  437.96   72.09
   4  13  -2  335.47   80.39
  -4  13   2  372.26   78.59
   4  13  -2  454.35   78.19
  -3 -13   2   66.59   40.90
  -3  13   2    8.40   27.80
  -3  13   2   70.99   50.29
   3  13  -2   -3.10   38.70
  -3  13   2  -32.40   43.70
   3  13  -2   26.40   42.60
  -2 -13   2  126.49   44.20
   2  13  -2    3.80   43.10
   2  13  -2   54.59   24.80
  -2  13   2   44.80   33.90
  -2  13   2  -22.60   41.60
   2  13  -2   43.90   53.39
  -2  13   2   12.50   46.80
  -2  13   2  122.39   54.99
  -1 -13   2  461.85   74.99
   1  13  -2  422.76   74.19
  -1  13   2  333.47   71.39
   1  13  -2  363.06   46.50
  -1  13   2  309.67   76.19
  -1  13   2  304.57   80.29
   0 -13   2  301.97   65.09
   0  13  -2  250.57   62.19
   0  13  -2  362.66   69.89
   0  13   2  323.27   73.09
   0  13   2  226.18   61.19
   1  13   2  162.88   44.90
  -1  13  -2   61.79   51.69
  -1  13  -2  194.18   53.49
  -1  13  -2  155.88   29.90
  -2 -13  -2    5.00   36.90
  -2  13  -2   -5.90   55.49
  -2  13  -2   63.69   38.20
   2  13   2    7.60   46.60
  -2  13  -2  -52.49   37.50
   2  13   2   62.29   47.70
   2  13   2   52.99   40.70
  -3 -13  -2  103.19   59.29
   3 -13   2  282.77   71.89
   3  13   2  296.97   73.29
  -3  13  -2  234.38   67.19
   3  13   2  216.18   65.99
  -3  13  -2  165.38   39.20
   3  13   2  188.88   71.29
  -3  13  -2  202.08   64.79
   4 -13   2  206.88   66.79
  -4 -13  -2  177.08   62.79
  -4  13  -2  235.98   44.30
   4  13   2  184.48   73.19
  -4  13  -2  115.89   63.59
  -4  13  -2   -3.10  109.39
   4  13   2  233.08   57.59
  -3 -14   2  209.88   62.69
   3  14  -2  131.59   62.49
   3  14  -2  161.18   56.29
  -3  14   2  186.08   63.59
  -3  14   2  276.77   54.99
  -3  14   2   53.79   60.69
   3  14  -2  123.49   58.19
  -2 -14   2  162.28   64.69
  -2  14   2  135.59   48.60
  -2  14   2  143.39   70.89
  -2  14   2  159.28   83.29
  -2  14   2  147.19   68.39
   2  14  -2   77.09   60.09
   2  14  -2  224.38   60.59
   2  14  -2  101.09   56.49
  -1 -14   2  232.18   68.59
  -1  14   2  258.97  116.29
  -1  14   2  214.68   69.29
   1  14  -2  181.08   86.49
   1  14  -2  353.26   71.19
  -1  14   2  117.49   67.69
   0  14   2  313.97   68.89
   0  14   2  379.96  105.59
   0  14   2  222.58   74.09
   0  14  -2  300.87   80.39
  -1  14  -2   37.50   56.39
  -1  14  -2   60.99   25.60
  -1  14  -2   88.39   51.69
   1  14   2  112.79   50.29
   1  14   2   51.09   50.99
  -2 -14  -2   56.09   51.19
  -2  14  -2   75.59   69.39
   2  14   2   23.80   57.49
  -2  14  -2   20.90   59.89
  -2  14  -2   52.89   57.39
  -2  14  -2   40.70   31.70
  -3 -14  -2   76.09   49.60
   3 -14   2   93.39   60.29
  -3  14  -2  214.38   69.59
   3  14   2   39.60   71.89
  -3  14  -2   80.69   64.29
   3  14   2   81.49   40.80
   3  14   2   28.50   56.39
  -3  14  -2  135.19   37.50
  -3  14  -2  208.48   69.39
   3  14   2  205.78   77.19
  -1 -15   2  339.87  122.09
   1  15  -2  139.69   61.79
  -1  15   2  149.29   62.59
   1  15  -2  184.08   61.79
   1  15  -2   95.99   75.79
   0  15   2   10.40   52.99
   0  15  -2  -43.00   52.19
   0  15  -2   78.49   57.29
   0  15   2  131.09   67.39
   1  15   2  233.08   82.39
   1  15   2  177.98   73.79
  -1  15  -2  173.08   68.19
  -1  15  -2  222.88   41.90
  -1  15  -2  186.38   84.49
   1  15   2  304.07  126.39
  -1  15  -2  375.66   84.09
  -8   0   3   64.19   34.90
   8   0  -3  -21.50   29.70
  -8   0   3   17.30   20.80
   8   0  -3   33.40   36.10
  -8   0   3    3.40   33.00
  -7   0   3  -20.50   15.70
  -7   0   3    8.70   25.40
  -6   0   3   34.00   24.90
  -6   0   3   10.30   19.90
   6   0  -3   -9.10   19.10
  -6   0   3   14.50   16.60
  -5   0   3   20.50   19.10
  -5   0   3   11.10   15.80
  -5   0   3    0.40   12.90
  -4   0   3    6.80   11.70
   4   0  -3    2.30   11.70
  -4   0   3   13.90   13.10
  -4   0   3    3.90   13.10
   3   0  -3    7.50    9.60
  -3   0   3   10.40   11.00
   2   0  -3    8.60    9.10
  -2   0   3   12.40   16.20
  -1   0   3  -10.40    5.60
  -1   0   3    8.40    8.70
   0   0   3   -1.50    5.30
   1   0   3   11.70    8.50
  -1   0  -3    9.60    8.80
   2   0   3    4.80    8.10
  -2   0  -3   19.40   13.50
   2   0   3  -17.70   11.00
  -3   0  -3   25.20   15.50
  -3   0  -3    0.80   10.10
   3   0   3   33.30   15.90
   3   0   3   15.50   10.80
  -4   0  -3   -2.60   11.90
   4   0   3   -1.60    9.60
   4   0   3   -6.50   15.10
  -4   0  -3    0.70   16.20
  -5   0  -3    6.20   13.20
  -5   0  -3    7.30   19.40
  -5   0  -3   -2.70   13.50
   5   0   3    4.20   12.80
  -6   0  -3  -44.90   22.90
  -6   0  -3   19.40   18.20
  -6   0  -3    8.10   16.90
   6   0   3   19.00   21.60
   6   0   3   -2.40   15.00
  -7   0  -3   17.50   21.30
  -7   0  -3  -26.00   20.60
  -7   0  -3  -54.89   31.40
   7   0   3  -41.20   18.40
  -8   0  -3   23.80   27.30
  -8   0  -3   47.00   41.30
   8   0   3  -19.40   41.10
  -8   0  -3   -2.40   32.30
   8   0   3   78.19   36.40
  -8  -1   3   -9.20   20.70
   8  -1  -3   77.19   34.10
   8  -1  -3   31.90   37.90
  -8  -1   3   17.80   33.70
  -8  -1   3   24.20   39.30
   8   1  -3   24.00   30.90
   8   1  -3    7.90   35.00
  -8   1   3   15.50   33.80
  -8   1   3   37.50   37.10
  -8   1   3   63.69   27.40
  -7  -1   3   60.79   24.60
  -7  -1   3   11.50   33.90
   7  -1  -3   66.99   29.30
  -7   1   3   71.99   29.40
   7   1  -3   23.30   27.30
  -7   1   3   48.50   30.50
   6  -1  -3  250.27   37.10
  -6  -1   3  334.77   67.19
  -6  -1   3  361.16   50.19
   6  -1  -3  294.07   44.70
  -6  -1   3  235.88   40.90
   6   1  -3  233.38   36.20
  -6   1   3  410.86   61.99
   6   1  -3  310.67   42.70
  -6   1   3  292.97   43.60
  -6   1   3  347.17   50.39
   5  -1  -3   21.90   16.40
  -5  -1   3   -3.50   12.90
  -5  -1   3   19.00   17.30
  -5  -1   3   24.60   20.10
  -5   1   3   19.80   17.80
  -5   1   3   10.40   14.30
  -4  -1   3    6.70   16.70
   4  -1  -3   -1.90   10.60
  -4  -1   3   18.00   14.60
   4   1  -3   18.80   13.60
  -4   1   3   14.70   15.10
  -4   1   3   11.50   12.90
   3  -1  -3   62.99   15.70
   3   1  -3   53.49   16.80
  -3   1   3   57.59   16.80
  -2  -1   3  167.48   27.20
  -2   1   3  219.08   25.40
   2   1  -3  175.78   20.90
  -1  -1   3  488.75   29.00
  -1  -1   3  520.95   36.90
   0  -1   3 2052.39   89.69
   0   1  -3 2078.29   89.69
   1  -1   3  110.29   13.90
  -1   1  -3   92.09   15.80
   2  -1   3  320.17   28.60
  -2  -1  -3  254.67   33.80
   2  -1   3  267.97   30.70
  -2   1  -3  282.77   31.60
   2   1   3  258.07   30.90
   2   1   3  299.87   28.30
   3  -1   3  434.66   43.50
   3  -1   3  457.35   34.90
  -3  -1  -3  453.35   44.50
  -3   1  -3  423.76   44.00
  -3   1  -3  408.26   34.70
   3   1   3  483.05   45.70
  -4  -1  -3   54.89   20.10
  -4  -1  -3   53.09   23.20
  -4  -1  -3   31.10   14.90
   4  -1   3   96.89   30.20
   4  -1   3   38.20   16.90
  -4   1  -3   38.60   17.50
  -4   1  -3   77.49   28.10
   4   1   3   81.69   26.90
   4   1   3   74.59   19.40
  -5  -1  -3  284.07   45.40
   5  -1   3  191.28   44.30
  -5  -1  -3  257.67   32.70
   5  -1   3  197.78   34.30
  -5  -1  -3  177.08   36.20
   5   1   3  186.68   46.20
  -5   1  -3  275.57   35.30
   5   1   3  276.67   46.60
  -5   1  -3  284.17   46.30
  -6  -1  -3   -9.20   27.60
   6  -1   3   22.00   20.80
  -6  -1  -3    6.90   17.60
  -6  -1  -3    8.20   17.90
  -6   1  -3  -20.00   27.30
   6   1   3   28.90   19.00
  -6   1  -3    4.70   16.50
  -6   1  -3    4.50   18.20
   6   1   3    0.20   21.60
  -7  -1  -3    4.60   23.30
   7  -1   3    7.30   25.50
  -7  -1  -3    6.80   36.80
  -7  -1  -3    1.80   25.30
  -7   1  -3  -51.59   31.90
  -7   1  -3   29.30   22.60
  -7   1  -3    0.70   20.50
   7   1   3   15.50   22.30
   8  -1   3   46.60   47.90
   8  -1   3   70.89   37.20
  -8  -1  -3   12.90   34.10
  -8  -1  -3   97.79   33.80
  -8  -1  -3  110.89   46.50
  -8   1  -3   23.90   29.50
  -8   1  -3  112.39   49.70
   8   1   3   55.79   49.10
   8   1   3   38.20   34.90
  -8  -2   3  337.47   81.69
  -8  -2   3  334.57   52.59
  -8  -2   3  366.46   70.89
   8  -2  -3  383.16   62.69
   8  -2  -3  289.37   60.39
  -8   2   3  261.87   63.39
   8   2  -3  368.26   68.59
  -8   2   3  278.17   58.69
   8   2  -3  273.57   57.69
  -8   2   3  367.46   53.49
   7  -2  -3   28.30   26.40
  -7  -2   3    1.50   16.40
  -7  -2   3  -60.49   39.00
   7   2  -3   11.60   23.00
  -7   2   3  -40.20   31.50
   6  -2  -3  369.06   47.10
   6  -2  -3  309.67   40.90
  -6  -2   3  363.46   52.49
  -6  -2   3  367.66   99.89
   6   2  -3  355.46   40.80
   6   2  -3  321.17   44.90
  -6   2   3  373.56   51.39
  -6   2   3  252.27   64.19
  -5  -2   3  568.54   55.09
   5  -2  -3  538.35   51.59
  -5  -2   3  546.95   47.40
  -5  -2   3  595.14   63.29
  -5   2   3  505.15   51.89
  -5   2   3  546.55   51.39
   5   2  -3  507.25   48.60
  -4  -2   3  345.47   38.00
  -4  -2   3  370.56   47.20
  -4  -2   3  295.87   32.90
   4   2  -3  340.17   34.50
  -4   2   3  297.97   36.80
  -4   2   3  301.07   37.30
   3  -2  -3 2038.40  100.79
  -3  -2   3 1955.50  111.09
  -3  -2   3 1993.40   93.49
  -3  -2   3 1910.81   93.59
  -3   2   3 1948.71   99.59
  -3   2   3 1916.91   99.79
   3   2  -3 1929.71   93.99
  -2  -2   3  381.26   28.80
  -2   2   3  432.06   36.90
   2   2  -3  324.97   37.80
   2   2  -3  468.55   32.10
  -1  -2   3  870.91   43.10
  -1  -2   3  951.80   57.29
   1   2  -3  915.41   44.00
   1   2  -3 1027.20   59.09
   0  -2   3 1153.48   54.69
   0  -2   3 1179.78   60.39
   0   2  -3 1145.39   61.49
  -1  -2  -3  420.26   32.20
   1  -2   3  516.85   33.20
  -1   2  -3  413.56   31.70
  -1   2  -3  488.05   32.00
  -2  -2  -3 1892.01  102.29
   2  -2   3 1891.01   95.79
   2  -2   3 1832.42   80.79
  -2   2  -3 1768.72   80.79
  -2   2  -3 1817.62   84.69
   2   2   3 1879.11   89.19
   2   2   3 1771.42   95.99
  -3  -2  -3   36.70   18.50
  -3  -2  -3   46.60   13.30
   3   2   3   36.50   13.10
   4  -2   3   16.70   10.90
  -4  -2  -3   12.70   15.20
  -4  -2  -3   -5.90   15.70
   4  -2   3   26.70   18.10
   4   2   3   -0.40   10.90
  -4   2  -3   38.70   21.30
   4   2   3    4.40   16.40
  -4   2  -3   11.80   11.70
  -5  -2  -3  501.25   57.69
  -5  -2  -3  466.85   45.80
   5  -2   3  379.56   41.00
   5  -2   3  357.16   53.49
   5   2   3  382.16   43.80
  -5   2  -3  523.25   58.89
   5   2   3  314.77   50.39
  -5   2  -3  449.56   43.10
  -6  -2  -3  104.39   46.40
  -6  -2  -3  130.29   35.50
   6  -2   3  188.78   50.09
  -6   2  -3  125.29   30.50
   6   2   3  168.88   40.90
  -7  -2  -3    8.40   24.30
  -7  -2  -3   33.50   23.50
  -7  -2  -3    2.60   31.80
   7  -2   3  -19.80   18.70
  -7   2  -3  -17.60   20.10
  -7   2  -3  -22.10   33.60
  -8  -2  -3   47.70   38.60
   8  -2   3   45.10   48.40
   8   2   3   65.79   47.80
  -8   2  -3   56.29   44.00
   8   2   3   39.70   39.30
  -8   2  -3   85.49   34.40
   8  -3  -3  -35.00   40.90
   8  -3  -3    5.00   46.30
  -8  -3   3   51.29   38.10
  -8  -3   3  -58.29   34.90
   8   3  -3  -65.39   40.10
  -8   3   3  -52.69   26.60
   8   3  -3  -38.00   25.30
  -7  -3   3  247.68   64.69
  -7  -3   3  165.88   56.29
  -7  -3   3  232.98   42.10
   7  -3  -3  220.78   45.90
  -7   3   3  178.08   40.90
   7   3  -3  211.98   43.20
  -7   3   3  133.99   50.79
  -6  -3   3  247.88   52.19
  -6  -3   3  255.97   60.79
   6  -3  -3  189.48   36.70
  -6  -3   3  228.48   41.40
   6   3  -3  243.58   38.80
  -6   3   3  245.28   48.20
  -6   3   3  240.68   45.60
   6   3  -3  250.17   38.40
   5  -3  -3   59.39   24.20
   5  -3  -3   41.10   23.80
  -5  -3   3   59.29   22.50
  -5  -3   3  129.29   34.20
  -5  -3   3   38.40   32.50
   5   3  -3   76.59   23.00
  -4  -3   3 1009.70   60.69
  -4  -3   3  860.71   74.19
  -4  -3   3  937.31   65.39
   4  -3  -3  788.02   63.89
   4   3  -3  936.01   60.69
  -4   3   3 1019.50   67.09
  -4   3   3 1049.40   68.59
  -3  -3   3   86.29   26.60
  -3  -3   3   99.09   18.70
   3   3  -3  102.59   28.50
  -3   3   3   97.79   22.00
  -2  -3   3  434.56   29.90
  -2  -3   3  466.45   44.10
  -2  -3   3  398.66   32.90
   2   3  -3  433.26   44.80
  -2   3   3  496.65   41.00
  -2   3   3  464.85   36.90
  -1  -3   3  229.38   30.50
  -1  -3   3  262.17   24.70
  -1  -3   3  211.88   22.50
   1   3  -3  209.28   29.30
   0  -3   3 1369.66   66.79
   0  -3   3 1416.56   72.09
   0   3  -3 1260.87   80.09
   0   3   3 1212.48   68.59
  -1  -3  -3  414.46   36.00
   1  -3   3  522.25   38.80
   1  -3   3  525.35   39.30
   1   3   3  480.95   33.80
  -1   3  -3  444.86   35.50
   1   3   3  487.55   40.00
  -1   3  -3  531.45   38.20
   2  -3   3  369.26   25.20
  -2  -3  -3  323.37   36.40
  -2  -3  -3  308.37   27.90
   2  -3   3  318.47   36.70
   2   3   3  399.46   30.50
   2   3   3  304.37   37.40
  -2   3  -3  346.27   25.20
  -2   3  -3  413.76   38.70
   3  -3   3  978.20   55.29
  -3  -3  -3 1122.19   73.29
   3  -3   3  954.30   69.69
  -3  -3  -3 1052.59   59.59
   3   3   3 1016.70   63.99
   3   3   3 1079.99   72.39
  -3   3  -3 1042.30   71.19
   3   3   3 1015.70   73.39
  -3   3  -3  935.21   54.09
  -4  -3  -3  830.42   69.39
  -4  -3  -3  747.93   55.89
   4  -3   3  901.91   71.09
   4  -3   3  846.22   54.79
   4   3   3  837.52   70.09
  -4   3  -3  917.31   71.69
  -4   3  -3  929.51   55.49
   4   3   3  772.32   59.19
  -5  -3  -3  359.76   43.70
   5  -3   3  432.26   42.60
  -5  -3  -3  422.36   56.29
   5  -3   3  509.05   60.49
  -5   3  -3  418.36   56.89
  -5   3  -3  433.76   41.50
   5   3   3  438.86   46.90
   5   3   3  311.57   55.79
  -6  -3  -3  259.17   47.90
  -6  -3  -3  258.37   60.69
   6  -3   3  162.48   36.70
  -6   3  -3  192.88   55.29
   6   3   3  284.97   50.19
  -6   3  -3  210.98   40.10
  -7  -3  -3   40.50   33.60
  -7  -3  -3   15.90   26.40
   7  -3   3   -7.50   23.70
   7  -3   3   11.10   30.10
   7   3   3  -15.80   22.00
  -7   3  -3    1.50   20.60
  -7   3  -3  -10.50   34.10
   7   3   3   16.40   38.50
  -8  -3  -3  206.08   58.09
  -8  -3  -3  164.88   53.99
   8  -3   3  142.79   43.10
  -8   3  -3  163.98   42.00
  -8   3  -3  217.58   60.09
  -8  -4   3  675.03   94.89
   8  -4  -3  767.42   82.49
  -8  -4   3  725.13   73.79
  -8  -4   3  677.53   85.99
  -8   4   3  833.72   86.49
   8   4  -3  514.85   77.19
   8   4  -3  779.02   85.39
   7  -4  -3  -10.60   29.50
  -7  -4   3   11.30   34.70
  -7  -4   3  -47.90   26.90
  -7  -4   3    0.70   19.10
   7   4  -3  -36.40   27.20
  -7   4   3  -37.00   31.60
  -7   4   3   19.60   25.00
  -6  -4   3  -13.70   15.80
  -6  -4   3    5.00   26.20
  -6  -4   3   -6.70   23.60
   6  -4  -3   40.90   24.40
  -6   4   3  -20.10   17.30
  -6   4   3   20.70   26.00
   6   4  -3   61.49   25.30
   6   4  -3   35.60   21.20
  -5  -4   3  490.65   52.49
   5  -4  -3  490.95   67.09
   5  -4  -3  526.75   45.90
  -5  -4   3  448.06   45.20
  -5  -4   3  498.45   62.79
   5   4  -3  455.05   45.30
  -5   4   3  543.95   58.19
  -5   4   3  507.55   52.69
   5   4  -3  592.54   45.50
  -4  -4   3  140.09   30.40
  -4   4   3  140.49   31.50
   4   4  -3   73.49   18.30
   4   4  -3   89.59   28.70
  -3  -4   3 1537.65   99.29
  -3  -4   3 1581.54   76.99
  -3  -4   3 1632.94   85.39
   3   4  -3 1446.66   76.69
  -3   4   3 1515.05   87.59
   3   4  -3 1436.66   97.89
  -3   4   3 1561.64   87.29
  -2  -4   3  261.67   23.00
  -2  -4   3  208.68   34.10
  -2   4   3  224.48   31.30
  -2   4   3  246.78   32.20
  -1  -4   3   61.99   20.50
  -1  -4   3   46.10   18.80
   1   4  -3   69.29   20.00
   0  -4   3 2369.86  112.29
   0  -4   3 2302.77  105.69
   0   4  -3 2298.77  112.29
   0   4   3 2105.79  106.99
   0   4  -3 2209.88   99.39
   0   4   3 2176.18  109.09
   0   4  -3 2100.99   99.29
   1  -4   3  624.24   46.70
   1   4   3  619.44   49.50
  -1   4  -3  585.94   46.00
  -1   4  -3  520.35   45.10
   2  -4   3  565.44   49.50
  -2  -4  -3  565.44   49.99
  -2  -4  -3  604.74   42.50
  -2   4  -3  561.64   48.00
   2   4   3  611.24   52.49
   2   4   3  472.75   43.50
  -2   4  -3  562.84   45.40
  -2   4  -3  616.04   33.00
  -3  -4  -3   50.19   31.40
  -3  -4  -3   94.39   26.70
   3   4   3   99.49   24.50
   3   4   3   97.99   26.30
  -4  -4  -3  861.51   61.29
   4  -4   3  894.81   55.99
  -4  -4  -3  804.22   70.79
   4  -4   3  883.01   71.59
   4   4   3  827.72   61.89
   4   4   3  929.21   74.49
  -4   4  -3  824.92   54.59
   4   4   3  985.20   65.39
  -4   4  -3  831.82   70.69
   5  -4   3 1440.46  142.09
  -5  -4  -3 1413.06   90.59
  -5  -4  -3 1544.75  107.19
   5  -4   3 1396.76   84.59
  -5   4  -3 1456.25   83.89
   5   4   3 1676.93  136.69
  -5   4  -3 1424.76  105.19
  -6  -4  -3   70.89   25.50
   6  -4   3   38.90   18.70
  -6  -4  -3   68.29   37.60
  -6   4  -3   32.00   22.60
   6   4   3   37.30   26.40
  -6   4  -3   33.80   32.70
   7  -4   3  259.57   48.30
   7  -4   3  311.97   67.29
  -7  -4  -3  351.16   52.89
  -7  -4  -3  486.55   89.79
  -7   4  -3  377.26   50.89
  -7   4  -3  453.75   82.09
   7   4   3  303.77   77.09
   7   4   3  455.75   64.69
   8  -4   3  -24.70   43.00
  -8  -4  -3  -21.30   28.10
   8  -4   3  -47.00   32.90
  -8  -4  -3   38.30   47.00
  -8   4  -3   62.59   45.10
  -8   4  -3  -18.70   25.50
   8   4   3   -7.20   29.40
   8   4   3  -21.30   48.70
  -8  -5   3   81.79   38.80
  -8  -5   3  -19.30   42.70
   8  -5  -3    4.30   40.40
   8  -5  -3  -65.59   49.00
   8   5  -3  -19.30   34.80
  -8   5   3   60.99   42.90
   8   5  -3   65.39   50.19
   7  -5  -3  145.79   43.40
  -7  -5   3  260.37   69.29
  -7  -5   3  169.18   56.49
  -7  -5   3  205.38   42.80
   7  -5  -3  134.09   43.00
  -7   5   3   40.80   47.40
  -7   5   3  125.99   38.00
  -6  -5   3  342.47   67.89
  -6  -5   3  300.97   60.59
  -6  -5   3  335.07   46.20
   6  -5  -3  312.87   50.39
  -6   5   3  297.57   61.19
  -6   5   3  396.86   53.29
   6   5  -3  334.97   47.70
   6   5  -3  384.46   48.00
   5  -5  -3   -9.90   19.50
  -5  -5   3   21.60   24.60
  -5  -5   3   -2.20   20.20
  -5  -5   3   34.90   17.90
  -5   5   3   36.20   28.10
  -5   5   3    9.80   19.00
   5   5  -3   21.10   18.60
   5   5  -3   31.80   17.60
  -4  -5   3  851.41   78.99
  -4  -5   3 1039.10   74.39
  -4  -5   3 1060.09   65.09
   4   5  -3 1126.29   64.89
   4   5  -3 1075.79   65.09
  -4   5   3 1098.09   79.29
   4   5  -3  949.51   84.69
   4   5  -3 1104.79   67.79
  -4   5   3 1008.60   74.19
   3   5  -3  454.05   37.50
   3   5  -3  439.06   33.80
   3   5  -3  339.67   34.40
  -2  -5   3  392.06   45.00
  -2  -5   3  379.06   29.00
   2   5  -3  457.65   49.60
  -2   5   3  357.36   41.00
  -2   5   3  386.16   41.60
   2   5  -3  433.36   34.60
   2   5  -3  486.05   49.80
   2   5  -3  413.46   29.20
  -1  -5   3 4997.40  214.08
  -1  -5   3 5106.29  225.88
  -1  -5   3 5067.79  216.88
   1   5  -3 5011.10  236.48
   1   5  -3 5283.67  230.48
   1   5  -3 5064.69  207.68
   0  -5   3 1308.07   75.49
   0  -5   3 1256.37   77.79
   0   5   3 1235.68   78.79
   0   5  -3 1263.67   78.79
   0   5  -3 1236.18   69.99
   0   5  -3 1209.88   69.99
   0   5   3 1225.28   76.09
  -1   5  -3 1186.88   71.09
   2  -5   3  393.86   44.20
  -2  -5  -3  411.16   40.80
  -2  -5  -3  489.75   47.80
  -2   5  -3  454.95   45.30
   2   5   3  476.25   41.80
  -2   5  -3  452.35   43.10
   2   5   3  464.25   48.90
   3  -5   3 1732.43  107.79
  -3  -5  -3 1825.52   99.09
  -3  -5  -3 1849.71  107.79
   3  -5   3 1865.71   86.79
  -3   5  -3 1867.61  104.39
  -3   5  -3 1779.42  106.29
   3   5   3 1954.50  102.79
   3   5   3 1818.32   99.59
  -3   5  -3 1854.91   85.79
   3   5   3 1828.12  111.69
  -4  -5  -3 1498.65   90.79
  -4  -5  -3 1514.25  102.09
   4  -5   3 1518.45  102.49
   4  -5   3 1511.75   81.69
  -4   5  -3 1558.54  103.99
  -4   5  -3 1514.05   98.19
   4   5   3 1636.84   94.99
   4   5   3 1499.85   91.69
   4   5   3 1467.75  104.69
  -4   5  -3 1587.24   81.29
  -5  -5  -3  394.36   46.40
   5  -5   3  386.46   40.40
  -5  -5  -3  387.86   57.89
   5  -5   3  270.57   53.19
  -5   5  -3  394.06   65.89
  -5   5  -3  307.87   39.50
   5   5   3  317.27   44.50
   5   5   3  329.27   64.79
  -6  -5  -3  203.78   43.10
  -6  -5  -3  187.38   52.99
  -6   5  -3   81.69   43.90
  -6   5  -3  149.99   31.10
   7  -5   3  156.58   35.30
   7  -5   3  135.39   44.70
  -7  -5  -3  170.08   41.50
  -7  -5  -3  132.79   52.39
   7   5   3  165.18   43.10
   7   5   3  161.88   55.69
  -7   5  -3  111.49   54.29
  -7   5  -3  119.49   33.10
   8  -5   3  272.87   70.09
  -8  -5  -3  391.16   70.89
  -8  -5  -3  555.14   88.79
   8  -5   3  452.45   70.99
   8   5   3  387.76   87.79
   8   5   3  409.46   69.19
  -8   5  -3  244.08   51.79
  -8   5  -3  357.96   90.09
  -8  -6   3  329.57   76.49
  -8   6   3  225.48   59.89
  -8   6   3  217.48   70.09
   8   6  -3  215.08   88.89
   8   6  -3  204.28  105.29
  -7  -6   3  281.47   49.90
  -7  -6   3  297.47   67.69
   7  -6  -3  277.17   57.99
  -7  -6   3  257.67   62.79
   7   6  -3  260.97   56.99
  -7   6   3  190.48   48.40
  -6  -6   3  109.69   64.79
  -6  -6   3   94.39   37.60
   6  -6  -3   75.29   33.80
   6   6  -3   58.79   27.00
   6   6  -3  104.49   31.10
  -6   6   3  101.89   42.10
  -5  -6   3  536.55   60.09
   5  -6  -3  456.75   51.09
  -5  -6   3  542.45   49.50
   5   6  -3  441.46   47.10
   5   6  -3  496.05   49.00
   5   6  -3  537.95   51.99
  -5   6   3  513.75   67.29
  -5   6   3  410.66   97.59
   5   6  -3  435.16   66.09
  -4  -6   3   49.40   24.90
   4   6  -3   56.79   29.40
  -4   6   3  104.79   28.00
  -3  -6   3  275.47   42.50
  -3  -6   3  346.57   31.10
  -3  -6   3  261.37   37.80
   3   6  -3  369.46   36.70
   3   6  -3  315.07   43.90
   3   6  -3  263.27   28.80
   3   6  -3  325.97   34.10
  -3   6   3  251.97   44.00
  -2  -6   3  407.86   48.30
  -2  -6   3  374.86   44.60
   2   6  -3  491.95   50.49
   2   6  -3  484.65   31.50
  -2   6   3  440.46   46.70
   2   6  -3  443.76   38.80
   2   6  -3  400.66   51.49
  -1  -6   3  896.21   70.29
  -1  -6   3  992.40   67.79
  -1   6   3 1068.89   69.59
   1   6  -3  949.71   72.79
  -1   6   3  945.41   72.59
   1   6  -3  899.01   64.19
   1   6  -3  881.51   58.59
   0  -6   3  365.76   43.00
   0  -6   3  412.76   42.80
   0   6  -3  489.25   42.20
   0   6  -3  451.05   41.70
   0   6   3  401.96   48.70
   0   6  -3  438.86   47.10
   0   6   3  323.97   43.20
   1  -6   3 1107.59   73.59
   1  -6   3  970.90   69.19
   1   6   3  973.70   72.99
  -1   6  -3 1027.60   67.19
  -1   6  -3 1006.20   72.09
   1   6   3  913.01   67.19
  -2  -6  -3  603.94   52.89
   2  -6   3  674.83   58.59
  -2  -6  -3  694.13   59.49
  -2   6  -3  600.54   56.79
   2   6   3  695.33   55.89
  -2   6  -3  719.53   58.09
   2   6   3  758.72   64.39
   3  -6   3  560.14   40.80
   3  -6   3  597.54   57.99
  -3  -6  -3  644.34   62.29
  -3  -6  -3  670.13   55.99
  -3   6  -3  614.64   60.39
  -3   6  -3  526.25   55.39
   3   6   3  560.84   62.29
  -3   6  -3  686.63   42.10
   3   6   3  625.54   53.29
   3   6   3  737.93   58.39
   4  -6   3 1950.01  128.09
  -4  -6  -3 1949.51  124.59
  -4  -6  -3 2116.19  117.89
   4  -6   3 2094.69  103.49
  -4   6  -3 2021.20  127.39
  -4   6  -3 2120.39  125.39
   4   6   3 2054.09  135.09
   4   6   3 2148.09  121.69
   4   6   3 2127.09  122.59
  -4   6  -3 2251.07  103.49
  -5  -6  -3  293.27   51.09
   5  -6   3  242.78   39.10
  -5  -6  -3  272.97   71.59
   5   6   3  272.67   47.80
  -5   6  -3  362.96   41.10
  -5   6  -3  231.08   54.29
  -6  -6  -3   -8.80   31.60
  -6  -6  -3   20.40   23.10
   6  -6   3  -39.40   33.80
  -6   6  -3   -9.10   36.20
  -6   6  -3   14.10   19.60
   7  -6   3  657.23   67.69
   7  -6   3  824.72   96.49
  -7  -6  -3  606.34   83.49
  -7  -6  -3  637.34   72.89
  -7   6  -3  669.93   91.09
   7   6   3  593.34   77.39
   7   6   3  615.74   93.69
  -7   6  -3  706.73   67.29
  -7  -7   3  545.65   83.29
   7  -7  -3  533.55   95.19
  -7  -7   3  515.35   80.09
  -7  -7   3  394.16   58.79
   7   7  -3  583.34   68.49
  -7   7   3  329.27   75.69
   7   7  -3  465.75   64.69
  -6  -7   3  740.13   79.39
   6  -7  -3  896.91   77.49
  -6  -7   3  761.32   89.89
  -6  -7   3  961.50   75.39
  -6   7   3  765.82   87.59
   6   7  -3  697.43   67.59
  -6   7   3  798.82   79.89
   6   7  -3  773.42   69.09
   6   7  -3  762.82   70.59
  -5  -7   3  154.98   30.50
  -5  -7   3  161.08   40.60
  -5  -7   3  119.39   48.30
   5   7  -3  163.08   34.10
  -5   7   3   75.09   31.90
   5   7  -3  106.49   32.40
   5   7  -3  125.39   34.30
  -5   7   3   98.89   47.00
  -4  -7   3  335.27   52.79
  -4  -7   3  399.76   50.59
   4   7  -3  453.95   61.09
   4   7  -3  421.06   40.20
  -4   7   3  434.66   52.09
   4   7  -3  327.77   42.60
   4   7  -3  336.17   42.80
   3   7  -3  310.87   32.50
  -2  -7   3 1160.38   85.09
  -2  -7   3 1074.79   76.49
   2   7  -3 1092.29   88.19
   2   7  -3 1069.59   70.49
   2   7  -3 1103.29   57.29
   2   7  -3 1058.99   69.79
  -2   7   3 1120.19   79.89
  -1  -7   3  732.83   67.09
  -1  -7   3  848.32   66.59
   1   7  -3  867.11   71.29
  -1   7   3  738.73   64.39
  -1   7   3  778.52   68.29
   1   7  -3  795.02   57.69
   1   7  -3  760.12   57.99
   0  -7   3 1262.97   84.59
   0  -7   3 1233.58   82.29
   0   7  -3 1264.87   87.99
   0   7  -3 1166.78   77.09
   0   7   3 1169.08   85.49
   0   7   3 1152.58   82.19
   0   7  -3 1220.38   76.99
   1  -7   3  827.52   65.09
   1  -7   3  718.33   61.89
   1   7   3  747.23   61.49
  -1   7  -3  715.63   59.79
  -1   7  -3  690.83   62.99
   1   7   3  661.93   64.39
  -2   7  -3  185.18   35.80
  -3  -7  -3 2067.49  118.49
  -3  -7  -3 2197.68  128.29
   3  -7   3 2209.18  129.09
  -3   7  -3 2120.79   97.49
   3   7   3 2254.67  125.79
  -3   7  -3 1984.70  122.79
  -3   7  -3 2020.00  124.19
   3   7   3 2041.30  114.59
   3   7   3 2098.39  130.39
  -4  -7  -3  298.07   46.60
   4  -7   3  311.37   35.10
  -4  -7  -3  315.07   53.69
   4  -7   3  302.07   51.29
   4   7   3  269.07   48.20
  -4   7  -3  232.18   48.50
  -4   7  -3  315.87   55.49
   4   7   3  282.67   41.50
  -4   7  -3  274.57   33.90
   4   7   3  260.87   44.30
   5  -7   3   97.89   23.00
  -5  -7  -3   99.69   39.10
  -5  -7  -3   42.90   29.50
  -5   7  -3   63.39   38.30
   5   7   3  121.09   41.40
  -5   7  -3   76.59   34.90
  -5   7  -3  118.79   27.90
  -6  -7  -3   80.19   37.50
  -6  -7  -3  108.39   45.20
   6  -7   3  127.19   36.10
  -6   7  -3  210.68   46.10
  -6   7  -3  168.38   50.79
  -6   7  -3  140.39   32.80
  -7  -7  -3  -16.00   37.30
   7  -7   3    5.70   25.40
   7   7   3  -51.19   58.99
  -7   7  -3  -49.70   44.60
  -7  -8   3  212.38   62.39
  -7  -8   3  171.38   59.09
   7   8  -3  216.58   50.99
  -7   8   3  223.98   55.89
   7   8  -3  254.07   54.79
  -6  -8   3  384.66   75.79
  -6  -8   3  379.06   71.89
   6   8  -3  436.66   87.99
  -6   8   3  289.07   57.79
   6   8  -3  346.67   59.29
   6   8  -3  465.15   57.19
  -6   8   3  455.95   77.69
  -5  -8   3  565.64   77.19
  -5  -8   3  591.14   74.39
   5   8  -3  553.64   60.19
   5   8  -3  634.54   55.09
  -5   8   3  647.34   76.29
   5   8  -3  555.74   57.19
  -4  -8   3   23.10   24.20
  -4  -8   3   24.50   23.20
   4   8  -3    7.00   19.20
  -4   8   3   85.59   34.20
  -4   8   3   17.90   38.70
   4   8  -3   10.30   22.50
   4   8  -3  -25.20   21.80
   4   8  -3   21.80   16.20
  -3  -8   3 1217.18   88.49
  -3  -8   3 1207.78   96.49
  -3   8   3 1255.67   88.09
  -3   8   3 1211.58   93.49
   3   8  -3 1237.28   79.19
   3   8  -3 1225.38   82.39
   3   8  -3 1241.28   69.29
  -2  -8   3  727.53   68.39
  -2  -8   3  661.33   62.19
   2   8  -3  611.24   55.89
   2   8  -3  645.94   57.89
   2   8  -3  509.85   65.89
  -1  -8   3  802.82   70.09
   1   8  -3  711.33   60.49
  -1   8   3  769.42   70.89
   1   8  -3  705.33   59.69
   1   8  -3  759.82   73.29
  -1   8   3  624.74   65.69
   0  -8   3  601.24   60.09
   0  -8   3  621.34   58.89
   0   8  -3  568.74   60.69
   0   8  -3  550.14   54.59
   0   8   3  555.04   63.89
   0   8  -3  566.84   54.79
   0   8   3  495.95   55.19
   1  -8   3  336.57   49.00
   1  -8   3  366.86   46.90
  -1   8  -3  343.07   49.30
   1   8   3  307.07   51.49
  -1   8  -3  440.46   48.30
   1   8   3  334.27   48.40
  -1   8  -3  404.36   51.09
   2  -8   3 2628.64  153.08
  -2  -8  -3 2743.33  149.29
   2   8   3 2925.31  153.78
  -2   8  -3 2773.92  148.69
  -2   8  -3 2748.43  153.28
   2   8   3 2861.71  159.68
  -3  -8  -3    2.90   21.60
  -3  -8  -3   57.19   25.80
   3  -8   3    0.10   40.10
   3   8   3   18.60   36.00
   3   8   3   33.50   27.40
   4  -8   3   39.60   35.30
  -4  -8  -3   60.79   45.60
  -4  -8  -3   77.49   33.10
  -4   8  -3   71.69   30.70
  -4   8  -3   56.69   19.20
  -4   8  -3    9.10   34.00
   4   8   3   32.60   28.30
  -5  -8  -3  138.39   39.10
  -5  -8  -3  209.38   55.29
   5   8   3  117.19   37.10
  -5   8  -3  124.39   42.10
  -5   8  -3   73.89   24.90
  -5   8  -3  158.18   53.49
   6  -8   3    6.20   41.80
   6  -8   3   94.09   30.40
  -6  -8  -3   65.59   33.40
  -6  -8  -3   50.09   39.40
  -6   8  -3   50.99   41.40
   6   8   3   96.29   45.20
   6   8   3   31.10   35.70
   6   8   3   39.00   42.80
  -7  -8  -3  238.68   64.99
   7  -8   3  133.49   44.00
  -7  -8  -3  222.98   53.69
   7  -8   3  147.99   68.39
  -7   8  -3  250.97   45.00
  -7   8  -3  190.78   63.09
   7   8   3  265.97   58.79
   7   8   3  184.98   70.09
  -7   8  -3  282.27   67.79
  -7  -9   3  244.18  116.99
  -7  -9   3  208.08   68.99
  -7   9   3  180.28   63.89
  -7   9   3  231.98   59.59
  -6  -9   3  206.78   58.89
  -6  -9   3  240.38   63.19
   6   9  -3  238.38   51.89
  -6   9   3  253.07   54.29
  -6   9   3  275.17   72.19
   6   9  -3  212.48   44.30
   6   9  -3  238.28   67.99
   6   9  -3  143.59   64.19
  -5  -9   3   30.10   28.10
  -5  -9   3  -16.30   28.30
  -5   9   3   25.00   27.00
   5   9  -3    1.60   29.70
   5   9  -3   32.10   28.30
  -5   9   3   69.19   39.00
   5   9  -3  -22.70   39.50
  -4  -9   3  319.67   64.59
  -4   9   3  219.08   44.20
  -4   9   3  263.47   60.99
   4   9  -3  286.17   37.60
   4   9  -3  300.87   48.50
   4   9  -3  294.77   47.50
  -3  -9   3   94.69   33.30
   3   9  -3   69.69   25.10
   3   9  -3  106.59   32.60
   3   9  -3   42.30   17.20
   3   9  -3   -0.10   23.40
  -3   9   3   18.50   20.30
  -3   9   3   30.90   27.80
  -2  -9   3  971.40   88.89
  -2   9   3  901.11   82.49
  -2   9   3  918.91   94.69
   2   9  -3 1106.39   79.49
   2   9  -3 1020.10  112.39
   2   9  -3  904.11   72.19
   2   9  -3  916.51   54.69
  -1  -9   3  379.86   51.29
   1   9  -3  253.77   45.00
   1   9  -3  315.47   47.00
   1   9  -3  212.68   48.40
   0  -9   3   30.50   24.30
   0  -9   3   16.60   21.80
   0   9  -3   58.59   28.70
   0   9   3   82.39   35.30
   0   9   3   38.70   27.10
   0   9  -3   -0.20   24.00
   0   9  -3   11.30   25.30
   0   9   3   -8.80   24.80
   1  -9   3 1315.47  100.89
   1  -9   3 1407.86   99.99
   1   9   3 1361.16  103.49
  -1   9  -3 1409.06  105.19
  -1   9  -3 1373.36   95.09
  -1   9  -3 1487.25   99.59
   1   9   3 1495.75  110.49
  -2  -9  -3  556.44   65.09
   2  -9   3  638.24   88.79
   2   9   3  620.04   68.59
  -2   9  -3  824.42   75.69
   2   9   3  829.42   97.49
  -2   9  -3  823.62   74.59
  -3  -9  -3  502.75   63.79
   3  -9   3  511.65   67.19
  -3  -9  -3  531.45   69.39
  -3   9  -3  566.14   66.09
  -3   9  -3  562.84   70.99
   3   9   3  562.64   73.19
   3   9   3  617.24   59.49
   3   9   3  692.33   70.29
  -3   9  -3  582.14   42.80
  -4  -9  -3   19.40   27.20
  -4  -9  -3   16.30   32.20
  -4   9  -3   35.60   36.60
   4   9   3   70.89   29.50
  -4   9  -3   93.79   38.70
   4   9   3   46.80   19.90
  -5  -9  -3   29.80   39.70
  -5  -9  -3   48.90   32.60
  -5   9  -3   40.90   21.30
  -5   9  -3   40.80   32.70
   5   9   3   -9.90   25.70
  -5   9  -3  105.09   42.50
   5   9   3   56.49   31.90
  -6  -9  -3  453.05   85.99
  -6  -9  -3  332.27   65.89
  -6   9  -3  250.57   75.39
   6   9   3  374.16   84.19
   6   9   3  415.36   74.69
  -6   9  -3  405.26   51.19
   6   9   3  373.16   76.49
  -6 -10   3   48.50   41.90
  -6 -10   3   12.90   43.00
   6  10  -3   63.49   50.69
   6  10  -3    6.50   43.80
  -5 -10   3  100.79   41.20
  -5 -10   3  152.48   43.80
  -5  10   3  108.19   39.40
   5  10  -3   90.39   49.00
   5  10  -3   65.89   28.00
  -5  10   3   53.79   48.60
   5  10  -3  182.68   66.69
  -4 -10   3   63.79   38.40
  -4 -10   3   86.39   35.50
  -4  10   3   95.29   38.70
  -4  10   3   93.09   44.30
   4  10  -3   26.80   22.90
   4  10  -3   33.90   28.50
  -4  10   3  162.58   53.59
   4  10  -3   55.09   34.80
  -3 -10   3  362.16   64.69
  -3 -10   3  359.26   67.89
  -3  10   3  338.47   53.89
  -3  10   3  391.96   68.39
   3  10  -3  285.37   50.89
  -3  10   3  287.67   67.19
   3  10  -3  338.27   52.89
   3  10  -3  345.07   37.60
  -2 -10   3  290.47   60.29
   2  10  -3  356.96   53.09
  -2  10   3  259.87   56.89
   2  10  -3  270.47   31.40
  -1 -10   3   91.69   34.30
   1  10  -3   49.30   27.90
   1  10  -3   46.90   31.80
   1  10  -3   74.79   15.30
  -1  10   3  116.29   40.00
  -1  10   3   59.29   37.80
   1  10  -3  106.19   37.90
  -1  10   3   28.50   37.80
   0 -10   3  393.46   63.19
   0 -10   3  244.48   56.29
   0  10   3  413.96   65.19
   0  10   3  240.98   54.79
   0  10  -3  306.77   52.19
   0  10  -3  396.26   57.29
   0  10   3  298.97   57.79
   0  10  -3  296.37   57.99
   1 -10   3   16.60   24.40
   1  10   3  -28.20   30.60
   1  10   3    3.90   33.50
  -1  10  -3  -43.50   26.70
  -1  10  -3   38.30   31.20
  -1  10  -3   50.89   30.50
   2 -10   3  366.36   61.69
  -2 -10  -3  541.35   64.59
   2  10   3  427.36   63.99
  -2  10  -3  373.86   61.19
   2  10   3  443.46   69.49
  -2  10  -3  558.84   67.69
   3 -10   3   65.69   34.40
  -3  10  -3  108.29   20.50
   3  10   3   69.69   26.00
  -3  10  -3  131.69   45.90
  -3  10  -3   15.80   39.40
  -4 -10  -3   11.30   31.60
  -4 -10  -3   63.19   39.10
   4  10   3   31.40   35.50
  -4  10  -3   22.30   19.30
  -4  10  -3   84.79   40.60
  -5 -10  -3   93.79   48.70
   5 -10   3   79.99   51.09
  -5 -10  -3   40.00   40.80
   5  10   3   99.19   45.20
  -5  10  -3   96.59   26.00
   5  10   3    4.70   42.80
   5  10   3  106.49   37.70
  -5  10  -3   55.59   50.39
   6 -10   3   73.09   51.49
  -6 -10  -3   88.79   49.90
  -6 -10  -3  -69.99   31.30
  -6  10  -3  -41.10   51.09
   6  10   3  -78.39   42.00
  -6  10  -3  -39.00   32.20
   6  10   3   22.60   36.90
  -6  10  -3  -95.99   46.60
   6  10   3  -21.20   44.20
  -5 -11   3   50.99   36.40
  -5 -11   3   44.00   41.10
   5  11  -3   35.20   35.80
   5  11  -3   37.70   26.50
   5  11  -3  112.99   71.59
  -5  11   3  106.19   32.70
   5  11  -3   87.19   38.70
  -5  11   3  -50.59   79.49
  -4 -11   3   40.30   43.80
  -4 -11   3   50.39   35.90
   4  11  -3   51.99   38.20
  -4  11   3   66.39   48.90
  -4  11   3  -14.60   30.90
   4  11  -3   18.00   22.30
   4  11  -3   45.60   33.90
  -4  11   3  -68.79   42.10
  -3 -11   3  -44.60   25.40
   3  11  -3  -13.80   29.60
  -3  11   3    3.00   35.70
  -3  11   3   48.20   33.50
  -3  11   3  -12.50   21.10
  -2 -11   3   88.89   41.40
   2  11  -3  218.58   50.59
   2  11  -3  117.29   40.50
  -2  11   3   75.29   45.40
  -2  11   3  135.79   45.90
   2  11  -3  113.29   24.80
  -1 -11   3  219.88   52.69
  -1  11   3  116.59   50.59
  -1  11   3  241.28   58.09
   1  11  -3  140.09   44.50
   1  11  -3  148.59   47.20
   1  11  -3  246.68   52.19
  -1  11   3  147.09   47.00
   0 -11   3   44.50   30.20
   0  11  -3   31.50   40.00
   0  11   3   12.70   36.70
   0  11  -3   42.30   30.30
   0  11   3  -15.30   40.30
   0  11   3  -10.30   34.60
  -1  11  -3  179.98   46.50
   1  11   3  175.38   49.40
   1  11   3  128.09   41.50
   1  11   3   69.49   40.50
  -1  11  -3   64.69   43.00
  -1  11  -3  143.19   39.40
   2 -11   3   21.70   31.80
  -2 -11  -3   46.20   30.50
  -2  11  -3  -19.50   36.10
   2  11   3   -2.30   32.40
  -2  11  -3   24.80   27.80
   2  11   3   65.79   47.40
  -3 -11  -3    8.40   31.80
  -3  11  -3   69.19   37.90
  -3  11  -3   23.00   34.00
   3  11   3  -33.90   33.70
   4 -11   3  -35.90   49.30
  -4 -11  -3   49.40   37.90
  -4 -11  -3   55.69   45.40
   4  11   3   16.30   47.00
  -4  11  -3   74.29   46.00
  -4  11  -3   43.00   20.50
   4  11   3   36.90   32.90
   4  11   3  -26.40   32.90
   5 -11   3  -41.00   72.19
  -5 -11  -3   61.79   37.80
  -5 -11  -3  -77.99   44.00
  -5  11  -3   23.70   50.99
   5  11   3   -7.10   49.90
   5  11   3   29.40   42.50
   5  11   3    2.90   45.90
  -5  11  -3   60.39   23.80
  -5 -12   3   -0.80   47.90
  -5 -12   3   31.50   43.00
   5  12  -3  -38.20   47.30
   5  12  -3   40.50   29.60
   5  12  -3   12.50   42.00
   5  12  -3   19.50   43.10
  -5  12   3  -27.60   52.29
  -4 -12   3   72.19   41.20
  -4 -12   3   56.69   39.40
  -4  12   3  -55.49   30.80
   4  12  -3   13.80   53.49
   4  12  -3   55.09   38.50
  -4  12   3   21.00   55.09
   4  12  -3    2.50   41.70
  -4  12   3  -44.40   45.50
  -3 -12   3   -4.40   30.10
   3  12  -3  -29.10   18.60
   3  12  -3  -42.80   36.90
   3  12  -3   54.89   37.70
  -3  12   3  -16.10   34.20
  -3  12   3  -12.50   42.90
   3  12  -3  -23.10   34.70
  -3  12   3    3.00   26.20
  -2 -12   3   86.09   43.40
  -2  12   3    5.90   32.50
   2  12  -3   59.79   38.80
   2  12  -3   86.89   23.00
  -2  12   3   72.49   42.90
  -2  12   3  159.68   43.10
   2  12  -3   55.79   37.40
  -2  12   3  104.59   42.90
   2  12  -3   19.40   38.80
  -1 -12   3   40.50   29.00
   1  12  -3   10.80   38.80
  -1  12   3  -54.79   34.80
   1  12  -3  -11.30   15.20
  -1  12   3  -74.19   38.20
   1  12  -3  -47.20   29.80
   0 -12   3  -37.00   26.90
   0  12   3  -31.20   34.50
   0  12  -3  -20.50   38.90
   0  12   3  -31.80   35.10
   0  12   3   39.10   35.20
   1 -12   3   53.99   34.50
  -1  12  -3   35.60   34.00
   1  12   3  -73.69   33.10
  -1  12  -3   -0.20   40.10
   1  12   3   39.50   44.20
   1  12   3  -12.20   36.10
   2 -12   3   93.39   37.30
   2  12   3   14.50   36.00
  -2  12  -3   33.10   38.80
  -3 -12  -3  -42.40   36.90
   3 -12   3   15.70   42.60
   3  12   3   60.89   40.20
  -3  12  -3  -22.10   38.90
   3  12   3  -12.00   48.20
  -3  12  -3  -25.50   42.40
   3  12   3   11.50   27.20
  -3  12  -3   24.40   19.80
  -4 -12  -3  111.49   43.70
  -4  12  -3   48.20   22.20
  -4  12  -3   90.69   51.49
   4  12   3   10.20   36.40
   4  12   3  116.29   47.40
   5 -12   3  -50.69   48.00
  -5 -12  -3   68.19   43.70
  -5 -12  -3  -56.69   40.10
   5  12   3  -30.60   38.20
   5  12   3   57.19   49.50
   5  12   3  116.69   46.10
  -5  12  -3   24.90   28.60
  -5  12  -3   84.49   69.59
  -5  12  -3  -13.50   55.49
  -4 -13   3  117.69   81.69
  -4  13   3   30.80   43.00
   4  13  -3  -17.60   43.00
   4  13  -3   29.80   49.90
  -4  13   3  101.99   59.19
   4  13  -3   61.69   30.70
  -3 -13   3  -27.00   34.20
   3  13  -3   41.20   38.20
   3  13  -3   40.20   56.69
  -3  13   3   43.60   85.49
  -3  13   3  -54.09   51.59
  -3  13   3   -8.20   28.40
   3  13  -3   -9.10   45.40
   3  13  -3   76.09   26.90
  -2 -13   3    3.80   42.70
  -2  13   3   -5.10   38.80
   2  13  -3   29.10   20.50
   2  13  -3  -33.00   40.50
  -2  13   3    9.50   44.70
   2  13  -3   35.00   45.30
  -2  13   3   10.70   49.60
   2  13  -3   -8.10   40.10
  -2  13   3   54.39   34.30
  -1 -13   3   26.70   35.00
  -1  13   3   31.20   40.80
   1  13  -3  -28.70   33.90
   1  13  -3   -1.70   37.00
   1  13  -3  -13.10   17.80
  -1  13   3  -12.90   45.00
  -1  13   3  -35.00   43.20
   1  13  -3  -42.40   43.20
   0 -13   3   53.59   37.40
   0  13   3   23.20   49.70
   0  13   3  -47.70   37.00
   1  13   3  -29.10   51.89
  -1  13  -3   14.80   37.50
  -1  13  -3    6.00   47.50
   1  13   3   87.69   45.80
   2 -13   3   -8.80   41.70
  -2  13  -3  -86.39   39.90
  -2  13  -3   83.39   46.50
   2  13   3   61.99   45.60
   2  13   3  -52.39   43.20
   2  13   3  -42.70   44.90
  -2  13  -3   44.60   45.10
   3 -13   3  -10.10   51.19
  -3 -13  -3   96.19   45.30
  -3  13  -3   -6.40   45.40
  -3  13  -3   45.40   44.20
  -3  13  -3   88.59   54.99
  -3  13  -3   59.29   24.30
   3  13   3   11.20   58.69
  -4 -13  -3   30.70   44.70
   4 -13   3   39.70   56.69
   4  13   3   24.10   36.90
  -4  13  -3  -80.89   52.69
  -4  13  -3  -28.60   23.90
   4  13   3  -36.20   58.39
   4  13   3   -4.90   51.19
  -4  13  -3  -67.99   73.89
  -2 -14   3   -9.30   42.30
   2  14  -3    5.50   42.90
  -2  14   3   43.00   34.70
  -2  14   3  -37.60   47.70
   2  14  -3  -23.70   52.49
  -2  14   3  -32.80   50.39
   2  14  -3  -64.89   45.20
  -1 -14   3   54.39   41.40
  -1  14   3  128.39   49.99
   1  14  -3   54.99   45.60
  -1  14   3  -24.50   70.69
   1  14  -3   12.60   43.30
   1  14  -3   32.10   54.59
  -1  14   3  124.59   69.89
   0  14   3   24.60   50.39
   0  14  -3   24.80   46.90
   0  14  -3   47.70   50.79
   0  14   3  101.49   81.69
   0  14   3  -52.89   51.09
  -1  14  -3  -19.00   48.30
   1  14   3    2.40   48.30
  -1  14  -3  -64.49   82.39
  -1  14  -3  -23.30   48.80
   1  14   3  -61.79   44.50
   1  14   3  -61.09   59.69
   2  14   3  123.69   60.29
  -2  14  -3   38.80   49.50
  -2  14  -3  -59.89   49.20
   2  14   3  105.39   52.69
   2  14   3    7.20   57.69
  -8   0   4  162.78   54.99
  -8   0   4  168.88   51.19
   8   0  -4  142.59   42.40
  -8   0   4  120.09   34.60
  -7   0   4  126.19   42.80
  -7   0   4  161.98   36.20
  -7   0   4   96.89   47.30
  -6   0   4 1192.98   87.69
  -6   0   4 1227.58  113.39
  -6   0   4 1249.97  104.89
   6   0  -4 1189.28   85.29
  -5   0   4  700.63   71.79
   5   0  -4  586.34   54.19
  -5   0   4  596.24   53.89
  -5   0   4  598.04   53.39
   4   0  -4  212.08   31.90
  -4   0   4  216.88   29.90
  -4   0   4  222.58   46.00
  -4   0   4  195.18   31.10
  -3   0   4   64.39   17.40
  -3   0   4   39.70   23.40
   3   0  -4   48.50   17.30
  -1   0   4 4401.96  191.48
  -1   0   4 4768.42  186.88
   0   0   4   52.89   13.10
   0   0   4  117.09   37.60
   0   0   4   30.70   14.50
   0   0   4  -16.50   45.20
   1   0   4  460.75   36.70
  -2   0  -4 4996.20  210.38
   2   0   4 5262.77  217.28
   2   0   4 4972.60  205.48
  -3   0  -4  189.88   31.20
   3   0   4  154.28   23.70
   3   0   4  148.59   35.60
   4   0   4  203.68   31.30
   4   0   4  220.78   37.70
  -4   0  -4  285.87   42.20
   5   0   4  105.39   24.50
  -5   0  -4   80.39   32.70
  -5   0  -4  101.69   24.40
  -6   0  -4   -2.80   19.60
  -6   0  -4  -15.50   15.00
   6   0   4  -10.30   17.30
   7   0   4  433.16   56.49
  -7   0  -4  339.37   49.10
  -7   0  -4  381.86   51.79
  -8   0  -4   44.60   32.80
  -8   0  -4   39.80   36.80
   8   0   4   55.09   40.70
  -8   0  -4  -30.80   49.40
   8   0   4   70.59   54.09
  -8  -1   4   34.70   26.00
  -8  -1   4   32.40   36.10
   8  -1  -4   57.39   39.10
  -8  -1   4  -20.20   39.60
  -8   1   4   -7.50   27.10
  -8   1   4   21.50   36.80
  -8   1   4   24.20   43.30
  -7  -1   4   63.29   35.00
  -7  -1   4    1.60   22.40
  -7  -1   4  -22.80   31.50
  -7   1   4   36.00   35.10
  -7   1   4  -34.50   42.50
  -7   1   4   54.69   23.70
  -6  -1   4  694.53   80.69
   6  -1  -4  842.82   68.19
  -6  -1   4  779.32   71.19
  -6  -1   4  805.12   66.79
  -6   1   4  819.72   69.89
   6   1  -4  834.52   69.19
  -6   1   4  779.82   82.59
  -6   1   4  709.23   78.69
  -5  -1   4 1634.74   94.29
  -5  -1   4 1617.24   93.09
   5  -1  -4 1524.35   94.29
  -5  -1   4 1621.54  113.59
  -5   1   4 1497.05   90.69
  -5   1   4 1471.05   91.79
   5   1  -4 1604.54   93.39
  -4  -1   4   90.49   22.60
   4  -1  -4   38.30   19.80
  -4  -1   4   53.29   19.70
  -4  -1   4   59.39   26.20
   4   1  -4   48.80   20.20
  -4   1   4   49.10   19.30
  -4   1   4   44.70   20.20
  -3  -1   4  -13.80   12.80
  -3  -1   4   10.90    9.20
  -2  -1   4  695.03   54.29
  -2  -1   4  700.33   45.60
  -2   1   4  739.73   48.70
  -1  -1   4  378.36   34.80
  -1  -1   4  391.26   28.20
   0  -1   4 4802.52  192.98
   1  -1   4  859.91   64.89
  -2  -1  -4  503.65   45.20
   2  -1   4  631.34   47.00
   2  -1   4  571.84   36.40
   2   1   4  547.15   45.60
  -2   1  -4  517.75   41.40
   2   1   4  475.25   38.70
   3  -1   4 2788.92  141.09
  -3  -1  -4 2894.51  138.29
   3  -1   4 2830.82  125.29
   3   1   4 2702.83  128.89
  -3   1  -4 2833.32  137.59
   3   1   4 2727.13  141.19
  -4  -1  -4  149.88   39.00
   4  -1   4  145.69   35.70
   4  -1   4  130.09   25.20
  -4   1  -4  152.38   35.40
   4   1   4  120.79   32.70
   4   1   4  128.09   27.50
  -4   1  -4  105.79   24.70
  -5  -1  -4  209.98   30.80
   5  -1   4  280.87   38.30
   5   1   4  238.78   36.80
  -6  -1  -4  240.48   38.30
   6  -1   4  335.67   45.10
  -6   1  -4  332.77   40.60
   6   1   4  290.27   46.50
  -6   1  -4  389.36   46.90
  -7  -1  -4   68.19   33.40
   7  -1   4   11.60   22.80
  -7  -1  -4   -3.90   21.30
  -7   1  -4   24.90   22.70
   7   1   4    3.70   20.60
  -7   1  -4   18.30   20.70
  -7   1  -4   46.60   33.50
   8  -1   4  426.26   66.29
  -8  -1  -4  462.35   99.59
   8  -1   4  391.06   86.09
   8   1   4  465.35   88.29
  -8   1  -4  550.04   63.69
  -8   1  -4  418.16   60.99
  -8   1  -4  318.57   80.39
   8   1   4  410.76   89.49
  -8  -2   4  387.26   85.99
  -8  -2   4  358.66   71.49
   8   2  -4  389.56   64.39
  -8   2   4  415.56   91.89
  -8   2   4  370.66   61.99
  -8   2   4  323.87   67.39
  -7  -2   4   93.09   27.50
   7  -2  -4   56.59   33.40
  -7  -2   4   74.49   35.80
  -7   2   4   77.49   66.49
  -7   2   4   48.80   26.30
  -7   2   4    7.00   34.70
  -6  -2   4   93.89   44.60
   6  -2  -4   88.59   26.90
  -6  -2   4  196.68   41.80
  -6  -2   4  132.49   31.00
   6   2  -4  121.19   33.10
  -6   2   4  105.89   32.60
  -6   2   4  174.88   36.60
  -5  -2   4  525.85   63.99
  -5  -2   4  448.16   46.50
   5  -2  -4  573.04   54.39
  -5  -2   4  528.95   53.09
   5   2  -4  510.45   48.60
  -5   2   4  546.55   52.19
  -5   2   4  515.45   51.39
  -4  -2   4  333.27   37.10
  -4  -2   4  334.17   35.80
  -4  -2   4  357.76   48.10
   4  -2  -4  367.16   42.80
  -4   2   4  335.67   39.00
   4   2  -4  357.76   36.40
  -4   2   4  378.96   37.30
  -3  -2   4 1635.94   80.49
  -3  -2   4 1555.24   97.99
  -3   2   4 1599.94   79.39
   3   2  -4 1484.55   79.79
  -3   2   4 1583.24   86.89
  -2  -2   4   25.30   11.40
  -2  -2   4  -18.10   12.00
  -1  -2   4 1574.14   98.19
  -1  -2   4 1603.54   71.89
   1   2  -4 1760.72   89.49
   0  -2   4 2350.26  104.79
   0   2  -4 2198.58  104.59
   1  -2   4  300.47   31.10
   1   2   4  280.07   31.80
  -2  -2  -4 2650.93  137.29
   2  -2   4 2705.83  127.99
   2   2   4 2512.65  127.99
   3  -2   4  266.17   26.60
  -3  -2  -4  202.98   33.10
   3  -2   4  221.98   36.20
   4  -2   4  452.95   50.59
  -4  -2  -4  426.26   50.39
   4  -2   4  403.26   38.10
   4   2   4  435.16   42.50
  -4   2  -4  434.46   50.89
  -4   2  -4  435.96   38.90
   4   2   4  491.15   52.89
   5  -2   4  662.83   94.19
  -5  -2  -4  512.05   60.19
   5  -2   4  506.15   45.60
  -5  -2  -4  422.46   43.00
   5   2   4  441.26   48.00
   5   2   4  556.44   91.69
  -5   2  -4  458.45   47.00
  -5   2  -4  576.44   63.49
  -6  -2  -4  162.68   36.00
   6  -2   4  225.78   54.29
   6   2   4  254.57   44.50
  -6   2  -4  144.19   33.60
  -7  -2  -4  338.67   69.89
   7  -2   4  347.97   58.49
  -7  -2  -4  322.77   47.90
  -7   2  -4  390.16   76.49
   7   2   4  365.56   63.39
  -7   2  -4  308.37   50.59
   8  -2   4   14.10   52.29
   8  -2   4   -8.10   31.20
  -8  -2  -4   -3.10   30.30
  -8  -2  -4  -27.60   43.60
  -8   2  -4    6.80   29.70
  -8   2  -4    3.10   27.90
  -8   2  -4  -60.69   45.20
   8   2   4  177.78   80.09
   8   2   4   59.49   50.49
  -8  -3   4   25.60   26.50
   8  -3  -4   -1.60   39.70
  -8  -3   4   13.20   44.70
  -8  -3   4   48.50   45.90
   8   3  -4  125.29   40.40
  -8   3   4  124.79   46.80
  -8   3   4   44.10   30.40
  -8   3   4  120.39   48.60
  -7  -3   4  322.57   66.99
  -7  -3   4  267.17   43.20
   7  -3  -4  139.69   40.90
  -7  -3   4  238.48   60.49
  -7   3   4  222.68   54.59
  -6  -3   4   97.49   38.50
  -6  -3   4   93.79   25.30
  -6  -3   4  141.89   37.20
  -6   3   4  118.89   31.40
  -6   3   4   59.19   25.90
   6   3  -4  109.09   31.10
  -5  -3   4   71.09   24.40
  -5  -3   4   54.09   33.00
   5  -3  -4   23.70   32.00
  -5  -3   4   91.09   30.40
   5   3  -4   69.59   20.90
  -4  -3   4 2364.96  115.49
  -4  -3   4 2254.37  135.39
  -4  -3   4 2301.77  110.69
  -4   3   4 2089.59  118.49
   4   3  -4 2220.38  110.89
  -4   3   4 2154.38  114.69
  -3  -3   4  245.48   26.90
  -3  -3   4  233.88   38.10
  -3   3   4  249.48   35.00
   3   3  -4  182.68   24.90
  -3   3   4  256.07   34.90
  -2  -3   4 1206.38   59.09
  -2  -3   4 1092.59   76.49
   2   3  -4 1198.88   59.79
   2   3  -4 1190.48   79.09
  -2   3   4 1220.08   73.99
  -1  -3   4 1281.97   77.89
   1   3  -4 1412.06   81.19
   0  -3   4  624.54   41.80
   0  -3   4  682.63   47.30
   0   3  -4  648.74   47.80
   1  -3   4 2953.90  127.39
   1  -3   4 2807.02  128.09
  -1   3  -4 2825.72  135.19
  -1   3  -4 2612.84  119.29
   1   3   4 2786.22  130.89
   2  -3   4  380.96   39.30
  -2   3  -4  352.96   36.70
  -2   3  -4  320.77   35.70
  -3  -3  -4  146.49   34.60
   3  -3   4  136.99   19.40
   3  -3   4  110.29   31.50
  -3   3  -4  107.89   21.50
  -3   3  -4   85.29   27.30
   3   3   4  122.49   31.60
  -3   3  -4  153.88   22.60
   4  -3   4    4.50   20.00
   4  -3   4   15.30   11.70
   4   3   4    6.00   15.20
   4   3   4   29.60   23.10
  -5  -3  -4  690.43   70.29
  -5  -3  -4  622.24   53.79
   5  -3   4  819.62   75.39
   5  -3   4  751.42   56.19
  -5   3  -4  774.92   55.89
   5   3   4  685.53   74.69
  -5   3  -4  708.53   71.69
  -6  -3  -4  300.57   61.49
  -6  -3  -4  259.67   38.70
   6   3   4  239.88   49.40
  -6   3  -4  265.37   60.99
  -6   3  -4  239.08   40.10
  -7  -3  -4   76.89   30.10
   7  -3   4   19.90   26.40
  -7  -3  -4  106.99   50.29
  -7   3  -4   63.19   29.10
   7   3   4   70.99   35.30
   8  -3   4    3.80   47.70
   8  -3   4  124.29   39.40
  -8  -3  -4   92.39   50.99
  -8  -3  -4   48.60   38.80
   8   3   4   62.69   51.89
   8   3   4    5.80   46.20
  -8   3  -4  125.69   48.90
  -8   3  -4  127.49   34.70
  -8   3  -4   20.90   70.19
  -8  -4   4  152.98   40.40
  -8  -4   4  124.19   53.99
  -8  -4   4  101.89   58.69
   8  -4  -4   97.99   46.40
   8   4  -4   94.19   42.90
  -8   4   4  173.58   52.09
  -8   4   4  163.88   45.70
  -7  -4   4   70.49   37.20
   7  -4  -4   18.80   40.80
  -7  -4   4   22.00   24.20
  -7  -4   4   -5.10   39.00
  -7   4   4    1.60   37.30
  -7   4   4   15.50   25.80
  -6  -4   4   97.99   33.60
  -6  -4   4   -3.20   29.90
  -6   4   4   19.80   28.60
   6   4  -4   40.60   22.70
  -6   4   4   34.00   26.60
  -5  -4   4    5.60   16.70
  -5  -4   4   24.90   23.10
  -5  -4   4   -1.90   24.70
  -5   4   4    4.10   17.10
  -5   4   4   36.00   27.60
   5   4  -4    1.80   13.00
  -4  -4   4   91.89   27.90
  -4  -4   4   12.20   16.40
  -4  -4   4   29.90   14.50
   4   4  -4    0.80   12.60
  -4   4   4   52.19   19.20
  -3  -4   4 1346.67   76.39
  -3  -4   4 1373.46   70.49
  -3  -4   4 1281.87   90.89
  -3   4   4 1369.76   85.19
  -3   4   4 1428.96   81.49
   3   4  -4 1351.76   95.29
   3   4  -4 1282.07   70.29
  -2  -4   4  123.49   29.10
  -2  -4   4  138.69   17.80
  -2  -4   4  145.39   40.80
   2   4  -4  103.49   26.50
  -2   4   4  135.29   29.90
  -2   4   4  181.38   31.80
  -1  -4   4  772.32   57.59
  -1  -4   4  867.91   60.49
  -1  -4   4  765.22   50.39
   1   4  -4  748.53   59.99
   0  -4   4  873.21   59.99
   0  -4   4  927.21   56.09
   0   4   4  930.31   61.09
   0   4   4  920.51   59.29
   0   4  -4  912.11   62.69
   1  -4   4  589.34   47.30
   1  -4   4  683.13   54.19
   1   4   4  514.45   52.79
  -1   4  -4  635.74   46.80
   1   4   4  602.44   50.19
  -1   4  -4  655.03   43.70
  -2  -4  -4  464.65   45.50
   2  -4   4  542.05   48.30
   2   4   4  501.95   49.40
  -2   4  -4  476.85   44.20
  -2   4  -4  503.15   42.20
   3  -4   4   54.19   20.50
  -3  -4  -4   15.30   19.00
  -3   4  -4   32.10   15.00
  -3   4  -4   46.50   12.30
  -3   4  -4   63.29   20.50
   3   4   4   17.20   13.90
   4  -4   4  532.45   59.69
  -4  -4  -4  650.43   61.99
   4  -4   4  635.04   46.10
  -4  -4  -4  644.54   48.80
  -4   4  -4  604.44   44.20
   4   4   4  603.84   53.59
  -4   4  -4  492.05   49.90
   4   4   4  489.05   60.59
  -4   4  -4  691.13   63.59
  -5  -4  -4  190.48   36.60
   5  -4   4  197.18   46.80
   5  -4   4  155.18   30.40
  -5  -4  -4  265.37   54.39
   5   4   4  263.47   57.39
  -5   4  -4  191.18   47.30
  -5   4  -4  196.28   32.40
   5   4   4  145.59   33.60
   6  -4   4   92.99   32.50
  -6  -4  -4  136.79   34.50
  -6  -4  -4  151.68   48.40
  -6   4  -4  161.38   48.90
  -6   4  -4  217.78   37.90
   6   4   4  132.49   32.60
   7  -4   4  177.78   40.00
  -7  -4  -4  148.39   53.39
   7  -4   4  183.58   51.39
  -7  -4  -4  173.68   40.60
   7   4   4  236.58   68.69
  -7   4  -4  148.99   33.60
   7   4   4  205.38   50.69
  -7   4  -4  126.49   52.39
  -8  -4  -4   84.99   47.00
   8  -4   4   24.20   36.70
   8  -4   4   23.90   47.90
  -8  -4  -4   39.40   30.60
  -8   4  -4   56.99   28.00
   8   4   4   62.79   36.00
   8   4   4   52.69   52.29
  -8   4  -4   42.80   45.30
  -8  -5   4  -36.30   40.70
   8   5  -4    1.90   41.80
  -8   5   4   27.90   53.19
  -7  -5   4  157.08   47.90
  -7  -5   4  168.58   41.00
  -7   5   4  190.88   48.00
  -6  -5   4  -24.10   27.00
  -6  -5   4   20.20   18.90
  -6  -5   4  -21.70   29.90
   6   5  -4   26.20   19.20
  -5  -5   4   40.20   32.20
  -5  -5   4   -8.20   22.20
  -5  -5   4   29.80   17.60
  -5   5   4   36.90   31.90
  -5   5   4  -17.80   23.70
  -4  -5   4  253.77   44.00
  -4  -5   4  273.27   31.70
  -4  -5   4  226.48   47.00
   4   5  -4  193.48   29.80
  -4   5   4  250.97   44.50
   4   5  -4  175.68   49.20
  -4   5   4  171.88   36.00
  -3  -5   4  394.26   46.40
  -3  -5   4  262.47   36.10
  -3  -5   4  287.57   29.00
  -3   5   4  248.68   40.30
   3   5  -4  301.47   29.90
   3   5  -4  355.76   49.70
  -2  -5   4  394.96   44.00
  -2  -5   4  363.86   38.30
  -2   5   4  420.16   42.20
  -2   5   4  338.17   43.60
  -1  -5   4  181.48   30.00
  -1  -5   4  251.57   35.40
   0  -5   4   49.10   17.70
   0  -5   4   -5.50   15.70
   0   5   4   13.30   19.80
   1  -5   4  236.08   35.30
   1  -5   4  296.77   37.10
  -1   5  -4  250.47   34.20
  -1   5  -4  267.77   35.10
   1   5   4  299.07   41.30
   1   5   4  354.96   36.60
  -2  -5  -4   20.80   18.60
   2  -5   4   34.40   18.40
   2   5   4   24.50   19.40
   2   5   4   42.90   16.10
  -2   5  -4   54.19   17.90
   3  -5   4   84.19   28.80
  -3  -5  -4   25.40   22.90
  -3  -5  -4   95.89   22.80
   3   5   4   50.99   20.00
  -3   5  -4   72.99   25.60
  -3   5  -4   83.29   28.70
   3   5   4   84.19   30.20
   3   5   4   56.49   19.80
   4  -5   4   21.50   13.80
  -4  -5  -4   -5.10   16.50
   4  -5   4  -16.20   19.60
  -4  -5  -4    5.60   23.80
  -4   5  -4   48.40   22.60
   4   5   4   27.20   15.60
   4   5   4    8.30   16.20
  -4   5  -4   21.40   13.60
  -4   5  -4  -15.60   23.50
  -5  -5  -4   82.69   32.70
   5  -5   4    9.50   18.40
  -5  -5  -4   10.70   20.10
   5   5   4   18.60   30.50
  -5   5  -4   -9.80   28.20
  -5   5  -4   30.40   18.90
   5   5   4   61.59   20.80
  -6  -5  -4   66.49   27.30
   6  -5   4   82.99   30.10
  -6  -5  -4   62.69   40.60
  -6   5  -4   75.89   26.20
  -6   5  -4   72.99   40.00
   6   5   4  130.69   36.90
   7  -5   4  -31.00   37.40
   7  -5   4   30.30   26.10
  -7  -5  -4    9.10   36.20
  -7  -5  -4   -3.20   25.90
  -7   5  -4   20.40   23.10
   7   5   4   37.80   41.40
  -7   5  -4   71.49   42.20
  -7  -6   4  -28.40   19.60
  -7  -6   4  -66.29   33.20
  -7  -6   4  -23.30   30.90
  -7   6   4  -14.80   28.60
  -6  -6   4  100.79   39.20
  -6   6   4   72.69   42.40
  -6   6   4   75.19   31.30
  -5  -6   4   23.60   24.70
  -5  -6   4   35.20   18.10
  -5  -6   4    6.50   28.10
  -5   6   4  -22.50   29.90
  -5   6   4  -39.90   20.50
   5   6  -4  -25.10   15.20
   5   6  -4  -25.90   23.90
  -4  -6   4   52.39   16.30
  -4  -6   4   70.09   25.70
  -4  -6   4   64.89   31.10
   4   6  -4   55.59   18.50
   4   6  -4   86.29   36.00
  -4   6   4   44.70   20.80
  -4   6   4    7.50   28.30
  -3  -6   4   22.30   19.00
  -3  -6   4   25.30   11.40
  -3   6   4   30.80   20.50
   3   6  -4   21.30   10.30
  -3   6   4   17.70   21.00
  -2  -6   4  107.49   30.00
  -2  -6   4   58.59   26.40
  -2   6   4  111.39   29.90
   2   6  -4   58.09   28.50
  -1  -6   4   37.20   19.10
  -1   6   4   35.90   18.80
   0  -6   4  174.98   33.70
   0  -6   4  217.98   33.70
   0   6   4  200.58   33.30
   0   6  -4  218.18   35.30
   0   6   4  125.99   32.40
   0   6  -4  142.19   25.80
   1  -6   4  -26.00   14.60
   1  -6   4   28.30   18.00
   1   6   4   16.70   15.50
  -1   6  -4  -34.10   16.60
   1   6   4   -5.40   19.80
  -1   6  -4  -13.50   13.30
  -1   6  -4  -10.40   12.50
   2  -6   4   40.00   22.60
  -2   6  -4    3.90   17.80
   2   6   4   25.50   20.60
  -2   6  -4   14.40   19.40
   2   6   4   24.60   20.30
  -3  -6  -4  205.28   33.90
   3  -6   4  128.29   34.10
  -3  -6  -4  200.88   45.90
  -3   6  -4  176.78   39.70
   3   6   4  150.38   31.80
   3   6   4  254.17   42.40
  -3   6  -4  246.78   45.60
  -4  -6  -4    2.30   18.00
   4  -6   4   16.20   11.90
  -4  -6  -4  -35.40   23.00
   4  -6   4  -19.20   19.70
  -4   6  -4   -1.30   10.50
  -4   6  -4  -16.90   26.10
  -4   6  -4  -29.80   19.40
   4   6   4   -2.70   18.10
   4   6   4  -25.60   19.40
  -5  -6  -4  -39.20   21.70
   5  -6   4   -2.00   26.00
  -5   6  -4  -98.29   49.50
   5   6   4  -33.40   24.80
  -5   6  -4   25.40   27.50
  -5   6  -4   11.70   13.30
   6  -6   4  -11.80   20.10
  -6  -6  -4    4.10   37.30
  -6   6  -4   45.20   35.40
   6   6   4   36.90   28.40
  -6   6  -4  -27.80   18.20
  -6   6  -4  -13.80   36.40
  -7  -6  -4   54.19   40.90
  -7   6  -4  123.59   45.50
   7   6   4   88.39   71.39
  -7  -7   4   18.50   36.40
  -7  -7   4   90.09   43.30
  -7  -7   4   20.50   25.00
   7   7  -4   35.30   33.40
  -7   7   4   23.00   27.80
  -6  -7   4   40.10   39.40
  -6  -7   4   20.60   40.60
  -6   7   4   49.60   30.80
   6   7  -4   42.90   29.40
  -5  -7   4   32.40   29.30
  -5  -7   4   70.19   22.10
  -5  -7   4   18.10   28.50
   5   7  -4   22.90   20.70
  -5   7   4   61.79   37.30
  -5   7   4  -25.90   24.60
  -4  -7   4   14.70   23.50
  -4  -7   4   -2.10   12.30
   4   7  -4  -13.20   12.60
  -4   7   4  -25.60   23.80
  -3  -7   4    6.20   23.20
  -3  -7   4   16.50   21.80
   3   7  -4   10.10   16.90
  -3   7   4   -8.20   17.30
  -3   7   4   65.89   29.60
  -2  -7   4  105.99   32.90
  -2  -7   4  101.79   31.60
  -2   7   4  159.68   37.80
   2   7  -4  117.59   32.00
   2   7  -4   84.59   21.90
  -1  -7   4  321.27   49.50
  -1  -7   4  447.26   52.09
   1   7  -4  368.96   50.79
  -1   7   4  407.36   53.49
   1   7  -4  406.66   40.40
   1   7  -4  466.75   40.50
   0  -7   4   67.89   24.50
   0   7  -4   43.70   22.90
   0   7  -4   39.40   19.40
   0   7  -4    8.50   19.90
   0   7   4   12.70   26.70
   1  -7   4   64.39   24.70
   1  -7   4   65.39   25.20
   1   7   4   44.70   27.70
  -1   7  -4   32.40   22.70
  -1   7  -4   43.40   22.20
   2  -7   4   64.19   26.80
  -2   7  -4   67.89   27.80
   2   7   4   30.00   20.80
  -2   7  -4   56.69   24.90
   2   7   4   38.00   29.00
   3  -7   4   45.50   30.10
  -3  -7  -4   61.99   28.80
  -3  -7  -4   57.89   25.00
   3   7   4   20.10   24.00
   3   7   4   78.19   25.30
  -3   7  -4   48.10   29.10
  -3   7  -4   65.39   29.60
  -4  -7  -4   46.20   33.10
  -4  -7  -4   16.60   21.90
   4  -7   4   26.00   16.30
   4  -7   4  -16.20   24.20
  -4   7  -4   -7.50   30.20
  -4   7  -4  -10.50   24.00
   4   7   4   10.40   21.10
  -4   7  -4   20.50   14.20
   4   7   4   49.60   30.00
  -5  -7  -4   44.80   23.80
   5  -7   4    8.00   16.00
  -5  -7  -4    3.70   31.60
   5  -7   4  -42.70   29.20
  -5   7  -4  -54.89   29.50
   5   7   4   62.19   26.50
  -5   7  -4   62.39   35.00
  -5   7  -4   29.20   15.20
   6  -7   4   -2.40   25.60
  -6  -7  -4  -27.60   33.80
   6  -7   4   51.99   35.90
  -6  -7  -4    9.70   27.20
  -6   7  -4  -18.70   18.30
  -6   7  -4   18.30   38.00
   6   7   4  -18.00   52.29
   6   7   4   54.19   30.00
  -6   7  -4   64.69   45.60
   7  -7   4   -5.90   44.60
  -7  -7  -4   42.70   45.50
  -7  -7  -4  -23.10   27.40
   7  -7   4  -51.79   25.90
  -7   7  -4   30.80   24.30
   7   7   4   -3.00   44.50
   7   7   4   46.40   33.50
  -7   7  -4   -0.20   45.70
  -7   7  -4  -19.80   50.89
  -7  -8   4   47.40   31.20
  -7  -8   4   34.80   44.90
  -7  -8   4  117.59   64.39
  -7   8   4  -59.29   51.39
  -6  -8   4   -6.90   35.40
  -6   8   4   -4.30   28.40
   6   8  -4  138.79   50.09
  -6   8   4  -30.60   43.20
  -5  -8   4   43.20   34.70
  -5  -8   4  -19.60   29.50
   5   8  -4   14.60   19.10
  -5   8   4  -32.40   24.30
  -4  -8   4    9.20   29.20
   4   8  -4    2.20   15.40
  -4   8   4   13.50   26.00
  -4   8   4  -24.50   29.50
   4   8  -4   18.10   20.90
   4   8  -4  -24.50   27.00
  -3  -8   4  151.38   39.00
  -3   8   4  152.58   41.00
   3   8  -4   77.79   18.00
  -3   8   4   91.69   35.40
   3   8  -4  147.79   30.10
   3   8  -4   90.59   24.10
   3   8  -4  119.39   36.00
  -2  -8   4  106.29   31.90
  -2  -8   4  121.09   32.00
  -2   8   4   72.59   31.70
   2   8  -4   78.69   30.90
  -1  -8   4  365.76   52.29
  -1  -8   4  333.47   49.80
   1   8  -4  370.16   52.49
   1   8  -4  327.67   40.40
   1   8  -4  326.17   42.90
  -1   8   4  315.27   55.89
  -1   8   4  309.37   51.29
   0  -8   4  -26.70   22.20
   0  -8   4   35.00   22.80
   0   8  -4  -18.70   19.60
   0   8   4  -38.80   18.50
   0   8  -4   29.90   24.50
   1  -8   4   14.90   26.10
   1  -8   4  106.89   27.90
   1   8   4   69.79   31.30
  -1   8  -4   96.79   27.60
  -1   8  -4   62.59   25.40
  -1   8  -4   68.39   27.70
   2  -8   4  863.01   77.39
   2   8   4  880.31   73.69
  -2   8  -4  933.71   76.49
  -2   8  -4  837.02   74.69
   2   8   4  783.22   82.09
  -3  -8  -4  103.79   36.40
  -3  -8  -4   63.29   30.10
   3  -8   4   76.39   33.30
  -3   8  -4   74.79   32.20
   3   8   4  119.99   30.40
  -4  -8  -4   58.09   24.40
  -4   8  -4   29.40   14.50
  -4   8  -4   -9.70   30.90
   4   8   4   57.39   24.10
  -4   8  -4   -7.10   27.90
   4   8   4   49.60   27.60
  -5  -8  -4   49.80   36.60
   5  -8   4   94.69   38.40
  -5  -8  -4   77.99   32.90
   5   8   4   67.39   34.90
  -5   8  -4   93.59   42.00
   6  -8   4   -5.60   41.90
  -6  -8  -4    8.10   35.40
  -6  -8  -4   -0.90   30.50
  -6   8  -4  -13.80   39.50
  -6   8  -4   -4.70   20.40
   6   8   4  -63.69   36.20
  -6   8  -4   57.29   46.00
  -6  -9   4   39.80   41.80
  -6  -9   4   44.80   41.30
   6   9  -4   28.90   69.79
  -6   9   4   28.60   32.80
  -5  -9   4   79.79   46.30
   5   9  -4  119.39   29.50
   5   9  -4  127.29   32.60
  -4  -9   4   28.80   33.20
   4   9  -4   14.20   27.00
   4   9  -4    6.20   18.70
  -4   9   4   45.10   35.10
   4   9  -4   54.29   26.10
  -4   9   4   95.29   42.50
  -3  -9   4    4.20   26.80
   3   9  -4   53.29   15.60
   3   9  -4   44.40   25.20
  -3   9   4  117.09   38.10
   3   9  -4   30.90   25.20
   3   9  -4   36.50   20.20
  -3   9   4   -2.30   23.90
  -2  -9   4   72.29   32.10
   2   9  -4   83.69   28.00
  -2   9   4  135.89   41.20
   2   9  -4  131.99   37.40
  -1  -9   4   89.89   32.30
  -1   9   4    8.50   27.40
   1   9  -4  -38.60   37.60
  -1   9   4   -2.10   29.30
   0  -9   4  217.18   47.90
   0  -9   4  159.78   44.00
   0   9   4  204.78   47.20
   0   9  -4  222.68   49.40
   0   9  -4  280.47   45.90
   0   9  -4  253.47   46.40
   1  -9   4  377.06   67.09
   1  -9   4  501.95   61.69
  -1   9  -4  508.75   56.29
  -1   9  -4  473.55   58.09
   1   9   4  478.65   63.09
   2  -9   4   51.49   28.30
  -2   9  -4   16.20   30.90
   2   9   4   -6.90   31.60
  -2   9  -4   71.89   31.90
   2   9   4   39.00   28.60
  -3  -9  -4   95.89   36.50
   3  -9   4  111.99   41.30
   3   9   4   36.00   36.50
  -3   9  -4  191.98   55.29
  -3   9  -4  195.48   45.80
   3   9   4  152.68   41.40
  -4  -9  -4   -2.70   29.40
  -4  -9  -4   55.39   31.50
   4  -9   4   35.30   33.50
  -4   9  -4   18.00   17.00
   4   9   4   12.10   29.30
  -4   9  -4   17.90   35.30
   4   9   4    1.70   34.30
  -4   9  -4   63.19   44.30
  -5  -9  -4  -30.00   33.40
  -5  -9  -4  -39.50   26.70
   5  -9   4  -40.10   36.70
  -5   9  -4   43.80   37.70
   5   9   4   55.99   35.30
  -5   9  -4   20.60   17.30
   5   9   4  -12.30   24.10
  -6  -9  -4  137.69   61.19
  -6  -9  -4   68.79   45.20
   6  -9   4   60.69   53.19
  -6   9  -4  118.19   57.59
  -6   9  -4   82.29   30.70
   6   9   4   92.49   42.50
   6   9   4  190.98   52.09
   6   9   4   44.30   49.90
  -6 -10   4  134.89   63.19
  -6  10   4  122.69   49.30
   6  10  -4   92.69   60.19
  -5 -10   4  147.49   51.19
  -5 -10   4   82.99   42.20
  -5  10   4   65.29   55.09
   5  10  -4   80.59   48.70
  -5  10   4  167.08   48.90
   5  10  -4  107.09   36.30
   5  10  -4  140.49   36.40
   5  10  -4   75.19   37.10
  -4 -10   4    1.90   32.10
  -4 -10   4  -52.39   29.40
   4  10  -4   -0.90   39.50
  -4  10   4   24.60   39.10
   4  10  -4   -1.30   24.30
   4  10  -4   43.10   29.70
  -4  10   4   10.70   30.10
  -3 -10   4  203.68   50.19
  -3 -10   4  154.18   42.90
  -3  10   4  195.18   52.69
   3  10  -4  196.08   40.80
  -3  10   4  153.98   43.60
   3  10  -4  123.99   26.10
  -3  10   4  241.58   59.09
   3  10  -4  145.29   35.60
  -2 -10   4   44.50   34.10
  -2  10   4   48.20   32.30
   2  10  -4   67.59   32.90
  -2  10   4   90.79   63.39
   2  10  -4   75.59   35.30
   2  10  -4   78.79   31.80
  -1 -10   4   84.99   54.59
  -1  10   4  242.48   62.59
  -1  10   4  207.58   65.59
  -1  10   4  267.77   61.79
   1  10  -4  172.78   37.20
   1  10  -4  205.68   56.99
   0 -10   4  125.79   39.10
   0 -10   4   27.70   28.40
   0  10  -4   63.09   31.20
   0  10  -4  147.79   44.90
   0  10   4   62.49   61.49
   0  10  -4   70.99   28.30
   0  10   4   15.60   37.20
   1 -10   4   -2.20   35.50
   1 -10   4   21.30   32.20
  -1  10  -4   80.99   34.60
   1  10   4   34.00   29.30
   1  10   4   71.29   37.90
  -1  10  -4   40.10   32.90
   2 -10   4  538.45   68.99
  -2  10  -4  499.15   68.99
   2  10   4  542.95   77.09
   2  10   4  451.15   66.29
  -2  10  -4  548.05   69.19
   3 -10   4   69.19   35.00
  -3 -10  -4    5.90   27.80
   3  10   4   11.20   30.10
  -3  10  -4   32.10   36.60
   3  10   4   17.70   39.00
  -4 -10  -4   77.79   32.10
   4 -10   4    6.70   39.80
  -4 -10  -4   -5.60   35.00
  -4  10  -4   20.20   39.60
   4  10   4  -28.20   25.00
  -4  10  -4   18.70   37.00
   4  10   4  -28.30   37.30
  -5 -10  -4   84.29   42.70
  -5 -10  -4   81.29   50.29
   5 -10   4   48.20   62.39
   5  10   4  148.29   49.80
  -5  10  -4  118.49   27.70
   5  10   4  181.98   54.49
   5  10   4  203.38   79.59
  -5  10  -4   43.80   52.49
   6  10   4  144.19   44.80
  -6  10  -4   87.79   29.80
  -5 -11   4  171.88   51.79
  -5  11   4   86.39   41.30
   5  11  -4   94.79   63.09
  -5  11   4  138.59   55.39
   5  11  -4  137.89   35.00
   5  11  -4  184.38   48.10
   5  11  -4  177.68   46.20
  -4 -11   4   79.89   48.30
  -4 -11   4  117.79   50.19
   4  11  -4  101.39   27.50
  -4  11   4   91.99   54.79
  -4  11   4  159.98   53.39
   4  11  -4  109.69   42.30
   4  11  -4   87.99   35.90
  -4  11   4  131.29   46.50
   4  11  -4   37.50   39.80
   3  11  -4    8.30   31.30
  -3  11   4   -8.80   24.30
   3  11  -4    5.00   17.10
   3  11  -4   48.40   29.10
  -3  11   4   23.20   40.90
  -3  11   4   15.40   36.90
  -2 -11   4  306.87   66.99
  -2  11   4  247.28   59.89
   2  11  -4  351.26   55.09
   2  11  -4  244.08   49.99
  -2  11   4  184.78   52.89
  -1 -11   4   55.39   37.10
   1  11  -4   54.79   38.80
   1  11  -4   22.30   33.00
  -1  11   4   34.90   36.70
  -1  11   4   27.30   33.90
   1  11  -4    3.90   26.90
  -1  11   4   12.50   39.80
   0 -11   4  935.61   89.09
   0 -11   4  694.33   83.99
   0  11  -4  845.92   79.09
   0  11   4  933.01   84.99
   0  11  -4  862.41   81.29
   0  11   4  763.02   98.39
   0  11  -4  766.02   87.59
  -1  11  -4  465.95   66.39
   1  11   4  331.77   67.49
  -1  11  -4  294.17   57.29
  -1  11  -4  443.36   66.29
   1  11   4  431.66   85.89
   2 -11   4   48.60   37.10
   2  11   4   60.89   32.70
  -2  11  -4    3.10   36.30
  -2  11  -4   70.99   36.50
  -2  11  -4  -23.00   73.39
   2  11   4   53.69   35.30
   3 -11   4  143.29   50.99
   3  11   4  205.68   64.59
  -3  11  -4  325.67   62.89
   3  11   4  223.18   53.19
  -4 -11  -4   94.99   40.20
   4 -11   4  149.39   50.89
  -4  11  -4  147.79   49.10
   4  11   4   57.19   42.50
  -5 -11  -4  231.38   57.29
   5 -11   4  226.98   69.59
  -5  11  -4  154.18   57.69
   5  11   4  172.28   64.69
   5  11   4  244.08   63.09
   5  11   4  168.18   47.60
  -5  11  -4  299.87   74.59
  -4 -12   4   76.89   42.60
   4  12  -4  123.79   29.80
  -4  12   4  189.78   63.79
  -4  12   4   80.39   64.99
   4  12  -4   41.30   47.10
   4  12  -4  125.79   45.90
  -3 -12   4  188.98   64.19
   3  12  -4  126.89   59.39
  -3  12   4  206.08   48.70
  -3  12   4  261.17   62.59
  -2 -12   4  159.38   51.19
  -2  12   4   35.30   47.00
   2  12  -4   94.69   54.99
  -2  12   4  125.29   49.30
  -1 -12   4  672.23   85.59
  -1  12   4  583.94   88.99
  -1  12   4  525.15   93.99
  -1  12   4  719.63   84.99
   1  12  -4  536.45   74.09
   1  12  -4  528.45   87.19
   0  12   4  210.18   58.29
   0  12  -4  274.77   61.29
   0  12   4  314.07   64.79
   1 -12   4  263.57   59.69
  -1  12  -4  296.17   74.19
   2 -12   4  124.19   55.49
   2  12   4   77.09   42.30
  -2  12  -4  152.88   70.69
   2  12   4   62.39   47.50
  -2  12  -4  146.59   49.00
   3 -12   4    3.60   46.80
  -3  12  -4    4.60   51.09
   3  12   4   44.00   45.90
   3  12   4   73.89   36.80
  -3  12  -4  138.69   54.59
  -4 -12  -4  275.67   65.69
   4 -12   4  379.96   79.59
   4  12   4  207.28   71.19
  -4  12  -4  378.96   89.09
   4  12   4  469.95   90.09
   4  12   4  321.67   63.09
  -4  12  -4  396.76   84.99
   3  13  -4   45.10   24.70
  -3  13   4   27.90   32.00
   3  13  -4  -69.29   42.30
   3  13  -4    6.70   59.89
  -3  13   4  -26.00   55.09
  -3  13   4  -21.70   53.79
  -2 -13   4  217.18   63.09
  -2  13   4  110.29   73.89
   2  13  -4  175.08  106.39
  -2  13   4  192.78   74.69
   2  13  -4  238.88   59.29
  -2  13   4  322.67   65.99
  -1 -13   4  159.68   51.89
  -1  13   4   33.30   64.49
   1  13  -4  149.69   72.59
   1  13  -4  107.29   51.29
   1  13  -4  127.79   46.00
  -1  13   4  162.08   55.99
   0 -13   4  304.97   74.49
   0  13  -4  368.26   74.29
   0  13  -4  528.75   77.79
   0  13   4  446.56   82.09
   1 -13   4  328.47   75.99
   1  13   4  349.96   78.59
   1  13   4  244.48   69.99
   1  13   4  348.57   99.39
  -1  13  -4  300.87   67.39
  -2  13  -4   55.29   51.69
   2  13   4   34.90   46.20
  -2  13  -4   -4.30   41.40
  -2  13  -4   89.49   46.60
   2  13   4  108.79   46.80
   3 -13   4   92.29   59.49
   3  13   4  139.09   55.29
   3  13   4  123.39   65.99
   3  13   4   90.29   47.10
  -3  13  -4   79.69   54.99
  -3  13  -4   65.79   58.89
  -1  14   4    0.00   74.79
  -1  14   4   64.09   57.49
   1  14  -4   28.10   60.49
   0 -14   4  220.08   71.29
   0  14   4  302.37   89.59
   0  14   4  143.39   64.29
   0  14  -4  155.58   61.69
   0  14  -4  246.28   76.59
   0  14   4  330.67   75.19
   0  14  -4  194.68   59.29
  -1  14  -4  102.59   59.89
  -1  14  -4  128.19   61.99
   1  14   4  157.18   64.89
   1  14   4   96.89   74.89
   1  14   4  176.58  107.79
   8   0  -5   70.89   46.70
  -8   0   5  106.29   45.30
  -8   0   5   98.09   43.10
   7   0  -5    3.80   26.70
  -7   0   5   27.90   33.70
  -7   0   5   16.50   36.30
  -7   0   5    5.00   22.90
   6   0  -5  -26.20   22.10
  -6   0   5   46.90   27.50
  -6   0   5   15.00   19.30
  -5   0   5    1.30   14.30
  -5   0   5   -1.20   19.40
  -5   0   5  -18.30   18.50
  -4   0   5  -14.80   11.90
   4   0  -5  -21.70   13.80
  -4   0   5  -25.80   13.90
  -3   0   5    0.30   12.30
  -3   0   5   26.20   14.40
  -2   0   5  -17.00   12.70
  -2   0   5   22.80   11.50
  -1   0   5  -18.10    8.40
   0   0   5    8.70   37.10
   0   0   5   12.10    8.90
   1   0   5    8.40   11.40
   2   0   5   -8.00    9.00
  -2   0  -5    2.90   12.30
   3   0   5  -29.40   17.70
  -3   0  -5   21.30   16.60
   3   0   5  -15.80   11.30
  -4   0  -5   12.70   19.00
  -5   0  -5   40.80   24.20
   5   0   5  -40.40   22.30
   5   0   5   -0.40   15.00
   6   0   5   -2.20   17.90
  -6   0  -5   -2.70   29.50
   6   0   5    0.70   31.10
   7   0   5  -49.60   37.70
   7   0   5   53.99   25.90
  -7   0  -5  -22.20   33.80
  -7   0  -5    2.70   23.10
  -8  -1   5  104.89   48.60
   8  -1  -5   28.30   40.10
  -8  -1   5   43.10   47.60
  -8  -1   5   55.99   29.50
  -8   1   5   62.09   37.90
  -8   1   5  100.69   42.90
   7  -1  -5   54.29   32.40
  -7  -1   5  103.29   29.50
  -7  -1   5   83.29   49.40
  -7  -1   5  118.99   42.40
  -7   1   5  168.18   53.99
  -7   1   5   20.50   30.60
  -7   1   5   76.19   41.40
   7   1  -5   53.69   36.90
   6  -1  -5   97.69   30.60
  -6  -1   5  151.58   47.60
  -6  -1   5   90.29   32.00
   6   1  -5   91.19   26.50
  -6   1   5   81.79   36.30
  -5  -1   5   63.19   23.20
  -5  -1   5   70.19   25.60
  -5   1   5  101.59   26.70
   5   1  -5   91.19   24.90
  -5   1   5   22.50   30.10
  -5   1   5   59.89   22.90
  -4  -1   5  380.56   39.20
  -4  -1   5  329.37   48.90
   4   1  -5  349.47   39.00
  -4   1   5  382.06   52.59
  -4   1   5  352.66   40.20
  -3  -1   5  267.47   39.10
  -3  -1   5  223.88   28.10
  -3   1   5  260.77   34.00
  -2  -1   5  387.76   32.90
  -2  -1   5  383.16   40.30
  -2   1   5  366.46   36.20
  -1  -1   5  370.06   34.80
  -1  -1   5  296.27   32.10
   0  -1   5   30.10   54.99
   0   1   5    7.60   75.49
   0   1   5   37.00   13.60
   0   1   5   69.79   53.59
   0   1   5   12.80   15.20
   1  -1   5  112.39   22.40
   1   1   5  102.19   21.60
  -2  -1  -5    0.30   11.80
   2  -1   5  -14.60    7.10
  -2   1  -5   -3.90   12.30
  -3  -1  -5  225.68   33.90
   3  -1   5  221.08   26.30
   3   1   5  142.29   37.10
  -3   1  -5  147.09   31.70
   3   1   5  173.68   26.80
  -4  -1  -5  108.99   32.10
   4  -1   5   94.99   29.30
  -4   1  -5   87.69   29.30
   4   1   5   61.89   24.00
   4   1   5  116.49   29.30
  -5  -1  -5   51.49   26.20
   5  -1   5    6.40   15.20
   5   1   5   20.10   18.60
   5   1   5  -11.20   26.20
   6  -1   5  -20.90   27.70
  -6  -1  -5    5.60   29.40
   6  -1   5   16.70   20.50
  -6   1  -5   45.20   35.40
   6   1   5   27.40   30.90
   6   1   5   13.60   21.40
  -7  -1  -5   51.89   40.20
  -7  -1  -5   31.70   26.30
   7  -1   5   53.09   47.50
  -7   1  -5   -9.00   35.70
   7   1   5   84.59   35.50
   7   1   5   48.10   51.19
  -7   1  -5   52.99   27.50
   8  -1   5   97.39   44.50
   8   1   5   26.20   47.00
  -8  -2   5   83.49   49.10
  -8  -2   5  -15.80   43.40
   8  -2  -5   -1.70   38.70
  -8   2   5   10.20   30.60
  -8   2   5   10.30   43.50
  -7  -2   5  -15.40   16.30
   7  -2  -5  -35.40   29.20
  -7  -2   5  -43.70   29.50
  -7   2   5   22.00   35.50
  -7   2   5  -14.70   23.70
  -6  -2   5  100.79   39.80
   6  -2  -5   22.00   21.00
   6   2  -5   31.10   25.30
  -6   2   5   45.70   25.50
  -5  -2   5   -5.40   22.30
  -5  -2   5  -38.70   18.70
  -5  -2   5   25.00   16.50
  -5   2   5    8.20   21.00
  -5   2   5   17.80   21.60
   5   2  -5   -3.80   16.10
  -4  -2   5  -13.10   11.60
  -4  -2   5   -1.60   15.80
   4   2  -5   -9.90   12.40
  -4   2   5   14.30   14.70
  -4   2   5  -21.00   17.30
  -3  -2   5  858.51   53.49
  -3  -2   5  870.71   70.09
  -3   2   5  862.31   61.29
   3   2  -5  743.43   53.79
  -2  -2   5   13.10    9.90
  -2   2   5   -4.40   11.30
  -1  -2   5  424.16   40.80
  -1  -2   5  497.35   31.60
   0  -2   5   -9.70    8.70
   0   2  -5   16.30   11.90
   1  -2   5  819.12   51.69
   1   2   5  709.13   52.49
  -2  -2  -5 1190.88   81.79
   2  -2   5 1296.47   77.89
   2  -2   5 1236.08   62.09
  -2   2  -5 1149.98   67.99
   2   2   5 1388.16   80.89
   3  -2   5   29.00   21.00
  -3  -2  -5   79.99   24.40
   3   2   5   70.59   25.90
  -3   2  -5   58.79   21.90
   3   2   5   72.09   19.10
   4  -2   5  206.78   29.60
   4  -2   5  179.68   42.40
  -4  -2  -5  159.78   41.30
  -4   2  -5  175.78   42.40
   4   2   5  214.18   34.00
   4   2   5  222.08   47.30
   5  -2   5  178.48   33.20
   5  -2   5  201.18   48.20
   5   2   5  161.98   46.10
   5   2   5  262.17   42.10
   6  -2   5  237.98   39.00
   6  -2   5  360.16   71.29
  -6  -2  -5  367.96   70.89
   6   2   5  292.47   49.30
   6   2   5  342.37   70.19
  -6   2  -5  239.08   38.90
  -6   2  -5  306.57   67.69
  -7  -2  -5  103.39   48.80
  -7  -2  -5  147.59   35.40
   7  -2   5  185.58   72.79
   7  -2   5  152.38   41.60
   7   2   5  114.59   60.19
  -7   2  -5  120.69   53.79
   7   2   5  125.39   37.90
  -7   2  -5  118.39   32.60
  -8  -3   5   96.89   48.90
   8  -3  -5   29.50   42.70
  -8  -3   5   37.80   31.70
  -8   3   5  163.18   49.70
   8   3  -5   41.90   71.99
  -8   3   5   76.29   49.20
   7  -3  -5  160.08   42.50
  -7  -3   5  166.88   55.49
  -7  -3   5  158.18   37.30
  -7  -3   5  232.98   58.49
  -7   3   5  209.48   53.69
  -6  -3   5   47.70   35.20
  -6  -3   5   64.39   34.70
   6   3  -5   61.69   25.50
  -5  -3   5   -5.70   32.40
  -5  -3   5   18.60   25.80
  -5  -3   5   67.39   20.90
  -5   3   5   34.00   20.90
  -5   3   5   53.89   27.00
  -4  -3   5  890.61   62.49
  -4  -3   5  876.11   79.29
  -4  -3   5 1013.20   63.29
  -4   3   5  864.81   68.89
   4   3  -5 1006.40   63.69
  -4   3   5  936.81   67.39
  -3  -3   5  260.47   28.80
  -3  -3   5  330.17   46.00
   3   3  -5  299.47   31.40
  -3   3   5  297.07   40.20
  -2  -3   5  609.84   47.90
  -2  -3   5  760.92   60.09
   2   3  -5  685.43   58.89
  -2   3   5  746.03   56.09
  -1  -3   5 1376.16   81.49
   1   3  -5 1310.87   80.79
   0  -3   5  201.78   33.50
   0   3   5  193.68   31.00
   0   3  -5  196.88   27.00
   1  -3   5  654.23   46.40
   1  -3   5  681.73   48.50
   1   3   5  557.84   49.20
  -2  -3  -5  425.96   39.60
   2  -3   5  451.05   45.40
   2   3   5  382.06   44.30
   3  -3   5    9.10    9.90
  -3  -3  -5    2.10   17.60
   3  -3   5   33.80   22.80
  -3   3  -5   -8.10   15.30
   3   3   5   23.10   11.90
   3   3   5   22.20   20.40
   4  -3   5  724.53   68.19
   4  -3   5  609.14   46.50
  -4  -3  -5  640.84   62.09
  -4   3  -5  626.34   62.59
   4   3   5  616.44   64.79
   4   3   5  596.54   54.39
   5  -3   5  554.94   68.39
  -5  -3  -5  539.85   66.09
   5  -3   5  452.55   44.70
   5   3   5  642.24   70.59
  -5   3  -5  528.15   65.89
  -5   3  -5  426.26   48.20
   5   3   5  504.05   57.09
   6  -3   5   47.70   32.30
  -6  -3  -5  -19.80   31.90
   6   3   5   14.50   20.90
   6   3   5   64.69   34.10
   7  -3   5  145.39   71.19
  -7  -3  -5  126.39   61.49
  -7  -3  -5  146.29   38.20
   7  -3   5  155.88   44.00
   7   3   5  224.68   45.10
  -7   3  -5  103.29   35.10
  -7   3  -5  245.78   63.29
   7   3   5  143.79   61.59
  -7  -4   5   27.20   34.10
  -7  -4   5   53.99   31.40
  -7   4   5   75.19   40.70
  -7   4   5  -19.50   27.50
  -6  -4   5  309.07   53.39
  -6  -4   5  365.76   69.69
  -6   4   5  370.36   58.29
  -6   4   5  315.67   49.50
   6   4  -5  311.97   48.40
  -5  -4   5   18.00   15.70
  -5  -4   5  -19.60   19.40
  -5  -4   5    7.10   22.10
   5   4  -5   23.90   20.30
  -5   4   5   35.40   28.30
  -4  -4   5  123.19   29.60
  -4  -4   5  136.19   32.70
  -4  -4   5  107.79   22.10
   4   4  -5  109.29   25.00
  -4   4   5   62.29   27.00
  -3  -4   5 2319.07  111.89
  -3  -4   5 2399.86  107.89
  -3  -4   5 2333.37  136.09
   3   4  -5 2387.36  140.19
   3   4  -5 2066.69  106.09
  -3   4   5 2350.86  126.49
  -3   4   5 2458.85  118.19
  -2  -4   5  147.79   27.80
  -2  -4   5  125.09   29.20
   2   4  -5  139.39   33.00
  -2   4   5  123.99   29.30
  -1  -4   5  269.67   36.60
   1   4  -5  283.67   37.40
   0  -4   5 1371.86   77.69
   0  -4   5 1583.54   86.39
   0   4   5 1462.65   85.39
   0   4  -5 1417.86   85.69
   1  -4   5  112.99   25.90
  -1   4  -5   99.29   24.10
   1   4   5   95.49   30.00
   2  -4   5   88.09   27.30
  -2  -4  -5   92.79   26.20
  -2   4  -5  148.29   28.80
  -2   4  -5  100.99   24.60
   3  -4   5   28.20   21.80
  -3  -4  -5    2.10   18.00
  -3   4  -5   10.00   13.90
   3   4   5   19.80   12.40
   4  -4   5   43.70   31.10
  -4  -4  -5   11.20   25.50
  -4   4  -5  -13.60   18.00
  -4   4  -5   43.10   25.30
   4   4   5   26.70   37.40
  -5  -4  -5  175.58   45.40
   5  -4   5  133.59   41.20
  -5   4  -5  150.68   28.50
  -5   4  -5  113.09   32.00
   5   4   5  159.28   42.30
  -5   4  -5  108.09   44.40
   5   4   5  103.59   30.90
   6  -4   5  472.25   71.89
  -6  -4  -5  504.55   70.69
   6   4   5  601.84   63.09
  -6   4  -5  504.25   76.69
  -6   4  -5  373.66   50.69
  -6   4  -5  499.85   60.69
   7  -4   5   67.09   32.10
  -7  -4  -5   92.29   50.09
  -7  -4  -5   98.59   31.00
   7   4   5   64.19   44.90
  -7   4  -5   35.10   51.09
  -7   4  -5  133.59   34.30
  -7  -5   5  194.38   69.79
  -7  -5   5  317.17   52.39
  -7  -5   5  225.08   57.89
  -7   5   5  174.78   50.59
  -7   5   5  300.57   61.89
  -6  -5   5   68.39   35.10
   6   5  -5   52.09   19.70
  -6   5   5  -13.50   23.30
  -5  -5   5  147.39   38.60
  -5  -5   5  159.48   38.50
  -5   5   5  172.78   37.90
  -5   5   5  153.48   41.60
  -4  -5   5   56.59   18.20
  -4  -5   5   43.30   33.50
  -4  -5   5   57.79   25.10
   4   5  -5   65.89   19.60
  -4   5   5   85.79   28.50
   4   5  -5   56.79   27.10
  -4   5   5   13.50   28.50
  -3  -5   5  642.54   43.70
  -3  -5   5  691.83   68.29
  -3  -5   5  766.32   53.89
  -3   5   5  565.84   59.09
   3   5  -5  561.24   43.70
   3   5  -5  629.24   67.49
  -3   5   5  738.43   60.99
  -2  -5   5 1781.52  111.79
  -2  -5   5 1944.11   99.49
  -2  -5   5 1969.20  102.69
   2   5  -5 1942.11  118.19
  -2   5   5 1760.22  109.29
  -2   5   5 1833.02  101.89
  -1  -5   5   90.49   27.60
   1   5  -5   72.89   27.80
   0  -5   5  480.25   42.40
   0  -5   5  437.86   46.90
   0   5   5  412.66   47.40
   0   5  -5  474.05   46.90
   0   5   5  359.26   43.20
   1  -5   5  331.37   38.70
   1  -5   5  231.18   36.20
   1   5   5  333.67   36.00
   1   5   5  331.87   54.09
  -1   5  -5  296.37   37.20
   2  -5   5  526.25   52.69
   2   5   5  438.96   39.60
  -2   5  -5  526.35   46.60
   2   5   5  370.56   51.79
  -2   5  -5  422.66   43.40
   3  -5   5  184.88   41.40
  -3  -5  -5  257.17   43.50
   3   5   5  288.67   38.50
   3   5   5  218.08   47.70
  -3   5  -5  309.77   37.10
  -3   5  -5  264.07   43.00
   4  -5   5  161.28   42.50
  -4  -5  -5  209.18   48.10
   4  -5   5  100.49   19.80
  -4   5  -5  128.09   32.10
  -4   5  -5  130.19   39.00
  -4   5  -5  122.89   21.90
   5  -5   5  616.54   52.79
   5  -5   5  780.32   80.09
  -5  -5  -5  652.13   55.99
  -5  -5  -5  888.91   82.79
  -5   5  -5  687.43   53.89
  -5   5  -5  784.12   69.59
   5   5   5  845.82   84.49
  -5   5  -5  679.23   78.09
   5   5   5  768.02   66.89
  -6  -5  -5   29.80   37.70
   6  -5   5   42.50   24.00
   6  -5   5   57.99   42.90
  -6   5  -5   43.30   36.70
   6   5   5   88.09   49.20
  -6   5  -5   32.40   24.60
  -6   5  -5   14.50   38.20
   6   5   5   53.69   33.80
   7  -5   5    9.00   27.40
   7  -5   5  -45.40   40.80
  -7  -5  -5   63.09   28.60
  -7   5  -5  -39.20   45.60
  -7   5  -5    7.50   24.50
  -7   5  -5  -21.40   45.50
   7   5   5   32.00   44.80
   7   5   5   36.00   33.70
  -7  -6   5   93.69   51.09
  -7  -6   5   45.90   32.30
  -7  -6   5   20.20   45.40
  -7   6   5  170.68   52.59
   7   6  -5   84.29   46.40
  -7   6   5  140.19   42.90
  -6  -6   5 1255.87  116.19
   6   6  -5 1238.78   86.69
  -6   6   5 1107.39  109.99
  -5  -6   5   67.29   26.00
  -5  -6   5   -4.10   27.90
  -5  -6   5   -9.90   15.20
  -5   6   5   16.30   32.90
  -5   6   5   26.30   21.10
  -4  -6   5    0.20   21.80
  -4  -6   5  133.09   44.70
  -4   6   5   40.30   30.30
   4   6  -5   33.20   26.70
   4   6  -5    7.90   16.80
  -4   6   5   50.79   23.30
  -3  -6   5 1880.41  103.79
  -3  -6   5 1906.91   88.39
  -3  -6   5 1757.62  119.39
  -3   6   5 1874.61  110.29
   3   6  -5 1658.93   86.49
  -3   6   5 1835.02  112.39
   3   6  -5 1845.12  125.29
  -2  -6   5   11.30   21.50
  -2  -6   5   -0.90   21.30
  -2   6   5   11.70   23.30
   2   6  -5  -19.40   17.20
  -1  -6   5 1411.76   93.19
  -1  -6   5 1212.18   83.49
   1   6  -5 1463.85   97.49
   0  -6   5  290.47   40.10
   0  -6   5  279.67   42.90
   0   6  -5  327.27   43.10
   0   6   5  302.37   49.30
   1  -6   5   91.69   28.00
   1   6   5   91.99   31.80
   2  -6   5  708.43   65.79
  -2   6  -5  740.53   61.69
   2   6   5  752.22   71.29
  -2   6  -5  664.73   59.09
   2   6   5  713.33   54.79
  -3  -6  -5   40.30   26.80
   3  -6   5  -15.10   21.40
   3   6   5   20.00   27.20
   3   6   5   22.10   20.40
  -3   6  -5   24.20   20.80
  -4  -6  -5  280.27   63.69
  -4  -6  -5  259.07   38.60
   4   6   5  283.07   44.90
  -4   6  -5  242.38   30.20
   4   6   5  229.48   43.00
  -4   6  -5  365.16   64.49
  -4   6  -5  252.77   47.00
   4   6   5  292.07   59.29
   5  -6   5  -27.50   25.50
  -5  -6  -5    1.60   30.50
  -5  -6  -5  -28.00   19.10
   5  -6   5  -25.20   14.70
   5   6   5  -21.70   16.60
   5   6   5   38.50   29.60
  -5   6  -5  -44.70   25.80
  -6  -6  -5   38.10   30.10
  -6  -6  -5  108.19   45.40
   6  -6   5   52.59   26.50
   6  -6   5   90.19   41.60
  -6   6  -5  170.58   56.09
  -6   6  -5   84.49   46.70
   6   6   5   66.09   36.10
  -6   6  -5   28.90   22.70
   7  -6   5  171.88   63.89
  -7  -6  -5  271.67   52.29
   7  -6   5  179.28   44.70
  -7  -6  -5  268.47   67.89
  -7   6  -5  219.98   62.29
  -7   6  -5  159.88   58.69
   7   6   5  234.48   65.89
  -7   6  -5  158.08   38.60
   7   6   5  279.87   69.79
  -7  -7   5  439.16  113.59
  -7  -7   5  342.57   72.99
  -7  -7   5  232.28   50.09
   7   7  -5  330.67   55.09
  -7   7   5  437.76   76.59
  -6  -7   5   79.49   45.20
  -6  -7   5  191.88   47.70
  -6  -7   5  162.28   50.29
   6   7  -5  155.88   34.40
  -6   7   5   92.49   42.20
  -6   7   5  139.59   56.49
  -5  -7   5  437.06   59.79
  -5  -7   5  391.96   65.09
  -5  -7   5  442.96   48.50
  -5   7   5  344.87   68.39
   5   7  -5  477.85   48.70
  -5   7   5  380.26   57.79
  -4  -7   5  265.57   52.19
  -4  -7   5  260.17   54.59
  -4  -7   5  258.87   33.90
  -4   7   5  173.48   39.60
   4   7  -5  210.78   32.20
   4   7  -5  248.78   57.69
  -3  -7   5   47.40   27.10
  -3  -7   5   46.40   22.70
   3   7  -5   47.40   28.30
  -3   7   5    8.80   29.20
  -2  -7   5 1783.52  120.09
  -2  -7   5 1955.60  111.69
  -2   7   5 1950.80  115.09
   2   7  -5 1933.01  126.99
  -1  -7   5  111.69   33.30
  -1  -7   5  122.29   31.50
   1   7  -5   85.59   27.90
  -1   7   5   52.09   30.40
   0  -7   5  468.55   53.09
   0  -7   5  396.46   49.60
   0   7   5  340.67   57.69
   0   7  -5  306.07   48.50
   0   7   5  490.35   53.39
   1  -7   5  318.97   50.69
   1  -7   5  452.55   53.09
  -1   7  -5  467.45   45.90
  -1   7  -5  375.36   52.09
   1   7   5  418.46   60.79
   1   7   5  455.25   53.99
  -1   7  -5  361.26   42.20
   2  -7   5  431.46   52.99
  -2   7  -5  298.57   46.10
  -2   7  -5  428.26   52.09
   3  -7   5 1482.45  112.49
  -3  -7  -5 1527.95  103.49
   3   7   5 1528.45  113.19
  -3   7  -5 1433.76   96.59
   3   7   5 1352.16   91.59
  -3   7  -5 1471.15   99.19
  -4  -7  -5   10.90   28.50
   4  -7   5   64.39   30.50
  -4   7  -5   24.60   34.50
   4   7   5   51.39   23.10
   4   7   5   27.70   19.40
  -4   7  -5    6.80   27.50
  -5  -7  -5  145.59   50.59
   5  -7   5   70.69   39.30
  -5  -7  -5  107.19   32.20
   5   7   5  155.68   41.40
   5   7   5   93.49   46.20
  -5   7  -5  143.39   46.90
  -5   7  -5  118.19   24.30
  -5   7  -5  148.69   49.00
   6  -7   5   45.50   48.70
  -6  -7  -5  140.69   39.80
   6  -7   5   31.90   26.00
  -6  -7  -5  157.08   46.00
   6   7   5  122.29   39.70
  -6   7  -5   80.29   50.69
   6   7   5   93.39   52.59
  -6   7  -5  197.98   55.29
  -6   7  -5   78.39   24.00
  -6  -8   5  200.38   38.20
  -6  -8   5  128.19   58.39
  -6  -8   5  317.67   63.49
  -6   8   5  150.58   40.50
  -6   8   5  236.28   70.89
   6   8  -5  245.68   45.30
  -5  -8   5  412.36   71.49
  -5  -8   5  430.86   66.49
  -5   8   5  470.95   79.39
   5   8  -5  346.27   46.50
  -5   8   5  462.75   71.99
   5   8  -5  358.66   77.39
  -4  -8   5  207.08   51.69
  -4   8   5  149.39   47.80
  -4   8   5  188.58   42.00
   4   8  -5  218.58   31.70
  -3  -8   5  137.09   46.50
  -3   8   5  190.38   45.00
   3   8  -5  159.58   47.40
  -3   8   5  199.98   48.50
  -2  -8   5   22.80   23.20
  -2   8   5   44.20   26.90
   2   8  -5   76.79   32.40
  -1  -8   5 1075.59   86.49
  -1  -8   5 1018.50   82.89
  -1   8   5  838.42   81.99
  -1   8   5  938.51   84.99
   1   8  -5  869.71   83.89
   0  -8   5  329.37   50.69
   0   8  -5  229.18   36.50
   0   8  -5  282.57   40.60
   0   8   5  251.57   57.19
   0   8   5  250.27   49.99
   0   8  -5  348.87   50.89
   1  -8   5  480.75   61.09
   1  -8   5  562.94   63.99
  -1   8  -5  444.36   59.19
  -1   8  -5  464.65   51.59
   1   8   5  511.55   68.29
  -1   8  -5  542.15   54.09
  -2   8  -5 1087.89   85.09
  -2   8  -5 1066.99   80.89
   2   8   5 1047.20  100.59
   3  -8   5   37.80   35.10
   3   8   5   89.69   28.30
  -3   8  -5   71.09   38.30
   3   8   5   86.79   40.30
  -3   8  -5   34.40   28.40
   4  -8   5  751.62   83.09
  -4  -8  -5  687.33   65.19
  -4   8  -5  733.53   76.79
  -4   8  -5  717.83   80.79
   4   8   5  602.24   86.19
   4   8   5  813.42   69.19
   5  -8   5   52.99   42.80
  -5  -8  -5  172.58   57.89
  -5   8  -5   56.49   49.30
   5   8   5   60.39   46.30
  -5   8  -5  152.08   58.89
   5   8   5  203.68   44.50
  -5   8  -5   87.39   25.00
   5   8   5  146.09   37.40
  -6  -8  -5  128.29   39.90
   6  -8   5  134.09   55.39
   6  -8   5   74.39   34.20
  -6  -8  -5   52.49   56.09
  -6   8  -5  113.59   54.39
   6   8   5   12.40   38.20
   6   8   5   42.30   52.09
  -6   8  -5  -42.60   52.59
  -6  -9   5  196.88   61.79
  -6  -9   5  272.57   59.29
   6   9  -5   85.69   64.79
  -6   9   5  173.78   69.09
  -6   9   5  133.79   48.20
   6   9  -5  166.68   39.00
  -5  -9   5   63.79   46.30
  -5  -9   5  178.78   52.09
  -5   9   5   60.79   57.19
   5   9  -5  118.89   33.10
  -5   9   5  151.98   45.50
   5   9  -5   68.99   59.29
  -4  -9   5  531.75   70.59
  -4  -9   5  505.25  111.29
   4   9  -5  510.45   45.10
   4   9  -5  437.46   86.89
  -4   9   5  477.45   78.29
  -4   9   5  518.15   70.49
  -3  -9   5   38.50   31.30
  -3  -9   5   24.00   32.10
   3   9  -5   26.50   26.20
  -3   9   5   40.50   31.20
  -3   9   5   84.49   41.70
  -2  -9   5  347.97   74.49
  -2   9   5  270.47   60.49
  -2   9   5  220.58   54.49
   2   9  -5  345.97   57.89
  -1  -9   5  441.66   62.29
  -1  -9   5  388.06   69.59
   1   9  -5  342.67   59.19
  -1   9   5  435.76   72.99
   1   9  -5  418.26   45.00
  -1   9   5  460.55   59.49
   0  -9   5  142.89   42.80
   0  -9   5   91.29   37.10
   0   9  -5  126.19   32.80
   0   9   5   57.19   33.60
   0   9  -5  106.69   33.70
   0   9  -5  106.29   45.20
   1  -9   5  394.56   59.99
   1  -9   5  445.26   70.29
  -1   9  -5  343.07   53.39
  -1   9  -5  413.16   53.69
   1   9   5  256.47   51.39
   1   9   5  344.67   71.29
  -1   9  -5  293.27   56.79
   2  -9   5   23.70   31.20
  -2   9  -5   34.20   31.10
  -2   9  -5   31.50   30.10
   2   9   5   72.39   39.30
   2   9   5   54.59   26.40
  -2   9  -5   47.00   35.90
   3   9   5  322.07   55.39
  -3   9  -5  465.45   97.49
  -3   9  -5  429.56   63.49
  -4  -9  -5    0.70   24.60
   4  -9   5   53.59   38.90
  -4   9  -5  -59.99   32.20
  -4   9  -5   33.20   39.20
   4   9   5  -49.30   34.20
   5  -9   5   29.50   46.00
  -5  -9  -5   15.70   28.70
  -5  -9  -5   54.09   46.30
  -5   9  -5  101.99   49.50
  -5   9  -5   13.00   19.40
   5   9   5   42.50   43.40
   5   9   5    8.80   39.60
   5   9   5  -75.59   45.90
  -6   9  -5   31.60   26.60
   6   9   5  -68.09   32.80
  -5 -10   5  165.98   58.29
  -5 -10   5  223.48   60.79
   5  10  -5  210.78   74.29
  -5  10   5  145.39   45.80
  -5  10   5  147.49   64.59
   5  10  -5  235.88   39.90
  -4 -10   5  104.69   44.10
  -4 -10   5  233.98   53.79
   4  10  -5  213.88   32.80
  -4  10   5  152.48   46.70
   4  10  -5  187.08   54.99
  -3 -10   5   -4.40   34.10
  -3  10   5  -31.60   39.50
  -3  10   5  -26.10   26.20
   3  10  -5  -20.10   42.40
  -2 -10   5   50.19   30.00
  -2  10   5   86.49   39.40
  -2  10   5   23.20   34.80
   2  10  -5   51.29   23.90
   2  10  -5   26.70   29.50
  -1 -10   5  233.58   51.99
  -1  10   5  213.28   51.29
  -1  10   5  246.08   59.49
   1  10  -5  221.18   42.50
   1  10  -5  189.78   39.50
   1  10  -5  230.88   54.39
   0 -10   5  244.88   53.39
   0 -10   5  418.76   91.89
   0  10  -5  218.78   43.30
   0  10   5  292.57   74.89
   0  10  -5  174.48   54.89
   1 -10   5  250.77   65.89
   1 -10   5  174.18   49.30
  -1  10  -5  108.69   39.80
  -1  10  -5  193.88   44.50
   1  10   5  195.08   56.39
  -1  10  -5  141.39   41.80
   2 -10   5    7.10   35.60
  -2  10  -5   10.90   28.50
  -2  10  -5   18.60   35.60
  -2  10  -5   -8.80   29.40
   2  10   5   15.00   32.00
   3  10   5    6.90   27.50
  -3  10  -5  -57.39   31.80
  -3  10  -5   28.40   45.30
   4 -10   5  287.07   67.09
  -4 -10  -5  302.07   55.79
  -4  10  -5  259.67   69.69
  -4  10  -5  282.87   63.69
   4  10   5  356.56   75.19
   4  10   5  305.57   58.39
   4  10   5  179.38   83.59
  -5 -10  -5   97.89   50.09
  -5 -10  -5   51.29   38.00
   5 -10   5  165.58   56.89
  -5  10  -5  -45.70   48.20
   5  10   5  110.09   55.49
   5  10   5   45.40   38.40
   5  10   5   42.40   48.10
  -5 -11   5   79.59   58.29
  -5  11   5   41.80   52.19
  -4 -11   5  -21.30   39.80
  -4 -11   5    0.20   38.00
  -4  11   5  -31.80   47.50
  -4  11   5   50.19   48.00
  -4  11   5   14.50   32.90
   4  11  -5   17.30   20.50
  -3 -11   5   17.50   35.20
  -3  11   5   35.40   45.80
   3  11  -5   59.39   45.70
  -3  11   5   53.99   48.60
  -3  11   5    8.40   35.30
   2  11  -5   62.19   30.20
  -2  11   5  -35.50   36.90
   2  11  -5   -0.80   36.20
   2  11  -5   28.80   32.00
  -1 -11   5   35.20   35.10
  -1  11   5    0.10   41.60
   1  11  -5   10.50   30.10
  -1  11   5   17.30   34.60
   0 -11   5   17.80   36.70
   0 -11   5  -23.50   33.10
   0  11  -5   55.89   29.20
   0  11  -5   32.70   32.30
   0  11  -5   20.20   34.90
   0  11   5   48.80   36.50
   1 -11   5   81.69   39.50
   1 -11   5  -39.10   35.90
  -1  11  -5   24.90   37.20
  -1  11  -5   78.29   38.60
  -1  11  -5   -2.30   29.60
   1  11   5  137.99   58.09
  -2  11  -5   96.99   39.90
   2  11   5   -4.80   40.60
   2  11   5    0.80   34.00
  -2  11  -5  -18.40   31.70
  -2  11  -5   10.80   31.10
   3 -11   5   41.30   43.80
   3  11   5  112.39   54.49
  -3  11  -5   63.89   47.00
   4 -11   5  141.09   69.79
   4  11   5  -21.90   36.40
  -4  11  -5   68.89   48.30
   4  11   5   48.10   42.00
   4  11   5   64.49   49.60
  -4 -12   5   67.79   64.09
  -4  12   5   55.79   52.59
  -4  12   5  101.19   61.59
   4  12  -5   66.69   56.49
  -3 -12   5   57.09   46.80
  -3  12   5   34.10   39.70
   3  12  -5   61.89   89.79
   3  12  -5   81.99   34.30
   3  12  -5   56.69   38.90
  -3  12   5   53.69   48.20
  -2  12   5   21.80   44.30
   2  12  -5  -34.70   34.20
   2  12  -5  -34.40   36.40
  -2  12   5    9.50   46.30
   2  12  -5   16.60   34.60
  -2  12   5  -65.99   39.90
  -1 -12   5  -52.99   36.70
   1  12  -5   -6.60   33.90
  -1  12   5   74.29   51.79
  -1  12   5  -12.10   39.60
   1  12  -5    0.50   34.20
   1  12  -5  -48.20   34.70
  -1  12   5   36.50   40.60
   0 -12   5   66.99   45.50
   0 -12   5   11.40   41.40
   0  12   5    5.50   36.70
   0  12  -5  -16.20   35.30
   0  12   5  -71.39   38.10
   0  12  -5   42.80   40.60
   1 -12   5  -40.60   42.90
  -1  12  -5   36.20   37.30
  -1  12  -5  -11.20   37.30
  -1  12  -5  101.39   42.00
   1  12   5   96.69   55.49
   1  12   5  -11.00   37.60
  -2  12  -5   34.60   39.80
  -2  12  -5  -13.00   41.30
   2  12   5  -19.10   43.80
  -2  12  -5  139.09   48.80
   2  12   5  -23.80   48.70
   3 -12   5  -82.29   55.89
  -3  12  -5   43.70   49.70
  -3  12  -5  -93.19   44.70
  -3  12  -5   -8.20   43.10
   3  12   5  -60.59   41.40
   3  12   5   68.09   55.59
  -2 -13   5   15.90   47.10
   2  13  -5   38.30   43.50
   2  13  -5  -11.80   52.29
  -2  13   5   51.59   45.20
  -2  13   5   -6.00   53.69
  -2  13   5  -61.59   36.40
  -1 -13   5   99.99   50.79
  -1  13   5    2.40   81.89
   1  13  -5    7.30   43.70
  -1  13   5  -24.70   52.89
   1  13  -5   37.70   80.49
   1  13  -5   29.30   42.80
   0 -13   5    6.70   44.50
   0  13   5  -32.70   51.09
   0  13  -5  -67.39   40.80
   0  13   5    2.60   49.99
   0  13  -5   10.70   46.00
   0  13   5  168.98   91.49
   0  13  -5   28.40   64.89
   1  13   5   14.20   42.00
   1  13   5  -11.10   90.79
  -1  13  -5   24.20   45.60
  -1  13  -5  -35.60   44.00
  -1  13  -5   -2.80   44.90
   1  13   5  115.69   55.89
   2 -13   5  144.09   62.89
  -2  13  -5   37.20   52.89
  -2  13  -5   67.69   46.50
  -2  13  -5   43.30   92.79
   2  13   5  -58.69   56.09
  -7   0   6  -25.50   35.00
   7   0  -6   10.40   37.70
  -7   0   6   32.70   37.30
  -7   0   6    0.70   28.70
  -6   0   6  738.33   91.69
  -6   0   6  973.50   74.09
  -6   0   6  869.91   72.99
  -5   0   6  373.46   87.79
  -5   0   6  328.87   45.60
  -5   0   6  337.37   43.70
  -4   0   6 1213.48   79.59
  -4   0   6 1355.66   98.99
  -3   0   6  976.70   64.19
  -3   0   6  899.51   73.99
  -2   0   6  296.27   31.20
  -2   0   6  191.68   33.20
  -1   0   6 1225.98   69.79
  -1   0   6 1182.08   71.69
   0   0   6  279.77   89.69
   0   0   6  281.87   73.99
   1   0   6  252.07   29.60
   2   0   6 1048.50   70.79
   2   0   6 1073.59   62.79
  -3   0  -6  302.37   37.40
   3   0   6  271.17   32.50
   3   0   6  237.48   41.70
   4   0   6 1204.88   78.89
  -4   0  -6 1410.96   90.09
   4   0   6 1249.18   93.79
  -5   0  -6  139.29   44.90
   5   0   6  148.39   45.50
   6   0   6   53.79   22.30
  -6   0  -6   70.49   34.90
   6   0   6  112.19   37.80
  -7   0  -6  509.25   81.79
   7   0   6  426.16   70.59
   7  -1  -6  126.89   43.60
  -7  -1   6  208.48   57.59
  -7  -1   6  215.08   42.50
  -7  -1   6  129.19   48.80
  -7   1   6  167.08   42.60
  -7   1   6  147.09   53.69
   7   1  -6  111.19   43.00
  -7   1   6  229.98   58.09
  -6  -1   6  117.39   31.90
  -6   1   6   34.00   37.10
   6   1  -6    6.40   25.20
  -6   1   6   56.09   26.00
  -5  -1   6 1120.19  108.99
  -5  -1   6 1054.89   76.69
  -5  -1   6 1075.09   73.99
  -5   1   6 1102.29   71.69
  -5   1   6 1055.49   82.49
   5   1  -6 1122.89  117.79
  -5   1   6 1051.59  118.39
  -4  -1   6 1518.05  109.09
  -4  -1   6 1561.64   90.79
  -4   1   6 1585.84   94.59
  -4   1   6 1599.64  111.79
  -3  -1   6  177.48   38.50
  -3  -1   6  201.08   29.90
  -3   1   6  271.87   36.30
  -2  -1   6   44.40   19.80
  -2  -1   6   22.60   15.80
  -2   1   6   12.50   15.90
  -2   1   6   46.90   21.20
  -1  -1   6  167.28   23.60
  -1  -1   6   91.79   22.10
  -1   1   6  131.79   25.50
   0  -1   6 2024.40  101.09
   0  -1   6 1994.50  171.78
   0  -1   6 1990.00  177.78
   0   1   6 1944.01  168.38
   0   1   6 2264.07  108.39
   0   1   6 1879.41  188.08
   0   1   6 1879.81   98.19
   1   1   6   29.10   18.90
   2  -1   6   97.69   25.70
   2   1   6   59.49   25.60
   3  -1   6  823.12   53.19
  -3  -1  -6  758.32   57.89
   3  -1   6  768.12   66.19
  -3   1  -6  815.72   59.09
   3   1   6  658.93   53.79
   3   1   6  650.33   63.49
  -4  -1  -6  305.47   46.60
   4   1   6  246.08   39.10
   4   1   6  261.97   46.80
   5  -1   6  957.20   88.19
   5  -1   6  791.52   63.79
  -5  -1  -6  821.22   79.59
  -5   1  -6  920.41   80.99
   5   1   6  778.22   83.69
   6  -1   6  164.98   43.60
   6  -1   6  122.79   33.80
  -6  -1  -6  197.48   50.49
   6   1   6  115.99   35.70
  -6   1  -6  156.68   47.70
   6   1   6  199.98   50.99
   7  -1   6  123.49   52.49
   7  -1   6   38.20   30.80
  -7  -1  -6   53.99   48.30
   7   1   6   79.39   54.69
  -7   1  -6   11.80   43.20
   7   1   6   48.60   30.60
  -7  -2   6  -36.10   35.50
  -7  -2   6   20.80   23.20
  -7   2   6  -40.00   37.10
   7   2  -6   67.19   32.40
  -7   2   6   10.30   28.10
  -6  -2   6  263.37   44.40
  -6  -2   6  362.86   51.79
  -6  -2   6  381.16   64.79
   6   2  -6  330.17   50.79
  -6   2   6  336.47   50.19
  -5  -2   6  292.17   60.49
  -5  -2   6  260.47   42.70
  -5   2   6  273.67   51.99
  -5   2   6  250.47   41.00
   5   2  -6  194.38   35.70
  -4  -2   6  466.65   61.29
  -4  -2   6  494.75   45.50
   4   2  -6  437.76   49.90
  -4   2   6  512.55   53.79
  -3  -2   6  646.84   46.10
  -3   2   6  474.65   52.49
  -2  -2   6   25.30   19.20
  -2  -2   6    8.60   10.10
  -2   2   6   -0.90   15.70
  -1  -2   6  671.63   51.49
  -1  -2   6  533.25   46.50
   0  -2   6  256.97   32.10
   1  -2   6  598.14   48.80
   1   2   6  632.74   51.59
   2  -2   6  507.35   49.40
   2  -2   6  463.65   34.00
   2   2   6  444.56   47.80
   3  -2   6   64.79   16.80
  -3  -2  -6   57.19   22.90
   3  -2   6   34.40   23.00
  -3   2  -6   72.09   23.30
   3   2   6   18.80   19.90
   3   2   6   27.40   17.80
   4  -2   6  605.74   49.30
   4  -2   6  712.13   94.39
  -4  -2  -6  712.93   65.39
   4   2   6  714.53   60.89
  -4   2  -6  805.52   66.99
   5  -2   6   39.30   33.70
  -5  -2  -6   -3.00   24.40
   5  -2   6   42.40   17.50
   5   2   6   47.60   25.00
   6  -2   6  501.75   73.99
  -6  -2  -6  530.25   70.09
   6   2   6  383.96   56.49
   6   2   6  539.05   78.09
  -6   2  -6  487.25   67.49
  -7  -2  -6  179.58   64.79
   7  -2   6  293.37   52.79
   7  -2   6  289.67   68.29
   7   2   6  251.57   55.99
  -7   2  -6  226.88   65.29
  -7  -3   6  109.09   54.99
  -7  -3   6  156.38   36.60
  -7  -3   6  128.99   64.99
  -7   3   6  105.79   41.80
  -7   3   6  134.19   41.40
  -7   3   6  126.69   59.19
   7   3  -6  174.28   45.90
  -6  -3   6   34.80   20.40
  -6  -3   6   22.30   27.90
  -6  -3   6   -4.20   29.40
  -6   3   6   51.99   30.20
   6   3  -6   84.59   26.10
  -6   3   6   33.40   21.20
  -5  -3   6   37.80   23.30
  -5  -3   6   60.59   32.30
  -5  -3   6   75.89   39.10
  -5   3   6   59.69   26.80
   5   3  -6   92.29   27.20
  -5   3   6   19.60   30.90
  -4  -3   6  530.45   66.79
  -4  -3   6  568.44   48.60
   4   3  -6  485.35   49.40
  -4   3   6  570.84   56.09
  -3  -3   6  211.38   28.60
  -3   3   6  181.18   36.30
  -2  -3   6  380.46   32.40
  -2  -3   6  362.46   45.40
  -2   3   6  435.76   47.50
  -1  -3   6  211.58   36.90
   1   3  -6  159.48   31.30
   0  -3   6  792.42   51.09
   0  -3   6  692.63   53.49
   0   3   6  835.42   54.89
   0   3  -6  708.53   53.19
   1  -3   6 1229.08   74.59
   1  -3   6 1242.38   71.19
   1   3   6 1232.68   80.09
   2  -3   6  124.29   32.20
   2   3   6  145.79   40.20
   3  -3   6   63.69   31.80
  -3  -3  -6   37.20   25.30
   3  -3   6   35.80   12.90
   3   3   6    3.60   26.80
   3   3   6   60.89   22.20
  -3   3  -6   58.69   25.30
   4  -3   6    6.60   14.40
   4  -3   6  -21.80   41.10
  -4  -3  -6   -2.00   22.10
   4   3   6   -9.40   24.50
  -4   3  -6    1.20   24.20
   4   3   6    0.30   16.20
   5  -3   6  886.21   93.19
  -5  -3  -6 1031.10   86.69
   5   3   6 1070.29   81.29
  -5   3  -6  973.60   86.49
   6  -3   6   84.29   28.80
   6  -3   6  175.08   47.90
  -6  -3  -6  125.39   41.40
  -6   3  -6  158.68   48.90
   6   3   6  161.18   52.29
   7  -3   6  100.79   54.19
   7  -3   6   51.29   35.90
  -7  -3  -6   17.10   51.69
  -7   3  -6    0.70   46.80
   7   3   6   15.40   42.60
  -7  -4   6  -22.50   31.60
  -7  -4   6    6.40   42.80
  -7  -4   6   44.10   24.50
  -7   4   6   12.00   30.90
   7   4  -6   25.80   31.90
  -6  -4   6  111.79   50.89
  -6  -4   6  113.39   36.90
  -6  -4   6  173.18   35.90
   6   4  -6  116.79   33.80
  -6   4   6   52.19   32.70
  -5  -4   6   57.59   30.30
  -5  -4   6   28.10   18.90
  -5   4   6   -2.10   19.90
  -5   4   6   92.39   31.00
  -4  -4   6   32.80   21.50
  -4  -4   6   -2.40   12.60
  -4   4   6  -42.50   33.10
   4   4  -6   -2.60   14.80
  -3  -4   6  624.54   44.60
  -3  -4   6  748.53   67.99
  -3   4   6  592.24   53.89
  -3   4   6  617.64   61.19
  -2  -4   6   56.29   26.20
  -2   4   6   37.00   22.40
   2   4  -6   54.19   25.80
  -1  -4   6   71.09   26.30
   1   4  -6  129.99   29.10
   0  -4   6  227.48   32.10
   0  -4   6  229.18   39.20
   0   4  -6  232.68   34.90
   1  -4   6  236.88   38.10
   1  -4   6  261.67   39.30
   1   4   6  218.78   43.10
  -1   4  -6  176.88   32.20
   2  -4   6  256.07   45.50
   2   4   6  249.38   44.60
  -3  -4  -6   34.70   24.30
   3   4   6   29.30   25.00
  -3   4  -6   22.80   22.20
   3   4   6   15.50   17.30
   4  -4   6  102.99   19.40
  -4  -4  -6  103.59   34.20
   4  -4   6   50.79   37.80
   4   4   6   65.99   34.40
  -4   4  -6  114.19   35.80
   4   4   6  201.98   44.80
  -5  -4  -6   98.59   66.49
   5  -4   6  -55.69   33.10
   5   4   6  -66.89   35.10
   5   4   6    5.70   20.30
  -5   4  -6   39.00   35.00
  -6  -4  -6  422.26   76.39
   6  -4   6  492.35   78.79
   6  -4   6  529.75   60.99
   6   4   6  398.06   65.89
   6   4   6  489.85   82.29
  -6   4  -6  421.46   77.19
  -7  -4  -6   87.39   50.39
   7  -4   6   46.40   37.70
   7  -4   6   15.80   52.19
   7   4   6   47.90   41.50
   7   4   6  115.49   62.29
  -7   4  -6  101.09   45.00
  -7   4  -6  153.48   55.79
  -7  -5   6  157.78   58.99
  -7  -5   6  109.69   48.30
  -7  -5   6  107.99   33.90
   7   5  -6   81.79   38.50
  -7   5   6  104.19   37.20
  -7   5   6  160.38   56.69
  -6  -5   6   30.30   36.30
  -6  -5   6    5.90   31.50
  -6  -5   6  -10.60   21.60
  -6   5   6   27.00   35.80
   6   5  -6   37.30   27.50
  -6   5   6  -17.00   24.20
  -5  -5   6   57.69   34.70
   5   5  -6   10.20   20.90
  -4  -5   6   37.80   23.80
  -4  -5   6  -15.40   14.00
  -4   5   6  -38.40   16.90
   4   5  -6   38.40   17.10
  -4   5   6   -1.00   25.20
  -3  -5   6   -3.00   11.80
  -3  -5   6   -5.40   19.60
  -3  -5   6   35.60   26.10
   3   5  -6  -14.90   24.00
  -3   5   6   -5.70   22.60
  -2  -5   6  586.74   49.60
  -2  -5   6  414.26   48.70
  -2  -5   6  468.45   57.29
  -2   5   6  566.34   58.49
   2   5  -6  597.64   61.59
  -1  -5   6  130.49   33.20
   1   5  -6  137.29   34.00
   0  -5   6  -30.80   17.60
   0  -5   6   -4.00   16.40
   0   5  -6   -4.00   16.50
   0   5   6   -2.00   20.90
   0   5   6  -34.00   15.90
   1  -5   6   73.79   23.40
   1  -5   6    6.90   23.70
   1   5   6   94.59   30.10
  -1   5  -6   37.80   20.00
   2  -5   6   61.79   29.50
  -2   5  -6  123.69   28.10
   2   5   6  121.09   34.30
   3  -5   6  148.99   37.90
  -3  -5  -6  120.59   34.50
  -3   5  -6  131.59   27.00
   3   5   6  109.89   29.90
  -3   5  -6  166.48   35.80
   3   5   6  106.89   38.80
   4  -5   6    1.70   12.30
  -4  -5  -6  -44.00   24.00
   4  -5   6  -30.70   25.70
   4   5   6   -4.40   16.50
  -4   5  -6   -5.30   27.60
  -4   5  -6   -7.90   20.70
   4   5   6   14.10   24.90
   5  -5   6  -21.90   33.70
  -5  -5  -6  -18.40   26.20
  -5   5  -6   62.79   35.90
   5   5   6   46.30   34.10
  -5   5  -6    5.80   22.60
   5   5   6    9.10   20.50
  -6  -5  -6   51.09   42.70
   6  -5   6  122.69   51.49
   6   5   6   66.99   37.50
  -6   5  -6   73.39   38.40
   6   5   6   -7.50   46.80
  -6  -6   6   85.59   43.50
  -6  -6   6   25.90   24.10
   6   6  -6   13.60   25.20
  -6   6   6   60.39   41.10
  -6   6   6  -26.70   27.40
  -5  -6   6   64.59   30.20
  -5  -6   6  -13.00   27.40
  -5  -6   6   36.90   16.80
   5   6  -6   64.79   21.20
  -5   6   6    8.80   27.20
  -5   6   6   33.50   34.10
  -4  -6   6   80.69   27.10
  -4  -6   6   59.39   28.60
  -4   6   6   75.79   26.80
   4   6  -6  113.09   36.50
   4   6  -6   35.40   18.30
  -3  -6   6    0.50   25.20
  -3  -6   6   31.60   26.30
   3   6  -6   36.20   30.20
  -3   6   6   32.70   23.90
  -3   6   6  -25.80   23.00
  -2  -6   6   31.80   20.00
  -2  -6   6   15.30   20.60
  -2   6   6   33.70   26.50
  -1  -6   6   55.19   25.10
  -1  -6   6   30.40   22.90
   1   6  -6  -16.90   18.20
  -1   6   6  -22.90   23.20
   0  -6   6  117.29   31.60
   0   6   6   94.49   27.50
   0   6   6   93.79   34.80
   1  -6   6   68.79   28.30
   1  -6   6   22.00   28.50
  -1   6  -6   49.60   23.10
   1   6   6   79.99   26.40
   1   6   6   11.00   32.60
   2  -6   6   -1.60   25.50
  -2   6  -6   28.60   20.40
   2   6   6  -33.50   27.10
  -2   6  -6  -25.10   18.00
   3  -6   6   42.20   32.90
   3   6   6   27.90   30.10
  -3   6  -6   56.49   20.40
  -4  -6  -6    1.30   26.20
   4  -6   6   43.50   30.80
  -4   6  -6   -7.90   28.90
   4   6   6   18.20   28.80
   4   6   6  -16.40   21.30
  -4   6  -6   25.90   20.70
  -5  -6  -6   50.39   38.10
  -5   6  -6   60.99   34.10
   5   6   6   67.79   30.40
   5   6   6   66.79   41.70
  -6  -6  -6  -24.50   36.60
   6  -6   6   -2.20   24.20
  -6   6  -6   50.69   44.10
  -6   6  -6   45.10   42.00
  -6  -7   6   39.00   24.60
  -6   7   6   39.30   30.50
  -5  -7   6   37.60   35.20
  -5  -7   6   -7.50   17.30
  -5  -7   6  -34.50   29.70
  -5   7   6  -56.19   26.20
  -4  -7   6  175.88   29.20
  -4  -7   6  162.88   46.00
  -4   7   6  175.68   44.00
  -4   7   6  243.28   50.79
   4   7  -6  128.39   25.20
  -3  -7   6  122.19   58.69
  -3  -7   6   76.79   29.10
  -3   7   6   62.99   26.30
   3   7  -6   42.10   34.10
  -3   7   6   51.99   30.60
  -2  -7   6   37.90   25.50
   2   7  -6   48.00   30.80
  -1  -7   6   57.19   30.10
  -1  -7   6   38.60   24.00
  -1   7   6    5.60   27.50
   1   7  -6   33.00   23.90
  -1   7   6  -10.70   28.70
   0  -7   6    6.00   21.90
   0   7  -6   33.50   23.10
   0   7   6   68.89   31.60
   1  -7   6  365.06   50.49
   1  -7   6  301.67   54.19
  -1   7  -6  268.07   44.70
   1   7   6  237.48   47.70
   1   7   6  309.87   58.19
   2  -7   6  -16.00   23.20
  -2   7  -6   38.90   19.70
  -2   7  -6    8.70   22.80
  -2   7  -6   12.00   22.60
   3  -7   6   66.79   32.50
  -3   7  -6  -12.40   21.00
  -3   7  -6   20.20   27.00
   3   7   6  -40.20   31.50
  -4  -7  -6   29.00   33.10
   4  -7   6  -26.60   34.80
   4   7   6   60.99   33.50
   4   7   6    9.70   22.20
  -4   7  -6   -0.30   27.20
  -4   7  -6   -0.10   32.20
   5   7   6  134.29   40.30
   5   7   6  189.88   57.29
  -5   7  -6  147.69   48.30
  -5   7  -6  157.68   44.30
   6  -7   6   96.09   46.50
  -6  -7  -6   16.70   43.40
   6  -7   6   39.20   26.60
  -6   7  -6   36.50   47.60
   6   7   6  -34.70   49.00
   6   7   6   23.10   35.60
  -6  -8   6   38.80   27.50
  -6  -8   6   98.99   55.89
  -6  -8   6  -27.50   44.40
  -6   8   6   -8.30   58.49
  -6   8   6    3.20   52.29
   6   8  -6   60.89   32.40
  -5  -8   6   39.00   31.60
  -5  -8   6   14.50   33.90
  -5   8   6   23.40   28.00
   5   8  -6  -21.60   41.70
  -5   8   6  -40.20   41.60
   5   8  -6   64.89   25.30
  -4  -8   6   55.29   34.20
  -4   8   6  -51.89   38.50
   4   8  -6  -41.50   46.30
  -4   8   6  -15.40   25.80
  -3  -8   6  130.19   50.09
  -3  -8   6  117.79   43.10
  -3   8   6  191.78   39.30
   3   8  -6  121.09   45.80
  -2  -8   6   62.39   29.00
   2   8  -6  -26.10   23.50
  -1  -8   6  -36.80   25.10
  -1  -8   6   59.69   30.40
  -1   8   6  -40.00   23.60
  -1   8   6  -42.50   32.30
   1   8  -6  -41.30   27.30
   0  -8   6   14.10   27.60
   0  -8   6  -31.40   26.10
   0   8  -6   14.30   24.50
   0   8   6  -21.30   32.30
   0   8   6   -0.10   23.90
   1  -8   6   56.49   28.00
   1   8   6   37.40   22.50
  -1   8  -6   49.80   25.90
   2  -8   6    3.00   32.90
   2   8   6   49.60   29.80
  -2   8  -6   55.59   27.50
   2   8   6  123.79   42.30
   3  -8   6    9.40   31.80
  -3   8  -6   43.00   32.20
   3   8   6    8.80   40.40
  -3   8  -6   14.80   26.60
   3   8   6   -1.40   24.70
   4  -8   6  135.99   45.10
  -4   8  -6    3.10   35.10
   4   8   6   79.99   44.30
   4   8   6   78.49   32.50
   4   8   6   65.09   34.30
  -4   8  -6  103.89   39.60
  -5  -8  -6   49.70   41.30
  -5   8  -6  -14.60   59.89
  -5   8  -6   21.30   40.70
   5   8   6   40.40   59.39
  -5  -9   6  149.69   54.09
   5   9  -6  307.07  137.89
  -5   9   6  167.08   50.39
   5   9  -6  205.48   35.10
  -4  -9   6  329.37   68.29
  -4  -9   6  346.17   69.89
   4   9  -6  391.76   39.90
  -4   9   6  248.08   56.09
   4   9  -6  201.48   67.99
  -4   9   6  254.27   63.59
  -3  -9   6   30.30   28.70
  -3   9   6  -21.20   25.60
  -2  -9   6   23.40   31.20
  -2   9   6  -32.40   31.10
   2   9  -6   -2.00   27.90
  -2   9   6   16.50   35.10
  -1  -9   6  -61.99   34.80
  -1   9   6  -33.70   31.40
  -1   9   6  -17.20   38.70
   1   9  -6  -26.20   25.10
   0  -9   6  255.87   53.99
   0  -9   6  150.88   81.09
   0   9  -6  186.88   50.19
   0   9   6  242.98   61.69
   0   9   6  225.88   54.79
   1  -9   6   -8.50   31.80
   1  -9   6  -40.20   28.90
  -1   9  -6  -29.10   20.40
   1   9   6  -13.00   29.10
  -1   9  -6  -21.30   24.40
   1   9   6  -24.90   33.10
   2   9   6  -37.50   38.40
  -2   9  -6   38.60   31.90
  -2   9  -6   34.90   27.70
   3  -9   6   53.39   41.90
  -3   9  -6   22.80   35.60
   3   9   6   43.90   43.10
   3   9   6   18.90   28.80
  -4   9  -6  -11.50   51.09
  -4   9  -6  -30.70   33.60
   4   9   6  -37.30   28.40
   4   9   6    1.90   31.00
   4   9   6    5.00   46.00
  -5  -9  -6  219.38   60.79
   5   9   6  241.88   72.89
   5   9   6  175.88   50.79
   5   9   6  210.18   55.59
  -5 -10   6  -56.19   72.09
   5  10  -6  151.68   59.79
  -4 -10   6  257.07   64.49
  -4 -10   6  303.97   66.29
  -4  10   6  183.28   52.89
  -4  10   6  168.58   58.79
   3  10  -6  182.08   57.69
  -3  10   6  151.38   50.29
  -3  10   6  230.08   55.69
  -2 -10   6  -57.39   29.90
  -2  10   6  -22.80   37.60
  -2  10   6  -18.70   40.70
  -1 -10   6  248.68   56.79
  -1 -10   6  172.28   51.19
  -1  10   6  225.28   52.39
   1  10  -6   97.09   45.00
  -1  10   6  141.89   56.99
   0 -10   6   53.99   37.70
   0 -10   6  -14.30   32.40
   0  10  -6   -1.80   27.60
   0  10   6   61.99   46.80
   0  10   6   46.50   38.00
   1 -10   6  255.67   60.19
   1 -10   6  231.98   53.19
   1  10   6  203.98   63.89
  -1  10  -6  313.87   48.50
   1  10   6  203.08   54.09
  -1  10  -6  228.08   41.30
  -1  10  -6  201.48   52.19
   2 -10   6    9.00   38.30
  -2  10  -6  -15.20   31.30
  -2  10  -6   67.29   36.10
  -2  10  -6   26.10   34.60
   2  10   6   94.09   53.29
   2  10   6   62.49   39.40
   3 -10   6   55.39   43.90
  -3  10  -6   40.00   34.70
   3  10   6   70.29   35.00
   4  10   6  139.49   47.70
  -4  10  -6  226.18   57.09
  -4  10  -6  339.37   64.59
   4  10   6  263.67   57.19
  -4 -11   6  145.29   56.99
  -4  11   6  117.19   77.79
   4  11  -6  130.19   63.29
  -4  11   6  264.27   68.79
  -4  11   6  163.98   68.79
  -3 -11   6   67.69   41.40
  -3  11   6  141.69   54.79
  -3  11   6   47.70   38.60
  -3  11   6   11.00   43.00
  -2 -11   6  134.39   53.69
   2  11  -6  179.28   57.39
  -2  11   6   26.70   54.49
  -2  11   6   94.59   48.40
  -2  11   6  256.87   71.19
  -1  11   6  -15.40   35.80
  -1  11   6   19.00   48.30
   1  11  -6   30.50   44.10
  -1  11   6   25.70   39.70
   0 -11   6  264.67   59.99
   0  11  -6  293.57   52.59
   0  11   6  307.17   63.49
   0  11   6  255.67   64.29
   0  11   6  290.17   74.19
   0  11  -6  253.77   46.10
   1 -11   6   74.79   42.60
  -1  11  -6    3.40   33.00
  -1  11  -6  -23.60   33.70
   1  11   6   20.70   51.49
  -2  11  -6  132.89   46.00
   2  11   6   95.99   48.40
  -2  11  -6  166.28   52.69
   3 -11   6  408.06  121.79
  -3  11  -6  191.88   52.19
   3  11   6   82.79   50.99
  -2 -12   6  -59.59   39.80
  -2  12   6  -21.30   47.50
   2  12  -6   33.50   44.80
  -2  12   6  -43.80   51.59
  -1 -12   6  283.87   67.59
  -1  12   6  121.49   63.29
   1  12  -6  207.58   62.29
  -1  12   6  392.96  102.99
   0 -12   6    2.80   49.50
   0  12  -6   83.79   37.20
   0  12   6   17.10   64.39
   0  12   6   -8.40   44.70
   0  12  -6  116.79   41.40
   0  12  -6   50.89   45.70
   0  12   6  107.59   50.19
   1 -12   6   55.39   54.19
   1  12   6   39.90   65.79
  -1  12  -6   39.10   49.99
  -2  12  -6  117.59   57.59
  -2  12  -6   90.89   52.09
  -2  12  -6  242.38  107.99
   2  12   6  100.59   58.99
   2  12   6  205.38   81.29
  -7   0   7  -26.60   26.10
  -7   0   7  -22.90   37.50
  -7   0   7  -26.50   41.20
  -6   0   7   34.20   36.60
  -6   0   7  -12.50   23.30
  -5   0   7   45.90   31.40
  -4   0   7   10.80   17.30
  -4   0   7    4.60   23.10
  -3   0   7  -11.90   14.70
  -2   0   7   -3.90   16.30
  -2   0   7  -14.70   13.50
  -1   0   7   11.10   16.10
  -1   0   7  -15.80   12.30
   1   0   7   17.40   14.70
   2   0   7    4.30   18.90
   2   0   7    4.40   12.30
   3   0   7    9.90   14.20
   3   0   7   39.80   21.80
  -4   0  -7   10.40   20.70
   5   0   7   -1.00   18.40
   5   0   7   82.19   37.00
  -5   0  -7   -9.80   27.10
  -6   0  -7    4.60   36.90
   6   0   7   92.89   44.80
   6   0   7   14.00   26.30
  -7  -1   7    2.60   25.10
  -7  -1   7  -24.70   41.60
  -7   1   7   16.40   42.30
  -7   1   7   -9.90   41.50
  -6  -1   7   55.89   36.60
  -6  -1   7   65.09   25.00
  -6   1   7  102.59   30.70
  -6   1   7    8.40   38.00
  -5  -1   7   -7.70   18.80
  -5  -1   7   41.70   32.50
  -5   1   7    6.90   25.80
  -4  -1   7   42.90   21.80
  -4  -1   7   60.59   29.70
  -4   1   7    7.50   21.20
  -4   1   7  102.09   35.50
  -3  -1   7   76.09   21.50
  -3  -1   7   78.79   34.30
  -3   1   7   61.99   22.60
  -2  -1   7   21.80   19.90
  -2   1   7    8.20   17.70
  -1  -1   7   45.00   20.80
  -1  -1   7   26.70   16.30
  -1   1   7   81.89   24.50
   1  -1   7   15.40   16.60
   1   1   7   34.20   15.90
   2  -1   7  157.88   34.10
   2  -1   7  193.18   27.50
   2   1   7  142.79   30.80
   3  -1   7  171.38   41.50
   3  -1   7  134.99   24.00
   3   1   7   85.69   23.80
   3   1   7  194.08   41.90
   4  -1   7   45.40   20.00
   4  -1   7    5.10   34.00
   4   1   7   18.10   32.80
   4   1   7   59.79   24.70
  -5  -1  -7   91.39   36.30
   5  -1   7  108.29   40.20
  -5   1  -7   72.99   34.10
   5   1   7  117.69   40.90
   5   1   7   87.39   24.90
   6  -1   7  114.79   43.60
   6  -1   7   35.40   28.00
  -6  -1  -7   73.99   44.30
   6   1   7   20.80   24.00
  -6   1  -7   64.79   42.80
   6   1   7  119.59   47.70
  -7  -2   7   79.89   31.30
  -7  -2   7  -12.10   52.79
  -7   2   7  132.99   54.99
   7   2  -7   57.99   37.50
  -6  -2   7  134.09   44.90
  -6  -2   7   91.59   30.40
  -6  -2   7  133.39   35.20
  -6   2   7   83.19   46.60
  -6   2   7   75.29   35.10
  -5  -2   7  242.08   56.69
  -5  -2   7  296.87   45.50
  -5   2   7  274.47   65.09
  -5   2   7  328.47   48.00
  -4  -2   7  -41.80   30.20
  -4  -2   7   12.30   15.80
  -4   2   7  -19.60   25.70
  -4   2   7   19.70   24.20
  -3  -2   7    1.60   20.80
  -3  -2   7   15.20   15.40
  -3   2   7   29.50   19.90
  -2  -2   7  260.47   46.20
  -2  -2   7  176.88   27.70
  -2   2   7  198.98   38.70
  -2   2   7  146.19   32.90
  -1  -2   7   68.49   27.80
  -1  -2   7  121.79   20.50
  -1   2   7  158.48   31.20
   0  -2   7  153.08   30.30
   1  -2   7   71.19   21.10
   1   2   7   86.89   24.80
   2  -2   7  -26.30   19.30
   3  -2   7    5.90   23.30
   3   2   7   10.90   17.40
   3   2   7   13.90   24.40
   4  -2   7  330.17   38.40
   4   2   7  272.27   60.29
  -4   2  -7  374.26   48.60
   4   2   7  359.86   44.20
   5  -2   7   41.20   19.10
   5  -2   7   50.89   39.00
  -5  -2  -7   64.79   31.60
   5   2   7   85.19   39.00
  -5   2  -7   22.10   29.60
   6  -2   7  113.69   28.40
   6  -2   7  112.69   44.00
  -6  -2  -7   96.89   38.80
   6   2   7  120.49   49.80
  -6   2  -7  124.09   42.60
  -7  -3   7  126.79   63.29
  -7   3   7   90.59   50.49
  -6  -3   7   15.20   22.30
  -6  -3   7   94.79   49.10
  -6  -3   7   77.59   33.20
   6   3  -7   42.20   33.20
  -6   3   7   22.50   28.20
  -6   3   7   83.99   34.90
  -6   3   7   27.80   40.20
  -5  -3   7   39.60   31.80
  -5  -3   7  113.69   43.40
  -5   3   7   44.10   32.40
  -5   3   7   73.49   29.20
  -4  -3   7   39.70   19.00
  -4  -3   7   19.10   33.20
  -3  -3   7  182.08   30.20
  -3  -3   7  287.07   48.40
  -3   3   7  176.38   36.80
  -2  -3   7   97.19   20.30
  -2   3   7  112.19   30.30
  -1  -3   7  -31.50   20.60
   0  -3   7  828.52   58.19
   0   3   7  636.04   56.69
   1  -3   7   -3.00   19.90
   1   3   7   37.80   21.90
   2  -3   7  400.66   49.99
   2   3   7  377.06   50.59
   3  -3   7  154.48   24.00
   3  -3   7  181.68   44.80
   3   3   7  242.98   49.99
   4  -3   7  108.99   38.90
  -4  -3  -7  161.18   39.10
   4  -3   7  106.39   22.70
  -4   3  -7  156.48   37.00
   4   3   7   90.49   40.60
   5  -3   7  229.38   37.80
  -5  -3  -7  336.97   56.59
   5  -3   7  343.07   70.59
   5   3   7  246.88   46.10
  -6  -3  -7   16.70   36.10
   6  -3   7   13.80   23.60
   6  -3   7  123.19   52.69
   6   3   7  123.39   56.09
  -6   3  -7   59.59   38.10
  -6  -4   7  497.75   57.19
  -6  -4   7  636.74   65.29
  -6  -4   7  698.83   94.99
  -6   4   7  502.25   70.59
  -6   4   7  477.55   72.39
   6   4  -7  704.53   66.99
  -5  -4   7  -57.39   33.30
  -5   4   7   -0.90   30.70
  -5   4   7  -35.90   29.90
  -4  -4   7   38.10   32.90
  -4  -4   7   39.70   18.10
  -4   4   7    4.10   25.80
  -3  -4   7   -4.50   25.70
  -3  -4   7    9.60   13.10
  -3   4   7  -11.40   21.30
  -2  -4   7  166.18   39.50
  -2   4   7   96.09   32.90
  -1  -4   7 1931.31  114.19
   1   4  -7 2001.00  115.79
  -1   4   7 1979.20  104.39
   0  -4   7    8.70   19.10
   0  -4   7   27.50   23.10
   0   4  -7   18.00   16.50
   0   4   7   42.10   24.60
   1  -4   7  219.68   38.70
   1   4   7  170.48   40.90
  -1   4  -7  230.18   32.30
   2  -4   7  115.09   40.00
   2   4   7  203.58   45.00
   3  -4   7  238.88   51.89
   3   4   7  203.68   65.99
   3   4   7  309.67   46.20
   4  -4   7  309.87   36.40
   4  -4   7  431.96   64.09
   4   4   7  315.17   65.09
   4   4   7  499.15   57.59
  -4   4  -7  434.26   54.09
  -5  -4  -7   -9.90   33.80
   5  -4   7   88.69   44.80
   5   4   7   18.10   29.30
   5   4   7   40.60   41.00
  -6  -4  -7  144.49   48.20
   6   4   7   92.09   38.30
  -6   4  -7  106.99   43.70
  -6  -5   7  104.89   31.30
  -6  -5   7  174.48   57.09
  -6  -5   7   53.19   41.80
   6   5  -7  104.39   37.10
  -6   5   7   84.39   43.90
  -5  -5   7  299.27   64.09
  -5  -5   7  246.98   44.10
  -5  -5   7  187.88   34.40
  -5   5   7  233.58   49.60
  -5   5   7  154.38   50.39
   5   5  -7  206.18   40.00
  -4  -5   7  102.39   34.60
  -4  -5   7  127.09   29.50
  -4   5   7   42.80   28.40
  -4   5   7   78.39   34.30
  -3  -5   7  -21.10   24.00
  -3  -5   7   27.90   14.70
  -3   5   7    7.30   24.50
  -2  -5   7  970.80   83.89
   2   5  -7 1229.78   93.89
  -2   5   7 1003.00   87.49
  -1  -5   7  124.09   31.00
  -1  -5   7  206.48   41.30
  -1   5   7  131.29   35.90
   1   5  -7  156.78   38.40
   0  -5   7  122.19   35.20
   0  -5   7   55.59   27.50
   0   5   7  112.89   31.30
   0   5  -7   88.79   27.90
   0   5   7  148.69   35.60
   1  -5   7   70.59   29.00
   1  -5   7  157.98   39.00
  -1   5  -7   75.99   22.80
   1   5   7  139.69   38.40
   2  -5   7  366.96   55.79
   2   5   7  372.16   64.49
  -2   5  -7  516.05   46.50
   3  -5   7  176.58   45.30
   3   5   7  218.88   43.60
   4  -5   7   28.70   30.70
  -4  -5  -7    2.30   32.80
   4   5   7   37.00   36.70
  -4   5  -7   71.49   34.60
   4   5   7   -9.20   23.30
   5  -5   7   94.39   24.90
   5  -5   7  115.29   46.70
   5   5   7  133.39   55.59
   5   5   7   90.89   36.50
  -5   5  -7   72.49   39.60
  -6  -5  -7   55.49   36.40
   6  -5   7   46.80   49.60
  -6   5  -7  -29.90   43.80
   6   5   7  149.09   58.59
  -6  -6   7  682.33   96.49
  -6  -6   7  616.14   63.39
  -6  -6   7  437.76  100.29
  -6   6   7  580.44   87.69
   6   6  -7  457.85   60.69
  -6   6   7  627.34   82.39
  -5  -6   7  -22.80   26.50
  -5  -6   7    2.10   33.30
  -5  -6   7  -10.50   15.10
  -5   6   7  -51.19   26.70
  -4  -6   7    2.60   28.60
  -4  -6   7   12.50   16.40
  -4  -6   7   35.50   28.60
  -4   6   7   75.39   26.80
  -4   6   7   79.29   34.10
   3   6  -7  198.68   52.99
  -3   6   7  249.88   47.60
  -3   6   7  342.67   56.09
  -2  -6   7  350.16   57.79
  -2  -6   7  507.35   57.89
  -2   6   7  486.55   61.29
   2   6  -7  333.57   61.09
  -1  -6   7 1061.99   79.49
  -1  -6   7 1300.87   93.29
  -1   6   7 1217.28   86.99
   0  -6   7   -8.70   22.70
   0  -6   7   24.50   25.40
   0   6  -7   65.49   26.80
   0   6   7   -5.80   32.70
   1   6   7  131.19   39.80
  -1   6  -7  114.69   32.70
   2  -6   7  802.22   75.49
   2   6   7  786.12   96.39
  -2   6  -7  962.20   70.79
   3  -6   7  682.53   76.79
  -3   6  -7  710.13   59.39
  -3   6  -7  790.52   64.19
   4  -6   7  391.56   66.39
  -4  -6  -7  534.85   77.39
  -4   6  -7  507.75   60.19
  -4   6  -7  437.36   48.50
   4   6   7  288.47   67.19
   4   6   7  398.56   62.19
   5  -6   7  112.89   25.70
   5   6   7   73.59   54.59
   5   6   7  155.28   41.10
  -5   6  -7  161.38   48.80
  -5  -7   7  188.18   59.59
  -5  -7   7  134.99   31.90
  -5   7   7  129.39   47.40
  -4  -7   7   54.19   41.40
  -4  -7   7   72.89   21.00
  -4  -7   7  105.19   46.50
   4   7  -7  186.88   92.19
  -3   7   7   10.30   23.80
   3   7  -7   -0.10   34.10
  -2  -7   7  420.06   63.19
   2   7  -7  526.55   70.99
  -2   7   7  379.06   62.89
  -1  -7   7   37.50   30.50
  -1   7   7   78.09   37.10
  -1   7   7   11.70   29.10
   1   7  -7   29.40   28.60
   0  -7   7  137.99   41.30
   0   7   7  167.08   48.60
   0   7   7  197.68   45.50
   1  -7   7   83.79   35.80
   1  -7   7  153.18   42.20
   1   7   7   84.19   36.40
   1   7   7  173.78   45.90
  -1   7  -7  148.09   38.40
   2  -7   7  374.56   59.59
  -2   7  -7  327.67   49.60
   2   7   7  271.47   66.89
   3  -7   7  494.95   74.69
  -3   7  -7  755.02   65.09
  -3   7  -7  673.13   64.99
   3   7   7  640.94   82.89
   4  -7   7   28.40   39.60
  -4   7  -7   46.30   40.00
   4   7   7   87.39   39.80
   4   7   7   86.39   46.00
  -4   7  -7   14.20   29.10
  -5  -7  -7  183.28   55.59
  -5   7  -7  256.77   45.70
  -5  -8   7  181.18   54.59
  -5   8   7  154.58   49.90
   5   8  -7  109.89   34.20
  -5   8   7   86.69   58.49
  -4  -8   7  139.49   50.99
  -4  -8   7  120.99   48.60
  -4   8   7  220.58   54.29
   4   8  -7   97.99   54.39
  -3  -8   7   39.80   37.60
  -3   8   7  123.49   36.70
  -3   8   7   -1.30   44.90
  -2  -8   7   -0.80   30.00
   2   8  -7   13.80   34.90
  -2   8   7   60.09   32.70
  -2   8   7  -15.30   27.70
  -1  -8   7  161.88   43.60
  -1  -8   7  133.69   43.50
  -1   8   7  139.79   43.60
  -1   8   7  116.29   44.40
   1   8  -7   78.69   36.80
   0  -8   7   93.99   35.80
   0  -8   7   77.09   34.80
   0   8   7   55.19   35.00
   0   8  -7   53.29   30.40
  -1   8  -7  209.68   45.10
   1   8   7  224.58   48.30
   1   8   7  265.27   54.29
   2  -8   7   74.79   40.90
   2   8   7   54.19   28.90
   2   8   7   98.09   53.69
  -2   8  -7   87.69   31.60
  -3   8  -7   18.40   32.10
  -3   8  -7   12.10   29.00
   3   8   7   57.39   48.30
   4  -8   7  238.98   64.39
   4   8   7  344.17   81.99
   4   8   7  319.37   71.29
  -4   8  -7  459.75   65.09
  -4   8  -7  432.66   68.19
   5   8   7  -31.90   50.19
  -5   8  -7  -18.90   46.30
  -4  -9   7   -6.20   47.00
  -4  -9   7   25.50   42.60
   4   9  -7  139.09   61.39
  -4   9   7   11.20   38.00
  -4   9   7   90.49   49.80
  -3  -9   7  176.68   50.29
  -3   9   7  157.88   44.20
  -3   9   7  276.67   60.69
   3   9  -7  172.18   59.79
  -2  -9   7   87.19   41.40
  -2   9   7  114.99   48.90
  -2   9   7  146.59   77.79
  -1  -9   7    2.80   30.00
  -1   9   7  -14.80   42.50
  -1   9   7  -51.69   34.80
   0  -9   7  578.14  104.79
   0  -9   7  627.84   74.69
   0   9  -7  516.55   73.39
   0   9   7  432.76   85.99
   0   9   7  462.15   69.99
   1   9   7   71.79   31.40
  -1   9  -7   47.70   31.10
   1   9   7   71.59   46.20
   2  -9   7  108.79   40.70
   2   9   7  115.59   34.80
   3   9   7  429.56   82.59
  -3   9  -7  428.16  109.89
  -3   9  -7  337.97   58.99
   3   9   7  377.16   61.59
  -3   9  -7  370.76   62.79
   4  -9   7   41.50   89.59
   4   9   7   40.70   37.40
   4   9   7  -81.59   92.99
  -4   9  -7   56.59   41.10
   4  10  -7  158.28   69.39
  -3 -10   7  109.59   46.80
  -3  10   7   32.90   48.50
  -3  10   7   80.79   52.09
  -3  10   7   90.59   38.70
   3  10  -7   71.99   49.40
  -2 -10   7   75.69   41.80
  -2  10   7   35.10   41.60
  -2  10   7   -5.30   48.90
   2  10  -7   37.80   34.00
  -2  10   7   86.09   46.00
  -1 -10   7  130.79   45.00
  -1 -10   7  -14.00   36.70
  -1  10   7   44.50   40.10
  -1  10   7  -32.30   49.10
  -1  10   7   29.90   41.90
   0 -10   7   48.80   46.40
   0 -10   7   30.10   42.70
   0  10   7   87.59   57.69
   0  10   7   82.39   46.30
   0  10  -7   74.29   43.60
   1 -10   7  250.47   61.89
   1 -10   7  173.28   54.69
   1  10   7  204.58   55.19
   1  10   7  130.19   59.69
  -1  10  -7  135.99   45.70
   2 -10   7   38.30   43.00
  -2  10  -7  -25.20   34.70
   2  10   7  -48.80   52.69
  -2  10  -7   19.70   34.90
  -2  10  -7   -0.80   31.90
   2  10   7   33.70   37.00
   3 -10   7   10.80   49.70
   3  10   7   14.80   41.10
   3  10   7   33.70   72.29
  -3  10  -7   23.30   38.60
  -2 -11   7   52.09   46.70
  -2  11   7   88.09   38.20
  -2  11   7   58.49   46.00
  -2  11   7   76.99   50.59
  -1 -11   7   68.39   43.90
  -1  11   7  -54.49   56.39
  -1  11   7   38.30   44.20
  -1  11   7  -18.70   48.30
   1  11  -7   -9.30   39.90
   0 -11   7   14.20   51.59
   0  11   7   82.09   51.09
   0  11  -7   25.10   42.70
   1 -11   7  -85.59   51.09
   1  11   7  -87.59   41.10
   1  11   7  -52.39   54.89
   2 -11   7  -30.10   51.99
   2  11   7   80.19   45.30
   2  11   7  -63.39   77.49
  -2  11  -7  -10.00   41.20
  -6   0   8   46.40   31.00
  -6   0   8  115.89   51.09
  -5   0   8   46.20   39.80
  -5   0   8   39.20   27.00
  -4   0   8  957.70   75.29
  -3   0   8  992.40   86.29
  -3   0   8 1040.60   72.79
  -2   0   8  592.14   52.79
  -2   0   8  655.93   61.49
  -1   0   8  216.08   35.70
  -1   0   8  223.98   37.60
   1   0   8 1395.96   85.59
   2   0   8  410.06   54.49
   2   0   8  372.86   42.70
   3   0   8   49.00   19.30
   3   0   8   77.69   34.00
   4   0   8  525.75   68.39
   5   0   8  122.19   52.89
  -5   0  -8   80.59   36.10
   5   0   8   62.49   28.50
   6   0   8  509.95   88.79
   6   0   8  383.06   55.09
  -6  -1   8   40.10   46.00
  -6  -1   8   -3.10   35.00
  -6   1   8   51.19   27.10
  -6   1   8   71.99   44.20
  -6   1   8  102.29   33.20
  -5  -1   8   98.19   45.20
  -5  -1   8  101.79   28.20
  -5   1   8  175.48   36.60
  -5   1   8   76.39   47.50
  -4  -1   8  459.25   50.79
  -3  -1   8  867.01   67.69
  -3  -1   8  968.00   85.39
  -3   1   8 1014.60   84.79
  -3   1   8 1013.50   73.39
  -2  -1   8  455.35   44.70
  -2  -1   8  424.46   53.99
  -2   1   8  419.96   49.40
  -2   1   8  361.56   46.40
  -1  -1   8   38.50   18.60
  -1   1   8   14.50   21.70
  -1   1   8   35.00   20.50
   1  -1   8  260.37   41.00
   1   1   8  237.78   39.90
   2  -1   8  682.33   50.69
   2  -1   8  680.23   63.69
   2   1   8  651.83   65.09
   3  -1   8  186.08   46.70
   3   1   8  190.28   47.70
   3   1   8  220.18   35.70
   4  -1   8   29.50   19.80
   4  -1   8   76.69   35.90
   4   1   8    5.30   20.10
   4   1   8   52.49   33.00
  -5  -1  -8  398.06   59.09
   5  -1   8  300.77   68.09
   5  -1   8  239.38   42.50
  -5   1  -8  357.36   56.49
   5   1   8  391.06   53.89
   5   1   8  260.77   65.59
   6   1   8  127.39   59.29
  -6  -2   8  213.88   73.29
  -6  -2   8  415.26   53.99
  -6   2   8  314.47   55.29
  -6   2   8  289.97   65.49
  -5  -2   8  -25.80   37.70
  -4  -2   8  320.27   61.79
  -4  -2   8  338.37   44.00
  -4   2   8  437.66   55.79
  -4   2   8  258.97   94.49
  -3  -2   8  262.47   51.19
  -3  -2   8  278.27   38.00
  -3   2   8  292.17   52.79
  -3   2   8  234.88   43.10
  -2  -2   8   78.49   20.90
  -2  -2   8   83.59   30.20
  -2   2   8   70.19   26.90
  -2   2   8   89.59   28.80
  -1  -2   8  343.67   36.00
  -1  -2   8  335.07   46.50
  -1   2   8  380.06   44.30
   1  -2   8  597.14   55.79
   1   2   8  674.33   58.49
   2  -2   8  424.36   54.79
   2   2   8  383.66   54.29
   3  -2   8  -17.20   37.10
   3  -2   8   43.60   15.70
   3   2   8   37.30   20.00
   4  -2   8  284.17   55.69
   4  -2   8  209.38   32.80
   4   2   8  164.38   35.90
   4   2   8  249.78   52.59
  -5  -2  -8  109.09   36.20
   5  -2   8  -33.80   40.50
   5   2   8   46.10   31.30
   5   2   8   19.70   44.20
  -5   2  -8  110.39   38.60
  -6  -3   8  136.59   38.20
  -6  -3   8   21.20   21.50
  -6   3   8   74.59   34.20
  -6   3   8   48.00   44.80
  -5  -3   8  118.19   46.30
  -5  -3   8  107.49   27.80
  -5   3   8   89.09   32.30
  -5   3   8   64.29   53.49
  -4  -3   8    4.70   20.70
  -4  -3   8   -7.30   30.20
  -4   3   8   34.30   33.60
  -3  -3   8   36.50   34.30
  -3   3   8   73.39   30.50
  -3   3   8   65.79   34.70
  -2  -3   8  155.48   39.00
  -2  -3   8  200.18   29.40
  -2   3   8  251.87   45.60
  -1  -3   8  125.59   36.00
  -1   3   8  148.49   32.80
   0   3   8  471.15   52.09
   1  -3   8   94.99   36.00
   1   3   8  125.69   35.30
   2  -3   8  116.79   33.80
   2   3   8    0.10   29.90
   3   3   8  203.78   50.79
   3   3   8  210.78   40.80
   4  -3   8   10.60   37.30
   4   3   8  -27.30   21.50
   4   3   8  -48.70   33.90
   5  -3   8  128.39   28.30
  -5  -3  -8   78.09   43.30
   5   3   8  121.89   56.29
  -5   3  -8  161.88   44.40
  -6  -4   8   81.09   30.00
  -6   4   8   37.10   34.70
  -5  -4   8   35.40   21.20
  -5  -4   8   37.10   40.30
  -5   4   8   60.49   34.40
  -5   4   8  -22.20   32.80
  -4  -4   8  -23.40   38.00
  -4   4   8  -23.10   25.20
  -3  -4   8    9.00   27.30
  -3   4   8   87.99   30.60
  -2  -4   8   49.90   30.20
  -2   4   8   67.89   36.20
  -1  -4   8  284.27   46.30
   0  -4   8   80.49   23.10
   0   4   8   80.59   28.60
   1  -4   8   97.59   32.90
   1   4   8   15.00   31.90
   2  -4   8   31.60   36.10
   2   4   8   85.49   34.90
   3  -4   8  -60.89   32.40
  -5  -4  -8   47.10   36.10
   5  -4   8   62.39   50.89
  -5   4  -8    2.00   32.00
   5   4   8   68.49   50.79
  -5  -5   8  112.69   46.40
  -5  -5   8  108.29   35.00
  -5   5   8  146.19   42.40
  -4  -5   8  -19.60   16.10
  -4  -5   8   -5.50   29.00
  -4   5   8  -19.60   26.80
  -4   5   8  -53.69   30.40
  -3  -5   8  132.69   68.39
  -3  -5   8   43.80   15.20
  -2  -5   8  116.19   36.20
  -2   5   8   43.10   29.00
  -1  -5   8    6.80   25.60
  -1   5   8   84.19   31.50
   0  -5   8   92.69   33.80
   0  -5   8   91.89   29.30
   0   5  -8   86.59   27.20
   1  -5   8   52.39   25.40
   1  -5   8   82.19   30.30
   1   5   8   -5.80   35.70
   2  -5   8   80.19   34.20
   2   5   8   93.09   54.49
   3  -5   8    5.10   34.30
   3   5   8  -34.20   33.20
   3   5   8  -21.80   23.40
   4  -5   8   44.70   38.50
   4   5   8   66.59   42.50
   4   5   8   23.80   26.40
  -5  -5  -8   36.80   39.20
   5  -5   8  -26.80   23.10
   5  -5   8   66.49   46.80
   5   5   8    0.20   37.40
   5   5   8  -32.30   69.09
  -5   5  -8   -0.60   34.60
  -5  -6   8   50.99   44.00
  -5  -6   8   30.50   35.00
  -5  -6   8   17.90   18.80
  -5   6   8  -22.40   39.40
  -5   6   8  -23.90   40.50
  -4  -6   8  -38.90   32.20
  -4  -6   8   83.19   31.50
  -4  -6   8   47.60   19.00
  -4   6   8  -33.90   31.90
  -4   6   8   60.99   37.30
  -3  -6   8   -3.90   29.00
  -3   6   8  -35.50   24.10
  -3   6   8   49.70   33.00
  -2  -6   8  -12.40   28.60
  -2   6   8   20.90   24.70
  -1  -6   8   57.79   30.90
  -1  -6   8   61.99   31.90
  -1   6   8   86.39   30.70
  -1   6   8   24.00   35.80
   1   6  -8    0.40   29.80
   0  -6   8   32.50   26.30
   0  -6   8   58.69   29.10
   0   6  -8  -12.70   25.10
   0   6   8    8.20   32.80
   0   6   8   -1.10   25.40
   1  -6   8   83.39   32.40
   1   6   8  118.39   40.40
   2  -6   8  112.79   39.30
  -2   6  -8   81.59   23.70
   2   6   8   59.39   43.50
   3  -6   8   29.30   37.20
   3   6   8   44.30   30.30
   3   6   8   40.10   40.10
   4  -6   8  -45.10   43.00
   4   6   8  -50.59   29.90
  -4  -7   8  -34.80   34.80
  -4   7   8   17.50   34.70
  -4   7   8  -17.90   37.20
  -3  -7   8   62.19   38.70
  -3   7   8   64.99   36.30
  -3   7   8   70.29   38.10
  -2  -7   8   16.70   36.30
  -2  -7   8   65.99   32.80
  -2   7   8  -28.10   30.40
  -2   7   8  -34.50   29.80
   2   7  -8   63.19   36.10
  -1  -7   8   65.29   36.40
  -1  -7   8   85.19   37.10
  -1   7   8   60.99   43.80
   0  -7   8   -8.60   29.60
   0  -7   8   22.00   30.30
   0   7  -8   42.60   26.00
   0   7   8   13.50   39.60
   1  -7   8  118.49   41.00
   1   7   8   49.30   49.10
  -1   7  -8   56.79   29.30
   2  -7   8   78.99   41.90
  -2   7  -8   54.69   26.90
   2   7   8   42.90   49.30
   3  -7   8  -34.60   42.60
   3   7   8   -3.20   41.70
  -3   7  -8   -8.50   25.80
   4  -7   8   38.00   48.20
   4   7   8   24.20   70.09
   4   7   8  -20.50   52.39
  -4  -8   8  155.88   48.70
  -4  -8   8   99.59   63.89
  -3  -8   8   82.19   40.50
  -3   8   8   18.20   35.60
  -3   8   8  145.49   57.69
   3   8  -8   86.79   53.89
  -2  -8   8   36.40   34.80
  -2   8   8   -0.30   27.40
  -2   8   8   -0.70   38.30
   2   8  -8  -20.20   37.30
  -1  -8   8  -49.20   38.80
   1   8  -8  -58.59   32.50
  -1   8   8  -38.50   30.00
   0  -8   8   17.30   37.60
   0   8  -8   26.00   31.20
   0   8   8   25.20   33.70
   1  -8   8   37.50   43.70
   1  -8   8   93.19   45.20
  -1   8  -8   38.20   34.10
   2  -8   8   90.79   48.90
   2   8   8  -47.90   49.50
  -2   8  -8   89.79   34.40
   3  -8   8   43.90   49.50
  -3   8  -8   25.80   27.50
   3   8   8  -79.89   51.39
  -3  -9   8   86.79   46.30
   3   9  -8  150.48   57.29
  -3   9   8  159.38   47.00
  -3   9   8  251.87   60.19
  -2  -9   8   17.60   37.30
  -2   9   8   -1.50   52.49
  -2   9   8   46.00   41.00
   2   9  -8  -33.40   42.70
  -2   9   8   34.90   38.20
  -1  -9   8   -4.70   35.40
   1   9  -8   13.90   36.70
  -1   9   8   20.10   39.40
   0  -9   8   38.70   40.70
   0   9   8   53.49   47.60
   0   9   8  124.99   63.89
   0   9  -8   90.19   38.80
   1  -9   8   21.10   46.50
   1  -9   8   15.10   44.40
   1   9   8   35.90   35.40
   1   9   8   -4.40   48.90
   2  -9   8  175.78   63.39
  -2   9  -8   93.19   42.00
   2   9   8  150.68   65.59
   3  -9   8   35.80   54.79
   3   9   8  -81.69   58.29
  -2 -10   8  114.99   46.10
  -2  10   8  -32.90   50.49
   2  10  -8   28.70   47.10
  -2  10   8  114.79   49.20
  -2  10   8   24.20   57.99
  -1 -10   8  141.49   50.69
  -1 -10   8   31.30   55.29
  -1  10   8   54.79   68.89
  -1  10   8   72.99   54.49
   1  10  -8   72.49   41.90
  -1  10   8  174.88   56.89
   0 -10   8    3.80   44.30
   0  10   8   35.20   44.40
   1 -10   8  206.88   62.09
   1  10   8  220.38   58.69
  -1  10  -8  232.98   57.59
  -5   0   9   33.60   39.60
  -5   0   9   30.50   30.30
  -4   0   9    8.20   33.80
  -4   0   9   56.99   25.00
  -3   0   9   62.89   29.20
  -2   0   9  -25.80   25.00
  -1   0   9  -12.10   21.40
   1   0   9  -49.00   23.90
   2   0   9   -3.90   16.00
   2   0   9  -12.00   29.50
   3   0   9  -67.79   32.70
   4   0   9  -33.60   41.90
   4   0   9    0.00   21.80
   5   0   9   -0.10   25.10
  -5  -1   9  -78.69   37.10
  -5  -1   9   -8.10   21.70
  -5   1   9   27.90   40.50
  -4  -1   9   65.59   38.20
  -4  -1   9   16.50   22.70
  -4   1   9   18.30   24.50
  -4   1   9   54.79   38.20
  -3  -1   9  -13.10   32.40
  -3  -1   9   19.50   21.70
  -3   1   9   23.70   24.00
  -2  -1   9   46.80   20.10
  -2  -1   9   23.40   25.10
  -2   1   9  -10.60   26.60
  -2   1   9   35.20   24.30
  -1  -1   9   57.99   20.80
  -1  -1   9   75.29   27.80
  -1   1   9  128.69   29.10
   0  -1   9   62.89   20.50
   1  -1   9  -31.50   24.40
   1   1   9   22.50   25.50
   2  -1   9   40.80   33.40
   2   1   9   21.70   22.20
   2   1   9    4.50   30.80
   3  -1   9   29.20   18.60
   3   1   9   74.69   20.90
   4  -1   9  -11.70   22.50
   4  -1   9  -11.70   41.90
   4   1   9   57.89   23.90
   4   1   9   19.60   42.60
   5  -1   9   98.29   30.60
   5   1   9   35.90   31.60
  -5  -2   9   16.30   23.70
  -5  -2   9  -44.10   40.70
  -5   2   9   80.69   46.90
  -5   2   9   -0.70   32.60
  -4  -2   9  419.76   75.29
  -4  -2   9  254.67   42.50
  -4   2   9  237.08   56.99
  -4   2   9  344.57   57.49
  -3  -2   9  -59.09   27.60
  -3   2   9  -25.50   24.30
  -2  -2   9   45.80   27.10
  -2   2   9    5.10   23.60
  -2   2   9   28.70   24.60
  -1  -2   9  151.68   37.00
  -1  -2   9  190.98   30.80
   1  -2   9  173.38   38.20
   1   2   9  122.99   36.60
   2  -2   9   19.00   33.60
   2   2   9   35.30   34.00
   3  -2   9   20.90   16.70
   3  -2   9    4.50   37.30
   3   2   9  -49.90   37.40
   3   2   9   -1.40   22.60
   4  -2   9  148.59   52.09
   4  -2   9  195.98   35.40
   4   2   9  254.97   61.99
   4   2   9  149.88   40.00
  -5  -3   9  214.28   62.89
  -5  -3   9  140.69   35.30
  -5   3   9  107.19   41.10
  -5   3   9  237.08   63.89
  -4  -3   9   45.30   39.70
  -4  -3   9   44.00   21.10
  -4   3   9    8.80   39.30
  -4   3   9  -43.50   28.10
  -3  -3   9  -43.10   37.50
  -3  -3   9   30.20   20.20
  -3   3   9  106.69   40.60
  -3   3   9   44.00   28.90
  -2  -3   9    1.20   27.80
  -2   3   9    9.40   26.00
  -2   3   9   66.49   31.30
  -1  -3   9   38.60   26.00
  -1   3   9   27.20   22.40
   0   3   9  584.74   71.39
   2  -3   9   52.89   38.80
   2   3   9   71.39   36.10
   3  -3   9  -37.40   40.90
   3   3   9  -28.70   23.50
   3   3   9   65.69   35.80
   4  -3   9   86.39   27.00
   4  -3   9  131.19   54.09
   4   3   9  113.89   57.39
   4   3   9   46.20   31.00
  -4  -4   9  110.69   28.60
  -4   4   9   92.49   40.20
  -3  -4   9   14.60   32.80
  -3   4   9  -48.40   33.90
  -2  -4   9  127.69   35.00
  -2   4   9   73.59   27.50
  -1  -4   9  828.32   72.89
  -1   4   9  779.02   66.99
   0  -4   9  113.89   32.00
   1  -4   9  143.59   36.50
   1   4   9   87.99   44.80
   2  -4   9   11.30   49.00
   3  -4   9   55.59   48.10
   3   4   9   48.50   31.70
   3   4   9  146.79   52.69
   4  -4   9  287.17   66.79
   4   4   9  171.98   66.39
  -4  -5   9    3.40   18.40
  -4  -5   9   28.80   50.19
  -4   5   9   27.10   32.60
  -3  -5   9  238.78   58.09
  -3   5   9  230.88   50.19
  -2  -5   9  165.28   51.19
  -2   5   9  216.38   47.10
  -1  -5   9  233.68   52.09
  -1   5   9  152.38   47.50
   0  -5   9  728.03   69.49
   0  -5   9  664.43   68.79
   1  -5   9   88.79   40.70
   2  -5   9   66.69   48.70
   2   5   9  140.59   54.39
   3  -5   9   32.70   50.69
   3   5   9  160.38   55.39
   3   5   9  130.19   40.80
   4  -5   9  134.09   67.39
   4   5   9  180.68   65.39
  -4   6   9   29.50   49.80
  -4   6   9  -44.70   40.40
  -3  -6   9   80.99   40.80
  -3   6   9   -3.20   35.90
  -3   6   9   19.90   38.10
  -2  -6   9   84.39   52.29
  -2   6   9   82.59   42.20
  -1  -6   9  274.67   56.39
  -1  -6   9  300.17   55.49
  -1   6   9  388.66   69.29
  -1   6   9  290.47   56.99
   0  -6   9  -29.60   33.00
   0  -6   9   18.00   31.50
   0   6  -9  -31.00   27.10
   0   6   9   57.39   40.40
  -1   6  -9  144.59   35.00
   1   6   9  235.08   61.89
   2  -6   9  182.98   50.79
   2   6   9   83.19   53.09
   3  -6   9  150.88   64.09
   3   6   9  142.29   45.60
  -3  -7   9  311.37   69.09
  -3   7   9  420.86   71.49
  -3   7   9  439.26   69.19
  -2  -7   9  202.58   61.79
  -2   7   9  163.68   48.20
  -1  -7   9   -2.70   38.40
  -1  -7   9    4.30   42.20
  -1   7   9   12.70   35.80
  -1   7   9   63.69   52.99
   1   7  -9   43.30   40.90
   0  -7   9  -40.30   49.00
   0   7  -9   58.19   41.90
   0   7   9  172.88   69.79
   1  -7   9   54.69   44.10
  -1   7  -9  -10.00   32.10
   1   7   9   58.79   57.19
   2   7   9   33.90   65.99
   3   7   9  114.89   42.70
  -2   8   9  476.75   76.89
  -2   8   9  297.77   65.29
  -2   8   9  356.66   82.09
  -1  -8   9  142.39   67.69
  -1  -8   9  202.28   53.49
   1   8  -9  204.68   52.19
  -1   8   9   39.20   70.19
   0  -8   9    5.70   42.40
   0  -8   9  -80.69   48.00
   0   8  -9  -32.70   36.10
   0   8   9   40.90   42.70
   0   8   9  -21.80   55.29
   1  -8   9   20.80   51.79
  -1   8  -9   -4.00   36.10
  -4   0  10  404.26   56.09
  -4   0  10  355.06   67.69
  -3   0  10  246.08   56.39
  -3   0  10  259.37   50.29
  -2   0  10  246.28   41.00
  -2   0  10  230.78   48.90
  -1   0  10   84.29   28.60
   0   0  10   35.80   23.90
   1   0  10  220.28   46.60
   2   0  10  -43.00   53.99
   3   0  10  201.68   62.99
   3   0  10  162.08   36.40
  -4  -1  10   63.79   34.00
  -4  -1  10   -5.80   43.70
  -4   1  10  -30.70   26.80
  -4   1  10   12.80   41.20
  -3  -1  10  416.46   79.09
  -3  -1  10  357.46   52.29
  -3   1  10  386.16   65.29
  -3   1  10  362.16   53.29
  -2  -1  10  403.26   49.10
  -2  -1  10  384.36   60.89
  -2   1  10  420.26   60.29
  -1  -1  10  144.09   27.70
  -1   1  10   92.29   33.70
   0  -1  10   94.29   22.70
   1  -1  10  119.59   42.20
   1   1  10   39.10   37.60
   2  -1  10  285.17   42.30
   2  -1  10  232.98   94.99
   3  -1  10  -33.50   46.70
   3   1  10   11.30   48.60
   3   1  10    8.20   27.80
  -3  -2  10   88.99   29.10
  -3  -2  10  109.69   49.40
  -3   2  10  152.38   37.10
  -2  -2  10  100.19   24.50
  -2  -2  10   95.59   38.30
  -2   2  10   54.59   30.50
  -2   2  10   28.30   33.50
  -1  -2  10  160.38   39.20
  -1   2  10  215.78   41.90
   1  -2  10   32.20   40.50
   1   2  10  -11.40   40.10
   2   2  10   23.00   26.70
   2   2  10  -35.30   61.39
   3  -2  10  -13.80   53.39
   3   2  10  -65.09   52.89
  -3  -3  10   85.49   40.00
  -3  -3  10   54.89   21.40
  -2  -3  10   49.80   34.20
  -2   3  10   37.80   30.80
  -1  -3  10   71.49   35.60
  -1   3  10   43.70   35.80
   0   3  10  184.88   45.40
   1  -3  10  -65.29   41.40
   1   3  10   96.39   48.80
   2  -3  10  -34.30   51.29
   2   3  10  -13.40   48.90
   3  -3  10 -117.89   56.09
   3   3  10   41.10   35.90
  -3  -4  10   35.20   18.70
  -3  -4  10   56.59   40.60
  -3   4  10   43.00   34.70
  -3   4  10  130.29   44.70
  -2  -4  10  -65.69   34.50
  -2   4  10   55.09   31.90
  -1  -4  10   97.29   39.30
  -1   4  10  139.49   42.80
   0  -4  10  122.29   43.90
   0   4  10  200.58   46.90
   1   4  10  208.88   57.99
   2  -4  10   38.50   48.80
   2   4  10   49.60   51.09
  -2   5  10  -22.30   33.30
  -2   5  10   92.69   36.90
  -1  -5  10    3.70   37.80
   0  -5  10   61.99   40.60
   0  -5  10  131.59   48.80
   0   5  10  173.38   60.09
   1   5  10   86.89   55.09
   2  -5  10  160.68   57.49
   2   5  10  133.89   61.39
  -1  -6  10   38.70   40.60
  -1  -6  10   23.20   48.30
  -1   6  10   31.60   50.79
   0  -6  10  -29.20   50.39
   0   6  10  -32.00   83.99
   0   0  11   11.40   24.10
   0   0   0    0.00    0.00

_computing_structure_solution     'SHELXT 2018/2 (Sheldrick, 2018)'
;
_shelx_hkl_checksum               65533
