# Supplementary material for: Unprecedented Formation of a Formally Cu(III) Trifluoromethyl Hydroxide Tetramer
Source: Chemistry. 2025 Dec 18;32(5):e03417. doi: 10.1002/chem.202503417 (PMC12865140; doi:10.1002/chem.202503417)
Supplement: Supplementary file 2 — Supporting file 2: chem70587‐sup‐0002‐SuppMat.zip [file CHEM-32-e03417-s002.zip › 8.cif]

data_MV021
_audit_contact_author_name        'Niklas Limberg'
_audit_contact_author_phone       +493083860419
_audit_contact_author_email       niklas.limberg@fu-berlin.de
_audit_contact_author_address     'Fabeckstra\&se 34/36, 14195 Berlin'
_audit_creation_method
;FinalCif V152 by Daniel Kratzert, Freiburg 2025, 
https://dkratzert.de/finalcif.html
;
_publ_contact_author_id_orcid     ?
_publ_section_references
;
D. Kratzert, I. Krossing, (2018), J. Appl. Cryst. 51, 928-934. 

Dolomanov, O.V., Bourhis, L.J., Gildea, R.J, Howard, J.A.K. & Puschmann, H.
 (2009), J. Appl. Cryst. 42, 339-341.

Kratzert, D., Holstein, J.J. & Krossing, I. (2015). J. Appl. Cryst. 48, 933-938.

Sheldrick, G.M. (2008). Acta Cryst. A64, 112-122.
;
_shelx_SHELXL_version_number      '2019/3'
_chemical_name_systematic         ?
_chemical_name_common             ?
_chemical_formula_sum             'C18 H12 Cu2 F12 N2 S2'
_chemical_formula_moiety          '2(C9 H6 Cu F6 N S)'
_chemical_formula_weight          675.50
_chemical_melting_point           ?
_space_group_crystal_system       'monoclinic'
_space_group_IT_number            15
_space_group_name_H-M_alt         C2/c
_space_group_name_Hall            '-C 2yc'
_shelx_space_group_comment
;
The symmetry employed for this shelxl refinement is uniquely defined
by the following loop, which should always be used as a source of
symmetry information in preference to the above space-group names.
They are only intended as comments.
;

loop_
_space_group_symop_operation_xyz
'x, y, z'
'-x, y, -z+1/2'
'x+1/2, y+1/2, z'
'-x+1/2, y+1/2, -z+1/2'
'-x, -y, -z'
'x, -y, z-1/2'
'-x+1/2, -y+1/2, -z'
'x+1/2, -y+1/2, z-1/2'

_cell_length_a                    11.6062(4)
_cell_length_b                    14.1352(5)
_cell_length_c                    14.6945(6)
_cell_angle_alpha                 90
_cell_angle_beta                  108.4570(10)
_cell_angle_gamma                 90
_cell_volume                      2286.72(15)
_cell_formula_units_Z             4
_cell_measurement_temperature     150.00
_cell_measurement_reflns_used     9969
_cell_measurement_theta_min       2.345
_cell_measurement_theta_max       25.323
_exptl_crystal_description        block
_exptl_crystal_colour             'clear red'
_exptl_crystal_recrystallization_method ?
_exptl_crystal_density_meas       ?
_exptl_crystal_density_method     ?
_exptl_crystal_density_diffrn     1.962
_exptl_crystal_F_000              1328
_exptl_crystal_size_max           0.468
_exptl_crystal_size_mid           0.297
_exptl_crystal_size_min           0.285
_exptl_absorpt_coefficient_mu     2.151
_exptl_absorpt_correction_type    multi-scan
_exptl_absorpt_correction_T_min   0.6107
_exptl_absorpt_correction_T_max   0.7452
_exptl_absorpt_process_details
;
SADABS-2016/2 (Bruker,2016/2) was used for absorption correction.
wR2(int) was 0.0757 before and 0.0580 after correction.
The Ratio of minimum to maximum transmission is 0.8195.
The \l/2 correction factor is Not present.
;
_exptl_absorpt_special_details    ?
_shelx_estimated_absorpt_T_min    0.433
_shelx_estimated_absorpt_T_max    0.579
_exptl_transmission_factor_min    ?
_exptl_transmission_factor_max    ?
_exptl_special_details            ?
_diffrn_ambient_temperature       150.00
_diffrn_ambient_environment       N~2~
_diffrn_radiation_type            MoK\a
_diffrn_radiation_wavelength      0.71073
_diffrn_radiation_monochromator   'mirror optics'
_diffrn_measurement_ambient_temperature_device_make 'Oxford Cryostream 700'
_diffrn_radiation_probe           x-ray
_diffrn_source                    'microfocus sealed X-ray tube'
_diffrn_source_type               'Incoatec I\ms'
_diffrn_source_voltage            50.0
_diffrn_source_current            1.0
_diffrn_detector                  CPAD
_diffrn_detector_type             'Bruker PHOTON II'
_diffrn_detector_area_resol_mean  7.41
_diffrn_measurement_device        'three-circle diffractometer'
_diffrn_measurement_device_type   'Bruker D8 VENTURE dual wavelength Mo/Cu'
_diffrn_measurement_method        '\w and \f scans'
_diffrn_measurement_specimen_support 'MiTeGen micromount'
_diffrn_reflns_number             14794
_diffrn_reflns_av_unetI/netI      0.0226
_diffrn_reflns_av_R_equivalents   0.0326
_diffrn_reflns_theta_min          2.434
_diffrn_reflns_theta_max          25.363
_diffrn_reflns_theta_full         25.242
_diffrn_reflns_limit_h_min        -13
_diffrn_reflns_limit_h_max        13
_diffrn_reflns_limit_k_min        -16
_diffrn_reflns_limit_k_max        16
_diffrn_reflns_limit_l_min        -17
_diffrn_reflns_limit_l_max        17
_diffrn_standards_number          0
_diffrn_measured_fraction_theta_max 0.999
_diffrn_measured_fraction_theta_full 0.999
_diffrn_reflns_Laue_measured_fraction_max 0.999
_diffrn_reflns_Laue_measured_fraction_full 0.999
_diffrn_reflns_point_group_measured_fraction_max 0.999
_diffrn_reflns_point_group_measured_fraction_full 0.999
_reflns_number_total              2086
_reflns_number_gt                 1947
_reflns_threshold_expression      'I > 2\s(I)'
_reflns_Friedel_coverage          0.000
_reflns_Friedel_fraction_max      .
_reflns_Friedel_fraction_full     .
_reflns_special_details
;
 Reflections were merged by SHELXL according to the crystal
 class for the calculation of statistics and refinement.
 
 _reflns_Friedel_fraction is defined as the number of unique
 Friedel pairs measured divided by the number that would be
 possible theoretically, ignoring centric projections and
 systematic absences.
;
_computing_data_collection        'Bruker BIS V6.2.18/2023-03-24 and APEX4 2022.1-1'
_computing_cell_refinement        'SAINT V8.41 (?, 2016)'
_computing_data_reduction         'SAINT V8.41 (?, 2016)'
_computing_structure_solution     'SHELXT 2018/2 (Sheldrick, 2018)'
_computing_structure_refinement   'XL  (Sheldrick, 2008)'
_computing_molecular_graphics     'Olex2 1.5-alpha (Dolomanov et al., 2009)'
_computing_publication_material   'Olex2 1.5-alpha (Dolomanov et al., 2009)'
_refine_special_details           ?
_refine_ls_structure_factor_coef  Fsqd
_refine_ls_matrix_type            full
_refine_ls_weighting_scheme       calc
_refine_ls_weighting_details      'w=1/[\s^2^(Fo^2^)+(0.0264P)^2^+2.0122P] where P=(Fo^2^+2Fc^2^)/3'
_atom_sites_solution_primary      direct
_atom_sites_solution_secondary    ?
_atom_sites_solution_hydrogens    geom
_refine_ls_hydrogen_treatment     constr
_refine_ls_number_reflns          2086
_refine_ls_number_parameters      230
_refine_ls_number_restraints      152
_refine_ls_R_factor_all           0.0236
_refine_ls_R_factor_gt            0.0217
_refine_ls_wR_factor_ref          0.0563
_refine_ls_wR_factor_gt           0.0552
_refine_ls_goodness_of_fit_ref    1.060
_refine_ls_restrained_S_all       1.076
_refine_ls_shift/su_max           0.001
_refine_ls_shift/su_mean          0.000
_refine_diff_density_max          0.188
_refine_diff_density_min          -0.369
_refine_diff_density_rms          0.058
_refine_ls_extinction_method      none
_refine_ls_extinction_coef        .

loop_
_atom_type_symbol
_atom_type_description
_atom_type_scat_dispersion_real
_atom_type_scat_dispersion_imag
_atom_type_scat_source
'C'  'C'  0.0033 0.0016 'International Tables Vol C Tables 4.2.6.8 and 6.1.1.4'
'H'  'H'  0.0000 0.0000 'International Tables Vol C Tables 4.2.6.8 and 6.1.1.4'
'Cu' 'Cu' 0.3201 1.2651 'International Tables Vol C Tables 4.2.6.8 and 6.1.1.4'
'F'  'F'  0.0171 0.0103 'International Tables Vol C Tables 4.2.6.8 and 6.1.1.4'
'N'  'N'  0.0061 0.0033 'International Tables Vol C Tables 4.2.6.8 and 6.1.1.4'
'S'  'S'  0.1246 0.1234 'International Tables Vol C Tables 4.2.6.8 and 6.1.1.4'

_geom_special_details
;
 All esds (except the esd in the dihedral angle between two l.s. planes)
 are estimated using the full covariance matrix.  The cell esds are taken
 into account individually in the estimation of esds in distances, angles
 and torsion angles; correlations between esds in cell parameters are only
 used when they are defined by crystal symmetry.  An approximate (isotropic)
 treatment of cell esds is used for estimating esds involving l.s. planes.
;
_audit_creation_date              2025-07-30
_exptl_crystal_colour_lustre      clear
_exptl_crystal_colour_primary     red
_diffrn_source_power              0.05
_olex2_refinement_description
;
1. Fixed Uiso
 At 1.2 times of:
  All C(H) groups, All N(H) groups
2. Restrained distances
 C2A-F5A
 1.29 with sigma of 0.02
 C1B-F3B
 1.29 with sigma of 0.02
 C1B-F1B
 1.36 with sigma of 0.02
 C2A-F6A
 1.36 with sigma of 0.02
 C1B-F2B
 1.27 with sigma of 0.02
 C2A-F4A
 1.27 with sigma of 0.02
 C1B-F3B \\sim C1B-F1B \\sim C1B-F2B
 with sigma of 0.02
 F3B-F1B \\sim F1B-F2B \\sim F2B-F3B
 with sigma of 0.03
 Cu1-C1B \\sim Cu1-C1A
 with sigma of 0.02
 C1B-F3B \\sim C1A-F3A
 with sigma of 0.02
 C2A-F5A \\sim C2A-F6A \\sim C2A-F4A
 with sigma of 0.02
 C1B-F1B \\sim C1A-F1A
 with sigma of 0.02
 C1B-F2B \\sim C1A-F2A
 with sigma of 0.02
 Cu1-F3B \\sim Cu1-F3A
 with sigma of 0.04
 F5A-F6A \\sim F6A-F4A \\sim F4A-F5A
 with sigma of 0.03
 Cu1-F1B \\sim Cu1-F1A
 with sigma of 0.04
 Cu1-C2A \\sim Cu1-C2B
 with sigma of 0.02
 Cu1-F2B \\sim Cu1-F2A
 with sigma of 0.04
 C2A-F5A \\sim C2B-F5B
 with sigma of 0.02
 F3B-F1B \\sim F3A-F1A
 with sigma of 0.04
 F3B-F2B \\sim F3A-F2A
 with sigma of 0.04
 F1B-F2B \\sim F1A-F2A
 with sigma of 0.04
 C2A-F6A \\sim C2B-F6B
 with sigma of 0.02
 C2A-F4A \\sim C2B-F4B
 with sigma of 0.02
 Cu1-F5A \\sim Cu1-F5B
 with sigma of 0.04
 Cu1-F6A \\sim Cu1-F6B
 with sigma of 0.04
 Cu1-F4A \\sim Cu1-F4B
 with sigma of 0.04
 F5A-F6A \\sim F5B-F6B
 with sigma of 0.04
 F5A-F4A \\sim F5B-F4B
 with sigma of 0.04
 F6A-F4A \\sim F6B-F4B
 with sigma of 0.04
3. Uiso/Uaniso restraints and constraints
Uanis(C2A) \\sim Ueq, Uanis(F5A) \\sim Ueq, Uanis(F6A) \\sim Ueq, Uanis(F4A)
\\sim Ueq, Uanis(F6B) \\sim Ueq, Uanis(F4B) \\sim Ueq, Uanis(F5B) \\sim Ueq,
Uanis(C2B) \\sim Ueq, Uanis(C1B) \\sim Ueq, Uanis(F3B) \\sim Ueq, Uanis(F1B)
\\sim Ueq, Uanis(F2B) \\sim Ueq, Uanis(C1A) \\sim Ueq, Uanis(F2A) \\sim Ueq,
Uanis(F1A) \\sim Ueq, Uanis(F3A) \\sim Ueq: with sigma of 0.01 and sigma for
terminal atoms of 0.02
Uanis(C1B) = Uanis(C1A)
4. Others
 Sof(F6B)=Sof(F4B)=Sof(F5B)=Sof(C2B)=Sof(C1B)=Sof(F3B)=Sof(F1B)=Sof(F2B)=1-
 FVAR(1)
 Sof(C2A)=Sof(F5A)=Sof(F6A)=Sof(F4A)=Sof(C1A)=Sof(F2A)=Sof(F1A)=Sof(F3A)=FVAR(1)
5.a Aromatic/amide H refined with riding coordinates:
 N1(H1), C9(H9), C5(H5), C8(H8), C7(H7), C6(H6)
;

loop_
_atom_site_label
_atom_site_type_symbol
_atom_site_fract_x
_atom_site_fract_y
_atom_site_fract_z
_atom_site_U_iso_or_equiv
_atom_site_adp_type
_atom_site_occupancy
_atom_site_site_symmetry_order
_atom_site_calc_flag
_atom_site_refinement_flags_posn
_atom_site_refinement_flags_adp
_atom_site_refinement_flags_occupancy
_atom_site_disorder_assembly
_atom_site_disorder_group
Cu1 Cu 0.66681(2)  0.45160(2)  0.27398(2)  0.02923(9)  Uani 1        1 d    D . . . .
S1  S  0.56352(4)  0.45355(3)  0.38094(3)  0.02872(12) Uani 1        1 d    . . . . .
N1  N  0.64901(14) 0.32392(10) 0.30775(10) 0.0276(3)   Uani 1        1 d    . . . . .
H1  H  0.670674    0.271675    0.284929    0.033       Uiso 1        1 calc R U . . .
C4  C  0.57238(15) 0.26073(12) 0.43490(11) 0.0254(4)   Uani 1        1 d    . . . . .
C3  C  0.59700(15) 0.33369(12) 0.37272(12) 0.0240(3)   Uani 1        1 d    . . . . .
C9  C  0.61846(17) 0.16944(13) 0.43598(13) 0.0309(4)   Uani 1        1 d    . . . . .
H9  H  0.663651    0.153305    0.394432    0.037       Uiso 1        1 calc R U . . .
C5  C  0.5064(2)   0.28314(14) 0.49607(14) 0.0399(5)   Uani 1        1 d    . . . . .
H5  H  0.475042    0.345212    0.495999    0.048       Uiso 1        1 calc R U . . .
C8  C  0.59800(18) 0.10239(14) 0.49795(14) 0.0384(5)   Uani 1        1 d    . . . . .
H8  H  0.629860    0.040339    0.499072    0.046       Uiso 1        1 calc R U . . .
C7  C  0.5323(2)   0.12483(15) 0.55748(14) 0.0439(5)   Uani 1        1 d    . . . . .
H7  H  0.518283    0.078103    0.599219    0.053       Uiso 1        1 calc R U . . .
C6  C  0.4864(2)   0.21479(16) 0.55739(16) 0.0500(6)   Uani 1        1 d    . . . . .
H6  H  0.441119    0.230027    0.599124    0.060       Uiso 1        1 calc R U . . .
C2A C  0.6906(6)   0.5879(4)   0.2786(5)   0.0451(16)  Uani 0.722(9) 1 d    D U P A 1
F5A F  0.6910(8)   0.6276(6)   0.1960(5)   0.0554(14)  Uani 0.722(9) 1 d    D U P A 1
F6A F  0.7991(4)   0.6086(2)   0.3413(4)   0.099(2)    Uani 0.722(9) 1 d    D U P A 1
F4A F  0.6076(5)   0.63638(19) 0.3020(4)   0.0830(13)  Uani 0.722(9) 1 d    D U P A 1
F6B F  0.8326(6)   0.5943(5)   0.2863(7)   0.065(3)    Uani 0.278(9) 1 d    D U P A 2
F4B F  0.6892(14)  0.6288(5)   0.3397(6)   0.070(3)    Uani 0.278(9) 1 d    D U P A 2
F5B F  0.661(2)    0.6239(18)  0.1865(13)  0.059(4)    Uani 0.278(9) 1 d    D U P A 2
C2B C  0.7147(12)  0.5820(10)  0.2706(12)  0.044(5)    Uani 0.278(9) 1 d    D U P A 2
C1B C  0.7638(10)  0.4164(9)   0.1892(10)  0.0387(8)   Uani 0.278(9) 1 d    D U P A 1
F3B F  0.7413(16)  0.4719(12)  0.1115(12)  0.053(4)    Uani 0.278(9) 1 d    D U P A 1
F1B F  0.7362(9)   0.3291(4)   0.1506(6)   0.0456(18)  Uani 0.278(9) 1 d    D U P A 1
F2B F  0.8845(5)   0.4179(11)  0.2250(4)   0.063(3)    Uani 0.278(9) 1 d    D U P A 1
C1A C  0.7676(4)   0.4355(3)   0.1927(4)   0.0387(8)   Uani 0.722(9) 1 d    D U P A 2
F2A F  0.8743(2)   0.4812(3)   0.22385(18) 0.0554(8)   Uani 0.722(9) 1 d    D U P A 2
F1A F  0.7955(4)   0.3442(2)   0.1918(3)   0.0612(11)  Uani 0.722(9) 1 d    D U P A 2
F3A F  0.7148(6)   0.4628(5)   0.1020(5)   0.0501(14)  Uani 0.722(9) 1 d    D U P A 2

loop_
_atom_site_aniso_label
_atom_site_aniso_U_11
_atom_site_aniso_U_22
_atom_site_aniso_U_33
_atom_site_aniso_U_23
_atom_site_aniso_U_13
_atom_site_aniso_U_12
Cu1 0.03164(15) 0.02770(14) 0.03243(14) 0.00413(8)   0.01592(10) -0.00381(9)
S1  0.0349(3)   0.0247(2)   0.0298(2)   -0.00231(16) 0.01484(19) 0.00090(17)
N1  0.0314(8)   0.0268(7)   0.0311(7)   0.0020(6)    0.0191(7)   0.0028(6)
C4  0.0247(9)   0.0295(9)   0.0237(8)   0.0007(7)    0.0100(7)   -0.0042(7)
C3  0.0209(8)   0.0267(8)   0.0250(8)   -0.0005(7)   0.0081(7)   -0.0005(7)
C9  0.0282(9)   0.0314(9)   0.0346(9)   0.0037(7)    0.0122(8)   -0.0005(7)
C5  0.0517(12)  0.0357(10)  0.0440(11)  -0.0034(8)   0.0320(10)  -0.0046(9)
C8  0.0392(11)  0.0322(10)  0.0419(11)  0.0087(8)    0.0100(9)   -0.0050(8)
C7  0.0537(13)  0.0451(12)  0.0316(10)  0.0078(8)    0.0117(9)   -0.0192(10)
C6  0.0688(15)  0.0530(13)  0.0439(12)  -0.0043(10)  0.0403(11)  -0.0148(12)
C2A 0.049(3)    0.038(3)    0.052(3)    0.007(2)     0.021(2)    -0.016(2)
F5A 0.071(4)    0.0398(18)  0.067(2)    0.0222(19)   0.038(2)    0.006(2)
F6A 0.107(3)    0.0527(15)  0.095(3)    0.0009(16)   -0.027(3)   -0.0334(18)
F4A 0.128(3)    0.0266(11)  0.136(3)    -0.0011(15)  0.101(3)    0.0025(17)
F6B 0.053(4)    0.066(4)    0.065(5)    0.004(3)     0.001(3)    -0.038(3)
F4B 0.135(10)   0.027(3)    0.069(5)    -0.018(3)    0.063(6)    -0.021(5)
F5B 0.056(8)    0.038(5)    0.079(6)    0.024(4)     0.016(4)    0.004(5)
C2B 0.048(7)    0.044(7)    0.050(7)    -0.001(5)    0.031(5)    -0.004(5)
C1B 0.0323(11)  0.048(2)    0.0405(12)  0.0160(14)   0.0179(9)   -0.0001(13)
F3B 0.080(11)   0.045(4)    0.034(5)    0.008(3)     0.020(5)    0.000(6)
F1B 0.062(5)    0.036(3)    0.056(4)    -0.005(3)    0.044(3)    -0.001(3)
F2B 0.024(2)    0.129(9)    0.039(3)    -0.008(4)    0.018(2)    -0.002(4)
C1A 0.0323(11)  0.048(2)    0.0405(12)  0.0160(14)   0.0179(9)   -0.0001(13)
F2A 0.0277(10)  0.080(2)    0.0612(13)  0.0188(13)   0.0185(9)   -0.0029(12)
F1A 0.081(3)    0.0488(15)  0.081(2)    0.0122(15)   0.066(2)    0.0164(17)
F3A 0.0373(16)  0.084(3)    0.0324(17)  0.0123(18)   0.0158(13)  0.0031(15)

loop_
_geom_bond_atom_site_label_1
_geom_bond_atom_site_label_2
_geom_bond_distance
_geom_bond_site_symmetry_2
_geom_bond_publ_flag
Cu1 S1  2.2586(5)  . ?
Cu1 N1  1.9003(14) . ?
Cu1 C3  2.5069(17) . ?
Cu1 C2A 1.944(5)   . ?
Cu1 C2B 1.930(14)  . ?
Cu1 C1B 1.989(13)  . ?
Cu1 C1A 1.932(5)   . ?
S1  C3  1.7509(17) . ?
N1  H1  0.8800     . ?
N1  C3  1.288(2)   . ?
C4  C3  1.465(2)   . ?
C4  C9  1.395(3)   . ?
C4  C5  1.389(3)   . ?
C9  H9  0.9500     . ?
C9  C8  1.386(3)   . ?
C5  H5  0.9500     . ?
C5  C6  1.390(3)   . ?
C8  H8  0.9500     . ?
C8  C7  1.367(3)   . ?
C7  H7  0.9500     . ?
C7  C6  1.379(3)   . ?
C6  H6  0.9500     . ?
C2A F5A 1.338(6)   . ?
C2A F6A 1.336(6)   . ?
C2A F4A 1.314(7)   . ?
F6B C2B 1.326(12)  . ?
F4B C2B 1.321(13)  . ?
F5B C2B 1.334(13)  . ?
C1B F3B 1.341(11)  . ?
C1B F1B 1.353(11)  . ?
C1B F2B 1.331(11)  . ?
C1A F2A 1.342(5)   . ?
C1A F1A 1.332(5)   . ?
C1A F3A 1.336(5)   . ?

loop_
_geom_angle_atom_site_label_1
_geom_angle_atom_site_label_2
_geom_angle_atom_site_label_3
_geom_angle
_geom_angle_site_symmetry_1
_geom_angle_site_symmetry_3
_geom_angle_publ_flag
S1  Cu1 C3  42.72(4)   . . ?
N1  Cu1 S1  72.80(4)   . . ?
N1  Cu1 C3  30.19(6)   . . ?
N1  Cu1 C2A 163.3(2)   . . ?
N1  Cu1 C2B 165.8(5)   . . ?
N1  Cu1 C1B 93.2(4)    . . ?
N1  Cu1 C1A 100.76(15) . . ?
C2A Cu1 S1  93.7(2)    . . ?
C2A Cu1 C3  135.0(2)   . . ?
C2A Cu1 C1B 99.6(4)    . . ?
C2B Cu1 S1  103.1(4)   . . ?
C2B Cu1 C3  142.9(4)   . . ?
C2B Cu1 C1A 82.0(4)    . . ?
C1B Cu1 S1  165.8(4)   . . ?
C1B Cu1 C3  123.1(4)   . . ?
C1A Cu1 S1  172.07(16) . . ?
C1A Cu1 C3  130.51(15) . . ?
C3  S1  Cu1 76.23(6)   . . ?
Cu1 N1  H1  129.0      . . ?
C3  N1  Cu1 101.94(11) . . ?
C3  N1  H1  129.0      . . ?
C9  C4  C3  120.56(15) . . ?
C5  C4  C3  119.96(16) . . ?
C5  C4  C9  119.43(16) . . ?
S1  C3  Cu1 61.05(5)   . . ?
N1  C3  Cu1 47.87(8)   . . ?
N1  C3  S1  108.73(12) . . ?
N1  C3  C4  128.06(15) . . ?
C4  C3  Cu1 172.67(12) . . ?
C4  C3  S1  123.15(13) . . ?
C4  C9  H9  120.2      . . ?
C8  C9  C4  119.68(18) . . ?
C8  C9  H9  120.2      . . ?
C4  C5  H5  120.0      . . ?
C4  C5  C6  120.04(19) . . ?
C6  C5  H5  120.0      . . ?
C9  C8  H8  119.7      . . ?
C7  C8  C9  120.53(19) . . ?
C7  C8  H8  119.7      . . ?
C8  C7  H7  119.8      . . ?
C8  C7  C6  120.48(18) . . ?
C6  C7  H7  119.8      . . ?
C5  C6  H6  120.1      . . ?
C7  C6  C5  119.8(2)   . . ?
C7  C6  H6  120.1      . . ?
F5A C2A Cu1 115.2(6)   . . ?
F6A C2A Cu1 109.5(4)   . . ?
F6A C2A F5A 105.1(6)   . . ?
F4A C2A Cu1 114.7(4)   . . ?
F4A C2A F5A 103.4(5)   . . ?
F4A C2A F6A 108.3(5)   . . ?
F6B C2B Cu1 114.3(9)   . . ?
F6B C2B F5B 104.8(13)  . . ?
F4B C2B Cu1 108.8(9)   . . ?
F4B C2B F6B 105.7(11)  . . ?
F4B C2B F5B 109.7(15)  . . ?
F5B C2B Cu1 113.2(14)  . . ?
F3B C1B Cu1 113.0(12)  . . ?
F3B C1B F1B 102.7(12)  . . ?
F1B C1B Cu1 112.7(8)   . . ?
F2B C1B Cu1 118.8(9)   . . ?
F2B C1B F3B 102.9(11)  . . ?
F2B C1B F1B 105.1(9)   . . ?
F2A C1A Cu1 114.0(3)   . . ?
F1A C1A Cu1 108.4(3)   . . ?
F1A C1A F2A 105.6(4)   . . ?
F1A C1A F3A 107.9(5)   . . ?
F3A C1A Cu1 114.0(4)   . . ?
F3A C1A F2A 106.5(4)   . . ?

loop_
_geom_torsion_atom_site_label_1
_geom_torsion_atom_site_label_2
_geom_torsion_atom_site_label_3
_geom_torsion_atom_site_label_4
_geom_torsion
_geom_torsion_site_symmetry_1
_geom_torsion_site_symmetry_2
_geom_torsion_site_symmetry_3
_geom_torsion_site_symmetry_4
_geom_torsion_publ_flag
Cu1 S1 C3 N1 -4.50(11)   . . . . ?
Cu1 S1 C3 C4 172.99(15)  . . . . ?
Cu1 N1 C3 S1 5.31(13)    . . . . ?
Cu1 N1 C3 C4 -172.02(15) . . . . ?
C4  C9 C8 C7 0.5(3)      . . . . ?
C4  C5 C6 C7 0.2(3)      . . . . ?
C3  C4 C9 C8 177.58(16)  . . . . ?
C3  C4 C5 C6 -177.90(19) . . . . ?
C9  C4 C3 S1 -169.51(13) . . . . ?
C9  C4 C3 N1 7.5(3)      . . . . ?
C9  C4 C5 C6 -0.3(3)     . . . . ?
C9  C8 C7 C6 -0.6(3)     . . . . ?
C5  C4 C3 S1 8.1(2)      . . . . ?
C5  C4 C3 N1 -174.93(18) . . . . ?
C5  C4 C9 C8 0.0(3)      . . . . ?
C8  C7 C6 C5 0.3(3)      . . . . ?

_olex2_submission_special_instructions 'No special instructions were received'
_shelx_res_file
;
TITL full1_C2c_a.res in C2/c
    full1_c2c_a.res
    created by SHELXL-2019/3 at 18:26:48 on 30-Jul-2025
REM Old TITL full1_C2c in C2/c
REM SHELXT solution in C2/c: R1 0.179, Rweak 0.006, Alpha 0.039
REM <I/s> 0.771 for 89 systematic absences, Orientation as input
REM Formula found by SHELXT: C9 F6A N3 S Br
CELL 0.71073 11.6062 14.1352 14.6945 90 108.457 90
ZERR 4 0.0004 0.0005 0.0006 0 0.001 0
LATT 7
SYMM -X,+Y,0.5-Z
SFAC C H Cu F N S
UNIT 72 48 8 48 8 8
DFIX 1.29 C2A F5A
DFIX 1.29 C1B F3B
DFIX 1.36 C1B F1B
DFIX 1.36 C2A F6A
DFIX 1.27 C1B F2B
SADI C1B F3B C1B F1B C1B F2B
SADI 0.03 F3B F1B F1B F2B F2B F3B
DFIX 1.27 C2A F4A
SADI Cu1 C1B Cu1 C1A
SADI C1B F3B C1A F3A
SADI C2A F5A C2A F6A C2A F4A
SADI C1B F1B C1A F1A
SADI C1B F2B C1A F2A
SADI 0.04 Cu1 F3B Cu1 F3A
SADI 0.03 F5A F6A F6A F4A F4A F5A
SADI 0.04 Cu1 F1B Cu1 F1A
SADI Cu1 C2A Cu1 C2B
SADI 0.04 Cu1 F2B Cu1 F2A
SADI C2A F5A C2B F5B
SADI 0.04 F3B F1B F3A F1A
SADI 0.04 F3B F2B F3A F2A
SADI 0.04 F1B F2B F1A F2A
SADI C2A F6A C2B F6B
SADI C2A F4A C2B F4B
SADI 0.04 Cu1 F5A Cu1 F5B
SADI 0.04 Cu1 F6A Cu1 F6B
SADI 0.04 Cu1 F4A Cu1 F4B
SADI 0.04 F5A F6A F5B F6B
SADI 0.04 F5A F4A F5B F4B
SADI 0.04 F6A F4A F6B F4B
ISOR 0.01 0.02 C2A F5A F6A F4A F6B F4B F5B C2B C1B F3B F1B F2B C1A F2A F1A F3A
EADP C1B C1A

L.S. 10
PLAN  5
SIZE 0.285 0.297 0.468
TEMP -123.15
CONF
LIST 4
MORE -1
BOND $H
fmap 2
acta
OMIT 1 1 0
REM <olex2.extras>
REM <HklSrc "%.\\full1_C2c_a.hkl">
REM </olex2.extras>

WGHT    0.026400    2.012200
FVAR       0.18969   0.72151
CU1   3    0.666809    0.451603    0.273976    11.00000    0.03164    0.02770 =
         0.03243    0.00413    0.01592   -0.00381
S1    6    0.563523    0.453546    0.380943    11.00000    0.03490    0.02471 =
         0.02979   -0.00231    0.01484    0.00090
N1    5    0.649011    0.323920    0.307748    11.00000    0.03140    0.02680 =
         0.03114    0.00201    0.01910    0.00279
AFIX  43
H1    2    0.670674    0.271675    0.284929    11.00000   -1.20000
AFIX   0
C4    1    0.572377    0.260734    0.434905    11.00000    0.02474    0.02952 =
         0.02372    0.00074    0.00997   -0.00419
C3    1    0.596996    0.333689    0.372722    11.00000    0.02088    0.02674 =
         0.02500   -0.00048    0.00813   -0.00049
C9    1    0.618463    0.169438    0.435979    11.00000    0.02822    0.03137 =
         0.03458    0.00375    0.01217   -0.00051
AFIX  43
H9    2    0.663651    0.153305    0.394432    11.00000   -1.20000
AFIX   0
C5    1    0.506446    0.283138    0.496070    11.00000    0.05173    0.03573 =
         0.04404   -0.00341    0.03204   -0.00462
AFIX  43
H5    2    0.475042    0.345212    0.495999    11.00000   -1.20000
AFIX   0
C8    1    0.598000    0.102392    0.497954    11.00000    0.03918    0.03217 =
         0.04190    0.00866    0.00999   -0.00499
AFIX  43
H8    2    0.629860    0.040339    0.499072    11.00000   -1.20000
AFIX   0
C7    1    0.532347    0.124832    0.557480    11.00000    0.05367    0.04505 =
         0.03164    0.00779    0.01166   -0.01920
AFIX  43
H7    2    0.518283    0.078103    0.599219    11.00000   -1.20000
AFIX   0
C6    1    0.486384    0.214793    0.557387    11.00000    0.06882    0.05303 =
         0.04390   -0.00435    0.04032   -0.01478
AFIX  43
H6    2    0.441119    0.230027    0.599124    11.00000   -1.20000
AFIX   0
PART 1
C2A   1    0.690638    0.587897    0.278587    21.00000    0.04925    0.03829 =
         0.05159    0.00716    0.02149   -0.01573
F5A   4    0.691010    0.627608    0.196021    21.00000    0.07051    0.03981 =
         0.06729    0.02224    0.03814    0.00599
F6A   4    0.799115    0.608612    0.341311    21.00000    0.10668    0.05266 =
         0.09537    0.00090   -0.02702   -0.03340
F4A   4    0.607606    0.636376    0.301954    21.00000    0.12810    0.02659 =
         0.13578   -0.00108    0.10085    0.00251
PART 2
F6B   4    0.832643    0.594283    0.286299   -21.00000    0.05330    0.06637 =
         0.06462    0.00388    0.00138   -0.03766
F4B   4    0.689216    0.628802    0.339694   -21.00000    0.13521    0.02681 =
         0.06889   -0.01841    0.06326   -0.02126
F5B   4    0.661143    0.623852    0.186466   -21.00000    0.05555    0.03816 =
         0.07940    0.02367    0.01573    0.00366
C2B   1    0.714692    0.581966    0.270637   -21.00000    0.04815    0.04412 =
         0.04953   -0.00100    0.03137   -0.00416
PART 1
C1B   1    0.763805    0.416354    0.189211   -21.00000    0.03227    0.04768 =
         0.04052    0.01602    0.01792   -0.00012
F3B   4    0.741336    0.471851    0.111493   -21.00000    0.08020    0.04519 =
         0.03387    0.00842    0.01992   -0.00010
F1B   4    0.736198    0.329120    0.150593   -21.00000    0.06199    0.03625 =
         0.05608   -0.00531    0.04379   -0.00129
F2B   4    0.884491    0.417865    0.224951   -21.00000    0.02441    0.12938 =
         0.03918   -0.00787    0.01753   -0.00227
PART 2
C1A   1    0.767622    0.435494    0.192662    21.00000    0.03227    0.04768 =
         0.04052    0.01602    0.01792   -0.00012
F2A   4    0.874289    0.481155    0.223853    21.00000    0.02770    0.08028 =
         0.06119    0.01884    0.01848   -0.00288
F1A   4    0.795468    0.344165    0.191822    21.00000    0.08141    0.04883 =
         0.08147    0.01217    0.06591    0.01635
F3A   4    0.714770    0.462828    0.101958    21.00000    0.03725    0.08398 =
         0.03240    0.01229    0.01577    0.00306
HKLF 4


REM  full1_C2c_a.res in C2/c
REM wR2 = 0.0563, GooF = S = 1.060, Restrained GooF = 1.076 for all data
REM R1 = 0.0217 for 1947 Fo > 4sig(Fo) and 0.0236 for all 2086 data
REM 230 parameters refined using 152 restraints

END

WGHT      0.0264      2.0122

REM Highest difference peak  0.188,  deepest hole -0.369,  1-sigma level  0.058
Q1    1   0.5919  0.1361  0.5435  11.00000  0.05    0.19
Q2    1   0.6200  0.1389  0.4745  11.00000  0.05    0.18
Q3    1   0.5996  0.2243  0.4407  11.00000  0.05    0.18
Q4    1   0.5983  0.2925  0.4176  11.00000  0.05    0.16
Q5    1   0.6199  0.0790  0.5022  11.00000  0.05    0.16
;
_shelx_res_checksum               92461
_shelx_hkl_file
;
  -2   0   2  505.45   24.30
  -2   0   2  523.85   21.60
   2   0  -2  513.85   21.60
   2   0  -2  574.74   24.70
  -4   0   4 2593.94  111.39
   4   0  -4 2637.14  111.29
   6   0  -6    1.50    0.50
   8   0  -8   58.59    3.50
   8   0  -8   53.69    3.20
  10   0 -10  369.26   16.90
  10   0 -10  378.46   16.60
  12   0 -12   12.00    2.30
  12   0 -12   13.80    2.20
  -1   1   1  270.97   11.00
  -1   1   1  271.47   11.10
   1   1  -1  271.77   10.90
   1   1  -1  266.97   11.00
   1  -1  -1  267.67   11.10
   1  -1  -1  273.57   11.00
  -1  -1   1  259.77   10.90
  -1  -1   1  267.37   11.00
  -3   1   3  241.38   10.10
   3   1  -3  245.78   10.20
   3  -1  -3  240.98   10.10
   3  -1  -3  247.78   10.40
  -5   1   5  270.67   11.60
   5   1  -5  289.57   12.00
   5  -1  -5  283.67   12.20
   7   1  -7    3.60    0.70
   7   1  -7    3.60    0.70
   7  -1  -7    4.80    0.80
   9   1  -9    9.80    1.40
   9   1  -9    5.60    1.10
   9  -1  -9    5.60    1.10
   9  -1  -9    8.80    1.60
  11   1 -11    9.70    1.70
  11   1 -11    8.00    1.50
  11  -1 -11    7.40    1.70
  11  -1 -11    5.90    1.30
   0   2   0 1850.31   86.29
   0  -2   0 1902.01   86.59
  -2   2   2    0.80    0.20
   2   2  -2    0.40    0.10
   2   2  -2    0.60    0.10
  -2   2   2    0.90    0.20
  -2   2   2    0.70    0.20
  -2  -2   2    0.60    0.10
   2  -2  -2    0.50    0.20
   2  -2  -2    0.90    0.30
  -2  -2   2    0.60    0.20
  -4   2   4 1265.17   51.39
  -4   2   4 1237.48   51.39
   4   2  -4 1285.17   51.39
   4  -2  -4 1264.37   51.79
  -6   2   6   86.19    3.90
  -6   2   6   85.69    4.00
   6   2  -6   89.49    4.20
   6  -2  -6   85.49    4.50
   8   2  -8   16.10    1.40
   8   2  -8   17.30    1.60
   8  -2  -8   18.30    1.80
  10   2 -10  156.78    7.70
  10   2 -10  151.08    7.30
  10  -2 -10  146.79    7.90
  10  -2 -10  147.59    7.60
  12   2 -12    1.20    1.10
  12   2 -12    1.90    1.20
  12  -2 -12    3.10    1.20
  12  -2 -12    1.60    1.50
  -1   3   1   66.19    3.10
  -1   3   1   66.09    3.00
   1   3  -1   65.99    2.90
   1   3  -1   66.29    3.00
  -1   3   1   64.39    3.10
  -1  -3   1   65.99    2.80
  -1  -3   1   61.09    2.90
   1  -3  -1   64.79    3.00
   3   3  -3   35.70    1.70
   3   3  -3   30.70    1.50
  -3   3   3   31.10    1.80
  -3   3   3   33.50    1.80
   3  -3  -3   33.90    2.00
  -3  -3   3   34.30    1.70
  -3  -3   3   30.20    1.50
  -5   3   5   22.70    1.50
   5   3  -5   22.40    1.30
   5   3  -5   25.40    1.30
  -5   3   5   21.60    1.40
  -7   3   7  178.08    7.90
   7   3  -7  181.68    8.10
   7  -3  -7  186.88    8.70
   9   3  -9  137.59    6.70
   9   3  -9  145.69    7.10
   9  -3  -9  144.89    7.50
  11   3 -11   62.99    4.50
  11   3 -11   54.59    3.40
  11  -3 -11   57.59    4.00
  11  -3 -11   55.29    4.30
   0   4   0  231.98   10.20
   0   4   0  243.58   10.00
   0   4   0  240.98   10.20
   0  -4   0  235.58   10.00
  -2   4   2  200.28    8.60
   2   4  -2  206.68    8.30
   2   4  -2  188.68    8.50
  -2   4   2  193.38    8.60
  -2  -4   2  202.98    8.50
   2  -4  -2  194.18    8.90
  -2  -4   2  185.78    8.10
  -4   4   4  643.64   27.00
   4   4  -4  653.03   26.80
   4   4  -4  655.03   26.50
  -4   4   4  633.64   27.00
  -4   4   4  653.53   27.20
   4  -4  -4  660.83   27.20
  -4  -4   4  653.33   26.70
   6   4  -6    2.90    0.50
  -6   4   6    2.70    0.60
  -6   4   6    2.40    0.60
   6   4  -6    4.00    0.60
   6   4  -6    1.70    0.40
   6  -4  -6    2.10    0.70
   8   4  -8   27.40    1.70
   8   4  -8   25.60    2.00
  -8   4   8   27.30    1.70
   8  -4  -8   23.30    2.30
  10   4 -10   -0.50    0.70
  10   4 -10    0.00    0.60
  10  -4 -10   -0.50    0.90
  12   4 -12    4.10    1.10
  12   4 -12    4.00    1.50
  12  -4 -12    5.20    1.50
  12  -4 -12    2.20    1.60
   1   5  -1  869.61   35.10
  -1   5   1  875.11   35.40
  -1   5   1  828.02   35.50
   1   5  -1  847.72   35.40
   1   5  -1  893.51   35.50
  -1   5   1  863.21   35.50
   1  -5  -1  861.01   35.40
  -1  -5   1  843.62   35.20
   3   5  -3  784.22   32.00
  -3   5   3  787.62   32.30
   3   5  -3  786.32   31.80
  -3   5   3  767.32   32.20
  -3   5   3  800.02   32.30
   3  -5  -3  765.92   32.30
  -3  -5   3  751.62   31.60
  -3  -5   3  772.72   32.00
  -5   5   5   76.59    4.00
   5   5  -5   83.89    3.80
  -5   5   5   77.39    4.00
   5   5  -5   71.09    3.60
  -5   5   5   71.49    4.10
   5  -5  -5   75.89    4.20
  -7   5   7  103.19    5.40
   7   5  -7  114.39    5.00
   7   5  -7  119.79    5.10
  -7   5   7  107.19    5.40
   7   5  -7  114.99    5.00
   7  -5  -7  100.59    5.90
  -9   5   9   41.40    2.50
   9   5  -9   45.30    2.50
   9   5  -9   45.10    2.90
   9  -5  -9   44.30    3.40
  11   5 -11  212.98   10.10
  11   5 -11  244.38   11.00
  11  -5 -11  232.38   11.70
   0   6   0   16.60    1.20
   0   6   0   16.50    1.40
   0   6   0   16.00    1.40
   0  -6   0   17.40    1.20
   2   6  -2  408.26   17.00
   2   6  -2  416.56   17.10
  -2   6   2  416.06   17.00
  -2   6   2  384.76   17.10
   2   6  -2  416.16   16.60
  -2   6   2  403.86   17.10
   2  -6  -2  388.16   17.00
  -2  -6   2  386.26   16.50
  -2  -6   2  374.26   16.60
  -4   6   4   18.80    1.60
   4   6  -4   18.00    1.40
   4   6  -4   16.50    1.30
   4   6  -4   17.60    1.20
  -4   6   4   16.70    1.50
  -4   6   4   17.00    1.50
  -4  -6   4   16.90    1.00
   6   6  -6   54.69    3.00
  -6   6   6   53.99    3.30
  -6   6   6   58.09    3.30
   6   6  -6   61.79    3.10
   6  -6  -6   56.39    3.60
   8   6  -8    0.70    0.50
  -8   6   8    0.20    0.50
  -8   6   8    0.30    0.50
   8  -6  -8    1.00    0.80
  10   6 -10   11.00    1.60
 -10   6  10   10.70    1.30
  10  -6 -10    7.50    1.60
   1   7  -1  904.61   36.50
  -1   7   1  863.21   36.40
   1   7  -1  892.81   35.90
  -1   7   1  883.41   36.10
   1   7  -1  904.91   36.40
  -1   7   1  855.31   36.40
  -1  -7   1  839.52   36.00
  -1  -7   1  855.01   35.90
   1  -7  -1  872.71   36.20
  -3   7   3   20.10    1.60
  -3   7   3   18.20    1.60
   3   7  -3   19.50    1.60
   3   7  -3   17.50    1.50
   3   7  -3   22.90    1.50
  -3   7   3   17.80    1.60
   3  -7  -3   18.40    1.60
  -3  -7   3   19.40    1.20
  -5   7   5   37.80    2.60
   5   7  -5   33.70    2.30
  -5   7   5   38.90    2.70
  -5   7   5   37.00    2.50
   5   7  -5   40.00    2.20
   5   7  -5   42.60    2.50
   5  -7  -5   35.10    2.70
   7   7  -7    4.00    0.80
  -7   7   7    1.80    0.60
   7   7  -7    3.70    0.80
  -7   7   7    1.90    0.70
   7   7  -7    2.60    0.70
   7  -7  -7    1.30    0.70
  -9   7   9   45.60    3.10
  -9   7   9   43.80    2.90
   9  -7  -9   51.09    3.80
  11   7 -11   42.70    3.20
  11  -7 -11   41.00    4.00
   0   8   0  326.27   14.20
   0   8   0  314.97   14.10
   0   8   0  320.97   13.70
   0  -8   0  311.07   13.70
  -2   8   2   65.79    3.70
   2   8  -2   68.59    3.80
   2   8  -2   67.29    3.70
   2   8  -2   63.49    3.20
  -2   8   2   62.29    3.50
  -2   8   2   63.79    3.70
   2  -8  -2   58.59    3.50
  -2  -8   2   58.29    3.10
  -2  -8   2   64.29    3.30
  -4   8   4  388.06   17.50
   4   8  -4  423.96   16.80
  -4   8   4  398.66   17.50
  -4   8   4  396.36   17.50
   4   8  -4  394.66   17.20
   4  -8  -4  400.76   17.50
  -4  -8   4  389.86   16.50
   6   8  -6  120.49    6.00
   6   8  -6  129.79    6.20
  -6   8   6  122.29    6.40
   6   8  -6  125.59    5.80
  -6   8   6  122.39    7.30
  -6   8   6  127.79    6.50
   6  -8  -6  127.19    6.70
   8   8  -8   15.40    1.50
  -8   8   8   14.00    2.70
  -8   8   8   16.80    1.80
   8   8  -8   15.00    1.50
   8   8  -8   16.20    1.50
   8  -8  -8   15.20    2.30
  10   8 -10   63.09    3.80
 -10   8  10   64.39    4.10
  10   8 -10   59.59    3.70
  10  -8 -10   69.49    4.90
   1   9  -1    3.00    0.60
   1   9  -1    2.20    0.60
  -1   9   1    2.80    0.80
   1   9  -1    3.20    0.70
  -1   9   1    2.90    0.70
  -1   9   1    4.10    1.00
  -1  -9   1    2.80    0.60
  -1  -9   1    4.60    0.80
   1  -9  -1    2.20    0.60
   3   9  -3   21.70    1.90
  -3   9   3   20.90    2.00
   3   9  -3   20.80    1.40
  -3   9   3   18.30    1.90
  -3   9   3   20.70    1.80
   3   9  -3   20.20    1.80
   3  -9  -3   21.90    1.90
  -3  -9   3   22.10    1.40
  -5   9   5    1.30    0.70
  -5   9   5    1.40    0.60
   5   9  -5    1.80    0.50
   5   9  -5    1.20    0.70
  -5   9   5    1.30    0.80
   5   9  -5    1.60    0.70
   5  -9  -5    1.10    0.60
   7   9  -7   28.90    2.10
   7   9  -7   24.70    1.80
  -7   9   7   26.70    2.40
   7   9  -7   22.70    2.00
  -7   9   7   24.50    2.30
   7  -9  -7   28.60    2.60
   9   9  -9   15.70    1.90
  -9   9   9   15.40    2.10
   9   9  -9   12.10    1.50
   9   9  -9   15.10    1.60
  -9   9   9   13.00    2.10
   9  -9  -9   12.00    2.20
   0  10   0 1165.38   47.20
   0  10   0 1129.79   46.60
   0  10   0 1136.69   47.20
   0 -10   0 1081.49   46.60
  -2  10   2   89.79    4.70
  -2  10   2   83.39    5.00
   2  10  -2   86.79    4.40
   2  10  -2   89.49    5.00
   2  10  -2   89.99    4.90
  -2  10   2   87.69    5.00
   2 -10  -2   85.49    4.70
  -2 -10   2   84.39    4.40
  -2 -10   2   87.29    4.30
   4  10  -4  422.26   17.30
   4  10  -4  393.56   17.90
  -4  10   4  399.16   18.00
   4  10  -4  433.46   18.20
  -4  10   4  410.06   18.20
  -4  10   4  419.16   19.00
  -4 -10   4  392.36   17.10
   4 -10  -4  399.96   18.10
   6  10  -6    8.20    1.40
  -6  10   6    9.40    1.50
   6  10  -6   13.40    2.00
   6  10  -6    9.30    1.10
  -6  10   6   12.90    2.00
  -6  10   6   14.50    2.20
   6 -10  -6    7.50    1.50
   8  10  -8    3.00    0.80
  -8  10   8    3.90    1.30
  -8  10   8    1.90    1.00
   8  10  -8    2.40    0.90
   8  10  -8    3.90    1.00
   8 -10  -8    2.20    1.10
  10  10 -10   98.69    5.30
  10  10 -10  107.29    5.20
  10  10 -10   91.89    5.20
 -10  10  10  105.69    5.90
  10  10 -10  100.79    5.20
 -10  10  10  111.49    6.10
  10 -10 -10   94.29    6.90
  -1  11   1   70.89    4.50
   1  11  -1   79.69    4.00
   1  11  -1   68.89    4.40
  -1  11   1   72.59    4.10
  -1  11   1   71.79    4.50
   1 -11  -1   71.39    4.10
  -1 -11   1   76.19    4.00
  -1 -11   1   66.99    3.80
  -3  11   3    1.70    1.00
   3  11  -3    0.80    0.70
  -3  11   3    0.50    0.80
   3  11  -3    0.40    0.70
  -3  11   3    1.40    0.80
   3  11  -3    0.80    0.50
   3 -11  -3    0.50    0.70
  -3 -11   3    1.00    0.50
   5  11  -5    7.10    1.40
  -5  11   5    5.10    1.20
  -5  11   5   10.80    1.70
   5  11  -5    8.70    1.70
   5  11  -5    8.00    1.10
   5 -11  -5    7.40    1.40
  -7  11   7    1.40    0.90
  -7  11   7    0.20    0.80
   7  11  -7    0.50    0.80
   7  11  -7    0.60    0.60
   7  11  -7    0.20    0.70
   7 -11  -7   -0.20    0.90
  -9  11   9    1.60    1.30
  -9  11   9    1.90    1.30
   9  11  -9    0.30    1.00
   9  11  -9    1.00    0.80
   9  11  -9    0.20    1.00
   9 -11  -9    0.30    1.40
   0  12   0  480.65   20.70
   0  12   0  498.15   21.50
   0  12   0  473.95   21.30
   0 -12   0  462.65   20.60
   0 -12   0  491.85   20.80
   2  12  -2   15.90    1.60
   2  12  -2   17.60    2.10
  -2  12   2   21.60    2.30
  -2  12   2   20.50    2.20
   2  12  -2   18.00    2.10
  -2  12   2   23.20    2.00
   2 -12  -2   24.50    2.10
  -2 -12   2   19.30    1.60
  -2 -12   2   18.10    1.70
  -4  12   4   38.80    3.30
  -4  12   4   41.60    3.20
   4  12  -4   45.20    3.20
  -4  12   4   47.60    3.50
   4  12  -4   38.80    2.50
   4  12  -4   36.90    3.20
   4 -12  -4   40.90    3.30
  -4 -12   4   42.00    2.40
  -6  12   6    7.80    1.70
  -6  12   6    6.70    1.40
   6  12  -6    6.00    1.40
   6  12  -6    5.20    0.90
   6  12  -6    6.00    1.50
   6 -12  -6    6.80    1.60
   8  12  -8    7.20    1.90
   8  12  -8   11.80    1.70
  -8  12   8    7.30    1.80
   8  12  -8    6.90    1.10
  -8  12   8    7.90    1.80
   8 -12  -8    9.60    2.20
   1  13  -1    8.10    1.60
  -1  13   1    6.40    1.60
   1  13  -1    7.00    1.20
   1  13  -1   10.90    2.00
  -1  13   1    6.00    1.20
  -1  13   1   10.80    2.00
  -1 -13   1   10.60    1.50
   1 -13  -1    7.20    1.30
  -3  13   3   77.89    5.00
  -3  13   3   78.39    4.60
   3  13  -3   77.89    4.80
  -3  13   3   70.39    5.00
   3  13  -3   66.29    4.70
   3  13  -3   67.29    4.00
   3 -13  -3   81.69    4.90
  -3 -13   3   77.19    4.00
  -5  13   5    5.40    1.40
   5  13  -5    6.00    1.00
   5  13  -5    7.00    1.60
  -5  13   5    5.00    1.40
   5  13  -5    5.40    1.50
   5 -13  -5    5.00    1.50
  -5 -13   5    8.40    1.00
   7  13  -7   44.70    3.60
   7  13  -7   43.80    2.80
   7  13  -7   52.19    3.60
  -7  13   7   54.89    4.70
  -7  13   7   43.60    3.90
   7 -13  -7   50.19    4.20
   0  14   0  127.59    7.70
   0  14   0  147.09    7.80
   0  14   0  129.29    6.90
   0 -14   0  148.89    7.10
   0 -14   0  139.09    7.10
   2  14  -2   13.60    2.30
  -2  14   2   13.70    2.10
   2  14  -2   11.90    1.50
  -2  14   2   15.20    1.90
  -2  14   2   19.50    2.50
  -2 -14   2   16.80    1.60
   2 -14  -2   15.70    2.50
  -2 -14   2   15.80    1.70
  -4  14   4   59.89    4.60
   4  14  -4   57.29    3.50
   4  14  -4   64.49    4.50
   4  14  -4   55.59    4.40
  -4  14   4   61.69    4.30
  -4  14   4   71.69    4.90
  -4 -14   4   66.79    3.50
   4 -14  -4   69.49    4.50
  -6  14   6    3.20    1.70
  -6  14   6    2.70    1.60
   6  14  -6    4.80    1.70
   6  14  -6    2.70    0.80
   6 -14  -6    6.40    1.80
  -1  15   1  235.78   11.60
   1  15  -1  197.98   10.50
   1  15  -1  209.58   11.50
  -1  15   1  258.27   12.00
   1  15  -1  238.18   11.70
  -1  15   1  204.98   10.70
  -1 -15   1  229.88   10.70
   1 -15  -1  223.68   11.00
  -1 -15   1  226.88   10.50
   1 -15  -1  242.48   10.90
   3  15  -3   82.29    5.70
  -3  15   3  101.69    6.10
   3  15  -3   86.29    5.50
   3  15  -3   80.19    4.70
  -3  15   3   80.59    5.20
  -3  15   3   86.19    5.90
  -3 -15   3   90.69    4.60
   3 -15  -3   86.39    5.40
  -5  15   5   36.80    3.50
  -5  15   5   52.59    4.30
  -5  15   5   47.00    4.10
   5  15  -5   41.70    3.70
   5  15  -5   39.70    3.80
   5  15  -5   33.70    2.70
   5 -15  -5   41.80    3.80
  -5 -15   5   43.70    2.50
   0  16   0    0.10    1.00
   0  16   0    1.70    1.40
   0  16   0   -0.20    1.10
   0 -16   0    0.90    1.00
   0 -16   0   -0.40    1.00
  -2  16   2    2.40    1.50
  -2  16   2    1.00    1.50
  -2  16   2    0.90    1.10
   2  16  -2    1.20    1.10
   2  16  -2    1.30    1.10
   2  16  -2   -0.30    1.40
  -2 -16   2    2.10    1.10
  -2 -16   2    2.60    0.90
   2 -16  -2    0.10    1.00
   2 -16  -2    2.30    1.20
   4  16  -4   -1.80    1.40
   4  16  -4    0.50    0.90
  -4  16   4    0.00    1.50
   4  16  -4    1.30    1.70
  -4  16   4   -1.00    1.20
  -4  16   4    1.00    1.70
   4 -16  -4    1.40    1.40
  -4 -16   4   -0.30    0.80
  12   0 -11   -0.20    1.00
  12   0 -11   -0.70    0.90
  10   0  -9    0.80    0.70
  10   0  -9   -0.40    0.60
   8   0  -7    0.20    0.40
   6   0  -5    0.30    0.20
   4   0  -3    0.00    0.10
  -4   0   3    0.10    0.10
   2   0  -1    0.20    0.10
   2   0  -3    0.00    0.10
   2   0  -3    0.20    0.10
  -2   0   3    0.30    0.10
   4   0  -5    2.00    0.40
   6   0  -7    0.00    0.30
   6   0  -7    0.10    0.30
   8   0  -9    0.40    0.50
   8   0  -9   -0.60    0.50
  10   0 -11   -0.30    0.70
  10   0 -11   -0.40    0.80
  12   0 -13   -0.20    1.10
  12   0 -13    0.40    1.10
  11   1 -10  225.98   10.70
  11   1 -10  223.38   10.10
  11  -1 -10  198.38   10.10
  11  -1 -10  211.78   10.70
   9   1  -8  107.09    5.80
   9   1  -8  109.29    5.40
   9  -1  -8  111.09    6.00
  -7   1   6   94.09    4.30
   7  -1  -6  102.69    5.10
   7  -1  -6   98.29    4.40
  -5   1   4   26.80    1.40
   5   1  -4   27.00    1.30
  -5  -1   4   24.10    1.60
   5  -1  -4   23.90    1.40
   5  -1  -4   29.90    1.80
  -3   1   2    4.50    0.40
   3   1  -2    4.10    0.30
  -3  -1   2    3.70    0.30
   3  -1  -2    3.90    0.40
  -1  -1   0  161.88    6.60
   1   1  -2 1038.30   45.50
  -1   1   2 1001.60   47.90
  -1  -1   2  984.00   45.30
   1  -1  -2 1026.70   47.90
  -3   1   4  530.25   21.60
   3   1  -4  534.75   21.80
   3   1  -4  532.65   21.80
  -3   1   4  505.65   21.60
   3  -1  -4  540.15   21.90
   5   1  -6  149.59    6.70
   5   1  -6  145.79    6.60
   5  -1  -6  147.29    6.80
   7   1  -8   98.59    4.90
   7   1  -8   97.49    5.00
   7  -1  -8  102.29    5.20
   7  -1  -8   95.49    5.00
   9   1 -10   36.60    2.70
   9   1 -10   33.60    2.50
   9  -1 -10   27.90    2.50
   9  -1 -10   34.40    2.70
  11   1 -12   80.29    4.80
  11   1 -12   69.39    4.40
  11  -1 -12   66.19    4.50
  11  -1 -12   72.59    4.80
  12   2 -11    6.10    1.30
  12   2 -11    5.70    1.50
  12  -2 -11    5.70    1.50
  12  -2 -11    7.20    1.50
  10   2  -9   41.20    2.70
  10   2  -9   45.70    3.20
  10  -2  -9   45.60    3.40
  -8   2   7    1.50    0.30
   8   2  -7    0.60    0.40
  -8   2   7    0.70    0.40
   8  -2  -7    1.20    0.40
   8  -2  -7    2.60    0.90
  -6   2   5  798.32   33.40
   6   2  -5  804.02   33.40
   6  -2  -5  813.72   33.50
   6  -2  -5  844.22   34.10
   4   2  -3  989.80   39.60
  -4   2   3  960.20   39.80
   4   2  -3  984.30   39.70
  -4  -2   3 1001.20   39.70
   4  -2  -3  944.21   40.10
   2   2  -1   20.80    1.10
  -2   2   1   20.80    1.20
  -2  -2   1   17.60    1.10
   2  -2  -1   20.80    1.20
   2  -2  -1   21.30    1.20
   0   2  -1  849.02   44.90
   0   2   1  841.02   45.60
   0  -2   1  899.31   45.40
   0  -2  -1  878.41   45.80
   2   2  -3  349.67   14.00
  -2   2   3  342.97   14.30
  -2   2   3  340.27   14.10
   2   2  -3  347.97   14.00
  -2   2   3  330.27   14.10
   2   2  -3  337.87   14.10
   2  -2  -3  333.77   14.30
   2  -2  -3  347.17   14.10
  -2  -2   3  336.17   14.00
   4   2  -5 1778.82   72.09
   4   2  -5 1832.42   72.09
   4  -2  -5 1706.93   72.29
   6   2  -7    0.20    0.30
  -6   2   7    0.50    0.30
   6   2  -7    0.50    0.30
   6  -2  -7    1.00    0.50
   8   2  -9   90.29    4.70
   8   2  -9   85.59    4.40
   8  -2  -9   81.49    4.80
  10   2 -11   37.20    2.70
  10   2 -11   36.60    2.90
  10  -2 -11   42.40    3.30
  10  -2 -11   31.70    3.20
  12   2 -13    0.40    1.30
  12   2 -13    0.10    1.00
  12  -2 -13    1.00    1.30
  12  -2 -13    1.80    1.20
  11   3 -10  150.48    8.40
  11   3 -10  143.09    7.10
  11  -3 -10  155.28    8.30
   9   3  -8  334.57   14.70
  -9   3   8  321.67   13.80
   9   3  -8  336.97   14.10
  -9   3   8  315.17   13.90
   9  -3  -8  329.07   15.00
   7   3  -6  266.77   11.30
  -7   3   6  259.07   11.50
  -7   3   6  262.67   11.40
   7  -3  -6  268.87   12.10
   7  -3  -6  276.07   11.60
  -5   3   4   53.99    2.80
   5   3  -4   58.49    2.70
   5   3  -4   55.59    2.60
  -5  -3   4   59.19    2.70
   5  -3  -4   55.89    2.90
   3   3  -2    2.30    0.40
  -3   3   2    3.20    0.60
   3  -3  -2    2.80    0.50
   1   3   0  145.59    6.40
   1   3   0  143.59    6.30
  -1   3   0  150.88    6.30
   1  -3   0  147.99    6.30
  -1  -3   0  140.29    6.30
  -1  -3   0  149.59    6.40
   1  -3   0  146.49    6.40
   1   3  -2  114.69    5.00
   1   3  -2  114.39    4.70
  -1   3   2  111.79    5.10
   1   3  -2  116.39    4.80
  -1  -3   2  111.69    5.00
  -1  -3   2  112.79    4.90
   1  -3  -2  115.49    5.10
  -1  -3   2  110.89    4.70
   1  -3  -2  111.49    5.10
  -3   3   4 1347.67   54.89
   3   3  -4 1335.67   54.39
  -3   3   4 1349.07   54.59
   3   3  -4 1340.27   54.39
  -3   3   4 1333.27   54.59
   3   3  -4 1361.26   54.39
   3  -3  -4 1335.77   54.89
  -3  -3   4 1317.37   54.39
   5   3  -6   10.70    0.90
  -5   3   6    9.80    0.90
  -5   3   6    9.40    1.10
  -5   3   6    8.90    0.80
   5  -3  -6    9.80    1.10
   7   3  -8  176.58    7.90
  -7   3   8  177.08    7.60
   7   3  -8  188.28    8.10
  -7   3   8  167.38    7.70
   7  -3  -8  171.68    8.50
   9   3 -10   -0.60    0.50
   9   3 -10    0.50    0.60
   9  -3 -10    0.50    0.90
  11   3 -12   24.80    2.90
  11   3 -12   20.80    2.10
  11  -3 -12   22.70    2.60
  11  -3 -12   25.70    2.90
  12   4 -11   12.00    1.50
  12   4 -11   18.20    2.50
  12  -4 -11   16.30    2.70
 -10   4   9  446.96   20.40
 -10   4   9  475.95   20.30
  10   4  -9  525.85   21.30
  10   4  -9  493.75   20.40
  10  -4  -9  488.95   21.80
  -8   4   7    2.20    0.60
   8   4  -7    3.30    0.60
  -8   4   7    4.50    0.80
   8  -4  -7    3.40    1.00
  -6   4   5  159.08    7.20
  -6   4   5  155.28    7.20
   6   4  -5  165.58    7.00
  -6  -4   5  151.78    6.90
   6  -4  -5  160.68    7.30
   6  -4  -5  160.68    7.70
   4   4  -3  106.39    4.80
  -4   4   3  105.39    5.00
  -4  -4   3  107.49    4.90
   4  -4  -3  104.29    5.00
   4  -4  -3  106.99    5.20
   2   4  -1    0.30    0.20
  -2   4   1    0.60    0.20
   2   4  -1    0.70    0.30
  -2  -4   1    0.80    0.20
  -2  -4   1    0.80    0.30
  -2  -4   1    0.50    0.20
   2  -4  -1    0.50    0.30
   0  -4  -1 1297.37   52.89
  -2   4   3   66.89    3.50
  -2   4   3   71.69    3.50
   2   4  -3   71.29    3.20
   2   4  -3   75.69    3.10
   2   4  -3   73.19    3.40
   2  -4  -3   66.69    3.50
   2  -4  -3   68.59    3.50
  -2  -4   3   73.29    3.20
   4   4  -5 1748.93   69.39
  -4   4   5 1723.33   69.69
  -4   4   5 1695.03   69.69
   4   4  -5 1782.12   69.39
  -4   4   5 1665.83   69.89
   4   4  -5 1725.13   69.39
  -4  -4   5 1622.94   69.29
   4  -4  -5 1700.83   69.99
  -6   4   7   13.90    1.20
   6   4  -7   15.00    1.10
  -6   4   7   12.60    1.20
   6  -4  -7   14.80    1.50
  -8   4   9   98.99    4.90
   8   4  -9  105.89    5.30
   8   4  -9  108.09    5.10
  -8   4   9  104.79    4.90
   8  -4  -9   99.59    5.70
  10   4 -11   23.90    2.10
  10   4 -11   32.30    2.50
  10  -4 -11   28.60    2.90
 -11   5  10    0.60    0.60
 -11   5  10    0.10    0.70
  11   5 -10   -0.10    0.60
  11   5 -10   -0.10    0.80
  11  -5 -10    0.20    1.00
  -9   5   8   51.99    3.00
  -9   5   8   53.69    3.20
   9   5  -8   59.19    2.80
   9  -5  -8   54.29    3.90
   7   5  -6    8.00    0.80
  -7   5   6    7.70    1.00
  -7   5   6    9.70    1.10
   7  -5  -6    6.00    1.20
  -5   5   4    7.10    0.90
   5   5  -4    8.20    0.90
  -5   5   4   11.40    1.10
  -5  -5   4    9.20    0.90
   5  -5  -4    9.00    1.30
   5  -5  -4    7.60    1.00
  -3   5   2   30.90    1.90
  -3   5   2   30.70    1.90
   3   5  -2   29.90    1.70
   3   5  -2   27.70    1.80
  -3  -5   2   28.60    1.80
   3  -5  -2   27.80    1.90
   3  -5  -2   28.20    1.90
   1   5   0  105.79    5.20
  -1   5   0  111.99    5.00
   1   5   0  110.89    5.00
  -1   5   0  105.49    5.20
  -1  -5   0  114.89    5.00
   1  -5   0  110.39    5.00
  -1  -5   0  112.99    5.20
  -1   5   2  283.47   12.70
  -1   5   2  289.87   12.90
   1   5  -2  298.77   12.80
   1   5  -2  304.77   12.40
   1   5  -2  303.57   12.80
  -1  -5   2  300.77   12.40
   1  -5  -2  311.97   12.80
  -1  -5   2  293.67   12.50
   3   5  -4   83.09    3.90
   3   5  -4   84.29    3.60
  -3   5   4   80.99    4.10
   3   5  -4   78.79    3.60
   3   5  -4   82.39    3.90
  -3   5   4   82.99    4.20
  -3   5   4   75.19    4.00
   3  -5  -4   77.39    4.20
  -3  -5   4   79.39    3.70
  -5   5   6    2.70    0.80
  -5   5   6    2.30    0.60
  -5   5   6    2.20    0.60
   5   5  -6    2.90    0.60
   5   5  -6    3.70    0.50
   5   5  -6    3.10    0.50
   5  -5  -6    2.90    0.80
  -7   5   8    2.00    0.60
  -7   5   8    2.60    0.60
   7   5  -8    2.10    0.60
   7  -5  -8    3.60    1.00
  -9   5  10    9.80    1.20
   9   5 -10   10.40    1.40
   9   5 -10   11.30    1.20
  -9   5  10   10.80    1.20
   9  -5 -10    8.10    1.70
  11   5 -12    0.90    0.80
  11   5 -12   -0.10    0.90
  11  -5 -12    0.60    1.10
  11  -5 -12   -1.20    1.20
 -12   6  11    1.40    0.80
  12   6 -11    0.40    1.10
 -12   6  11    1.30    0.90
  12  -6 -11    1.20    1.70
 -10   6   9  327.07   14.40
 -10   6   9  335.17   14.30
  10  -6  -9  315.87   15.40
  -8   6   7   11.00    1.40
  -8   6   7   11.80    1.30
   8   6  -7   12.80    1.20
   8   6  -7   12.50    1.10
  -6   6   5   72.09    4.00
  -6   6   5   76.79    4.10
   6   6  -5   76.79    3.80
   6  -6  -5   76.09    4.40
  -6  -6   5   74.29    3.80
   4   6  -3  366.06   15.30
  -4   6   3  345.47   16.10
   4   6  -3  359.26   15.50
  -4   6   3  368.76   15.70
  -4   6   3  367.66   15.70
   4  -6  -3  361.16   15.80
  -4  -6   3  370.56   15.50
   4  -6  -3  362.46   15.80
  -2   6   1   31.60    1.90
  -2   6   1   29.00    2.00
  -2   6   1   29.80    2.00
   2   6  -1   29.30    1.70
   2   6  -1   26.60    1.90
  -2  -6   1   28.90    1.90
  -2  -6   1   26.00    1.70
   2  -6  -1   31.50    1.90
   0   6  -1 5109.89  233.88
   0   6   1 5114.29  235.68
   0  -6  -1 4686.93  232.48
   0  -6   1 5061.59  234.18
  -2   6   3   16.40    1.40
   2   6  -3   19.70    1.10
  -2   6   3   19.20    1.50
   2   6  -3   15.60    1.30
   2   6  -3   17.80    1.40
  -2  -6   3   16.60    1.10
   2  -6  -3   17.30    1.40
  -4   6   5  828.52   35.30
   4   6  -5  850.21   34.40
  -4   6   5  844.92   35.10
  -4   6   5  852.81   35.10
   4   6  -5  865.51   34.50
   4   6  -5  870.21   34.90
   4   6  -5  834.72   34.80
   4  -6  -5  823.52   35.30
  -4  -6   5  815.62   34.50
  -6   6   7   38.50    2.60
  -6   6   7   41.00    2.90
   6   6  -7   38.50    2.20
   6   6  -7   39.80    2.30
   6   6  -7   42.10    2.10
  -6   6   7   37.50    2.50
   6  -6  -7   40.00    2.90
  -8   6   9   44.90    2.90
   8   6  -9   48.50    2.80
  -8   6   9   49.00    2.90
   8  -6  -9   44.60    3.40
  10   6 -11   37.70    2.40
 -10   6  11   35.50    2.40
  10   6 -11   36.10    2.70
 -10   6  11   37.50    2.40
  10  -6 -11   43.00    3.60
 -11   7  10   52.49    3.40
  11   7 -10   49.30    3.40
  11  -7 -10   46.80    4.30
   9   7  -8   36.30    2.20
  -9   7   8   35.00    2.50
  -9   7   8   32.50    2.60
   9   7  -8   32.90    2.20
   9  -7  -8   37.30    3.20
   7   7  -6   67.79    3.60
   7   7  -6   73.09    3.70
   7   7  -6   63.99    3.60
  -7   7   6   64.89    3.90
   7  -7  -6   59.69    4.10
   5   7  -4   12.70    1.10
  -5   7   4   11.40    1.30
   5   7  -4   12.20    1.20
  -5   7   4   12.50    1.40
  -5   7   4   11.10    1.30
   5  -7  -4   14.50    1.50
  -5  -7   4   12.20    1.30
   3   7  -2  159.38    7.70
  -3   7   2  166.98    7.90
  -3   7   2  173.28    7.90
   3   7  -2  169.58    7.40
  -3   7   2  167.38    7.70
  -3  -7   2  168.48    7.80
   3  -7  -2  161.98    7.80
  -3  -7   2  169.08    7.10
  -1   7   0  112.39    5.30
  -1   7   0  116.89    5.60
   1   7   0  113.19    5.60
   1   7   0  112.89    5.20
  -1  -7   0  109.79    5.30
  -1  -7   0  110.49    5.50
   1  -7   0  111.29    5.30
   1   7  -2   59.19    3.30
  -1   7   2   56.69    3.30
   1   7  -2   58.99    2.80
  -1   7   2   58.99    3.40
  -1   7   2   62.29    3.20
   1   7  -2   56.39    3.20
  -1  -7   2   55.19    2.90
   1  -7  -2   57.99    3.20
  -1  -7   2   54.89    2.90
  -3   7   4  333.77   15.40
   3   7  -4  363.96   14.70
  -3   7   4  356.06   15.40
   3   7  -4  349.37   15.20
   3   7  -4  377.56   15.30
   3  -7  -4  345.67   15.40
  -3  -7   4  340.07   14.70
  -5   7   6  253.67   12.20
   5   7  -6  268.57   11.40
  -5   7   6  245.98   11.60
   5   7  -6  272.67   10.90
   5   7  -6  254.17   11.30
  -5   7   6  267.37   11.90
   5   7  -6  269.27   11.10
   5  -7  -6  244.88   11.80
  -5  -7   6  240.58   10.80
   7   7  -8  199.38    9.00
  -7   7   8  188.78    9.40
   7   7  -8  217.88    8.70
   7   7  -8  209.58    9.00
   7   7  -8  215.78    9.00
  -7   7   8  202.68    9.40
   7  -7  -8  172.68   10.20
  -9   7  10    0.50    0.70
   9   7 -10    0.70    0.70
  -9   7  10    0.80    0.80
   9  -7 -10    0.20    0.80
  11   7 -12   11.60    1.70
  11  -7 -12    7.20    2.00
  10   8  -9   81.29    4.30
  10   8  -9   80.09    4.70
 -10   8   9   92.29    5.10
  10  -8  -9   87.89    5.70
   8   8  -7   44.80    2.80
   8   8  -7   36.10    2.60
  -8   8   7   41.60    3.00
  -8   8   7   49.70    3.10
   8   8  -7   41.60    2.80
   8  -8  -7   44.10    3.40
  -6   8   5  166.78    8.00
   6   8  -5  157.98    7.60
  -6   8   5  157.38    7.90
   6   8  -5  163.88    7.80
   6   8  -5  161.08    7.50
   6  -8  -5  169.78    8.30
   4   8  -3  107.99    5.50
  -4   8   3  108.29    5.70
  -4   8   3  108.69    5.70
  -4   8   3  101.99    5.50
   4   8  -3  113.09    5.20
   4  -8  -3  110.29    5.70
  -4  -8   3  104.09    4.70
  -4  -8   3  115.79    5.50
   2   8  -1  122.79    5.70
  -2   8   1  117.49    6.10
   2   8  -1  119.79    6.10
  -2   8   1  128.69    5.90
   2  -8  -1  125.19    6.00
  -2  -8   1  128.99    6.10
  -2  -8   1  118.09    5.50
  -2  -8   1  119.89    5.70
   0   8   1 1353.66   53.89
   0   8  -1 1326.37   54.19
   0   8  -1 1336.47   53.69
   0   8   1 1270.57   54.19
   0   8  -1 1292.17   54.19
   0   8   1 1353.66   54.29
   0  -8  -1 1306.97   53.89
   0  -8   1 1296.47   53.69
   0  -8   1 1273.27   53.69
  -2   8   3   17.80    1.60
  -2   8   3   19.80    1.70
   2   8  -3   17.30    1.20
   2   8  -3   19.20    1.60
  -2   8   3   16.70    1.50
   2   8  -3   17.20    1.60
  -2  -8   3   18.00    1.20
  -2  -8   3   17.30    1.30
   2  -8  -3   18.40    1.60
   4   8  -5  718.53   29.50
  -4   8   5  708.33   29.80
  -4   8   5  679.83   29.70
   4   8  -5  725.13   28.90
  -4   8   5  675.73   29.70
   4   8  -5  692.13   29.40
   4  -8  -5  690.93   29.80
  -4  -8   5  720.53   28.90
  -6   8   7    0.50    0.60
  -6   8   7   -0.30    0.60
   6   8  -7    0.60    0.50
   6   8  -7    0.60    0.60
   6   8  -7   -0.10    0.40
  -6   8   7    1.00    0.60
   6  -8  -7    1.80    0.90
   8   8  -9   22.10    1.80
   8   8  -9   24.40    1.80
  -8   8   9   24.60    2.20
   8   8  -9   20.20    1.80
   8   8  -9   27.40    1.80
  -8   8   9   24.90    2.30
   8  -8  -9   25.40    2.60
  10   8 -11   16.20    1.80
  10   8 -11   13.60    1.70
 -10   8  11   16.80    2.10
 -10   8  11   19.70    2.40
  10  -8 -11   13.30    2.20
   9   9  -8   18.80    1.90
  -9   9   8   22.30    2.30
   9   9  -8   21.60    2.00
   9   9  -8   26.20    2.00
   9  -9  -8   25.90    2.80
   7   9  -6  197.98    8.70
  -7   9   6  183.88    9.00
   7   9  -6  175.68    8.70
  -7   9   6  191.98    9.10
   7   9  -6  164.28    8.30
   7  -9  -6  183.68    9.30
  -5   9   4   48.00    3.30
   5   9  -4   45.30    3.10
   5   9  -4   49.60    3.20
   5   9  -4   50.09    2.80
  -5   9   4   52.49    3.40
  -5   9   4   49.99    3.30
   5  -9  -4   48.90    3.40
   3   9  -2   35.20    2.50
  -3   9   2   31.60    2.50
  -3   9   2   30.60    2.20
  -3   9   2   32.50    2.50
   3   9  -2   32.20    2.00
   3   9  -2   30.40    2.30
  -3  -9   2   31.10    2.00
   3  -9  -2   30.70    2.30
  -3  -9   2   29.00    1.70
  -1   9   0  504.75   22.20
  -1   9   0  506.35   22.20
   1   9   0  516.85   22.30
   1   9   0  521.65   22.20
  -1   9   0  541.45   21.80
   1   9   0  523.05   21.70
   1  -9   0  494.25   21.70
  -1  -9   0  506.15   21.80
  -1   9   2  164.68    7.70
   1   9  -2  160.28    7.90
   1   9  -2  172.58    7.40
  -1   9   2  162.88    8.00
   1   9  -2  170.78    8.00
  -1  -9   2  169.48    7.40
  -1  -9   2  159.38    7.40
   1  -9  -2  154.08    7.70
   3   9  -4  167.58    8.40
  -3   9   4  180.78    8.60
   3   9  -4  193.68    8.60
  -3   9   4  168.58    8.60
  -3   9   4  180.98    8.70
   3   9  -4  185.28    7.90
  -3  -9   4  172.68    7.90
   3  -9  -4  184.28    8.70
   5   9  -6   74.39    4.10
   5   9  -6   77.29    4.20
   5   9  -6   73.79    3.60
  -5   9   6   68.69    4.30
   5  -9  -6   68.89    4.40
  -5  -9   6   70.69    3.40
  -7   9   8    2.90    1.00
   7   9  -8    1.30    0.60
   7   9  -8    0.70    0.80
  -7   9   8    2.40    1.00
   7   9  -8    3.30    0.80
   7  -9  -8    1.60    0.90
  -9   9  10    0.60    1.10
   9   9 -10    1.20    0.70
   9   9 -10    0.60    0.70
   9   9 -10    1.00    0.60
   9   9 -10   -0.20    0.60
   9  -9 -10    0.60    1.00
  10  10  -9    2.30    1.00
  10  10  -9    5.20    1.20
  10  10  -9    3.80    1.00
 -10  10   9    1.00    1.30
 -10  10   9    2.60    1.30
  10 -10  -9    1.10    1.30
   8  10  -7    3.00    0.90
  -8  10   7    1.70    1.10
   8  10  -7    2.20    0.80
   8  10  -7    1.80    0.90
   8 -10  -7    3.00    1.10
   6  10  -5   12.80    1.40
   6  10  -5   13.00    1.70
  -6  10   5   14.60    1.80
   6  10  -5   15.50    2.20
  -6  10   5   14.80    1.90
   6 -10  -5   10.10    1.60
  -4  10   3   28.10    2.40
   4  10  -3   22.00    2.00
   4  10  -3   25.90    1.80
  -4  10   3   24.20    2.30
  -4  10   3   24.20    2.10
   4  10  -3   26.60    2.30
   4 -10  -3   25.50    2.20
  -4 -10   3   22.80    1.40
  -2  10   1   59.69    3.90
   2  10  -1   67.09    3.50
   2  10  -1   69.29    4.10
  -2  10   1   66.09    3.70
  -2  10   1   67.79    4.10
   2  10  -1   65.19    4.00
   2 -10  -1   59.49    3.60
  -2 -10   1   58.79    3.20
  -2 -10   1   60.89    3.50
   0  10  -1   27.90    2.30
   0  10   1   26.50    2.00
   0  10  -1   27.20    1.90
   0  10  -1   26.80    2.30
   0  10   1   30.50    2.40
   0  10   1   32.50    2.50
   0 -10   1   24.90    1.90
   0 -10   1   27.30    1.90
   0 -10  -1   24.80    2.00
   2  10  -3   22.30    1.50
   2  10  -3   25.40    2.10
   2  10  -3   22.20    2.00
  -2  10   3   23.80    2.10
  -2  10   3   18.90    2.00
  -2  10   3   21.40    1.90
  -2 -10   3   20.80    1.50
   2 -10  -3   19.80    1.90
  -2 -10   3   20.50    1.50
   4  10  -5   40.90    2.90
   4  10  -5   46.40    2.40
  -4  10   5   45.70    3.20
  -4  10   5   37.60    3.10
  -4  10   5   46.00    3.30
   4  10  -5   46.30    3.10
  -4 -10   5   43.20    2.40
   4 -10  -5   45.90    3.20
  -6  10   7    3.60    1.10
  -6  10   7    6.10    1.30
   6  10  -7    6.00    0.80
  -6  10   7    5.70    1.30
   6  10  -7    4.20    1.00
   6 -10  -7    3.70    1.20
   8  10  -9   14.10    1.60
   8  10  -9   14.60    1.70
  -8  10   9   11.70    1.90
   8  10  -9   11.90    1.30
  -8  10   9   13.70    1.90
   8 -10  -9   18.40    2.60
   9  11  -8   53.09    3.80
  -9  11   8   58.69    4.20
  -9  11   8   58.79    4.30
   9  11  -8   59.29    3.80
   9 -11  -8   56.99    4.50
  -7  11   6   14.80    2.30
   7  11  -6    9.50    1.60
   7  11  -6    9.20    1.60
   7  11  -6   10.50    1.40
  -7  11   6   13.90    2.70
   7 -11  -6   10.50    2.00
   5  11  -4    0.40    0.60
   5  11  -4   -0.10    0.50
  -5  11   4    0.30    0.70
   5  11  -4   -0.50    0.70
  -5  11   4    0.30    0.60
  -3  11   2   35.30    3.40
  -3  11   2   39.90    3.10
  -3  11   2   39.30    2.80
   3  11  -2   38.00    2.50
   3  11  -2   39.20    3.10
   3  11  -2   41.70    3.00
  -3 -11   2   36.90    2.20
   3 -11  -2   40.00    2.90
  -3 -11   2   39.50    2.50
   1  11   0  488.25   21.70
  -1  11   0  507.05   21.20
   1  11   0  508.05   21.20
  -1  11   0  481.35   21.70
   1  11   0  523.65   22.00
  -1  11   0  502.75   21.80
  -1 -11   0  468.35   21.20
   1 -11   0  482.55   21.20
   1  11  -2  179.28    8.00
   1  11  -2  174.48    8.70
  -1  11   2  176.68    8.40
  -1  11   2  174.08    8.80
   1  11  -2  182.18    8.80
  -1  11   2  167.48    8.70
   1 -11  -2  175.48    8.40
  -1 -11   2  172.38    8.00
  -1 -11   2  169.08    8.00
   3  11  -4  301.67   12.50
   3  11  -4  282.77   13.30
  -3  11   4  289.07   13.60
  -3  11   4  282.47   13.50
  -3  11   4  295.67   13.30
   3  11  -4  297.17   13.50
  -3 -11   4  284.57   12.60
   3 -11  -4  291.37   13.50
  -5  11   6  162.68    8.20
   5  11  -6  138.89    6.90
   5  11  -6  153.98    7.80
  -5  11   6  161.68    8.10
   5  11  -6  147.49    7.90
  -5 -11   6  162.68    7.00
   5 -11  -6  165.68    8.30
   7  11  -8   66.39    3.60
   7  11  -8   83.59    4.50
  -7  11   8   78.59    4.90
  -7  11   8   75.49    4.80
   7  11  -8   71.59    4.40
  -7  11   8   71.89    4.90
   7 -11  -8   71.29    5.00
   9  11 -10    5.90    1.30
  -9  11  10    5.30    1.70
  -9  11  10    4.20    1.90
   9  11 -10    4.20    1.10
   9 -11 -10   11.20    3.00
   8  12  -7   -0.10    1.00
  -8  12   7   -0.10    1.30
   8  12  -7    0.10    0.80
   8  12  -7    0.20    0.90
  -8  12   7    0.80    1.10
   8 -12  -7    0.30    1.20
   6  12  -5   44.60    2.90
  -6  12   5   52.29    3.90
   6  12  -5   48.80    3.40
   6  12  -5   44.70    3.50
   6 -12  -5   49.90    3.80
  -4  12   3    8.20    1.50
   4  12  -3    8.10    1.80
  -4  12   3   15.60    2.30
  -4  12   3    8.60    1.40
   4  12  -3   13.80    2.00
   4  12  -3    9.10    1.30
   4 -12  -3    8.90    1.60
  -4 -12   3   10.00    1.00
   2  12  -1   -0.40    0.80
  -2  12   1    0.10    0.70
  -2  12   1    0.50    0.60
  -2  12   1    0.80    0.70
   2  12  -1    0.60    0.70
   2  12  -1   -0.40    0.50
  -2 -12   1   -0.10    0.50
  -2 -12   1   -0.10    0.50
   2 -12  -1    0.10    0.60
   0  12   1  100.19    5.70
   0  12   1   98.09    5.70
   0  12  -1   92.99    5.50
   0  12   1   98.49    5.10
   0 -12  -1   92.09    5.10
   0 -12   1   91.19    4.90
   0 -12   1   88.49    4.90
  -2  12   3  115.39    6.10
  -2  12   3  116.79    6.40
   2  12  -3  100.99    5.40
  -2  12   3  115.29    6.50
   2  12  -3  111.19    6.20
   2  12  -3  105.79    6.30
  -2 -12   3  119.59    5.60
   2 -12  -3  108.69    6.10
  -2 -12   3  120.09    5.50
   4  12  -5   69.69    4.70
  -4  12   5   83.19    4.80
   4  12  -5   79.69    4.70
  -4  12   5   77.29    4.90
   4  12  -5   67.49    3.70
   4 -12  -5   73.49    4.70
  -4 -12   5   77.49    3.90
  -6  12   7   49.40    3.80
  -6  12   7   47.80    3.80
   6  12  -7   44.70    3.40
   6  12  -7   43.80    2.50
   6  12  -7   46.40    3.40
  -6  12   7   46.50    3.60
   6 -12  -7   45.30    3.80
   8  12  -9    6.70    1.40
   8  12  -9    7.90    1.50
  -8  12   9    6.00    1.80
   8 -12  -9    4.00    1.50
   7  13  -6   33.20    3.10
  -7  13   6   36.50    3.50
   7  13  -6   31.20    2.40
  -7  13   6   33.30    3.30
   7  13  -6   34.70    3.10
   7 -13  -6   37.30    3.50
   5  13  -4   -0.10    0.80
  -5  13   4    0.20    0.90
  -5  13   4    0.20    1.00
   5  13  -4    0.30    0.60
  -5  13   4   -0.80    0.90
   5  13  -4    0.00    0.80
   5 -13  -4    0.40    0.90
   3  13  -2   24.80    2.70
   3  13  -2   23.00    2.10
  -3  13   2   24.40    2.20
  -3 -13   2   28.30    2.20
  -3 -13   2   26.80    1.90
   3 -13  -2   27.20    2.40
   1  13   0   69.89    4.80
   1  13   0   62.19    4.00
  -1  13   0   77.59    4.80
  -1  13   0   62.59    4.00
  -1  13   0   74.69    4.80
   1  13   0   75.79    4.80
   1 -13   0   70.89    4.20
  -1 -13   0   71.69    4.00
   1 -13   0   69.69    4.10
  -1 -13   0   71.19    4.20
  -1  13   2  172.18    8.50
   1  13  -2  151.68    8.10
   1  13  -2  138.69    7.20
  -1  13   2  138.89    7.60
  -1  13   2  157.88    8.30
   1  13  -2  151.48    8.20
  -1 -13   2  149.09    7.30
   1 -13  -2  168.98    7.90
  -1 -13   2  157.48    7.40
   3  13  -4  129.19    6.60
  -3  13   4  145.59    7.50
   3  13  -4  127.79    7.60
  -3  13   4  143.89    7.90
  -3  13   4  148.59    7.90
   3  13  -4  140.19    7.60
   3 -13  -4  153.78    7.70
  -3 -13   4  145.29    6.70
   5  13  -6   68.19    3.70
   5  13  -6   75.99    4.80
  -5  13   6   78.49    5.00
   5  13  -6   72.69    4.80
  -5  13   6   77.09    5.20
  -5 -13   6   79.79    3.90
   5 -13  -6   75.99    5.10
  -7  13   8    5.60    1.80
   7  13  -8    4.00    1.40
   7  13  -8    6.60    1.50
  -7  13   8    4.30    1.50
   7 -13  -8   10.10    2.20
  -6  14   5   62.99    5.30
   6  14  -5   51.79    3.50
   6  14  -5   67.39    4.40
  -6  14   5   64.49    4.80
   6  14  -5   54.69    4.40
   6 -14  -5   65.49    4.60
   4  14  -3   23.00    2.70
   4  14  -3   22.80    2.70
   4  14  -3   23.70    2.10
  -4  14   3   19.80    2.30
  -4  14   3   22.20    2.80
  -4  14   3   24.30    2.90
  -4 -14   3   25.90    1.80
   4 -14  -3   24.60    2.60
  -2  14   1    1.30    1.00
  -2  14   1    0.70    1.00
   2  14  -1    2.50    0.90
   2  14  -1    2.80    1.30
   2  14  -1    2.40    1.00
  -2  14   1    1.00    0.90
  -2 -14   1    2.90    0.80
   2 -14  -1    2.60    0.90
  -2 -14   1    1.80    0.80
   2 -14  -1    3.70    1.00
   0  14  -1   80.49    5.50
   0  14  -1   85.69    4.90
   0  14  -1   96.19    5.80
   0  14   1  103.79    6.10
   0  14   1   81.99    5.60
   0  14   1   98.49    5.90
   0 -14   1   96.69    5.10
   0 -14   1   95.19    5.10
   0 -14  -1   90.09    6.00
   2  14  -3   16.20    1.60
  -2  14   3   15.90    2.20
  -2  14   3   15.00    2.00
  -2  14   3   12.80    2.20
   2  14  -3   14.80    2.10
   2  14  -3   14.30    2.10
  -2 -14   3   19.20    1.70
   2 -14  -3   16.80    2.30
  -2 -14   3   15.50    1.60
   4  14  -5  148.19    8.40
   4  14  -5  145.49    7.30
  -4  14   5  180.78    9.20
  -4  14   5  172.98    8.70
  -4  14   5  175.38    9.00
   4  14  -5  149.29    8.60
   4 -14  -5  160.88    8.70
  -4 -14   5  164.88    7.50
  -6  14   7    6.10    1.70
  -6  14   7    2.90    1.70
   6  14  -7    2.80    1.30
  -6  14   7    0.90    2.10
   6  14  -7    4.10    1.50
   6 -14  -7    4.30    1.70
   5  15  -4    0.70    1.50
   5  15  -4   -0.20    1.20
   5  15  -4   -0.20    0.90
  -5  15   4    1.10    1.30
  -5  15   4    0.40    1.30
   5 -15  -4   -0.70    1.20
  -5 -15   4   -0.20    0.60
   3  15  -2    1.10    1.10
   3  15  -2    1.70    1.20
   3  15  -2    0.50    0.80
  -3  15   2    0.80    1.20
  -3  15   2    0.30    1.20
  -3  15   2    1.30    1.10
   3 -15  -2    1.00    1.00
  -3 -15   2    0.10    0.70
  -3 -15   2    0.80    0.90
   3 -15  -2    1.60    1.10
   1  15   0    5.70    1.50
   1  15   0    5.00    1.50
  -1  15   0    4.80    1.60
  -1  15   0    4.30    1.20
   1  15   0    7.00    1.60
  -1  15   0    6.20    1.80
  -1 -15   0    5.40    1.20
   1 -15   0    6.80    1.40
  -1 -15   0    4.60    1.20
   1 -15   0    7.60    1.60
   1  15  -2    1.80    1.30
  -1  15   2    1.50    1.40
  -1  15   2    3.80    1.30
  -1  15   2    3.60    1.30
   1  15  -2    2.00    1.20
   1  15  -2    2.10    0.90
  -1 -15   2    2.60    1.00
   1 -15  -2    2.90    1.10
  -1 -15   2    3.70    1.00
   3  15  -4    3.00    1.20
  -3  15   4    2.80    1.20
  -3  15   4    5.70    1.90
   3  15  -4    1.60    1.30
  -3  15   4    4.40    1.50
   3  15  -4    2.80    0.90
  -3 -15   4    4.10    1.00
   3 -15  -4    2.40    1.20
   5  15  -6    6.50    1.80
   5  15  -6    6.00    1.00
   5  15  -6    5.60    1.80
  -5  15   6    6.90    1.80
  -5  15   6    5.40    1.60
  -5  15   6    6.90    2.00
  -5 -15   6    6.50    1.10
   5 -15  -6    2.90    1.60
  -4  16   3   23.10    3.40
   4  16  -3   18.00    3.10
  -4  16   3   13.50    2.30
   4  16  -3   15.50    2.00
  -4  16   3   15.60    2.80
   4 -16  -3   16.50    2.50
   4 -16  -3   21.70    2.90
  -4 -16   3   19.30    1.80
  -2  16   1    6.90    1.40
  -2  16   1    3.20    1.60
  -2  16   1    6.60    1.70
   2  16  -1    6.10    2.20
   2  16  -1    3.10    1.40
   2  16  -1    4.60    1.20
  -2 -16   1    6.60    1.40
   2 -16  -1    6.40    1.60
  -2 -16   1    8.80    1.40
   2 -16  -1    7.50    1.60
   0  16   1  256.17   12.60
   0  16   1  229.28   12.50
   0  16  -1  217.48   11.30
   0  16   1  223.08   11.50
   0  16  -1  232.98   12.50
   0  16  -1  259.37   12.50
   0 -16  -1  239.68   11.70
   0 -16   1  254.17   11.50
   0 -16   1  252.17   11.50
   0 -16  -1  261.17   11.50
  -2  16   3    3.40    1.50
  -2  16   3    2.20    1.30
   2  16  -3    2.60    1.50
  -2  16   3    1.00    1.50
   2  16  -3    0.00    1.30
   2  16  -3    3.80    1.10
  -2 -16   3    3.50    1.10
  -2 -16   3    2.80    1.00
   2 -16  -3    3.00    1.40
  12   0 -10    0.00    1.10
  12   0 -10    0.20    0.80
  10   0  -8  236.38   11.30
   8   0  -6    1.30    0.40
   8   0  -6    1.40    0.60
  -8   0   6    0.80    0.30
  -6   0   4 1578.64   64.09
   6   0  -4 1576.44   64.09
  -4   0   2  129.99    5.70
   4   0  -2  123.89    5.50
   2   0   0  659.63   26.70
  -2   0   0  651.43   26.70
   0   0  -2 3122.29  134.09
   2   0  -4  217.08    9.10
  -2   0   4  212.98    9.20
  -2   0   4  210.88    8.80
   2   0  -4  213.48    9.20
  -2   0   4  216.98    9.10
   2   0  -4  218.48    8.90
   6   0  -8  111.99    5.40
   6   0  -8  104.19    5.30
   8   0 -10  278.77   13.00
   8   0 -10  298.37   13.00
  10   0 -12   16.10    2.40
  10   0 -12   17.90    2.00
  13   1 -11    0.30    1.00
  13   1 -11    0.70    1.30
  13  -1 -11    0.50    1.10
  13  -1 -11   -0.60    1.20
  11   1  -9    0.80    0.70
  11   1  -9    1.20    1.00
  11  -1  -9    1.60    1.10
   9   1  -7    1.40    0.70
   9  -1  -7    0.90    0.70
   9  -1  -7    2.90    0.60
   7   1  -5  133.09    5.80
  -7   1   5  129.69    5.80
   7  -1  -5  129.99    6.50
  -7  -1   5  132.09    5.80
   7  -1  -5  133.89    5.90
   5   1  -3   13.00    0.90
  -5   1   3   12.10    0.90
  -5  -1   3   11.80    0.80
   5  -1  -3   10.70    0.90
  -3   1   1  384.76   16.00
   3   1  -1  385.26   16.00
   3   1  -1  389.06   15.80
   3  -1  -1  387.46   16.00
  -3  -1   1  388.56   16.00
   1   1   1    1.90    0.30
   1   1   1    2.00    0.30
   1  -1   1    2.20    0.30
  -1  -1  -1    2.10    0.20
  -1  -1  -1    2.20    0.40
   1  -1   1    1.90    0.20
   1   1  -3  316.07   13.20
  -1   1   3  316.27   13.30
   1   1  -3  331.77   13.40
   1   1  -3  320.37   13.20
   1  -1  -3  309.47   13.40
  -1  -1   3  334.57   13.20
   1  -1  -3  334.97   13.50
   1  -1  -3  327.57   13.30
  -1  -1   3  315.37   13.40
   3   1  -5  470.15   19.40
   3   1  -5  462.45   19.50
  -3   1   5  474.15   19.20
  -3   1   5  469.75   19.60
   3  -1  -5  475.95   19.70
   3  -1  -5  474.45   19.20
   3  -1  -5  460.65   19.60
   5   1  -7    0.20    0.30
   5   1  -7    0.30    0.30
   5  -1  -7    0.20    0.30
   5  -1  -7    0.10    0.40
   7   1  -9    0.60    0.50
   7   1  -9    0.30    0.40
   7  -1  -9    0.20    0.50
   7  -1  -9    0.40    0.50
   9   1 -11   -1.00    0.60
   9   1 -11   -0.10    0.60
   9  -1 -11    0.40    0.70
   9  -1 -11    0.30    0.60
  11   1 -13    1.20    1.10
  11   1 -13    1.40    1.30
  11  -1 -13    0.80    1.00
  11  -1 -13    0.70    1.10
  12   2 -10   10.70    1.60
  12   2 -10   12.10    2.10
  12  -2 -10    9.20    2.00
  10   2  -8  274.47   12.50
  10   2  -8  271.37   11.90
  10  -2  -8  258.47   12.70
  -8   2   6   12.40    1.10
   8   2  -6   13.80    1.10
   8  -2  -6   11.60    1.10
   8  -2  -6   10.20    1.60
   6   2  -4  538.75   21.50
  -6   2   4  507.35   21.50
   6  -2  -4  528.25   22.10
   6  -2  -4  526.45   21.70
  -6  -2   4  496.95   21.40
   4   2  -2   22.20    1.30
  -4   2   2   22.30    1.40
  -4  -2   2   23.10    1.30
   4  -2  -2   23.00    1.40
   2   2   0 1095.59   59.69
  -2   2   0 1248.28   62.49
  -2  -2   0 1194.98   60.89
   2  -2   0 1145.79   60.79
   0   2  -2 2718.23  121.59
   0  -2  -2 2664.43  123.39
   0  -2  -2 2746.43  123.59
   2   2  -4    0.20    0.10
  -2   2   4    0.20    0.20
  -2   2   4    0.10    0.20
   2   2  -4    0.30    0.20
   2  -2  -4    0.20    0.20
   2  -2  -4    0.10    0.10
  -2  -2   4    0.30    0.20
  -4   2   6 1183.58   49.20
   4   2  -6 1207.58   48.90
   4   2  -6 1194.18   48.80
  -4   2   6 1209.58   48.70
   4  -2  -6 1185.68   49.20
   6   2  -8   17.00    1.30
   6   2  -8   15.60    1.30
   6  -2  -8   16.10    1.50
   6  -2  -8   16.30    1.50
   8   2 -10  176.68    8.60
   8   2 -10  190.58    8.80
   8  -2 -10  188.58    9.10
   8  -2 -10  191.68    9.10
  10   2 -12    1.20    0.80
  10   2 -12    0.60    0.90
  10  -2 -12    2.90    1.10
  10  -2 -12   -0.80    0.80
  11   3  -9  232.98   10.70
  11   3  -9  235.38   13.30
  11  -3  -9  255.77   12.00
  -9   3   7   41.70    2.40
   9   3  -7   39.60    2.30
   9  -3  -7   40.50    2.50
   9  -3  -7   41.60    3.10
   7   3  -5  554.04   23.00
  -7   3   5  546.55   23.20
   7   3  -5  557.24   23.10
  -7  -3   5  559.64   23.10
   7  -3  -5  569.34   23.40
   7  -3  -5  564.24   23.90
   5   3  -3    5.70    0.60
  -5   3   3    5.80    0.70
   5  -3  -3    5.70    0.70
   5  -3  -3    7.10    0.90
  -5  -3   3    5.40    0.60
  -3   3   1   48.80    2.60
   3   3  -1   50.79    2.50
   3  -3  -1   48.60    2.60
  -3  -3   1   50.79    2.50
  -1   3  -1  189.68    8.00
   1   3   1  189.28    7.90
  -1  -3  -1  178.88    7.90
   1  -3   1  183.98    7.70
   1  -3   1  182.28    8.00
   1  -3   1  179.98    7.80
  -1  -3  -1  180.78    7.90
  -1   3   3  108.59    5.00
   1   3  -3  113.79    4.90
   1   3  -3  114.79    5.00
  -1  -3   3  106.89    4.90
  -1  -3   3  112.19    4.90
   1  -3  -3  109.59    5.00
   1  -3  -3  116.49    5.10
   3   3  -5  769.82   31.10
  -3   3   5  763.32   31.40
  -3   3   5  746.63   31.40
   3   3  -5  789.52   31.20
   3   3  -5  748.83   31.30
  -3   3   5  762.72   31.60
   3   3  -5  768.82   31.10
   3  -3  -5  752.12   31.60
  -3  -3   5  723.53   31.30
   3  -3  -5  803.02   31.40
   5   3  -7  120.59    5.60
   5   3  -7  134.49    5.50
  -5   3   7  116.09    5.40
  -5   3   7  121.99    6.00
   5  -3  -7  107.79    5.90
   7   3  -9   69.89    3.80
  -7   3   9   74.09    3.40
   7   3  -9   74.09    3.80
   7  -3  -9   69.69    4.20
   9   3 -11  110.59    5.60
   9   3 -11  112.19    5.80
   9  -3 -11  107.69    6.20
  11   3 -13   24.20    2.40
  11  -3 -13   26.40    2.90
  11  -3 -13   27.80    3.00
  12   4 -10    9.90    2.00
  12   4 -10    6.10    1.10
  12  -4 -10    8.50    1.90
 -10   4   8   51.89    3.00
  10   4  -8   58.49    3.30
  10  -4  -8   57.89    4.00
   8   4  -6    8.90    0.70
  -8   4   6    7.00    1.00
   8   4  -6   10.20    0.90
   8  -4  -6    7.90    1.00
   8  -4  -6    7.10    1.30
  -8  -4   6    7.40    0.80
  -6   4   4  104.19    5.00
   6   4  -4  104.09    4.80
   6  -4  -4   99.99    5.30
   6  -4  -4  107.59    5.10
  -6  -4   4  100.09    4.80
  -4   4   2   45.60    2.60
   4   4  -2   47.40    2.50
  -4  -4   2   46.90    2.50
   4  -4  -2   49.60    2.70
   4  -4  -2   49.20    2.70
  -2   4   0  308.87   13.10
   2   4   0  314.87   13.00
  -2  -4   0  296.67   13.00
   2  -4   0  314.07   13.00
  -2  -4   0  306.67   13.10
   0   4   2  163.88    7.40
   0   4  -2  165.98    7.00
   0   4  -2  170.88    7.20
   0   4  -2  169.28    7.40
   0   4   2  173.08    7.40
   0  -4  -2  166.98    7.40
   0  -4  -2  171.88    7.40
   0  -4   2  166.98    7.00
   0  -4   2  163.28    7.20
   2   4  -4    9.80    0.70
   2   4  -4    9.00    0.80
  -2   4   4    9.30    0.90
  -2   4   4   11.40    1.00
  -2  -4   4    8.20    0.70
   2  -4  -4   10.70    0.90
   2  -4  -4    8.70    0.90
  -4   4   6  306.57   13.20
   4   4  -6  303.87   12.90
   4   4  -6  306.67   12.90
  -4   4   6  320.57   13.60
   4   4  -6  322.77   12.90
  -4   4   6  301.17   13.20
   4   4  -6  310.87   13.00
   4  -4  -6  294.77   13.50
   6   4  -8   11.10    1.10
  -6   4   8   10.70    1.40
  -6   4   8    9.70    1.00
   6   4  -8   13.00    1.10
  -6   4   8   11.70    1.10
   6  -4  -8   13.00    1.40
  -8   4  10   14.80    1.20
  -8   4  10   16.10    1.20
   8   4 -10   15.80    1.50
   8   4 -10   15.70    1.50
   8  -4 -10   15.10    1.80
  10   4 -12   16.30    1.80
  10   4 -12   17.50    2.00
  10  -4 -12   20.70    2.50
  10  -4 -12   20.40    2.50
 -11   5   9  258.67   11.70
  11  -5  -9  273.17   13.10
  -9   5   7  364.06   16.00
  -9   5   7  355.26   15.80
   9   5  -7  377.36   15.50
   9  -5  -7  371.66   16.80
  -7   5   5  266.17   11.90
   7   5  -5  290.77   11.80
   7  -5  -5  265.77   12.10
  -7  -5   5  273.07   11.70
   7  -5  -5  257.27   12.40
  -5   5   3  154.38    7.30
   5   5  -3  165.78    7.10
  -5  -5   3  160.28    7.10
   5  -5  -3  155.18    7.40
   5  -5  -3  147.69    7.30
   3   5  -1  420.06   17.60
  -3   5   1  427.66   17.90
   3   5  -1  415.46   17.70
   3  -5  -1  412.46   17.90
   3  -5  -1  416.66   17.80
  -3  -5   1  425.36   17.70
  -1   5  -1  753.22   31.10
   1   5   1  750.62   30.90
   1   5   1  725.63   31.10
  -1   5  -1  752.42   30.80
  -1  -5  -1  754.52   31.10
   1  -5   1  765.72   30.80
  -1  -5  -1  752.12   31.10
   1  -5   1  758.12   30.90
   1  -5   1  744.53   31.20
   1   5  -3  238.78   10.00
   1   5  -3  249.08   10.20
  -1   5   3  235.08   10.30
  -1   5   3  224.68   10.20
   1   5  -3  240.88    9.70
  -1  -5   3  234.88   10.20
   1  -5  -3  229.38   10.30
  -1  -5   3  231.28   10.00
  -1  -5   3  229.48    9.70
   1  -5  -3  231.38   10.30
  -3   5   5  739.63   32.20
   3   5  -5  767.12   31.60
   3   5  -5  808.92   31.80
  -3   5   5  767.32   32.00
   3   5  -5  765.92   31.80
  -3   5   5  749.62   32.00
  -3  -5   5  761.12   31.70
   3  -5  -5  774.82   32.20
   3  -5  -5  805.12   32.00
   5   5  -7  238.18   10.60
   5   5  -7  242.18   10.90
   5   5  -7  265.87   10.60
  -5   5   7  248.38   11.00
  -5   5   7  245.08   11.30
  -5   5   7  242.98   11.00
   5   5  -7  268.97   10.60
   5  -5  -7  241.28   11.30
  -5  -5   7  242.48   10.60
  -7   5   9  732.13   30.40
   7   5  -9  752.62   30.30
  -7   5   9  720.53   30.40
   7   5  -9  749.62   30.30
   7  -5  -9  690.03   31.10
  -9   5  11    4.10    0.80
   9   5 -11    5.50    1.00
  -9   5  11    3.90    0.80
   9   5 -11    4.90    0.90
   9  -5 -11    6.40    1.50
  11   5 -13   67.79    4.50
  11   5 -13   78.99    4.40
  11  -5 -13   75.09    5.20
  11  -5 -13   90.69    5.60
 -12   6  10   -0.20    0.90
  12   6 -10   -0.80    1.00
  12  -6 -10   -0.60    1.40
 -10   6   8   22.20    1.90
 -10   6   8   20.10    2.00
  10  -6  -8   23.90    2.70
   8   6  -6   69.29    3.60
  -8   6   6   66.59    3.80
  -8   6   6   63.99    3.80
  -8  -6   6   71.29    3.50
   8  -6  -6   66.69    4.30
  -6   6   4    1.80    0.70
   6   6  -4    1.70    0.50
   6  -6  -4    2.00    0.80
  -6  -6   4    1.30    0.50
   6  -6  -4    1.40    0.60
   4   6  -2   47.30    2.60
  -4   6   2   43.20    2.70
   4   6  -2   49.10    2.70
   4  -6  -2   44.80    2.80
  -4  -6   2   45.30    2.70
  -2   6   0    9.80    0.90
   2   6   0    9.10    1.00
   2   6   0    9.10    0.90
   2  -6   0    7.90    0.90
   2  -6   0    9.10    1.00
  -2  -6   0    7.60    0.90
  -2  -6   0   10.10    0.90
   0   6  -2    2.60    0.60
   0   6   2    2.20    0.50
   0   6  -2    4.10    0.50
   0   6   2    2.70    0.70
   0  -6  -2    3.30    0.80
   0  -6   2    3.80    0.60
   0  -6  -2    2.70    0.60
   0  -6   2    2.90    0.50
   0  -6   2    4.60    1.00
   2   6  -4  197.88    8.50
   2   6  -4  198.18    8.80
  -2   6   4  201.38    9.00
   2   6  -4  207.38    8.20
   2   6  -4  197.28    8.80
  -2   6   4  196.38    9.00
  -2  -6   4  182.58    8.80
   2  -6  -4  199.68    9.00
   2  -6  -4  199.38    9.10
  -4   6   6    0.50    0.50
  -4   6   6    0.00    0.40
   4   6  -6    1.20    0.30
   4   6  -6    0.40    0.30
  -4   6   6    0.20    0.40
   4   6  -6    0.80    0.30
   4   6  -6    1.80    0.50
   4  -6  -6    1.30    0.60
  -4  -6   6    0.20    0.40
   6   6  -8  174.08    7.20
  -6   6   8  165.78    8.10
   6   6  -8  170.58    7.20
   6   6  -8  156.28    7.20
  -6   6   8  163.88    7.70
  -6   6   8  151.78    7.60
   6   6  -8  159.18    7.20
   6  -6  -8  151.78    8.00
  -8   6  10    0.00    0.60
  -8   6  10    0.30    0.60
   8   6 -10   -0.20    0.50
   8   6 -10    0.40    0.50
   8  -6 -10    0.70    0.80
 -10   6  12    3.40    0.80
  10   6 -12    3.80    1.00
  10   6 -12    2.30    0.90
  10  -6 -12    2.00    1.30
  10  -6 -12    2.10    1.30
 -11   7   9  167.78    8.30
  11  -7  -9  170.28    9.30
  -9   7   7    7.80    1.30
  -9   7   7   10.70    1.60
   9   7  -7    8.60    1.10
   9  -7  -7    6.60    1.50
  -7   7   5  478.05   20.80
   7   7  -5  478.55   20.50
  -7   7   5  463.85   20.80
   7   7  -5  483.15   20.50
  -7  -7   5  494.05   20.50
   7  -7  -5  491.25   21.20
  -5   7   3   50.39    3.20
  -5   7   3   54.69    3.30
   5   7  -3   54.29    3.00
   5   7  -3   49.30    3.00
   5  -7  -3   50.19    3.30
   5  -7  -3   58.49    3.40
  -5  -7   3   55.19    3.10
   3   7  -1  275.77   11.40
  -3   7   1  261.87   11.40
  -3   7   1  264.37   11.70
   3   7  -1  259.87   11.60
  -3  -7   1  259.57   11.30
   3  -7  -1  256.07   11.50
   3  -7  -1  255.67   11.70
  -3  -7   1  247.38   11.50
  -1   7  -1  502.45   20.50
   1   7   1  469.95   20.90
   1   7   1  503.15   20.60
  -1   7  -1  476.95   20.80
   1  -7   1  480.35   20.90
   1  -7   1  485.85   20.50
  -1  -7  -1  499.55   20.70
   1  -7   1  501.35   20.60
   1   7  -3  175.68    7.60
  -1   7   3  183.48    8.40
  -1   7   3  178.38    8.20
   1   7  -3  184.38    8.20
   1   7  -3  178.38    8.20
  -1  -7   3  178.88    7.70
   1  -7  -3  175.98    8.30
  -1  -7   3  179.08    7.90
   1  -7  -3  174.68    8.20
   3   7  -5  812.42   32.10
   3   7  -5  793.42   32.40
   3   7  -5  785.22   32.40
  -3   7   5  753.82   32.60
  -3   7   5  747.93   32.60
   3   7  -5  795.12   31.70
  -3   7   5  778.82   32.70
  -3  -7   5  792.92   32.10
   3  -7  -5  746.23   32.70
   5   7  -7  321.67   14.00
  -5   7   7  318.97   14.50
  -5   7   7  317.47   14.40
   5   7  -7  339.67   13.90
  -5   7   7  310.27   14.60
   5   7  -7  335.27   13.60
   5   7  -7  352.06   14.10
  -5  -7   7  312.87   13.80
   5  -7  -7  319.07   14.70
   7   7  -9  152.48    6.80
   7   7  -9  151.18    6.80
  -7   7   9  143.69    7.30
   7   7  -9  165.48    6.80
  -7   7   9  143.59    7.80
   7   7  -9  149.29    6.80
   7  -7  -9  142.19    7.80
  -9   7  11    3.50    0.90
   9   7 -11    3.70    0.70
   9   7 -11    3.10    0.90
  -9   7  11    4.70    1.00
   9  -7 -11    2.90    1.20
  10   8  -8   84.09    5.00
  10   8  -8   90.19    4.70
  10  -8  -8   94.99    6.00
   8   8  -6   10.90    1.40
  -8   8   6   11.90    1.60
   8   8  -6   13.00    1.50
  -8   8   6   11.70    1.70
   8  -8  -6   11.10    1.90
  -6   8   4  534.95   23.60
   6   8  -4  563.64   23.20
   6   8  -4  526.55   23.30
  -6   8   4  553.84   23.70
   6  -8  -4  558.04   23.90
  -6  -8   4  559.14   23.40
  -4   8   2   28.30    2.20
  -4   8   2   26.10    2.00
   4   8  -2   27.60    1.90
  -4   8   2   23.80    2.10
   4   8  -2   24.90    1.90
   4  -8  -2   26.10    2.20
  -4  -8   2   27.00    2.10
   4  -8  -2   25.20    2.00
  -2   8   0   45.20    2.60
  -2   8   0   44.20    2.90
   2   8   0   48.70    2.70
   2   8   0   45.60    2.90
   2  -8   0   42.10    2.60
  -2  -8   0   41.20    2.60
  -2  -8   0   46.00    2.90
   0   8   2  246.58   11.40
   0   8   2  247.58   11.00
   0   8  -2  260.67   10.70
   0   8  -2  248.28   11.20
   0   8  -2  244.58   11.20
   0  -8  -2  255.47   11.30
   0  -8   2  251.67   10.90
   0  -8  -2  247.08   11.10
   0  -8   2  238.38   11.00
   2   8  -4   29.30    2.00
  -2   8   4   24.90    2.00
   2   8  -4   25.90    1.90
  -2   8   4   22.30    1.90
   2   8  -4   28.90    1.50
   2  -8  -4   27.10    2.10
  -2  -8   4   24.70    1.70
  -4   8   6  869.31   37.70
   4   8  -6  893.01   37.40
   4   8  -6  942.91   37.00
  -4   8   6  896.81   37.80
  -4   8   6  877.91   37.80
   4   8  -6  924.11   37.50
   4  -8  -6  885.01   37.90
  -4  -8   6  914.41   37.10
  -6   8   8   16.70    2.00
  -6   8   8   18.70    1.90
  -6   8   8   20.90    2.00
   6   8  -8   21.70    1.30
   6   8  -8   19.00    1.60
   6   8  -8   22.10    1.70
  -6  -8   8   19.00    1.40
   6  -8  -8   20.20    2.20
   8   8 -10   34.40    2.20
   8   8 -10   34.80    2.20
   8   8 -10   38.30    2.20
   8   8 -10   30.90    2.10
  -8   8  10   37.80    2.80
  -8   8  10   33.80    2.80
   8   8 -10   36.10    2.10
   8  -8 -10   37.70    3.20
 -10   8  12    0.90    0.90
  10   8 -12   -0.90    0.80
  10   8 -12    0.70    0.80
 -10   8  12    0.70    0.90
  10  -8 -12    1.80    1.40
 -11   9   9   24.60    2.70
 -11   9   9   27.30    2.60
  11   9  -9   25.10    2.20
  11   9  -9   21.70    2.60
  11   9  -9   25.00    2.00
   9   9  -7   15.40    1.80
   9   9  -7   16.20    1.80
   9   9  -7   19.10    1.90
  -9   9   7   15.20    2.00
   9  -9  -7   16.00    2.40
   7   9  -5   67.59    3.80
  -7   9   5   60.29    4.00
  -7   9   5   72.19    4.20
   7   9  -5   55.89    3.50
   7  -9  -5   60.99    4.20
   5   9  -3   26.00    2.10
   5   9  -3   24.10    1.90
  -5   9   3   22.40    2.10
  -5   9   3   25.50    2.30
   5  -9  -3   24.70    2.20
  -5  -9   3   27.30    2.10
  -3   9   1   33.40    2.20
   3   9  -1   30.60    2.10
  -3   9   1   32.60    2.50
   3   9  -1   31.90    2.40
  -3   9   1   31.00    2.40
   3  -9  -1   28.00    2.20
  -3  -9   1   29.50    1.70
  -3  -9   1   32.50    2.40
  -3  -9   1   28.10    2.00
  -1   9  -1    1.70    0.60
   1   9   1    3.00    0.90
  -1   9  -1    1.20    0.60
  -1   9  -1    1.40    0.70
   1   9   1    2.30    0.60
   1  -9   1    1.10    0.50
  -1  -9  -1    2.80    0.80
   1  -9   1    1.20    0.50
  -1  -9  -1    1.40    0.60
  -1   9   3    2.70    0.80
   1   9  -3    2.10    0.70
  -1   9   3    2.20    0.60
  -1   9   3    2.20    0.80
   1   9  -3    1.70    0.40
   1   9  -3    1.20    0.50
   1  -9  -3    0.90    0.50
  -1  -9   3    2.60    0.60
  -1  -9   3    2.20    0.50
   1  -9  -3    1.00    0.60
  -3   9   5  479.35   20.90
  -3   9   5  491.85   20.90
   3   9  -5  485.95   19.80
   3   9  -5  495.65   20.70
   3   9  -5  472.75   20.60
  -3   9   5  477.95   20.90
   3  -9  -5  476.35   20.90
  -3  -9   5  456.95   20.10
  -5   9   7    4.80    1.20
  -5   9   7    2.90    1.00
   5   9  -7    3.50    0.90
  -5   9   7    4.70    1.20
   5   9  -7    2.80    0.80
   5  -9  -7    3.90    1.10
  -5  -9   7    3.40    0.60
  -7   9   9   61.29    3.90
   7   9  -9   68.59    3.60
   7   9  -9   60.09    3.50
  -7   9   9   49.70    3.70
   7  -9  -9   59.19    4.30
   9   9 -11    2.70    0.70
  -9   9  11    2.90    1.20
   9   9 -11    2.80    0.80
  -9   9  11    3.10    1.10
   9  -9 -11    2.30    1.30
 -10  10   8  245.08   11.80
 -10  10   8  243.88   12.00
  10  10  -8  228.68   11.30
  10  10  -8  270.47   11.50
  10 -10  -8  247.48   12.70
  -8  10   6    3.60    1.20
   8  10  -6    2.30    0.90
   8  10  -6    4.60    1.10
   8  10  -6    3.40    0.90
   8 -10  -6    3.80    1.30
  -6  10   4  421.66   18.60
   6  10  -4  432.26   19.00
   6  10  -4  370.26   17.80
   6  10  -4  402.76   18.40
   6 -10  -4  459.75   19.80
   4  10  -2   13.80    1.30
  -4  10   2    9.70    1.40
   4  10  -2   11.40    1.50
  -4  10   2   13.70    1.70
  -4  10   2   13.50    2.00
  -4 -10   2   11.00    1.40
  -4 -10   2    9.30    0.90
   4 -10  -2   10.30    1.60
   2  10   0   38.60    2.40
  -2  10   0   35.70    2.80
  -2  10   0   34.10    2.30
   2  10   0   31.60    2.60
  -2 -10   0   31.80    2.30
  -2 -10   0   34.90    2.60
   2 -10   0   39.70    2.50
   0  10  -2  435.66   19.10
   0  10  -2  445.46   18.40
   0  10   2  430.16   19.20
   0  10   2  446.86   18.80
   0  10   2  443.46   19.30
   0  10  -2  414.26   19.00
   0 -10   2  426.96   18.40
   0 -10   2  438.96   18.60
   0 -10  -2  431.26   18.90
  -2  10   4   26.70    2.50
   2  10  -4   32.50    2.40
   2  10  -4   27.60    2.40
   2  10  -4   33.30    1.80
  -2  10   4   31.50    2.40
  -2  10   4   30.40    2.50
  -2 -10   4   28.00    1.70
  -2 -10   4   27.10    1.90
   2 -10  -4   30.00    2.40
   4  10  -6  661.33   26.40
   4  10  -6  602.74   26.20
  -4  10   6  588.54   26.50
  -4  10   6  601.44   26.50
  -4  10   6  620.04   26.70
  -4 -10   6  606.74   25.60
   4 -10  -6  622.24   26.70
   6  10  -8    5.90    1.20
   6  10  -8    4.50    1.10
  -6  10   8    5.30    1.30
  -6 -10   8    5.90    0.80
   6 -10  -8    5.30    1.40
  -8  10  10  133.59    7.30
   8  10 -10  129.79    6.70
  -8  10  10  143.19    7.50
   8  10 -10  146.99    6.90
   8 -10 -10  142.69    8.00
  -9  11   7   -0.10    1.00
  -9  11   7    0.90    1.10
   9  11  -7   -0.50    0.90
   9  11  -7   -0.30    0.80
   9  11  -7   -0.50    0.90
   9 -11  -7    0.20    1.20
  -7  11   5   13.80    2.00
   7  11  -5   18.60    2.00
   7  11  -5   13.20    1.60
   7  11  -5   15.60    2.20
   7 -11  -5   17.30    2.60
  -5  11   3    3.80    1.20
   5  11  -3    2.50    0.70
   5  11  -3    2.70    1.00
  -5  11   3    4.90    1.20
   5  11  -3    2.10    1.00
   5 -11  -3    2.90    1.00
  -3  11   1    4.80    1.10
   3  11  -1    4.30    1.10
  -3  11   1    5.20    1.20
   3  11  -1    6.30    1.40
   3  11  -1    6.30    1.00
  -3  11   1    7.40    1.30
  -3 -11   1    5.70    0.80
  -3 -11   1    4.10    0.90
   3 -11  -1    5.00    1.10
   1  11   1   13.80    1.50
   1  11   1   14.10    1.80
  -1  11  -1   14.10    1.70
   1  11   1   13.60    1.80
  -1  11  -1   10.70    1.30
  -1  11  -1   13.50    1.80
   1 -11   1   12.00    1.40
  -1 -11  -1   10.10    1.50
   1 -11   1   15.50    1.50
  -1  11   3    2.70    0.70
   1  11  -3    2.60    0.80
  -1  11   3    3.80    1.20
   1  11  -3    3.00    0.90
  -1  11   3    4.30    1.20
   1  11  -3    2.80    0.60
   1 -11  -3    3.20    0.80
  -1 -11   3    3.30    0.70
  -1 -11   3    4.30    0.90
   3  11  -5    1.30    0.40
  -3  11   5    1.80    1.00
   3  11  -5    0.90    0.70
  -3  11   5    0.30    0.60
  -3  11   5    1.20    0.80
  -3 -11   5    1.50    0.60
   3 -11  -5    2.60    0.90
  -5  11   7    8.50    1.60
   5  11  -7    9.80    1.60
   5  11  -7    6.80    1.40
  -5  11   7   10.40    1.80
   5 -11  -7    9.50    1.70
  -5 -11   7    8.60    1.10
   7  11  -9    0.30    0.90
  -7  11   9   -0.40    1.10
   7  11  -9    0.80    0.80
  -7  11   9   -0.10    1.00
  -7  11   9    0.60    1.10
   7 -11  -9    0.80    1.10
   8  12  -6    4.60    1.20
   8  12  -6    5.30    1.40
  -8  12   6    6.60    1.50
  -8  12   6    5.70    1.70
   8  12  -6    5.40    1.50
   8 -12  -6    5.10    1.40
  -6  12   4   85.49    5.40
   6  12  -4   81.19    5.20
   6  12  -4   85.09    5.10
   6  12  -4   78.19    4.50
   6 -12  -4   91.59    5.40
  -4  12   2   39.90    3.30
   4  12  -2   33.70    2.90
   4  12  -2   36.90    3.20
  -4  12   2   44.70    3.40
   4  12  -2   35.80    2.60
  -4 -12   2   37.60    2.20
   4 -12  -2   37.30    3.00
  -2  12   0    1.40    0.70
   2  12   0    0.90    0.90
  -2  12   0    0.80    0.80
   2  12   0    0.70    0.70
   2  12   0    1.10    0.70
  -2 -12   0   -0.20    0.60
   2 -12   0    0.90    0.70
   2 -12   0    0.60    0.60
   0  12  -2  109.59    6.20
   0  12   2  109.79    5.80
   0  12   2  114.59    6.30
   0  12  -2   97.79    5.30
   0 -12   2  110.89    5.50
   0 -12   2  116.89    5.70
   0 -12  -2  105.59    5.80
  -2  12   4   -0.20    0.60
   2  12  -4   -0.20    0.70
  -2  12   4   -0.30    0.70
   2  12  -4    0.50    0.40
  -2  12   4    1.20    0.90
   2  12  -4    0.60    0.60
   2 -12  -4    0.70    0.80
  -2 -12   4    0.20    0.50
  -2 -12   4    0.30    0.50
  -4  12   6  146.99    7.80
  -4  12   6  143.39    7.60
   4  12  -6  136.79    7.50
   4  12  -6  146.29    7.40
   4 -12  -6  132.09    7.60
  -4 -12   6  142.39    6.60
  -6  12   8    6.80    1.70
   6  12  -8    5.30    1.40
  -6  12   8    4.70    1.50
  -6  12   8    6.30    1.50
   6  12  -8    9.50    1.70
  -6 -12   8    8.20    1.00
   6 -12  -8    5.60    1.40
   8  12 -10   82.89    5.10
   8  12 -10   94.09    5.10
  -8  12  10   84.69    5.70
  -8  12  10   90.39    5.90
   8 -12 -10   89.99    6.30
   7  13  -5   84.69    5.00
  -7  13   5   85.69    5.50
  -7  13   5   74.99    5.20
   7  13  -5   66.39    4.20
   7  13  -5   66.19    4.90
   7 -13  -5   76.39    5.20
   5  13  -3   22.10    2.30
   5  13  -3   17.20    2.30
   5  13  -3   19.90    1.90
  -5  13   3   19.00    2.80
  -5  13   3   18.80    2.50
   5 -13  -3   19.90    2.40
   3  13  -1   38.40    2.90
  -3  13   1   48.90    3.80
   3  13  -1   43.90    3.60
   3  13  -1   46.60    3.60
  -3  13   1   44.20    3.50
  -3  13   1   37.60    3.00
   3 -13  -1   43.40    3.20
  -3 -13   1   42.40    2.60
   3 -13  -1   52.69    3.40
  -3 -13   1   52.19    3.20
   1  13   1    1.50    1.00
  -1  13  -1    2.50    0.80
  -1  13  -1    5.50    1.50
   1  13   1    3.40    1.00
  -1  13  -1    1.70    1.00
   1  13   1    3.00    1.20
  -1 -13  -1    1.40    0.80
   1 -13   1    3.50    1.00
   1 -13   1    3.60    0.90
  -1  13   3  103.39    6.20
  -1  13   3  104.89    6.30
   1  13  -3  107.59    6.00
   1  13  -3   99.99    5.10
   1  13  -3   89.59    5.90
  -1  13   3  106.49    5.70
   1 -13  -3  104.79    5.80
  -1 -13   3  105.79    5.40
  -1 -13   3  101.09    5.10
   3  13  -5  247.68   11.60
   3  13  -5  220.68   11.60
  -3  13   5  252.07   11.70
  -3  13   5  253.37   12.10
  -3  13   5  239.88   11.90
   3  13  -5  219.48   10.40
  -3 -13   5  242.68   10.80
   3 -13  -5  255.77   11.90
  -5  13   7   35.40    3.40
  -5  13   7   36.00    3.20
   5  13  -7   36.80    3.20
   5  13  -7   41.50    3.20
  -5  13   7   34.30    3.30
   5 -13  -7   37.50    3.50
  -5 -13   7   36.30    2.40
   7  13  -9   96.09    5.80
  -7  13   9  104.89    6.50
  -7  13   9   98.39    6.30
   7  13  -9   99.09    5.70
  -7  13   9   94.19    6.30
   7 -13  -9  103.79    7.40
   6  14  -4   17.30    2.00
   6  14  -4   22.60    2.60
  -6  14   4   23.90    2.90
   6  14  -4   20.20    2.90
  -6  14   4   26.00    3.00
   6 -14  -4   17.30    2.40
  -4  14   2   21.40    2.60
   4  14  -2   19.20    2.50
   4  14  -2   15.10    1.80
   4  14  -2   18.10    2.70
  -4  14   2   21.30    3.00
   4 -14  -2   18.70    2.30
   4 -14  -2   19.10    2.80
  -4 -14   2   15.90    1.50
  -2  14   0    4.50    1.10
   2  14   0    4.70    1.30
   2  14   0    3.50    1.10
   2  14   0    2.10    1.20
  -2  14   0    5.10    1.50
  -2  14   0    6.40    1.90
  -2 -14   0    4.60    1.00
  -2 -14   0    5.80    1.30
   2 -14   0    3.30    1.10
   0  14  -2   10.20    2.00
   0  14  -2    9.80    2.10
   0  14   2   10.50    2.30
   0  14   2    8.80    1.80
   0  14   2    5.90    1.30
   0  14  -2   10.90    1.30
   0 -14   2    9.20    1.50
   0 -14  -2    7.90    1.80
   0 -14   2   11.10    1.50
   2  14  -4    6.30    1.60
  -2  14   4    5.60    1.20
  -2  14   4    6.00    1.60
   2  14  -4    6.60    1.00
  -2  14   4    6.00    1.60
   2  14  -4    3.60    1.20
  -2 -14   4    7.30    1.30
   2 -14  -4    7.80    1.70
  -2 -14   4    5.90    0.90
  -4  14   6   75.49    4.80
   4  14  -6   61.59    3.30
  -4  14   6   72.69    5.10
   4  14  -6   63.79    4.70
  -4  14   6   68.29    5.00
   4  14  -6   70.69    4.60
   4 -14  -6   71.09    5.00
  -4 -14   6   67.09    3.80
  -6  14   8   11.80    2.20
  -6  14   8   15.80    3.10
   6  14  -8   17.00    2.50
  -6  14   8   13.10    2.40
   6  14  -8   10.70    2.10
   6 -14  -8   12.50    2.40
   5  15  -3    8.90    2.00
   5  15  -3    9.10    1.50
  -5  15   3   10.80    2.50
  -5  15   3   10.10    3.50
   5  15  -3    7.70    3.10
   5 -15  -3   12.30    2.00
  -5 -15   3   10.20    1.20
   5 -15  -3   10.30    2.00
   3  15  -1   32.20    3.20
  -3  15   1   22.50    3.00
  -3  15   1   28.40    3.20
  -3  15   1   23.10    2.50
   3  15  -1   25.00    3.10
   3  15  -1   26.90    2.70
  -3 -15   1   22.80    2.40
   3 -15  -1   26.80    2.70
   3 -15  -1   29.40    2.70
  -3 -15   1   26.20    2.10
  -1  15  -1   33.50    3.30
  -1  15  -1   30.40    3.20
   1  15   1   35.00    2.90
   1  15   1   36.20    3.50
  -1  15  -1   34.30    2.60
   1  15   1   32.20    3.50
  -1 -15  -1   34.80    3.00
   1 -15   1   36.40    2.90
  -1 -15  -1   36.70    2.70
   1 -15   1   35.70    2.80
   1  15  -3   58.09    3.70
   1  15  -3   63.09    4.60
  -1  15   3   71.49    5.00
  -1  15   3   79.59    5.30
   1  15  -3   64.59    4.90
  -1  15   3   64.09    4.40
   1 -15  -3   62.29    4.40
  -1 -15   3   71.19    3.90
   3  15  -5  149.69    8.90
  -3  15   5  176.28    9.30
   3  15  -5  145.29    7.30
  -3  15   5  181.98    9.40
  -3  15   5  151.18    8.50
   3  15  -5  164.98    8.80
   3 -15  -5  168.38    8.90
  -3 -15   5  164.18    7.80
   5  15  -7   45.90    4.30
  -5  15   7   56.19    4.50
  -5  15   7   53.39    4.80
   5  15  -7   53.79    4.40
  -5  15   7   56.49    4.70
   5 -15  -7   51.39    4.50
  -5 -15   7   54.39    3.20
   4  16  -2    1.70    1.50
   4  16  -2    0.40    1.00
   4  16  -2    2.20    2.40
  -4  16   2    1.40    1.50
  -4  16   2    0.60    1.50
   4 -16  -2    1.20    1.30
   4 -16  -2   -0.60    1.20
  -4 -16   2    0.70    0.80
  -2  16   0   -0.30    1.10
   2  16   0    3.40    1.90
   2  16   0    1.90    1.40
  -2  16   0    2.20    1.50
  -2  16   0    3.00    1.80
   2  16   0    3.00    1.30
   2 -16   0    3.80    1.30
  -2 -16   0    5.80    1.30
  -2 -16   0    5.70    1.20
   2 -16   0    3.90    1.30
   0  16  -2   11.70    2.20
   0  16   2   14.50    2.90
   0  16  -2   12.60    2.20
   0  16   2   11.90    2.50
   0  16   2   13.50    2.00
   0  16  -2   12.40    1.80
   0 -16   2   15.70    2.10
   0 -16  -2   15.40    2.40
   0 -16   2   16.00    2.00
   2  16  -4    0.50    1.40
  -2  16   4    1.70    1.30
  -2  16   4    1.70    1.30
   2  16  -4    1.70    1.30
   2  16  -4    1.10    0.80
   2 -16  -4    2.90    1.50
  12   0  -9   -0.30    1.00
  10   0  -7   -0.30    0.60
  10   0  -7    0.30    0.40
  -8   0   5    0.30    0.30
   8   0  -5    0.20    0.40
  -6   0   3    1.00    0.40
   4   0  -1    0.00    0.10
  -4   0   1    0.20    0.20
   4   0  -1    0.10    0.20
   2   0   1    0.10    0.10
   2   0   1    0.00    0.10
  -2   0  -1    0.20    0.10
  -2   0  -1    0.10    0.10
   0   0   3    0.10    0.10
   0   0  -3    0.10    0.10
   0   0   3    0.10    0.10
   0   0  -3    0.10    0.10
   0   0   3    0.50    0.20
   0   0  -3    0.10    0.10
   2   0  -5    0.20    0.20
   2   0  -5    0.30    0.20
  -2   0   5   -0.10    0.20
  -2   0   5    0.20    0.10
   4   0  -7    0.40    0.30
   4   0  -7    0.70    0.30
   6   0  -9    0.40    0.40
   6   0  -9   -0.20    0.40
   8   0 -11    0.10    0.60
   8   0 -11    0.50    0.60
  10   0 -13   -0.80    0.90
  10   0 -13   -0.50    0.90
  13   1 -10   34.40    2.80
  13   1 -10   34.50    3.40
  13  -1 -10   38.80    3.10
  13  -1 -10   39.90    3.60
  11   1  -8  290.37   13.70
  11   1  -8  288.37   13.00
  11  -1  -8  290.77   13.90
  11  -1  -8  302.07   12.70
  -9   1   6   46.50    2.60
   9   1  -6   48.10    2.60
  -9  -1   6   46.90    2.50
   9  -1  -6   49.40    3.30
   9  -1  -6   48.70    2.70
  -7   1   4  948.91   39.70
   7   1  -4  989.50   39.60
  -7  -1   4  968.00   39.60
   7  -1  -4  961.90   39.80
  -5   1   2  195.38    8.50
   5   1  -2  201.18    8.30
   5   1  -2  196.28    8.40
  -5  -1   2  191.88    8.40
   5  -1  -2  193.28    8.50
   3  -1   0 1101.99   45.20
  -3  -1   0 1114.19   45.00
  -1   1  -2  396.36   16.60
  -1   1  -2  403.16   16.60
   1   1   2  388.26   16.60
   1   1   2  427.06   16.60
   1   1   2  395.06   16.60
  -1  -1  -2  411.76   16.60
  -1  -1  -2  399.76   16.60
   1  -1   2  388.66   16.60
   1  -1   2  401.26   16.60
  -1  -1  -2  406.96   16.60
   1   1  -4   32.20    1.60
   1   1  -4   31.50    1.80
  -1   1   4   31.00    1.60
   1   1  -4   31.50    1.50
  -1   1   4   30.90    1.70
   1  -1  -4   35.10    1.70
  -1  -1   4   32.40    1.60
  -1  -1   4   33.40    1.60
  -1  -1   4   32.00    1.80
   1  -1  -4   31.60    1.70
   1  -1  -4   32.60    1.80
   3   1  -6 1402.66   57.59
  -3   1   6 1433.06   57.59
   3   1  -6 1432.76   57.39
  -3  -1   6 1384.66   57.59
   3  -1  -6 1432.86   57.59
   3  -1  -6 1429.76   57.19
  -3  -1   6 1359.46   57.39
   3  -1  -6 1398.56   57.69
   5   1  -8   60.79    3.20
  -5   1   8   61.49    3.40
   5   1  -8   63.29    3.40
   5  -1  -8   61.79    3.40
   5  -1  -8   63.49    3.50
   7   1 -10  493.35   21.60
   7   1 -10  493.05   21.50
   7  -1 -10  515.05   21.70
   7  -1 -10  517.55   21.80
   9   1 -12   31.00    2.50
   9   1 -12   27.00    2.40
   9  -1 -12   25.40    2.40
   9  -1 -12   25.90    2.50
  11   1 -14   60.69    4.00
  11   1 -14   53.89    4.00
  11  -1 -14   45.20    3.90
  11  -1 -14   55.09    4.10
  12   2  -9    3.20    0.80
  12   2  -9    1.60    1.00
  12  -2  -9    2.90    1.40
 -10   2   7   41.50    2.40
  10   2  -7   41.90    2.30
  10   2  -7   45.90    2.60
  10  -2  -7   43.20    2.60
  10  -2  -7   40.60    3.30
   8   2  -5   58.49    3.00
  -8   2   5   57.39    3.10
   8  -2  -5   60.89    3.20
  -8  -2   5   63.49    3.00
   8  -2  -5   53.29    3.60
   6   2  -3  488.25   20.60
  -6   2   3  487.35   20.70
   6  -2  -3  505.45   20.90
  -6  -2   3  506.45   20.70
   4   2  -1   64.19    3.10
   4   2  -1   65.69    2.80
  -4   2   1   65.09    3.20
  -4  -2   1   66.39    3.20
   4  -2  -1   63.29    3.20
  -2   2  -1    2.60    0.40
   2   2   1    2.60    0.50
  -2   2  -1    2.00    0.30
   2  -2   1    3.90    0.50
  -2  -2  -1    2.90    0.30
  -2  -2  -1    2.60    0.40
   0   2  -3   26.50    1.50
   0   2   3   25.80    1.50
   0   2  -3   26.10    1.40
   0   2   3   25.50    1.50
   0  -2   3   25.00    1.40
   0  -2   3   25.70    1.20
   0  -2  -3   24.30    1.50
   0  -2  -3   25.50    1.50
   0  -2  -3   28.20    1.50
   0  -2   3   27.10    1.50
  -2   2   5  127.99    5.80
   2   2  -5  137.39    5.60
  -2   2   5  128.29    6.00
   2   2  -5  132.59    5.60
   2   2  -5  136.19    5.90
  -2  -2   5  131.29    5.50
   2  -2  -5  132.99    6.00
   2  -2  -5  125.79    5.80
   2  -2  -5  124.99    6.20
  -4   2   7 1349.96   55.59
   4   2  -7 1355.96   55.69
  -4   2   7 1382.16   56.09
   4   2  -7 1382.16   55.89
   4  -2  -7 1321.47   56.09
   4  -2  -7 1396.06   56.19
   4  -2  -7 1434.16   55.59
  -4  -2   7 1304.87   55.79
   6   2  -9    3.50    0.80
   6   2  -9    4.90    0.80
   6  -2  -9    2.30    0.80
   6  -2  -9    3.10    0.80
   8   2 -11   54.49    3.40
   8   2 -11   54.09    3.30
   8  -2 -11   52.49    3.60
   8  -2 -11   57.19    3.70
  10   2 -13    2.30    0.90
  10   2 -13    2.40    1.00
  10  -2 -13    2.50    1.10
  10  -2 -13    2.10    1.10
  13   3 -10    3.30    1.00
  13   3 -10    4.50    1.50
  13   3 -10    4.70    1.00
  13  -3 -10    3.30    1.60
 -11   3   8   96.39    4.90
 -11   3   8   96.99    5.00
  11   3  -8  104.19    5.00
  11  -3  -8  101.89    6.10
  11  -3  -8  112.09    5.20
   9   3  -6  122.19    5.50
  -9   3   6  117.09    5.70
   9   3  -6  120.19    5.50
   9  -3  -6  118.79    5.80
   9  -3  -6  119.09    6.50
  -9  -3   6  119.59    5.40
  -7   3   4  575.34   24.10
   7   3  -4  595.04   23.60
   7   3  -4  578.44   23.90
  -7  -3   4  565.54   23.90
   7  -3  -4  569.94   24.20
   7  -3  -4  570.94   24.60
   5   3  -2  399.26   16.70
  -5   3   2  404.56   16.80
   5  -3  -2  395.46   16.90
  -5  -3   2  392.66   16.70
   3   3   0   30.40    2.00
  -3   3   0   31.30    1.80
   3   3   0   33.40    1.80
   3   3   0   33.30    1.50
   3  -3   0   30.10    1.90
  -3  -3   0   31.40    1.40
   3  -3   0   30.50    1.80
  -3  -3   0   29.00    1.80
  -1   3  -2   82.49    3.80
   1   3   2   85.19    3.80
  -1   3  -2   76.69    3.70
  -1  -3  -2   80.09    3.90
   1  -3   2   79.59    3.80
  -1  -3  -2   82.69    3.90
  -1  -3  -2   80.49    3.70
   1  -3   2   82.39    3.90
  -1   3   4    1.80    0.40
   1   3  -4    1.60    0.30
  -1   3   4    1.90    0.50
   1   3  -4    2.00    0.40
   1  -3  -4    1.80    0.40
   1  -3  -4    1.80    0.40
  -1  -3   4    3.00    0.50
   1  -3  -4    1.40    0.40
  -1  -3   4    1.10    0.30
  -3   3   6  873.61   35.50
  -3   3   6  827.02   35.20
   3   3  -6  876.11   34.90
   3   3  -6  892.71   34.90
   3  -3  -6  885.11   35.20
  -3  -3   6  828.82   35.20
  -3  -3   6  767.72   35.00
   3  -3  -6  897.31   35.50
  -5   3   8  169.78    7.90
   5   3  -8  168.68    7.60
   5   3  -8  166.28    7.30
  -5   3   8  161.08    7.30
   5  -3  -8  171.28    8.00
   5  -3  -8  156.98    7.80
   7   3 -10  796.72   33.80
   7   3 -10  836.82   33.70
   7  -3 -10  802.62   34.20
   7  -3 -10  802.32   34.30
   9   3 -12  125.99    6.50
   9   3 -12  130.29    6.50
   9  -3 -12  125.59    6.90
   9  -3 -12  125.59    7.00
  11   3 -14   42.60    3.40
  11  -3 -14   44.40    3.80
  11  -3 -14   55.89    4.10
 -12   4   9    9.90    1.30
  12   4  -9    9.80    1.60
 -12   4   9   10.10    1.30
  12   4  -9    9.10    1.10
  12  -4  -9   11.80    2.20
  10   4  -7  163.38    7.10
 -10   4   7  158.58    7.50
  10   4  -7  167.88    7.20
 -10   4   7  154.78    7.50
  10  -4  -7  166.18    8.60
  10  -4  -7  160.48    7.80
   8   4  -5   46.30    2.50
  -8   4   5   41.20    2.60
   8  -4  -5   36.70    2.90
   8  -4  -5   46.10    2.80
  -8  -4   5   43.40    2.40
   6   4  -3  791.32   32.20
  -6   4   3  777.82   32.40
   6  -4  -3  758.72   32.70
   6  -4  -3  780.72   32.50
  -6  -4   3  789.12   32.30
  -4   4   1   82.79    4.20
   4   4  -1   82.99    4.10
   4   4  -1   84.99    4.10
  -4  -4   1   89.89    4.20
   4  -4  -1   83.89    4.20
   4  -4  -1   78.89    4.20
   2   4   1  155.68    7.00
  -2   4  -1  158.48    7.10
  -2  -4  -1  156.78    6.70
   2  -4   1  163.48    6.90
  -2  -4  -1  158.58    7.10
   2  -4   1  160.38    7.00
  -2  -4  -1  156.28    7.00
   0   4  -3  163.68    7.00
   0   4   3  151.88    7.10
   0   4  -3  151.88    6.90
   0   4   3  157.48    7.10
   0  -4   3  166.98    6.60
   0  -4   3  153.08    7.00
   0  -4  -3  160.18    7.10
   0  -4   3  154.08    7.10
   2   4  -5  182.68    8.10
   2   4  -5  203.18    8.10
  -2   4   5  193.48    8.40
  -2   4   5  180.38    8.20
  -2  -4   5  179.98    8.10
  -2  -4   5  182.48    8.10
   2  -4  -5  180.98    8.40
   2  -4  -5  185.68    8.20
   4   4  -7  332.07   13.90
   4   4  -7  348.07   13.90
   4   4  -7  335.47   14.20
  -4   4   7  331.47   14.30
   4   4  -7  354.16   14.00
  -4   4   7  324.87   14.60
  -4   4   7  331.27   14.30
  -4  -4   7  312.87   14.10
   4  -4  -7  337.37   14.30
   4  -4  -7  329.87   14.60
  -6   4   9  111.99    6.00
  -6   4   9  125.89    6.40
  -6   4   9  125.49    5.70
   6   4  -9  123.09    5.90
   6   4  -9  127.09    5.70
   6  -4  -9  120.79    6.30
   8   4 -11  343.17   15.40
   8   4 -11  349.87   15.30
   8  -4 -11  369.16   16.30
   8  -4 -11  354.16   16.10
  10   4 -13    0.80    0.90
  10   4 -13   -0.10    0.80
  10  -4 -13    1.50    1.20
  10  -4 -13    0.00    1.00
 -11   5   8    8.80    1.30
 -11   5   8    8.30    1.20
  11  -5  -8    6.70    1.60
  -9   5   6   18.70    1.70
   9   5  -6   17.90    1.40
   9  -5  -6   18.70    1.80
   9  -5  -6   16.00    2.00
  -9  -5   6   19.90    1.50
   7   5  -4   71.99    3.70
  -7   5   4   72.09    3.90
  -7  -5   4   68.69    3.70
   7  -5  -4   72.29    4.00
  -5   5   2   15.00    1.40
   5   5  -2   14.00    1.20
   5   5  -2   13.80    1.30
   5  -5  -2   15.40    1.40
   5  -5  -2   15.80    1.40
  -5  -5   2   14.80    1.30
   3   5   0    5.50    0.90
   3   5   0    6.80    0.80
  -3   5   0    4.10    0.70
   3  -5   0    6.30    0.80
  -3  -5   0    5.60    0.50
   3  -5   0    5.90    1.00
  -3  -5   0    6.00    0.80
  -1   5  -2    5.50    0.70
   1   5   2    5.30    0.70
   1   5   2    4.80    0.80
   1  -5   2    4.60    0.80
   1  -5   2    3.90    0.60
  -1  -5  -2    4.30    0.70
   1  -5   2    4.60    0.50
  -1  -5  -2    5.50    0.70
   1   5  -4   24.50    1.50
   1   5  -4   20.00    1.50
  -1   5   4   17.60    1.50
  -1   5   4   20.90    1.50
  -1  -5   4   20.50    1.40
   1  -5  -4   20.50    1.50
   1  -5  -4   19.20    1.50
  -1  -5   4   19.30    1.40
  -3   5   6  101.49    5.30
   3   5  -6  107.19    4.90
   3   5  -6   97.79    4.80
  -3   5   6  104.99    5.10
   3   5  -6  104.39    4.90
   3  -5  -6  107.49    5.30
  -3  -5   6  104.79    4.90
   3  -5  -6  109.19    5.10
  -5   5   8    1.00    0.40
   5   5  -8    0.40    0.30
   5   5  -8    0.20    0.30
   5   5  -8    0.90    0.30
  -5   5   8    0.30    0.30
  -5   5   8    0.50    0.50
   5   5  -8    0.50    0.40
  -5  -5   8    1.00    0.40
   5  -5  -8   -0.30    0.40
  -7   5  10   31.30    2.10
  -7   5  10   28.50    2.00
   7   5 -10   30.80    2.10
  -7   5  10   31.10    2.60
   7   5 -10   33.70    2.00
   7  -5 -10   28.80    2.50
   9   5 -12    2.00    0.80
   9   5 -12    2.50    0.80
   9  -5 -12    1.00    1.00
   9  -5 -12    2.10    1.20
 -12   6   9    1.80    1.10
  12  -6  -9    2.10    1.40
  10   6  -7  142.39    6.50
 -10   6   7  142.69    7.00
 -10   6   7  137.49    6.80
  10  -6  -7  146.19    7.80
 -10  -6   7  132.19    6.40
  -8   6   5   44.50    2.90
   8   6  -5   46.60    2.80
   8  -6  -5   46.60    3.10
   8  -6  -5   45.30    3.30
  -8  -6   5   45.10    2.70
   6   6  -3  459.45   18.90
   6   6  -3  440.76   18.90
  -6   6   3  434.36   19.00
  -6  -6   3  447.06   18.90
   6  -6  -3  431.66   19.20
   6  -6  -3  438.36   19.20
   4   6  -1    6.20    1.00
  -4   6   1    3.40    0.70
   4   6  -1    5.50    1.00
   4  -6  -1    3.80    0.70
  -4  -6   1    4.90    0.80
   4  -6  -1    2.70    0.70
   2   6   1 1167.68   49.90
   2   6   1 1207.98   49.80
  -2   6  -1 1225.48   49.99
  -2  -6  -1 1219.68   49.99
   2  -6   1 1230.18   50.09
   2  -6   1 1227.88   49.70
   2  -6   1 1231.28   49.80
  -2  -6  -1 1197.68   49.80
   0   6   3  279.27   12.60
   0   6   3  294.97   12.50
   0   6  -3  294.67   12.50
   0  -6  -3  292.77   12.60
   0  -6  -3  275.37   12.40
   0  -6   3  292.97   12.60
   0  -6   3  278.27   12.20
   0  -6   3  276.17   11.90
  -2   6   5   34.10    2.40
   2   6  -5   39.80    2.20
  -2   6   5   33.90    2.30
   2   6  -5   36.30    2.00
   2  -6  -5   34.20    2.40
   2  -6  -5   34.90    2.30
  -2  -6   5   35.30    2.10
  -4   6   7  316.57   14.00
   4   6  -7  311.27   13.60
   4   6  -7  329.47   13.70
   4   6  -7  329.07   13.60
  -4   6   7  323.47   14.30
  -4   6   7  325.57   14.10
   4  -6  -7  304.07   14.20
  -4  -6   7  311.17   13.60
  -6   6   9    0.60    0.60
   6   6  -9    0.50    0.30
   6   6  -9    0.70    0.40
   6   6  -9    0.40    0.40
  -6   6   9    0.50    0.60
   6   6  -9   -0.10    0.40
  -6   6   9    0.50    0.50
   6  -6  -9    0.00    0.50
   8   6 -11  320.17   13.30
   8   6 -11  320.97   13.50
  -8   6  11  300.57   13.50
   8  -6 -11  284.97   14.30
  10   6 -13    5.30    1.10
  10   6 -13    5.30    1.10
  10  -6 -13    4.20    1.40
  10  -6 -13    3.60    1.30
 -11   7   8   10.60    1.70
  11   7  -8    9.60    1.50
  11   7  -8    8.80    1.30
  11  -7  -8    7.50    1.80
  -9   7   6  117.39    6.20
   9   7  -6  119.19    5.90
  -9   7   6  118.69    6.10
   9  -7  -6  114.89    6.30
  -9  -7   6  116.49    5.80
   9  -7  -6  126.19    6.80
  -7   7   4  496.05   20.90
   7   7  -4  480.85   20.60
   7   7  -4  490.95   20.70
   7  -7  -4  471.55   21.10
   7  -7  -4  482.15   21.10
  -7  -7   4  471.85   20.60
  -5   7   2   38.10    2.60
   5   7  -2   36.60    2.40
   5   7  -2   34.30    2.40
   5  -7  -2   38.80    2.60
  -5  -7   2   37.40    2.40
   5  -7  -2   35.30    2.60
   3   7   0   50.09    3.00
  -3   7   0   52.19    3.10
   3   7   0   51.29    2.90
   3  -7   0   51.19    2.90
  -3  -7   0   52.59    3.10
  -3  -7   0   49.80    2.90
   3  -7   0   48.10    3.10
   1   7   2   63.59    3.60
  -1   7  -2   60.29    3.50
   1   7   2   65.49    3.40
  -1  -7  -2   61.89    3.50
   1  -7   2   63.49    3.40
   1  -7   2   63.89    3.10
  -1  -7  -2   59.59    3.40
   1   7  -4  194.28    8.60
  -1   7   4  180.28    8.70
   1   7  -4  193.28    7.90
  -1   7   4  197.98    8.70
   1  -7  -4  187.58    8.70
   1  -7  -4  188.98    8.70
  -1  -7   4  185.98    9.20
  -1  -7   4  173.28    8.30
  -1  -7   4  190.38    7.90
   3   7  -6  525.55   21.50
  -3   7   6  504.15   22.00
   3   7  -6  513.45   21.70
  -3   7   6  527.45   22.10
  -3   7   6  489.15   22.00
   3   7  -6  526.65   21.80
   3  -7  -6  532.25   22.00
  -3  -7   6  500.65   21.50
   3  -7  -6  511.75   22.20
  -5   7   8   11.30    1.40
  -5   7   8   11.30    1.40
  -5   7   8   14.50    2.00
   5   7  -8   10.20    1.10
   5   7  -8   11.60    1.20
   5   7  -8   11.80    1.10
  -5  -7   8   10.50    1.10
   5  -7  -8    8.90    1.40
  -7   7  10   88.89    5.10
  -7   7  10   96.99    5.80
   7   7 -10  105.79    4.60
  -7   7  10  100.39    5.30
   7   7 -10  110.09    4.90
   7   7 -10   90.99    4.60
   7  -7 -10  100.39    5.80
   9   7 -12   31.00    2.30
  -9   7  12   32.90    2.50
   9   7 -12   29.60    2.10
  -9   7  12   31.00    2.40
   9  -7 -12   32.40    3.20
   9  -7 -12   32.50    3.10
 -10   8   7   41.30    3.20
  10   8  -7   42.40    2.80
  10  -8  -7   43.40    3.80
  -8   8   5    8.80    1.30
   8   8  -5    8.60    1.40
   8   8  -5   10.60    1.40
  -8   8   5    9.40    1.50
   8  -8  -5    8.70    1.60
   8  -8  -5    8.40    1.50
  -8  -8   5    8.80    1.30
   6   8  -3  529.65   22.80
   6   8  -3  552.64   22.80
  -6   8   3  533.25   23.10
   6  -8  -3  521.75   23.10
  -6  -8   3  545.85   22.90
   6  -8  -3  522.65   23.20
   4   8  -1    4.40    1.00
   4   8  -1    6.40    0.90
  -4   8   1    4.10    0.90
   4  -8  -1    4.20    0.90
   4  -8  -1    6.00    1.10
  -4  -8   1    5.30    0.50
  -4  -8   1    4.70    0.90
   2   8   1  398.66   17.60
  -2   8  -1  395.16   17.50
   2   8   1  414.26   17.30
  -2  -8  -1  410.96   17.60
  -2  -8  -1  393.26   17.30
   2  -8   1  405.46   17.30
   2  -8   1  405.46   17.20
   2  -8   1  398.36   17.70
   0   8   3  174.58    8.30
   0   8  -3  184.68    8.20
   0   8  -3  169.68    7.40
   0   8   3  171.98    8.00
   0   8  -3  169.78    8.10
   0  -8  -3  169.68    8.10
   0  -8   3  169.38    8.20
   0  -8   3  166.28    7.50
   0  -8  -3  172.88    8.20
   0  -8   3  168.38    7.80
  -2   8   5    2.60    0.80
  -2   8   5    0.70    0.50
   2   8  -5    0.60    0.50
   2   8  -5    1.40    0.60
   2  -8  -5    1.60    0.70
   2  -8  -5    1.20    0.60
  -2  -8   5    1.40    0.50
   4   8  -7  543.55   21.60
   4   8  -7  531.55   22.00
  -4   8   7  495.45   22.40
  -4   8   7  505.65   22.30
   4   8  -7  506.35   21.90
  -4   8   7  519.35   22.30
   4  -8  -7  514.05   22.50
  -4  -8   7  509.45   21.60
  -6   8   9   16.30    1.80
   6   8  -9   19.90    1.60
  -6   8   9   16.40    1.80
   6   8  -9   17.90    1.50
   6   8  -9   18.10    1.40
  -6  -8   9   15.30    1.40
   6  -8  -9   16.70    2.00
  -8   8  11   99.99    5.20
   8   8 -11   83.49    4.30
   8   8 -11   90.69    4.50
   8  -8 -11   98.19    5.90
  11   9  -8   43.00    3.10
 -11   9   8   43.60    3.40
  11   9  -8   47.20    3.00
 -11   9   8   47.70    3.70
  11   9  -8   37.40    3.30
  11  -9  -8   48.10    4.30
   9   9  -6    8.70    1.50
  -9   9   6    7.80    1.40
   9   9  -6    9.70    1.50
   9  -9  -6    7.10    1.70
  -7   9   4  400.96   17.90
  -7   9   4  391.66   18.00
   7   9  -4  414.26   17.70
  -7  -9   4  412.26   17.80
   7  -9  -4  389.26   18.90
  -5   9   2   22.60    2.10
   5   9  -2   18.40    1.80
  -5   9   2   19.70    2.00
   5   9  -2   22.20    1.80
   5  -9  -2   19.20    2.00
  -5  -9   2   21.00    2.00
   5  -9  -2   20.20    1.90
   3   9   0  263.77   12.30
   3   9   0  284.27   12.00
  -3   9   0  271.47   12.40
  -3   9   0  269.87   12.40
   3  -9   0  276.67   12.10
   3  -9   0  255.37   12.40
  -3  -9   0  276.17   12.40
  -3  -9   0  263.37   12.00
   3  -9   0  268.17   12.10
  -1   9  -2   47.80    2.60
  -1   9  -2   45.90    3.10
  -1   9  -2   50.59    3.20
   1   9   2   45.10    3.10
   1   9   2   48.50    2.90
  -1  -9  -2   43.10    3.10
   1  -9   2   48.40    2.60
  -1  -9  -2   43.50    2.90
   1  -9   2   43.70    2.80
   1   9  -4   71.09    4.00
   1   9  -4   68.69    3.20
  -1   9   4   68.79    3.90
   1   9  -4   69.89    4.00
  -1   9   4   64.89    4.10
  -1  -9   4   68.19    3.60
   1  -9  -4   66.89    4.00
  -1  -9   4   66.99    3.30
   1  -9  -4   69.79    4.10
  -3   9   6  351.96   15.90
   3   9  -6  339.07   15.50
   3   9  -6  377.96   15.70
  -3   9   6  347.87   15.90
  -3   9   6  372.46   16.00
  -3  -9   6  336.27   15.20
   3  -9  -6  358.46   16.00
  -5   9   8  200.88   10.10
  -5   9   8  199.58   10.00
   5   9  -8  218.88    9.80
   5   9  -8  210.48    9.70
   5   9  -8  232.18    9.40
   5  -9  -8  209.38   10.50
  -5  -9   8  210.78    9.40
   7   9 -10   99.99    5.30
   7   9 -10  121.59    5.20
   7   9 -10  103.59    5.30
  -7   9  10  106.49    6.00
   7  -9 -10  106.39    6.40
  -9   9  12   22.00    2.40
  -9   9  12   23.60    2.40
   9   9 -12   23.70    1.70
   9  -9 -12   19.10    2.80
  10  10  -7   14.10    1.90
  10  10  -7   17.40    2.00
  10  10  -7   12.10    1.60
 -10  10   7   15.00    2.20
 -10  10   7   14.90    2.10
  10 -10  -7   13.20    2.50
   8  10  -5    8.90    1.50
   8  10  -5   16.40    1.80
  -8  10   5   12.40    1.90
  -8 -10   5   12.00    1.60
   8 -10  -5   15.20    2.30
   6  10  -3   26.50    2.20
  -6  10   3   34.00    2.80
   6 -10  -3   32.80    2.70
  -6 -10   3   29.40    2.50
  -4  10   1    3.30    1.20
   4  10  -1    2.70    0.70
   4  10  -1    4.30    1.00
  -4  10   1    2.50    1.00
   4 -10  -1    1.80    0.70
  -4 -10   1    1.90    0.70
  -2  10  -1   23.40    1.80
   2  10   1   21.10    2.10
  -2  10  -1   19.10    2.00
  -2  10  -1   24.30    2.10
   2  10   1   21.90    1.80
   2 -10   1   19.90    1.80
  -2 -10  -1   21.40    2.00
  -2 -10  -1   23.40    1.90
   2 -10   1   21.20    1.70
   0  10   3   91.09    5.20
   0  10  -3   90.29    5.00
   0  10   3   89.89    4.80
   0  10  -3   90.09    4.30
   0  10  -3   94.99    5.10
   0 -10  -3   89.89    5.10
   0 -10  -3   91.69    5.00
   0 -10   3   86.29    4.60
   0 -10   3   82.49    4.30
  -2  10   5    2.70    0.90
   2  10  -5    3.20    0.80
  -2  10   5    1.70    0.70
   2  10  -5    2.20    0.80
   2  10  -5    2.70    0.50
  -2  10   5    2.40    0.90
  -2 -10   5    2.60    0.60
   2 -10  -5    2.50    0.80
   4  10  -7    6.80    1.20
  -4  10   7    6.40    1.30
   4  10  -7    9.00    1.40
  -4  10   7    7.40    1.40
  -4  10   7    7.60    1.50
  -4 -10   7    8.50    1.10
   4 -10  -7    5.70    1.30
   6  10  -9   11.50    1.50
   6  10  -9   13.00    1.50
  -6  10   9   12.10    1.80
  -6 -10   9   12.30    1.30
   6 -10  -9   11.80    2.20
  -8  10  11    4.60    1.40
   8  10 -11    3.10    0.90
  -8  10  11    3.20    1.30
   8  10 -11    2.80    0.90
   8 -10 -11    2.70    1.30
   9  11  -6   34.70    2.80
   9  11  -6   46.80    3.30
   9  11  -6   35.50    3.10
  -9  11   6   43.20    3.60
  -9  11   6   44.50    3.50
   9 -11  -6   38.70    3.80
  -7  11   4  247.58   11.30
   7  11  -4  229.78   10.70
   7  11  -4  201.18   10.20
   7 -11  -4  217.28   11.00
  -5  11   2  171.98    9.00
   5  11  -2  174.28    8.70
  -5  11   2  175.38    9.00
   5 -11  -2  168.78    8.70
  -5 -11   2  188.28    8.90
  -3  11   0  291.17   14.10
   3  11   0  310.67   14.10
   3  11   0  305.47   13.60
  -3  11   0  307.07   14.10
   3 -11   0  299.77   13.60
  -3 -11   0  303.47   13.60
  -3 -11   0  301.27   14.10
   3 -11   0  310.97   13.80
  -1  11  -2    5.10    1.30
  -1  11  -2    4.60    0.90
   1  11   2    4.80    1.10
  -1  11  -2    4.80    1.20
   1  11   2    3.90    1.10
   1 -11   2    3.60    0.80
   1 -11   2    3.30    0.90
  -1 -11  -2    4.50    1.10
  -1 -11  -2    4.40    1.20
   1  11  -4   39.80    2.20
  -1  11   4   40.60    2.90
   1  11  -4   36.90    2.90
   1  11  -4   39.70    2.90
  -1  11   4   41.60    3.70
  -1  11   4   37.60    3.10
  -1 -11   4   40.30    2.60
  -1 -11   4   36.90    2.20
   1 -11  -4   40.40    3.00
  -3  11   6  160.38    8.10
   3  11  -6  149.49    7.60
   3  11  -6  137.29    7.60
  -3  11   6  157.08    7.90
   3 -11  -6  159.38    8.10
  -3 -11   6  146.09    7.10
  -5  11   8   35.40    3.10
  -5  11   8   42.50    3.40
   5  11  -8   40.10    2.90
   5  11  -8   36.80    2.90
   5 -11  -8   36.40    3.30
  -5 -11   8   38.40    2.40
  -7  11  10  192.08    9.90
   7  11 -10  197.88    9.20
   7  11 -10  179.08    9.20
  -7  11  10  203.68    9.90
  -7  11  10  186.88   10.10
   7 -11 -10  205.78   10.40
   8  12  -5    0.10    0.90
  -8  12   5   -0.20    1.10
   8  12  -5    0.40    1.10
   8  12  -5    0.00    0.80
  -8  12   5   -0.10    1.00
   8 -12  -5   -0.50    0.90
   6  12  -3  116.19    6.80
   6  12  -3  134.59    6.80
   6  12  -3  116.19    6.20
   6 -12  -3  115.59    6.70
   4  12  -1   26.90    2.50
  -4  12   1   23.00    2.50
  -4  12   1   19.60    2.40
   4  12  -1   20.10    2.40
   4  12  -1   19.90    1.90
   4 -12  -1   24.50    2.30
   4 -12  -1   25.80    2.30
  -4 -12   1   24.10    1.60
  -2  12  -1   68.19    4.60
   2  12   1   78.39    4.90
  -2  12  -1   69.09    4.60
   2  12   1   70.49    5.30
   2  12   1   74.79    4.20
  -2 -12  -1   67.29    4.50
   2 -12   1   72.79    4.10
   2 -12   1   70.79    4.20
  -2 -12  -1   74.99    4.30
   0  12   3    3.40    1.00
   0  12  -3    5.00    1.20
   0  12   3    3.20    1.10
   0  12   3    3.40    1.00
   0  12  -3    4.10    0.80
   0  12  -3    4.80    1.20
   0 -12   3    4.40    0.80
   0 -12   3    4.80    1.00
   0 -12  -3    3.70    1.10
  -2  12   5    4.50    1.40
   2  12  -5    1.80    0.50
  -2  12   5    2.90    0.90
   2  12  -5    2.00    1.10
  -2  12   5    3.40    1.20
   2  12  -5    2.40    1.00
   2 -12  -5    2.10    1.00
  -2 -12   5    3.00    0.80
  -4  12   7  138.59    7.20
   4  12  -7  123.39    6.80
  -4  12   7  132.99    7.30
   4  12  -7  119.59    6.90
   4 -12  -7  128.79    7.30
  -4 -12   7  132.69    6.30
  -6  12   9   31.80    3.10
  -6  12   9   27.30    3.00
   6  12  -9   26.10    2.50
   6  12  -9   28.50    2.50
  -6  12   9   28.00    3.00
  -6 -12   9   24.30    1.90
   6 -12  -9   31.40    3.20
   7  13  -4   87.49    5.20
   7  13  -4  102.99    5.90
   7  13  -4   91.99    6.00
  -7  13   4   97.49    7.00
  -7  13   4  101.49    6.20
   7 -13  -4  102.69    6.20
  -5  13   2   41.30    3.40
   5  13  -2   31.80    2.60
  -5  13   2   38.00    3.30
   5  13  -2   31.50    3.10
   5  13  -2   33.40    3.00
   5 -13  -2   34.20    3.10
  -3  13   0  115.79    6.60
   3  13   0   99.09    5.70
  -3  13   0  120.49    6.60
   3  13   0  101.79    6.50
   3  13   0  113.89    6.50
   3 -13   0  114.29    6.00
   3 -13   0  116.29    6.20
  -3 -13   0  107.69    5.40
  -3 -13   0  108.19    5.90
   1  13   2    5.30    1.60
  -1  13  -2    5.20    1.60
   1  13   2    4.40    1.20
   1  13   2    4.90    1.20
  -1  13  -2    4.50    0.90
  -1  13  -2    4.60    1.40
  -1 -13  -2    5.10    1.20
   1 -13   2    3.70    0.90
   1 -13   2    3.50    0.90
  -1  13   4   15.70    1.90
  -1  13   4   16.50    2.60
  -1  13   4   12.90    2.10
   1  13  -4   14.20    2.20
   1  13  -4   15.30    2.50
   1  13  -4   10.50    1.20
  -1 -13   4   14.40    1.70
   1 -13  -4   12.40    1.90
  -1 -13   4   13.80    1.30
   3  13  -6   54.49    4.00
   3  13  -6   54.29    3.90
  -3  13   6   53.99    4.20
  -3  13   6   58.29    4.00
  -3 -13   6   55.79    3.40
   3 -13  -6   56.79    4.20
  -5  13   8   76.79    5.50
   5  13  -8   81.59    5.20
  -5  13   8   86.69    5.50
   5  13  -8   82.99    5.10
  -5  13   8   78.29    5.50
  -5 -13   8   83.29    4.30
   5 -13  -8   88.89    5.80
   6  14  -3  170.28    8.90
  -6  14   3  185.28    9.90
  -6  14   3  192.98   10.10
   6  14  -3  190.08    9.70
   6  14  -3  174.68    9.80
   6 -14  -3  191.08    9.70
   6 -14  -3  191.28    9.80
   4  14  -1   12.60    1.80
  -4  14   1   14.20    2.20
  -4  14   1   12.50    2.30
   4  14  -1    9.10    1.70
  -4 -14   1   14.00    1.40
   4 -14  -1   10.60    2.70
   4 -14  -1   11.00    1.80
  -2  14  -1   20.10    2.50
   2  14   1   23.80    2.70
   2  14   1   20.30    2.70
   2  14   1   18.40    2.10
  -2  14  -1   22.30    2.60
   2 -14   1   25.40    2.40
   2 -14   1   19.60    2.10
  -2 -14  -1   17.40    2.10
   0  14  -3   21.50    2.60
   0  14   3   32.30    3.20
   0  14  -3   24.40    2.70
   0  14   3   21.90    2.40
   0  14  -3   22.50    1.90
   0  14   3   24.90    2.90
   0 -14   3   28.80    2.10
   0 -14  -3   26.10    2.60
  -2  14   5   15.90    2.60
   2  14  -5   18.10    2.30
  -2  14   5   18.10    2.80
  -2  14   5   19.90    2.30
   2 -14  -5   22.60    2.60
  -2 -14   5   16.10    1.90
  -4  14   7  173.78    9.20
   4  14  -7  179.68    9.00
   4  14  -7  158.58    9.10
  -4  14   7  184.28    9.70
  -4  14   7  176.78    9.50
  -4 -14   7  172.28    8.20
   4 -14  -7  168.48    9.30
   5  15  -2    2.10    1.20
   5  15  -2    2.50    1.60
   5  15  -2    2.40    1.00
  -5  15   2    1.70    1.40
  -5  15   2    1.40    1.10
  -5 -15   2    1.70    0.70
   5 -15  -2    3.30    1.30
   5 -15  -2    1.70    1.20
  -5 -15   2    1.60    0.70
   3  15   0    3.20    1.40
  -3  15   0    3.20    1.40
   3  15   0    2.50    1.30
  -3  15   0    3.60    1.70
   3  15   0    3.30    1.10
   3 -15   0    3.60    1.20
   3 -15   0    6.20    1.60
  -3 -15   0    3.90    0.90
   1  15   2    1.70    1.40
   1  15   2    1.60    1.10
   1  15   2    1.20    1.10
  -1  15  -2    2.30    1.30
  -1  15  -2    2.20    1.30
   1 -15   2    1.80    0.80
  -1 -15  -2    0.30    1.00
   1 -15   2    1.60    1.00
   1  15  -4   -0.20    0.80
   1  15  -4    0.00    1.00
  -1  15   4    0.90    1.40
  -1  15   4    0.40    1.30
  -1  15   4   -0.90    1.00
  -1 -15   4    0.00    0.60
   1 -15  -4   -0.50    1.00
  -1 -15   4    0.50    0.80
   3  15  -6   28.70    2.90
   3  15  -6   22.70    3.00
  -3  15   6   31.10    3.60
  -3  15   6   33.90    5.80
  -3  15   6   22.40    2.90
   3 -15  -6   34.50    3.40
  -3 -15   6   30.90    2.40
   4  16  -1    6.10    1.60
  -4  16   1   11.20    2.70
  -4  16   1   15.40    2.90
   4  16  -1    8.40    2.40
   4 -16  -1    9.90    2.10
   4 -16  -1   11.90    2.00
  -4 -16   1   11.10    1.40
   2  16   1   41.60    3.40
  -2  16  -1   44.90    4.10
   2  16   1   44.10    4.30
   2  16   1   44.70    4.20
  -2  16  -1   46.60    4.10
   2 -16   1   45.20    3.50
  -2 -16  -1   40.10    3.40
  -2 -16  -1   38.80    3.40
   0  16   3   20.00    2.60
   0  16   3   31.10    3.50
   0  16   3   16.80    2.70
   0  16  -3   24.20    3.60
   0  16  -3   24.70    3.10
   0 -16  -3   29.00    3.00
   0 -16   3   23.60    2.50
   0 -16   3   25.40    2.30
  -2  16   5    6.30    1.70
   2  16  -5    7.80    2.40
  -2  16   5   10.70    2.50
   2  16  -5    8.70    3.20
  -2  16   5    6.70    1.80
  -2 -16   5    7.40    1.50
   2 -16  -5    7.90    1.70
  12   0  -8   26.20    1.80
  12   0  -8   23.30    2.70
  10   0  -6   18.40    1.50
 -10   0   6   17.10    1.50
  -8   0   4  188.28    8.60
   8   0  -4  203.58    8.80
   6   0  -2  653.23   27.00
  -6   0   2  666.23   27.20
   6   0  -2  645.64   27.10
   4   0   0  496.25   20.40
  -4   0   0  496.75   20.60
   4   0   0  489.75   20.60
   2   0   2 9999.00  416.36
  -2   0  -2 9658.23  415.56
   0   0   4  467.55   19.40
   0   0   4  477.35   19.60
   0   0  -4  471.95   19.40
   0   0  -4  472.65   19.60
   0   0   4  451.35   19.40
   0   0  -4  476.55   19.40
  -2   0   6 1065.79   45.00
  -2   0   6 1094.49   44.80
   2   0  -6 1067.09   44.80
   2   0  -6 1120.99   44.70
   2   0  -6 1132.59   45.10
   4   0  -8  356.56   15.70
  -4   0   8  362.16   15.50
   4   0  -8  370.66   15.50
   6   0 -10   18.30    1.70
   6   0 -10   18.60    1.60
   8   0 -12  335.17   15.50
   8   0 -12  354.56   15.40
  10   0 -14   68.29    4.40
  10   0 -14   63.59    4.40
  13   1  -9   10.10    1.40
  13   1  -9    9.40    1.90
  13   1  -9   11.10    1.60
  13  -1  -9   10.50    2.00
 -11   1   7   18.10    1.50
  11   1  -7   19.90    1.60
  11  -1  -7   14.00    2.20
  11  -1  -7   20.50    1.70
  -9   1   5    1.40    0.60
   9   1  -5    1.20    0.50
  -9  -1   5    0.80    0.40
   9  -1  -5    0.60    0.50
   7   1  -3  595.14   24.30
   7   1  -3  589.34   24.40
  -7   1   3  582.34   24.50
  -7  -1   3  576.74   24.40
   7  -1  -3  590.34   24.50
  -5   1   1   48.40    2.60
   5   1  -1   49.50    2.40
   5   1  -1   47.20    2.50
  -5  -1   1   45.90    2.60
   5  -1  -1   51.99    2.60
   5  -1  -1   47.40    2.60
  -3   1  -1 1280.57   51.99
  -3  -1  -1 1272.87   51.89
   1   1   3    3.20    0.50
   1   1   3    3.40    0.40
  -1  -1  -3    3.70    0.50
  -1  -1  -3    4.20    0.60
  -1  -1  -3    4.80    0.50
   1  -1   3    3.90    0.60
  -1   1   5   18.30    1.20
   1   1  -5   16.20    1.10
  -1   1   5   16.70    1.10
   1   1  -5   17.40    1.00
   1  -1  -5   17.80    1.10
  -1  -1   5   16.60    1.00
   1  -1  -5   14.90    1.20
  -1  -1   5   17.20    1.00
   1  -1  -5   15.40    1.10
  -1  -1   5   18.80    1.30
   3   1  -7   70.39    3.60
  -3   1   7   66.59    3.50
   3   1  -7   71.69    3.40
   3   1  -7   72.39    3.20
   3  -1  -7   73.49    3.30
  -3  -1   7   70.99    3.10
   3  -1  -7   69.79    3.70
  -3  -1   7   61.39    3.50
  -3  -1   7   67.69    3.60
   3  -1  -7   70.49    3.60
   5   1  -9    8.40    0.90
  -5   1   9    9.20    1.10
   5   1  -9    7.10    1.20
   5  -1  -9    7.10    1.10
   5  -1  -9    6.80    1.00
   7   1 -11    8.70    1.20
   7   1 -11    5.90    1.20
   7  -1 -11    6.20    1.20
   7  -1 -11    5.70    1.20
   9   1 -13    5.00    1.30
   9   1 -13    6.10    1.20
   9  -1 -13    4.60    1.30
  12   2  -8    4.10    0.90
 -12   2   8    5.60    1.10
  12   2  -8    3.80    1.00
  12   2  -8    5.70    1.60
 -12   2   8    5.30    0.90
  12  -2  -8    8.10    1.40
  12  -2  -8    6.30    1.60
  10   2  -6   18.70    1.50
  10   2  -6   23.20    1.70
 -10   2   6   26.70    1.80
  10  -2  -6   25.30    2.80
  10  -2  -6   23.60    1.90
 -10  -2   6   21.40    1.60
  -8   2   4   34.50    2.20
   8   2  -4   34.10    2.10
   8   2  -4   34.50    1.90
   8  -2  -4   32.00    2.20
  -8  -2   4   34.30    2.10
   6   2  -2  639.94   26.70
   6   2  -2  650.63   26.40
  -6   2   2  642.74   26.80
  -6  -2   2  632.24   26.70
   6  -2  -2  651.13   26.90
  -4   2   0  241.28   10.10
   4   2   0  238.48    9.80
   4   2   0  236.58   10.10
  -4  -2   0  225.78    9.70
   4  -2   0  225.38   10.10
   4  -2   0  236.08   10.10
  -4  -2   0  231.68   10.10
   2   2   2   39.00    2.20
  -2   2  -2   31.20    1.80
   2   2   2   34.80    1.70
  -2   2  -2   29.20    1.80
  -2  -2  -2   33.90    1.90
  -2  -2  -2   32.20    1.70
   2  -2   2   31.50    1.80
   0   2   4  105.49    4.90
   0   2   4   98.29    4.80
   0   2  -4  104.49    4.80
   0   2   4  106.89    4.80
   0   2  -4  110.39    4.70
   0  -2  -4  107.09    4.80
   0  -2   4  107.39    4.50
   0  -2  -4   98.59    4.80
   0  -2  -4  103.99    4.80
   0  -2   4  101.19    4.70
   0  -2   4  105.79    4.80
   2   2  -6   12.20    0.80
   2   2  -6   13.50    1.10
   2   2  -6   11.10    0.70
  -2   2   6    9.30    0.80
  -2  -2   6   11.50    0.70
   2  -2  -6   10.50    0.90
   2  -2  -6   11.00    1.10
  -2  -2   6   11.00    1.00
   2  -2  -6    8.80    0.90
   4   2  -8  454.55   19.10
   4   2  -8  464.15   18.80
  -4   2   8  459.05   19.20
   4  -2  -8  436.76   19.10
  -4  -2   8  426.36   19.00
   4  -2  -8  454.65   18.70
   4  -2  -8  449.76   19.30
  -6   2  10  144.49    7.00
   6   2 -10  138.19    6.50
   6   2 -10  136.89    6.80
   6  -2 -10  145.29    6.90
   6  -2 -10  135.19    7.00
   8   2 -12  218.28    9.90
   8   2 -12  207.38   10.00
   8  -2 -12  217.88   10.50
   8  -2 -12  206.68   10.20
  10   2 -14    0.60    0.90
  10  -2 -14    0.80    1.10
  10  -2 -14   -0.40    0.90
  13   3  -9   33.50    2.20
  13   3  -9   39.10    3.40
  13   3  -9   31.80    2.40
  13  -3  -9   39.00    3.80
  11   3  -7   25.30    1.70
  11   3  -7   22.80    1.70
  11   3  -7   19.80    1.50
  11  -3  -7   21.30    2.00
  11  -3  -7   23.20    2.60
   9   3  -5   93.19    4.60
  -9   3   5   94.59    4.80
  -9  -3   5   94.09    4.60
   9  -3  -5   94.79    5.40
   9  -3  -5   95.09    4.90
  -7   3   3  799.02   33.50
   7   3  -3  813.72   33.00
   7   3  -3  812.52   33.40
  -7  -3   3  802.32   33.50
   7  -3  -3  814.72   33.70
   5   3  -1  160.18    6.60
   5   3  -1  157.78    7.10
  -5   3   1  163.58    7.20
   5  -3  -1  154.18    7.30
   5  -3  -1  149.49    7.10
  -5  -3   1  164.38    7.20
  -3   3  -1  956.40   37.60
   3   3   1  898.31   37.60
   3   3   1  934.81   37.20
   3   3   1  889.11   37.60
  -3  -3  -1  918.31   37.60
   3  -3   1  931.11   37.70
  -3  -3  -1  876.11   37.20
   3  -3   1  901.71   37.50
  -1   3  -3   46.40    2.40
   1   3   3   44.70    2.50
   1   3   3   47.80    2.50
  -1   3  -3   46.50    2.40
   1   3   3   46.40    2.40
   1  -3   3   42.60    2.40
  -1  -3  -3   52.59    2.40
   1  -3   3   47.80    2.50
  -1  -3  -3   40.40    2.50
  -1   3   5   16.00    1.20
   1   3  -5   16.50    1.10
   1   3  -5   15.50    1.30
  -1   3   5   15.10    1.20
  -1  -3   5   14.60    1.10
   1  -3  -5   17.20    1.20
   1  -3  -5   14.80    1.20
  -1  -3   5   13.80    1.10
   3   3  -7  712.03   27.50
  -3   3   7  647.04   27.70
  -3   3   7  644.34   28.00
   3   3  -7  683.63   27.80
   3   3  -7  682.53   27.30
   3  -3  -7  687.23   28.10
  -3  -3   7  636.04   27.80
   3  -3  -7  646.54   28.00
   3  -3  -7  677.33   27.70
  -5   3   9   58.19    3.40
   5   3  -9   55.59    3.20
  -5   3   9   56.09    2.90
   5  -3  -9   56.89    2.90
   5  -3  -9   55.79    3.50
   5  -3  -9   58.69    3.40
   7   3 -11  490.35   20.70
   7   3 -11  478.05   21.00
   7  -3 -11  502.65   21.50
   7  -3 -11  484.15   21.30
   9   3 -13   56.89    3.80
   9   3 -13   61.89    3.70
   9  -3 -13   57.09    4.10
   9  -3 -13   67.99    4.30
 -12   4   8   12.10    1.50
  12  -4  -8   11.00    1.60
  12  -4  -8   10.00    2.10
  10   4  -6    6.20    1.00
 -10   4   6    7.60    1.20
  10  -4  -6    7.20    1.20
 -10  -4   6    7.60    1.00
  10  -4  -6    4.30    1.20
   8   4  -4   79.39    4.10
  -8   4   4   84.99    4.20
  -8  -4   4   83.79    4.10
   8  -4  -4   72.89    4.30
   8  -4  -4   78.39    4.70
   6   4  -2  120.09    5.70
  -6   4   2  120.79    5.80
   6  -4  -2  120.79    6.00
   6  -4  -2  116.79    5.90
  -6  -4   2  122.29    5.70
   4   4   0    4.50    0.80
  -4   4   0    4.70    0.80
   4   4   0    5.10    0.80
   4  -4   0    3.90    0.70
  -4  -4   0    5.90    0.80
   4  -4   0    5.20    0.80
  -4  -4   0    6.70    0.50
  -2   4  -2    6.00    0.70
   2   4   2    4.40    0.70
   2   4   2    6.20    0.90
  -2  -4  -2    4.00    0.60
  -2  -4  -2    5.30    0.60
   2  -4   2    5.10    0.80
  -2  -4  -2    5.90    0.80
   2  -4   2    3.80    0.60
   0   4  -4   11.00    0.90
   0   4   4    9.60    0.90
   0   4  -4    9.90    0.90
   0  -4   4    8.90    0.90
   0  -4  -4   10.20    0.90
   0  -4  -4    8.40    0.90
   0  -4   4    8.30    0.90
  -2   4   6   14.80    1.30
  -2   4   6   11.40    1.10
   2   4  -6   14.60    1.10
   2  -4  -6   14.10    1.20
  -2  -4   6   15.10    1.10
   2  -4  -6   12.90    1.20
  -2  -4   6   11.30    1.10
   4   4  -8   16.00    1.10
   4   4  -8   13.90    1.30
   4   4  -8   15.10    1.00
  -4   4   8   14.10    1.20
  -4   4   8   14.60    1.50
   4  -4  -8   15.20    1.50
   4  -4  -8   16.10    1.60
   4  -4  -8   14.80    1.30
  -4  -4   8   15.10    1.30
   6   4 -10    3.60    0.90
  -6   4  10    3.50    0.70
  -6   4  10    3.30    1.00
   6   4 -10    4.60    0.70
   6  -4 -10    5.60    1.20
   6  -4 -10    3.50    0.90
   8   4 -12   28.40    2.10
   8   4 -12   28.00    2.30
   8  -4 -12   27.00    2.60
   8  -4 -12   24.70    2.70
  10   4 -14    0.90    1.00
  10   4 -14    2.80    1.00
  10  -4 -14    4.20    1.50
  10  -4 -14    2.10    1.20
  11   5  -7  137.79    6.40
 -11   5   7  135.19    6.70
 -11   5   7  133.29    6.80
  11  -5  -7  134.69    7.70
  11  -5  -7  148.69    7.20
  -9   5   5  119.79    5.80
   9   5  -5  114.29    5.60
   9  -5  -5   99.89    7.60
  -9  -5   5  115.09    5.60
   9  -5  -5  120.29    6.00
   7   5  -3  927.01   37.40
  -7   5   3  892.01   37.50
  -7  -5   3  895.21   37.40
   7  -5  -3  888.91   37.70
   7  -5  -3  908.91   38.00
  -5   5   1  573.24   24.50
   5   5  -1  591.14   24.40
   5   5  -1  594.84   24.40
   5  -5  -1  570.04   24.60
  -5  -5   1  586.64   24.50
   5  -5  -1  570.44   24.60
   3   5   1 1379.66   56.49
   3   5   1 1365.06   56.39
  -3   5  -1 1441.76   56.59
  -3  -5  -1 1331.87   55.89
  -3  -5  -1 1398.06   56.59
   3  -5   1 1381.76   56.29
  -3  -5  -1 1364.26   56.39
   3  -5   1 1373.36   56.59
   3  -5   1 1357.86   56.39
  -1   5  -3   49.99    2.80
   1   5   3   49.90    2.80
   1   5   3   49.20    2.70
  -1   5  -3   45.50    2.60
   1  -5   3   50.99    2.70
   1  -5   3   46.80    2.30
  -1  -5  -3   49.70    2.80
  -1  -5  -3   47.00    2.80
  -1   5   5  486.95   20.50
   1   5  -5  476.25   20.20
  -1   5   5  467.95   20.50
   1   5  -5  506.55   20.40
   1  -5  -5  486.45   20.50
  -1  -5   5  484.95   20.30
  -1  -5   5  457.25   20.40
   1  -5  -5  511.95   20.70
   3   5  -7   51.89    2.60
  -3   5   7   48.60    3.00
   3   5  -7   44.10    2.60
  -3   5   7   44.80    2.70
  -3  -5   7   48.60    2.60
   3  -5  -7   48.60    2.80
   3  -5  -7   46.90    3.00
  -3  -5   7   42.90    2.60
  -5   5   9  159.48    7.70
   5   5  -9  161.88    7.30
  -5   5   9  168.78    8.20
   5   5  -9  177.78    7.20
   5   5  -9  175.18    7.30
   5   5  -9  174.18    7.70
  -5   5   9  157.98    7.70
   5  -5  -9  173.98    8.30
   5  -5  -9  163.78    8.30
  -5  -5   9  158.78    7.60
   7   5 -11  511.25   20.70
  -7   5  11  492.85   20.80
  -7   5  11  482.15   21.60
   7   5 -11  509.25   21.10
   7  -5 -11  496.65   21.90
   7  -5 -11  456.65   21.70
   9   5 -13  160.78    8.20
   9   5 -13  160.68    8.00
   9  -5 -13  192.28    9.40
   9  -5 -13  175.78    9.10
 -12   6   8    0.00    0.90
 -12   6   8    0.10    1.00
  12  -6  -8   -1.00    1.10
 -10   6   6   49.90    3.20
  10   6  -6   49.10    3.00
 -10  -6   6   53.79    3.00
  10  -6  -6   50.29    3.50
  -8   6   4    2.60    0.80
   8   6  -4    2.60    0.80
   8  -6  -4    2.40    0.80
  -8  -6   4    1.60    0.70
   8  -6  -4    2.30    0.90
  -6   6   2  237.48   10.60
   6   6  -2  242.58   10.50
   6   6  -2  224.38   10.40
  -6  -6   2  235.08   10.50
   6  -6  -2  224.08   10.70
   6  -6  -2  225.58   10.70
   4   6   0   54.59    3.00
   4   6   0   52.79    3.00
  -4   6   0   54.19    3.10
  -4  -6   0   51.69    3.10
   4  -6   0   52.59    3.20
  -4  -6   0   49.80    2.30
   4  -6   0   50.39    3.00
   4  -6   0   46.00    2.90
   2   6   2    1.30    0.50
   2   6   2    2.30    0.60
  -2   6  -2    2.80    0.60
  -2  -6  -2    2.00    0.40
  -2  -6  -2    1.90    0.50
   2  -6   2    1.20    0.50
  -2  -6  -2    2.40    0.60
   2  -6   2    1.50    0.50
   2  -6   2    1.90    0.50
   0   6  -4  173.78    7.90
   0   6   4  176.98    8.00
   0   6  -4  182.98    7.80
   0  -6   4  175.38    7.80
   0  -6   4  154.18    8.20
   0  -6  -4  167.98    8.00
   0  -6   4  170.18    7.30
   0  -6  -4  178.28    8.10
  -2   6   6   11.00    1.20
  -2   6   6   12.60    1.30
   2   6  -6   14.40    1.10
   2   6  -6   14.00    1.20
  -2  -6   6   10.70    1.10
   2  -6  -6   13.00    1.40
   2  -6  -6   11.30    1.20
  -2  -6   6   12.10    1.20
   4   6  -8  132.09    6.00
  -4   6   8  124.39    6.50
   4   6  -8  125.29    5.90
   4   6  -8  129.89    5.90
  -4   6   8  126.09    6.20
  -4   6   8  121.29    6.20
  -4  -6   8  132.49    6.10
   4  -6  -8  124.79    6.60
   4  -6  -8  134.19    6.80
   6   6 -10   62.09    2.80
  -6   6  10   61.49    3.40
   6   6 -10   58.49    3.20
  -6   6  10   46.60    3.60
  -6   6  10   50.89    3.20
   6  -6 -10   55.89    3.80
  -6  -6  10   54.19    3.20
  -8   6  12   23.70    2.00
   8   6 -12   22.30    1.70
   8   6 -12   28.40    2.20
   8  -6 -12   24.00    2.70
   8  -6 -12   24.00    2.60
  10   6 -14    6.90    1.40
  10   6 -14    7.60    1.30
  10  -6 -14    7.00    1.70
  10  -6 -14    5.50    1.70
 -11   7   7    7.20    1.60
  11   7  -7    7.90    1.20
  11  -7  -7    5.80    1.50
 -11  -7   7    8.20    1.20
   9   7  -5    2.30    0.80
  -9   7   5    2.30    0.80
   9   7  -5    2.20    0.80
   9  -7  -5    0.90    0.90
  -9  -7   5    1.20    0.70
   9  -7  -5    0.40    0.60
   7   7  -3  468.35   20.20
   7   7  -3  472.85   20.20
  -7   7   3  472.55   20.40
   7  -7  -3  478.55   20.60
  -7  -7   3  479.55   20.20
   7  -7  -3  449.95   20.60
   5   7  -1    4.40    0.90
   5   7  -1    5.00    1.00
  -5   7   1    6.80    1.30
  -5  -7   1    4.30    0.90
   5  -7  -1    2.60    0.70
   5  -7  -1    3.80    0.80
   3   7   1 1053.59   43.00
   3   7   1 1025.10   43.10
  -3   7  -1 1065.59   43.20
   3  -7   1 1039.40   43.30
   3  -7   1 1013.40   42.80
  -3  -7  -1 1016.80   43.00
   3  -7   1 1059.79   43.00
  -3  -7  -1 1014.10   42.40
  -3  -7  -1 1066.69   43.20
   1   7   3  236.78   10.60
   1   7   3  225.98   10.70
   1  -7   3  240.38   10.50
   1  -7   3  238.98   10.10
  -1  -7  -3  238.28   10.70
   1  -7   3  227.08   10.70
  -1  -7  -3  242.48   10.80
  -1   7   5  156.68    7.10
   1   7  -5  141.39    6.90
  -1   7   5  146.99    7.10
   1   7  -5  145.39    6.70
   1  -7  -5  145.09    7.10
  -1  -7   5  143.39    7.10
  -1  -7   5  144.09    6.80
   1  -7  -5  146.79    7.10
   3   7  -7   75.69    3.80
  -3   7   7   70.99    4.30
   3   7  -7   73.89    3.90
   3   7  -7   78.29    4.00
  -3   7   7   77.19    4.20
   3  -7  -7   73.99    4.20
  -3  -7   7   77.09    3.90
   3  -7  -7   75.19    4.40
   5   7  -9   38.20    2.40
   5   7  -9   41.80    2.50
  -5   7   9   35.90    3.30
  -5   7   9   39.50    2.80
  -5   7   9   41.40    2.70
   5   7  -9   45.20    2.50
   5  -7  -9   35.90    2.90
  -5  -7   9   39.70    2.50
   7   7 -11  288.67   12.20
  -7   7  11  280.37   12.50
  -7   7  11  265.97   12.40
   7  -7 -11  282.27   13.40
   7  -7 -11  258.77   13.10
   9   7 -13   22.40    2.00
   9   7 -13   22.80    1.80
  -9   7  13   20.50    2.00
   9  -7 -13   23.60    2.90
   9  -7 -13   24.70    3.00
  12   8  -8    7.10    1.30
 -12   8   8    6.60    2.70
 -12   8   8    5.80    1.30
  12   8  -8    6.00    1.60
  12   8  -8    5.70    1.30
  12  -8  -8    4.10    1.80
  10   8  -6    2.20    1.10
  10   8  -6    1.30    0.70
 -10   8   6    0.50    0.80
  10  -8  -6    1.30    1.10
 -10  -8   6    1.40    0.80
  10  -8  -6    3.50    1.30
  -8   8   4   12.10    1.50
   8   8  -4   10.70    1.40
   8   8  -4    8.50    1.40
   8  -8  -4    7.70    1.50
  -8  -8   4    8.50    1.70
   8  -8  -4   10.20    1.70
   6   8  -2  261.57   11.70
  -6   8   2  263.97   12.00
   6   8  -2  252.27   11.70
  -6  -8   2  262.27   11.80
   6  -8  -2  254.07   12.10
   6  -8  -2  252.27   11.90
  -4   8   0   38.30    2.70
   4   8   0   42.40    2.60
   4   8   0   42.20    2.70
   4  -8   0   41.60    2.60
   4  -8   0   34.80    2.50
  -4  -8   0   38.90    2.00
  -4  -8   0   35.90    2.70
   4  -8   0   40.20    2.90
   2   8   2  375.56   17.00
   2   8   2  397.96   16.80
  -2   8  -2  377.26   16.90
  -2  -8  -2  398.06   17.00
  -2  -8  -2  385.76   16.80
   2  -8   2  397.16   16.50
   2  -8   2  370.46   17.00
   2  -8   2  395.26   16.80
   0   8   4   25.00    1.90
   0   8   4   20.70    1.90
   0  -8   4   22.50    1.70
   0  -8  -4   22.30    1.90
   0  -8   4   22.20    1.90
   0  -8  -4   23.80    1.90
   0  -8   4   21.40    1.30
   2   8  -6    1.60    0.70
  -2   8   6    0.30    0.50
   2   8  -6    0.00    0.30
  -2   8   6    0.30    0.50
   2   8  -6    2.00    0.70
   2  -8  -6    0.00    0.50
   2  -8  -6    0.40    0.60
  -2  -8   6    0.20    0.40
  -4   8   8  222.78   10.80
  -4   8   8  200.08    9.70
   4   8  -8  199.58    9.30
   4   8  -8  209.48    9.40
   4   8  -8  212.18    9.20
  -4   8   8  200.28    9.70
   4  -8  -8  196.08    9.90
  -4  -8   8  203.28    9.20
  -6   8  10   54.89    3.50
   6   8 -10   57.19    3.10
  -6   8  10   54.09    4.80
   6   8 -10   45.90    2.90
   6   8 -10   53.79    3.00
  -6  -8  10   50.79    3.00
   6  -8 -10   55.69    3.90
  -8   8  12  109.79    6.20
   8   8 -12  114.99    5.80
   8  -8 -12  123.39    7.20
   8  -8 -12  127.89    7.10
 -11   9   7    7.80    1.60
 -11   9   7    9.50    2.00
  11   9  -7    4.10    1.30
  11   9  -7    5.20    1.30
  11  -9  -7    6.40    2.10
   9   9  -5    6.00    1.30
   9   9  -5    6.90    1.30
  -9   9   5    3.90    1.10
   9  -9  -5    3.90    1.10
   9  -9  -5    2.70    1.20
  -9  -9   5    4.50    1.10
  -7   9   3  122.39    6.50
   7   9  -3  121.29    6.30
   7   9  -3  113.09    6.10
   7  -9  -3  111.89    6.60
  -7  -9   3  127.59    6.30
   7  -9  -3  121.09    6.70
  -5   9   1   45.10    3.10
   5   9  -1   41.90    3.00
   5   9  -1   44.00    2.90
   5  -9  -1   43.60    3.00
   5  -9  -1   44.60    3.00
  -5  -9   1   43.60    3.00
   5  -9  -1   40.50    3.20
  -3   9  -1   26.50    2.20
   3   9   1   25.40    2.00
   3   9   1   26.00    2.20
  -3  -9  -1   22.90    1.60
   3  -9   1   24.30    1.90
   3  -9   1   27.90    2.10
  -3  -9  -1   27.30    2.20
   3  -9   1   20.00    2.10
  -3  -9  -1   25.20    2.00
   1   9   3   68.09    4.10
  -1   9  -3   68.89    4.00
   1   9   3   65.29    3.80
   1  -9   3   70.29    3.80
  -1  -9  -3   70.49    4.00
   1  -9   3   67.29    4.10
  -1  -9  -3   69.89    4.10
   1  -9   3   69.09    3.50
   1   9  -5   59.39    3.40
  -1   9   5   53.39    3.40
  -1   9   5   50.39    3.50
   1   9  -5   49.20    3.20
  -1  -9   5   54.59    3.10
   1  -9  -5   53.89    3.50
   1  -9  -5   53.39    3.50
  -3   9   7  116.69    6.10
  -3   9   7  113.49    6.10
   3   9  -7  114.79    5.50
   3   9  -7  113.19    5.80
  -3   9   7  111.79    6.10
   3   9  -7  108.89    5.70
   3  -9  -7  115.59    6.20
  -3  -9   7  109.39    5.50
   3  -9  -7  108.89    6.00
   5   9  -9   39.40    2.90
   5   9  -9   46.80    2.90
  -5   9   9   47.80    3.30
  -5   9   9   49.99    3.40
   5   9  -9   52.69    2.80
   5  -9  -9   47.90    3.60
  -5  -9   9   46.60    2.80
  -7   9  11   56.09    3.70
   7   9 -11   51.49    3.00
  -7   9  11   54.69    4.20
   7   9 -11   47.50    2.90
   7   9 -11   54.09    3.20
   7  -9 -11   55.99    4.20
 -10  10   6   35.50    3.20
  10  10  -6   31.40    2.80
  10  10  -6   40.10    3.00
 -10  10   6   33.30    3.10
  10 -10  -6   34.90    3.60
   8  10  -4   18.70    2.00
  -8  10   4   25.50    2.60
   8  10  -4   24.20    2.30
  -8 -10   4   21.60    2.20
   8 -10  -4   21.70    2.60
  -6  10   2  363.26   16.50
   6  10  -2  364.16   16.30
   6  10  -2  318.97   15.80
  -6  10   2  361.86   16.40
   6 -10  -2  370.66   16.60
  -6 -10   2  379.26   16.30
   6 -10  -2  367.26   16.40
  -4  10   0   87.09    5.10
   4  10   0   88.49    5.00
   4  10   0   89.99    4.80
   4 -10   0   84.09    5.20
   4 -10   0   92.39    5.00
  -4 -10   0   94.09    5.20
   4 -10   0   84.69    4.80
  -4 -10   0   85.89    4.10
   2  10   2  594.14   26.20
  -2  10  -2  616.14   26.20
  -2  10  -2  596.34   26.10
   2  10   2  622.04   25.90
  -2 -10  -2  620.24   26.30
  -2 -10  -2  591.14   25.90
   2 -10   2  621.04   25.90
   2 -10   2  599.34   25.50
   0  10  -4    3.40    0.90
   0  10   4    3.90    1.00
   0  10   4    3.40    0.80
   0  10  -4    4.90    1.20
   0 -10   4    4.50    0.90
   0 -10  -4    5.70    1.00
   0 -10   4    3.60    0.70
   0 -10  -4    6.40    1.40
   2  10  -6   17.40    1.80
  -2  10   6   16.90    1.90
  -2  10   6   18.50    2.10
   2  10  -6   18.20    1.80
  -2  10   6   20.20    2.30
   2 -10  -6   21.20    2.10
  -2 -10   6   15.90    1.60
   2 -10  -6   20.70    2.10
   4  10  -8   73.79    4.40
  -4  10   8   77.59    4.80
  -4  10   8   72.59    4.60
   4 -10  -8   77.29    4.90
  -4 -10   8   79.09    4.10
   6  10 -10   23.00    2.10
   6  10 -10   21.50    1.80
  -6  10  10   23.80    2.40
   6  10 -10   26.20    2.10
   6 -10 -10   22.90    2.60
  -6 -10  10   23.20    1.90
  -8  10  12  163.18    8.70
   8  10 -12  144.89    6.90
   8  10 -12  134.69    6.80
  -8  10  12  148.69    7.80
  -8  10  12  146.79    7.80
   8  10 -12  153.98    7.00
   8 -10 -12  163.18    8.80
   8 -10 -12  134.59    8.30
  -9  11   5    0.20    1.10
   9  11  -5    0.30    1.00
  -9  11   5   -1.10    1.20
   9  11  -5    0.50    1.00
   9 -11  -5   -0.10    1.20
  -9 -11   5    1.20    1.00
   7  11  -3    9.70    1.50
   7  11  -3    8.50    1.50
  -7  11   3    9.80    1.60
   7 -11  -3   10.50    1.80
   5  11  -1   10.40    1.80
   5  11  -1   12.20    1.70
  -5  11   1   14.20    1.80
  -5  11   1   12.20    1.90
  -5 -11   1    8.60    1.50
   5 -11  -1   12.20    1.80
   5 -11  -1   14.60    2.00
  -3  11  -1   31.30    2.70
   3  11   1   26.60    2.50
   3  11   1   26.30    2.20
  -3  11  -1   26.30    2.40
  -3 -11  -1   26.00    2.30
   3 -11   1   26.30    2.10
   3 -11   1   22.50    2.20
  -3 -11  -1   25.50    2.50
  -1  11  -3   15.80    1.90
   1  11   3   15.80    1.70
  -1  11  -3   16.80    1.90
   1  11   3   16.40    2.00
   1 -11   3   16.00    1.40
  -1 -11  -3   15.00    1.90
   1 -11   3   17.40    1.70
  -1 -11  -3   15.80    1.70
  -1  11   5    0.40    0.80
  -1  11   5    1.10    0.80
   1  11  -5    1.50    0.90
   1  11  -5    1.20    0.70
  -1 -11   5    1.20    0.40
   1 -11  -5    1.50    0.90
   1 -11  -5    0.90    0.70
  -1 -11   5    0.00    0.60
   3  11  -7    2.20    0.90
  -3  11   7    4.30    1.20
  -3  11   7    3.30    1.00
   3  11  -7    3.10    1.00
   3 -11  -7    3.80    1.10
  -3 -11   7    2.70    0.80
  -5  11   9    1.00    1.00
  -5  11   9    2.40    1.20
   5  11  -9    0.20    0.80
   5  11  -9    0.50    0.70
  -5 -11   9    0.40    0.70
   5 -11  -9    0.70    0.90
   7  11 -11    0.00    0.80
  -7  11  11   -0.10    1.40
   7  11 -11    0.30    0.80
  -7  11  11    1.40    1.20
  -7  11  11    0.40    1.20
  -7 -11  11    0.10    0.70
   7 -11 -11   -0.50    1.00
   8  12  -4   37.80    3.10
  -8  12   4   47.30    3.90
  -8  12   4   49.60    3.80
   8  12  -4   49.90    3.60
   8 -12  -4   34.70    3.60
  -6  12   2  126.89    7.00
  -6  12   2  107.09    6.50
   6  12  -2  116.49    6.40
   6  12  -2  101.79    5.90
   6 -12  -2  117.49    6.50
  -4  12   0    1.30    1.00
  -4  12   0    0.70    0.90
   4  12   0    0.70    0.60
   4  12   0    0.50    0.70
  -4 -12   0    0.40    0.50
   4 -12   0    0.60    0.80
   4 -12   0    0.50    0.80
  -4 -12   0    0.70    0.40
   2  12   2  100.79    5.50
  -2  12  -2  102.29    6.60
  -2  12  -2   99.59    5.80
   2  12   2  100.29    6.00
  -2 -12  -2  109.49    6.10
   2 -12   2   98.09    5.50
   2 -12   2   99.19    5.20
  -2 -12  -2   98.99    5.60
   0  12   4   22.60    2.50
   0  12   4   20.40    2.40
   0  12   4   21.60    2.10
   0  12  -4   19.90    2.20
   0  12  -4   14.10    2.00
   0 -12  -4   20.90    2.30
   0 -12   4   18.50    1.90
   0 -12   4   19.50    1.50
   0 -12  -4   18.70    2.00
  -2  12   6    7.00    1.50
   2  12  -6    6.30    1.20
  -2  12   6    5.40    1.30
   2  12  -6    5.60    1.40
  -2  12   6    4.40    1.10
   2 -12  -6    5.40    1.30
  -2 -12   6    6.80    1.20
   4  12  -8   27.30    2.60
  -4  12   8   35.70    3.10
  -4  12   8   29.60    3.00
   4  12  -8   31.60    2.70
  -4 -12   8   28.70    2.30
   4 -12  -8   34.20    3.10
   6  12 -10   42.90    3.20
  -6  12  10   35.20    3.70
   6  12 -10   36.10    3.10
  -6  12  10   43.90    3.80
  -6  12  10   38.20    3.50
   6 -12 -10   43.90    3.80
  -6 -12  10   43.70    2.70
  -7  13   3   82.79    5.40
   7  13  -3   68.69    5.10
   7  13  -3   82.79    5.20
  -7  13   3   74.39    5.30
   7 -13  -3   88.89    5.40
   7 -13  -3   77.69    5.20
   5  13  -1   43.30    3.50
  -5  13   1   44.80    3.70
   5  13  -1   40.80    3.10
  -5  13   1   46.80    3.80
  -5 -13   1   41.80    2.30
   5 -13  -1   47.10    3.40
  -5 -13   1   42.10    2.60
   3  13   1    2.10    0.90
  -3  13  -1    4.70    1.50
   3  13   1    4.10    1.40
  -3  13  -1    3.60    1.10
  -3 -13  -1    5.30    1.30
  -3 -13  -1    3.50    1.40
   3 -13   1    3.70    1.30
   3 -13   1    4.30    1.10
   1  13   3    2.10    1.10
  -1  13  -3    1.70    1.70
  -1  13  -3    1.40    1.10
   1  13   3    0.60    0.90
   1  13   3    3.10    1.30
   1 -13   3    1.80    0.80
  -1 -13  -3    2.10    1.10
   1 -13   3    4.00    1.20
  -1 -13  -3    2.10    0.80
  -1  13   5   12.50    2.00
   1  13  -5   17.30    2.20
   1  13  -5   17.50    2.20
  -1  13   5   21.40    2.90
  -1  13   5   18.80    2.10
   1 -13  -5   20.30    2.40
  -1 -13   5   17.00    1.40
  -1 -13   5   16.60    1.80
  -3  13   7   72.89    4.80
  -3  13   7   76.19    5.00
   3  13  -7   59.39    4.40
   3  13  -7   67.19    4.50
  -3 -13   7   73.29    4.10
   3 -13  -7   64.59    4.70
  -5  13   9   13.00    2.40
  -5  13   9   12.10    2.30
   5  13  -9   10.60    1.80
  -5  13   9   12.40    2.20
   5 -13  -9   10.80    2.20
  -5 -13   9   10.70    1.50
  -6  14   2   63.99    4.80
   6  14  -2   58.39    4.30
  -6  14   2   56.59    4.50
   6  14  -2   48.20    3.60
   6  14  -2   47.40    4.20
   6 -14  -2   57.59    4.30
   6 -14  -2   64.49    4.40
   4  14   0   48.50    4.10
  -4  14   0   54.89    4.20
  -4  14   0   57.69    4.30
   4  14   0   55.49    4.10
   4  14   0   46.50    3.50
  -4 -14   0   50.09    2.90
   4 -14   0   50.69    3.80
  -4 -14   0   49.80    3.00
   2  14   2   30.40    2.70
  -2  14  -2   27.30    3.00
   2  14   2   35.10    3.30
   2  14   2   27.60    3.20
  -2  14  -2   35.60    3.20
  -2 -14  -2   33.50    2.90
   2 -14   2   33.10    2.50
   2 -14   2   30.30    2.70
   0  14  -4   12.10    2.00
   0  14   4    8.10    1.50
   0  14   4   12.30    2.20
   0  14   4   14.10    2.50
   0  14  -4   13.10    2.30
   0 -14   4   11.60    1.70
   0 -14  -4   13.60    2.40
   0 -14   4   11.60    1.40
   2  14  -6    2.50    1.10
   2  14  -6    4.30    1.40
  -2  14   6    2.50    1.40
  -2  14   6    4.50    1.50
  -2  14   6    3.70    1.50
  -2 -14   6    5.30    1.20
   2 -14  -6    2.20    1.20
  -4  14   8    6.80    1.80
   4  14  -8    7.20    1.60
  -4  14   8    5.20    1.50
   4  14  -8    4.70    1.50
  -4  14   8   10.00    2.70
  -4 -14   8    7.10    1.30
   4 -14  -8    8.50    1.90
   5  15  -1   29.10    2.90
   5  15  -1   37.10    3.60
   5  15  -1   30.90    3.60
  -5  15   1   39.10    3.80
  -5  15   1   31.20    3.60
   5 -15  -1   38.10    3.50
  -5 -15   1   38.40    2.30
   5 -15  -1   41.30    3.50
  -5 -15   1   37.80    2.20
  -3  15  -1  257.37   12.50
   3  15   1  222.98   12.40
   3  15   1  235.98   12.20
  -3  15  -1  262.07   12.60
   3  15   1  228.88   11.60
  -3 -15  -1  232.28   11.60
   3 -15   1  248.38   11.70
   3 -15   1  242.98   11.40
  -3 -15  -1  239.28   10.90
   1  15   3   31.70    3.00
  -1  15  -3   38.20    3.50
   1  15   3   38.00    3.70
  -1  15  -3   31.40    3.40
   1  15   3   34.30    3.70
   1 -15   3   38.40    2.70
   1 -15   3   28.90    2.80
  -1 -15  -3   36.60    3.20
  -1  15   5   93.39    6.10
  -1  15   5   68.99    5.10
   1  15  -5   72.69    5.40
  -1  15   5   87.09    5.90
   1  15  -5   92.59    5.60
  -1 -15   5   81.69    4.80
   1 -15  -5   85.39    5.50
  -1 -15   5   81.89    4.20
   3  15  -7   14.60    2.20
  -3  15   7   13.60    2.60
  -3  15   7   18.00    3.10
   3  15  -7   10.30    2.30
  -3  15   7   10.50    2.30
   3 -15  -7   11.90    2.40
  -3 -15   7   12.90    1.80
  -4  16   0   -0.50    1.60
   4  16   0    0.30    1.20
  -4  16   0    1.60    2.10
   4  16   0    0.30    1.60
   4  16   0   -2.30    2.40
   4 -16   0    1.00    1.40
  -4 -16   0    0.40    0.90
  -4 -16   0    1.10    0.80
   4 -16   0    0.20    1.10
   2  16   2   -0.60    1.10
  -2  16  -2   -0.90    1.30
   2  16   2    1.40    1.50
   2  16   2    0.20    1.30
  -2  16  -2    0.90    1.50
   2 -16   2   -1.20    0.90
  -2 -16  -2    0.20    1.20
   2 -16   2   -0.60    1.10
   0  16  -4    0.50    1.10
   0  16   4    1.40    1.30
   0  16   4    0.00    1.20
   0  16  -4    1.60    1.30
   0  16   4    2.00    2.00
   0 -16  -4    0.40    1.20
   0 -16   4    1.60    0.90
  -2  16   6    5.10    1.90
   2  16  -6    2.30    1.40
   2  16  -6    2.80    1.80
  -2  16   6    1.70    2.30
  -2  16   6    3.10    1.60
  -2 -16   6    4.30    1.40
   2 -16  -6    2.60    1.40
  12   0  -7    0.20    0.60
  12   0  -7   -0.50    0.90
 -12   0   7    0.70    0.60
  12   0  -7    0.90    0.60
  10   0  -5    0.10    0.50
  10   0  -5    0.30    0.50
 -10   0   5    0.30    0.50
   8   0  -3    0.30    0.30
   8   0  -3    0.00    0.30
  -8   0   3   -0.20    0.30
   6   0  -1    0.00    0.20
   6   0  -1    0.90    0.40
  -6   0   1   -0.10    0.30
  -4   0  -1    0.60    0.40
  -4   0  -1    0.00    0.20
   4   0   1    0.10    0.20
   2   0   3   -0.10    0.20
   2   0   3    0.00    0.20
   2   0   3    0.60    0.30
  -2   0  -3    0.20    0.20
  -2   0  -3    0.20    0.20
   0   0  -5    0.40    0.20
   0   0  -5    0.50    0.20
   0   0   5    0.70    0.20
   2   0  -7    0.00    0.30
  -2   0   7    0.10    0.20
   2   0  -7    0.50    0.30
  -2   0   7    0.00    0.20
   2   0  -7    0.00    0.30
  -2   0   7    0.20    0.20
   4   0  -9    0.10    0.30
   4   0  -9    0.40    0.30
  -4   0   9    0.60    0.40
   4   0  -9    0.40    0.30
   6   0 -11    0.60    0.50
   6   0 -11    0.10    0.50
   8   0 -13    0.30    0.70
   8   0 -13    0.10    0.70
  10   0 -15   -0.60    1.10
  10   0 -15   -0.30    1.00
  13   1  -8  174.08    8.80
  13   1  -8  135.89    7.30
  13  -1  -8  167.18    7.50
  13  -1  -8  142.69    7.60
  13  -1  -8  171.78    8.90
  11   1  -6    2.40    0.70
 -11   1   6    3.00    0.80
  11   1  -6    2.00    0.80
 -11  -1   6    3.00    0.70
  11  -1  -6    3.30    0.80
  11  -1  -6    2.30    0.80
  -9   1   4  241.98   11.00
   9   1  -4  256.67   10.90
   9   1  -4  254.87   11.00
   9  -1  -4  249.97   11.20
  -9  -1   4  240.88   11.00
   9  -1  -4  251.47   11.10
   7   1  -2  603.64   25.70
   7   1  -2  613.04   25.50
  -7   1   2  628.84   25.80
   7  -1  -2  632.14   25.70
   7  -1  -2  614.94   25.80
  -7  -1   2  606.74   25.80
  -5   1   0  357.96   15.40
   5   1   0  373.26   15.10
   5   1   0  364.76   15.40
  -5  -1   0  355.36   15.40
   5  -1   0  354.26   15.30
   5  -1   0  366.86   15.40
   3   1   2 3314.27  159.38
  -3   1  -2 3228.48  157.68
  -3  -1  -2 3218.68  156.78
   3  -1   2 3561.34  161.78
   1   1   4  767.72   31.90
  -1  -1  -4  790.32   31.70
   1  -1   4  749.33   31.60
  -1  -1  -4  758.22   31.60
   1  -1   4  783.32   31.50
  -1  -1  -4  754.32   31.60
   1  -1   4  771.12   31.70
   1   1  -6  357.56   14.90
   1   1  -6  361.86   15.30
  -1   1   6  362.66   15.10
  -1   1   6  357.26   15.30
   1   1  -6  374.76   15.00
  -1   1   6  350.46   15.00
   1  -1  -6  354.36   15.30
   1  -1  -6  356.76   15.10
  -1  -1   6  350.36   14.90
  -1  -1   6  350.56   14.90
   3   1  -8   40.40    2.60
   3   1  -8   42.90    2.30
   3   1  -8   42.10    2.10
  -3   1   8   41.30    2.40
   3  -1  -8   40.70    2.60
   3  -1  -8   41.70    2.20
   3  -1  -8   44.60    2.50
  -3  -1   8   40.80    2.50
  -3  -1   8   40.80    2.30
  -3  -1   8   39.00    2.10
   5   1 -10  100.29    5.00
  -5   1  10   90.49    4.90
   5   1 -10   94.29    4.70
   5  -1 -10   93.89    4.90
   5  -1 -10   94.89    5.10
   7   1 -12  468.05   20.70
   7   1 -12  489.25   20.40
   7  -1 -12  482.35   20.70
   7  -1 -12  460.95   20.80
   9   1 -14   21.50    2.20
   9   1 -14   30.30    2.70
   9  -1 -14   24.20    2.50
   9  -1 -14   27.90    2.70
 -12   2   7    6.70    1.20
  12   2  -7    5.60    0.90
  12   2  -7    6.30    1.10
  12  -2  -7    6.70    1.60
 -12  -2   7    6.20    0.90
  12  -2  -7    9.00    1.40
  10   2  -5    7.40    1.00
  10   2  -5    6.20    0.90
 -10   2   5    6.10    1.10
  10  -2  -5    5.60    1.10
 -10  -2   5    7.10    1.10
  -8   2   3   40.00    2.50
   8   2  -3   43.60    2.30
   8   2  -3   40.90    2.50
   8  -2  -3   42.70    2.60
   8  -2  -3   40.90    2.60
  -8  -2   3   43.10    2.60
   6   2  -1   91.19    4.00
  -6   2   1   89.99    4.40
   6   2  -1   86.69    4.40
   6  -2  -1   86.89    4.40
   6  -2  -1   85.09    4.30
  -6  -2   1   90.09    4.40
   4   2   1    2.40    0.40
  -4   2  -1    2.70    0.60
   4   2   1    2.70    0.60
  -4   2  -1    2.90    0.50
  -4  -2  -1    2.30    0.40
   4  -2   1    2.60    0.60
   4  -2   1    1.60    0.40
  -4  -2  -1    4.30    0.70
  -2   2  -3 3041.90  138.89
   2   2   3 2713.23  136.29
   2  -2   3 2737.33  135.89
  -2  -2  -3 2646.54  135.89
   0   2   5  151.68    6.70
   0   2   5  142.49    6.60
   0   2   5  137.39    6.60
   0   2  -5  149.09    6.70
   0   2  -5  152.68    6.60
   0  -2  -5  139.69    6.70
   0  -2   5  146.99    6.70
   0  -2  -5  150.58    6.70
   0  -2   5  154.68    6.30
   0  -2  -5  151.38    6.70
   0  -2   5  145.69    6.60
  -2   2   7  118.69    5.60
   2   2  -7  123.39    5.40
   2   2  -7  128.79    5.90
  -2   2   7  128.49    5.90
   2   2  -7  132.59    5.60
  -2  -2   7  121.29    5.40
   2  -2  -7  117.29    6.00
  -2  -2   7  124.09    5.50
   2  -2  -7  127.29    5.70
  -2  -2   7  116.09    5.80
   2  -2  -7  126.89    5.90
   4   2  -9   91.49    4.80
  -4   2   9   92.89    4.80
   4  -2  -9   96.49    4.90
  -4  -2   9   84.49    4.70
   4  -2  -9  100.69    4.50
   4  -2  -9   98.49    5.10
   6   2 -11    4.20    0.80
   6   2 -11    4.00    1.00
  -6   2  11    2.80    0.80
   6  -2 -11    3.50    1.00
   6  -2 -11    3.40    0.90
   8   2 -13  116.59    5.80
   8   2 -13  108.39    6.00
   8  -2 -13  114.09    6.20
   8  -2 -13  104.99    6.20
  10   2 -15    2.50    1.40
  10   2 -15    5.30    1.40
  10  -2 -15    4.00    1.30
  10  -2 -15    4.00    1.50
 -13   3   8  104.29    5.20
 -13   3   8   94.09    5.00
  13   3  -8   96.99    4.90
  13   3  -8   87.69    4.70
  13  -3  -8  106.39    5.40
  13  -3  -8  101.89    6.60
  13  -3  -8  100.49    5.60
  11   3  -6    9.30    1.00
 -11   3   6   11.10    1.40
  11   3  -6   11.20    1.10
  11   3  -6   12.60    1.40
 -11  -3   6   12.40    1.40
  11  -3  -6   16.40    2.20
  11  -3  -6   18.70    2.60
   9   3  -4  147.09    6.70
  -9   3   4  143.89    7.00
   9   3  -4  145.69    6.90
  -9  -3   4  142.39    6.90
   9  -3  -4  157.88    7.30
   7   3  -2  115.09    5.50
   7   3  -2  116.19    5.00
  -7   3   2  114.19    5.60
   7  -3  -2  118.39    5.80
   7  -3  -2  115.59    5.60
  -7  -3   2  109.69    5.50
   5   3   0  306.97   13.00
   5   3   0  307.37   12.50
  -5   3   0  290.57   12.90
   5  -3   0  298.97   13.10
   5  -3   0  296.17   12.90
  -5  -3   0  287.57   12.40
  -5  -3   0  307.57   13.00
  -3   3  -2   85.89    4.20
  -3   3  -2   81.99    4.10
   3   3   2   95.69    4.00
   3   3   2   85.59    4.20
   3  -3   2   79.49    4.20
  -3  -3  -2   85.29    4.30
   3  -3   2   83.79    4.20
  -3  -3  -2   84.19    3.90
  -1   3  -4  126.99    5.80
   1   3   4  127.89    5.80
   1   3   4  130.19    5.90
   1   3   4  125.49    5.90
  -1   3  -4  122.39    5.80
  -1  -3  -4  125.09    5.90
  -1  -3  -4  131.09    5.90
  -1  -3  -4  127.59    6.10
   1  -3   4  123.49    5.80
   1  -3   4  124.19    5.80
   1   3  -6 1081.59   42.40
  -1   3   6  989.70   42.50
   1   3  -6 1049.20   42.50
  -1   3   6 1043.20   42.60
   1  -3  -6 1076.29   42.50
  -1  -3   6  995.50   41.90
  -1  -3   6 1041.30   42.60
   1  -3  -6 1040.30   42.70
  -1  -3   6 1003.30   42.40
   1  -3  -6 1014.20   42.60
  -3   3   8  113.49    5.50
   3   3  -8  118.39    5.10
  -3   3   8  107.09    5.20
   3   3  -8  108.29    5.40
   3   3  -8  108.19    4.90
  -3  -3   8  106.89    5.40
   3  -3  -8  108.19    5.60
   3  -3  -8  116.09    5.60
   3  -3  -8  113.29    5.30
   5   3 -10   34.00    2.40
  -5   3  10   35.50    2.50
   5   3 -10   36.00    2.10
  -5   3  10   35.10    2.10
   5  -3 -10   40.70    2.80
  -5  -3  10   37.70    2.40
   5  -3 -10   36.10    2.60
   5  -3 -10   37.20    2.20
   7   3 -12   20.40    1.90
   7   3 -12   19.00    1.60
   7  -3 -12   19.30    2.00
   7  -3 -12   20.20    2.50
   9   3 -14   60.29    4.00
   9   3 -14   57.09    3.60
   9  -3 -14   61.49    4.20
   9  -3 -14   58.79    4.40
 -12   4   7   87.99    5.00
  12  -4  -7   98.59    6.20
  12  -4  -7   99.49    5.30
 -10   4   5   20.00    1.80
  10   4  -5   20.50    1.70
  10  -4  -5   17.90    2.20
 -10  -4   5   18.10    1.70
  10  -4  -5   20.30    2.00
  -8   4   3   54.79    3.20
   8   4  -3   55.39    3.10
   8  -4  -3   47.30    3.40
   8  -4  -3   51.79    3.30
  -8  -4   3   55.19    3.10
  -6   4   1  121.39    6.00
   6   4  -1  125.29    6.00
   6  -4  -1  115.59    6.10
   6  -4  -1  128.79    6.00
  -6  -4   1  131.69    6.10
   4   4   1  236.08   10.70
   4   4   1  243.08   10.70
  -4   4  -1  242.38   10.70
   4   4   1  252.47   10.20
   4  -4   1  246.08   10.70
  -4  -4  -1  241.18   10.20
   4  -4   1  241.28   10.80
  -4  -4  -1  237.88   10.70
   2   4   3  563.14   22.80
   2   4   3  536.65   22.80
  -2   4  -3  552.04   22.80
  -2   4  -3  546.95   22.60
  -2  -4  -3  514.65   22.70
   2  -4   3  534.55   22.70
  -2  -4  -3  543.35   22.50
  -2  -4  -3  544.95   22.80
   0   4  -5  373.26   16.40
   0   4   5  382.26   16.60
   0   4  -5  404.56   16.50
   0  -4  -5  385.16   16.60
   0  -4   5  379.76   16.50
   0  -4  -5  396.96   16.60
   0  -4  -5  395.76   16.60
   0  -4   5  387.76   16.50
   2   4  -7  266.57   11.60
  -2   4   7  258.17   11.70
  -2   4   7  256.47   11.60
   2   4  -7  281.37   11.40
  -2  -4   7  257.67   11.40
  -2  -4   7  259.87   11.60
   2  -4  -7  258.37   11.70
   2  -4  -7  271.57   11.60
   2  -4  -7  270.67   11.90
   4   4  -9  134.09    5.70
   4   4  -9  129.79    5.50
  -4   4   9  123.79    6.00
  -4   4   9  127.09    6.40
   4   4  -9  128.29    6.20
   4  -4  -9  124.49    6.00
   4  -4  -9  122.29    6.50
  -4  -4   9  120.89    5.70
   4  -4  -9  136.39    6.50
  -4  -4   9  120.69    6.00
  -6   4  11   43.10    3.00
   6   4 -11   40.90    2.30
   6   4 -11   40.70    2.70
  -6   4  11   41.20    2.40
   6  -4 -11   34.70    2.90
   6  -4 -11   37.90    3.00
   8   4 -13  184.58    8.40
   8   4 -13  151.98    7.80
   8  -4 -13  171.38    8.90
   8  -4 -13  174.08    8.80
  10   4 -15   55.59    4.10
  10   4 -15   59.09    3.90
  10  -4 -15   71.79    4.90
  10  -4 -15   68.19    4.80
 -13   5   8    0.60    0.90
 -13   5   8   -1.30    0.90
  13  -5  -8    0.10    1.10
 -11   5   6   25.60    2.20
  11   5  -6   26.90    2.00
 -11  -5   6   27.10    2.30
  11  -5  -6   23.00    2.70
  11  -5  -6   26.40    2.40
   9   5  -4   19.50    1.70
  -9   5   4   18.70    2.10
   9  -5  -4   17.60    1.90
  -9  -5   4   19.80    1.70
  -7   5   2   13.70    1.40
   7   5  -2   13.20    1.30
  -7  -5   2   11.50    1.30
   7  -5  -2   11.30    1.40
   7  -5  -2   12.10    1.50
   7  -5  -2   14.10    1.40
   5   5   0    1.00    0.50
  -5   5   0    0.60    0.50
   5   5   0    1.40    0.50
   5  -5   0    0.70    0.40
  -5  -5   0    0.20    0.30
   5  -5   0    0.30    0.40
   5  -5   0    0.40    0.40
  -3   5  -2   75.99    3.90
   3   5   2   72.59    3.90
  -3  -5  -2   75.89    4.00
  -3  -5  -2   73.49    3.50
   3  -5   2   72.99    3.80
  -3  -5  -2   69.59    3.80
   3  -5   2   71.69    4.00
   1   5   4    2.40    0.60
   1   5   4    1.80    0.50
  -1   5  -4    2.60    0.60
  -1   5  -4    3.10    0.60
  -1  -5  -4    2.20    0.60
   1  -5   4    3.70    0.70
  -1  -5  -4    1.30    0.40
   1  -5   4    2.10    0.40
  -1  -5  -4    2.30    0.50
   1   5  -6   17.20    1.30
  -1   5   6   17.40    1.50
   1   5  -6   14.50    1.20
  -1  -5   6   15.60    1.30
   1  -5  -6   14.70    1.40
   1  -5  -6   14.90    1.40
  -1  -5   6   15.30    1.30
   1  -5  -6   13.30    1.40
  -3   5   8    0.40    0.40
   3   5  -8    0.50    0.40
  -3   5   8    0.90    0.50
   3   5  -8    0.90    0.40
   3  -5  -8    0.70    0.50
   3  -5  -8    0.40    0.40
  -3  -5   8    0.30    0.40
  -3  -5   8    0.60    0.40
   3  -5  -8    0.20    0.50
   5   5 -10    0.40    0.50
   5   5 -10    0.10    0.30
  -5   5  10    0.30    0.50
  -5   5  10    0.00    0.60
  -5   5  10    0.30    0.50
   5   5 -10   -0.10    0.30
  -5  -5  10    0.40    0.50
   5  -5 -10    0.00    0.60
   5  -5 -10    1.10    0.70
   5  -5 -10    0.00    0.40
   7   5 -12    1.10    0.50
   7   5 -12    1.90    0.80
  -7   5  12    2.20    0.70
  -7   5  12    1.40    0.90
   7  -5 -12    1.50    1.00
   7  -5 -12    1.40    0.90
   9   5 -14    8.80    1.40
   9   5 -14    9.40    1.30
   9  -5 -14    6.20    1.60
   9  -5 -14    5.20    1.70
  12   6  -7   14.90    1.60
 -12   6   7   14.50    1.90
 -12   6   7   17.20    2.10
  12  -6  -7   15.80    2.20
 -12  -6   7   16.40    1.60
  12  -6  -7   16.80    2.40
  10   6  -5    2.00    0.80
 -10   6   5    1.50    0.80
  10  -6  -5    0.60    0.90
 -10  -6   5    1.00    0.70
  10  -6  -5    1.80    1.00
   8   6  -3   37.00    2.50
  -8   6   3   38.40    2.70
  -8  -6   3   37.60    2.50
   8  -6  -3   32.80    2.70
   8  -6  -3   38.50    2.90
  -6   6   1  427.96   18.50
   6   6  -1  425.96   18.40
   6   6  -1  429.96   18.40
   6  -6  -1  408.26   18.50
   6  -6  -1  434.46   18.70
  -6  -6   1  420.36   18.40
   6  -6  -1  436.26   18.50
   4   6   1 1009.70   40.40
   4   6   1  972.50   40.40
  -4  -6  -1 1004.50   40.40
   4  -6   1  930.11   40.10
  -4  -6  -1  953.90   39.60
   4  -6   1  970.80   40.30
   4  -6   1  957.40   40.50
  -2   6  -3  836.12   33.70
   2   6   3  811.72   33.60
   2   6   3  811.42   33.70
  -2  -6  -3  819.92   33.80
   2  -6   3  804.62   33.50
   2  -6   3  795.02   33.20
  -2  -6  -3  786.62   33.20
   2  -6   3  817.42   33.80
  -2  -6  -3  776.52   33.60
   0   6  -5   54.39    3.00
   0   6   5   52.39    3.10
   0   6  -5   50.89    2.90
   0   6   5   54.49    3.10
   0  -6   5   50.79    2.90
   0  -6  -5   52.09    3.00
   0  -6  -5   50.09    3.10
  -2   6   7  256.77   12.00
   2   6  -7  285.97   11.80
   2   6  -7  266.57   11.70
  -2   6   7  259.67   12.10
  -2  -6   7  270.77   11.90
   2  -6  -7  271.07   12.20
   2  -6  -7  263.97   12.10
   2  -6  -7  286.37   12.10
  -2  -6   7  262.97   11.80
  -4   6   9   46.00    3.10
   4   6  -9   40.20    2.50
   4   6  -9   48.60    2.60
   4   6  -9   45.30    2.70
  -4   6   9   43.20    2.80
   4  -6  -9   41.60    3.10
  -4  -6   9   44.50    2.70
   4  -6  -9   48.00    3.20
  -6   6  11   94.59    4.90
  -6   6  11   98.29    5.60
   6   6 -11   95.89    5.00
  -6   6  11   96.49    5.00
   6  -6 -11   99.49    5.70
   6  -6 -11   87.69    5.40
  -6  -6  11   91.29    4.90
   8   6 -13  119.39    5.90
   8   6 -13  146.49    6.80
  -8   6  13  134.29    6.30
  -8   6  13  127.59    6.50
   8  -6 -13  119.29    7.20
   8  -6 -13  133.39    7.60
 -11   7   6    1.00    0.90
  11   7  -6    0.70    0.70
 -11  -7   6   -0.70    0.70
  11  -7  -6    0.40    0.90
  11  -7  -6    2.40    1.20
  -9   7   4    7.10    1.30
   9   7  -4    9.10    1.40
   9   7  -4    7.10    1.40
   9  -7  -4    7.50    1.60
   9  -7  -4    8.50    1.60
  -9  -7   4    9.50    1.50
  -7   7   2  105.79    5.50
   7   7  -2  109.79    5.50
   7   7  -2  101.29    5.40
   7  -7  -2   97.29    5.50
   7  -7  -2  103.59    5.70
  -7  -7   2  102.89    5.40
   7  -7  -2  101.79    5.70
   5   7   0   59.79    3.50
   5   7   0   61.09    3.60
  -5   7   0   69.59    3.70
   5  -7   0   55.59    3.50
   5  -7   0   56.49    3.50
  -5  -7   0   60.29    3.60
   5  -7   0   59.59    3.80
   3   7   2  201.08    9.40
   3   7   2  199.38    9.20
  -3   7  -2  207.88    9.40
   3  -7   2  192.68    9.20
   3  -7   2  197.98    9.00
  -3  -7  -2  202.18    8.80
  -3  -7  -2  203.38    9.40
  -3  -7  -2  192.38    9.20
   3  -7   2  212.08    9.60
  -1   7  -4   11.20    1.30
   1   7   4    9.20    1.20
   1   7   4    9.60    1.30
  -1   7  -4    9.50    1.00
  -1  -7  -4   11.30    1.30
   1  -7   4   11.10    1.30
   1  -7   4   10.90    1.20
  -1  -7  -4   11.60    1.30
   1  -7   4   11.10    0.90
  -1  -7  -4   10.30    1.10
   1   7  -6  337.37   14.30
  -1   7   6  304.97   14.50
   1   7  -6  320.57   14.10
  -1   7   6  342.27   14.60
   1  -7  -6  313.97   14.50
  -1  -7   6  322.07   14.20
   1  -7  -6  336.27   14.50
   1  -7  -6  331.77   14.50
  -1  -7   6  337.17   14.50
  -3   7   8    7.60    1.20
   3   7  -8   10.30    1.20
   3   7  -8    9.90    1.10
  -3   7   8    8.00    1.30
   3  -7  -8   10.80    1.70
  -3  -7   8   13.20    1.30
   3  -7  -8   12.20    1.80
   3  -7  -8   10.50    1.40
  -5   7  10   51.19    3.50
   5   7 -10   47.50    2.80
  -5   7  10   47.90    3.20
   5   7 -10   58.69    3.00
   5   7 -10   53.79    3.10
  -5  -7  10   48.30    3.00
   5  -7 -10   50.59    3.70
  -7   7  12   19.70    1.90
  -7   7  12   18.60    1.90
   7   7 -12   15.10    1.70
   7  -7 -12   13.90    2.20
   7  -7 -12   11.10    2.00
   9   7 -14   14.40    1.80
   9  -7 -14   13.20    2.60
   9  -7 -14   11.70    2.20
  12   8  -7    8.10    1.80
 -12   8   7    9.80    1.80
  12   8  -7    7.30    1.30
 -12   8   7    8.80    1.50
  10   8  -5   12.60    1.60
  10   8  -5    9.00    1.60
  10  -8  -5   10.40    1.90
 -10  -8   5   12.70    1.70
  10  -8  -5   12.80    2.20
   8   8  -3   38.70    2.70
  -8   8   3   30.70    2.60
   8   8  -3   35.10    2.60
  -8  -8   3   33.40    2.60
   8  -8  -3   27.80    2.60
   8  -8  -3   28.30    2.70
   6   8  -1  108.29    5.70
   6   8  -1  110.19    5.70
  -6   8   1  109.89    5.80
   6  -8  -1  111.69    5.80
   6  -8  -1  109.49    5.80
   6  -8  -1   98.99    5.90
  -6  -8   1  107.39    5.70
  -4   8  -1  155.88    7.50
   4   8   1  152.18    7.30
   4   8   1  156.18    7.50
   4  -8   1  145.59    7.30
  -4  -8  -1  161.48    7.60
  -4  -8  -1  148.69    6.60
   4  -8   1  146.79    7.60
   4  -8   1  143.29    7.20
   2   8   3  311.77   13.80
  -2   8  -3  320.77   13.90
   2  -8   3  307.47   13.70
  -2  -8  -3  292.67   13.40
  -2  -8  -3  316.07   14.00
  -2  -8  -3  315.37   13.90
   2  -8   3  315.07   13.40
   0   8  -5   18.00    1.60
   0   8   5   16.40    1.60
   0   8  -5   14.60    1.30
   0  -8   5   15.40    1.60
   0  -8  -5   20.50    1.80
   0  -8   5   15.80    1.40
   0  -8  -5   16.00    1.70
   0  -8   5   15.40    1.00
  -2   8   7   58.89    3.60
   2   8  -7   59.09    3.40
  -2   8   7   57.49    3.60
   2   8  -7   54.79    3.10
  -2  -8   7   54.09    3.20
  -2  -8   7   57.49    3.40
   2  -8  -7   56.49    3.60
  -4   8   9   34.50    2.70
   4   8  -9   31.50    2.30
  -4   8   9   39.90    2.90
   4   8  -9   36.00    2.30
   4   8  -9   35.70    2.40
  -4   8   9   34.20    2.60
   4  -8  -9   34.00    2.60
  -4  -8   9   34.10    2.30
   4  -8  -9   31.80    2.90
  -6   8  11   22.00    3.50
   6   8 -11   17.10    1.50
   6   8 -11   20.50    1.80
  -6   8  11   19.90    2.00
   6   8 -11   21.40    1.70
   6  -8 -11   26.00    2.60
   6  -8 -11   22.70    2.50
  -6  -8  11   20.20    1.80
  -8   8  13   46.30    3.30
   8   8 -13   43.50    3.00
  -8   8  13   46.00    4.00
   8  -8 -13   45.60    3.90
   8  -8 -13   49.70    4.20
 -11   9   6   -0.10    1.00
 -11   9   6    0.90    1.20
  11   9  -6   -0.30    0.90
  11   9  -6    0.60    1.00
  11  -9  -6    1.00    1.30
 -11  -9   6    1.40    1.20
   9   9  -4   23.70    2.30
   9   9  -4   27.80    2.40
   9  -9  -4   27.50    2.80
  -9  -9   4   23.20    2.30
   9  -9  -4   29.10    2.90
   7   9  -2  328.17   14.10
   7  -9  -2  288.77   14.10
  -7  -9   2  319.27   14.20
   7  -9  -2  304.67   14.30
   7  -9  -2  312.17   14.60
  -5   9   0   10.00    1.70
   5   9   0    7.80    1.30
   5   9   0    7.70    1.30
   5  -9   0   11.50    1.90
   5  -9   0    6.10    1.20
   5  -9   0    9.20    1.50
   3   9   2 1002.40   41.40
   3   9   2  996.20   41.60
   3  -9   2 1026.90   41.40
   3  -9   2  996.70   41.80
  -3  -9  -2  950.10   41.40
  -3  -9  -2  952.20   40.80
   3  -9   2  999.00   41.10
  -3  -9  -2 1010.10   41.70
   1   9   4  117.99    6.20
  -1   9  -4  114.79    6.00
   1   9   4  118.49    6.00
   1  -9   4  115.69    6.20
   1  -9   4  118.09    5.90
  -1  -9  -4  115.79    6.20
  -1  -9  -4  116.29    6.10
   1   9  -6  244.88   11.10
  -1   9   6  236.28   11.40
  -1   9   6  243.58   11.30
  -1  -9   6  239.98   11.30
  -1  -9   6  249.18   11.00
   1  -9  -6  231.68   11.30
   1  -9  -6  246.78   11.40
   3   9  -8   84.99    4.50
   3   9  -8   80.69    4.20
  -3   9   8   72.99    4.70
  -3   9   8   82.69    4.80
   3   9  -8   79.79    4.50
  -3  -9   8   79.99    4.30
   3  -9  -8   81.49    5.00
   3  -9  -8   80.49    4.70
   5   9 -10   13.40    1.50
  -5   9  10   15.90    2.00
   5   9 -10   18.20    1.70
   5   9 -10   16.20    1.50
  -5   9  10   18.60    2.10
   5  -9 -10   16.20    2.40
  -5  -9  10   15.60    1.60
   5  -9 -10   21.20    2.30
  -7   9  12   59.69    4.00
   7   9 -12   59.19    3.60
   7   9 -12   58.29    3.30
  -7   9  12   63.19    4.10
  -7   9  12   61.69    4.50
   7  -9 -12   60.59    4.50
   7  -9 -12   66.29    4.80
 -10  10   5   -0.20    0.90
  10  10  -5    0.40    1.00
  10  10  -5    0.40    1.00
 -10  10   5   -0.60    1.00
 -10 -10   5    0.20    1.10
  10 -10  -5    0.00    1.20
  -8  10   3    3.80    1.20
   8  10  -3    4.30    1.20
   8  10  -3    4.40    1.30
   8 -10  -3    3.10    1.10
   8 -10  -3    3.20    1.20
   6  10  -1    2.70    0.90
   6  10  -1    2.20    0.80
  -6  10   1    1.10    0.70
   6 -10  -1    0.90    0.80
  -6 -10   1    1.50    0.80
   6 -10  -1    1.00    0.60
   6 -10  -1    1.50    0.80
   4  10   1    2.60    0.80
  -4  10  -1    2.40    0.80
   4  10   1    3.30    1.00
   4 -10   1    3.60    0.90
   4 -10   1    3.20    1.10
  -4 -10  -1    2.20    0.50
   4 -10   1    2.40    0.70
  -4 -10  -1    3.10    1.00
  -4 -10  -1    2.60    0.90
   2  10   3    2.10    0.80
  -2  10  -3    1.00    0.60
   2  10   3    1.90    0.80
   2 -10   3    1.50    0.60
   2 -10   3    2.40    0.70
   2 -10   3    1.80    1.00
  -2 -10  -3    2.20    0.60
  -2 -10  -3    0.70    0.70
   0  10   5  191.28    9.40
   0  10  -5  196.08    9.20
   0  10   5  184.28    9.10
   0 -10   5  179.08    9.30
   0 -10   5  187.68    8.20
   0 -10  -5  193.98    9.30
   0 -10  -5  193.18    9.40
   0 -10   5  192.48    9.00
  -2  10   7   11.70    1.80
   2  10  -7   11.60    1.50
  -2  10   7    9.40    1.50
   2  10  -7   12.70    1.60
   2 -10  -7   15.80    2.00
   2 -10  -7   13.00    1.90
  -2 -10   7   13.80    1.50
   4  10  -9    4.00    0.80
   4  10  -9    5.90    1.20
  -4  10   9    1.50    0.80
  -4  10   9    5.00    1.40
   4  10  -9    2.50    0.90
  -4 -10   9    3.60    0.90
   4 -10  -9    2.30    1.10
   6  10 -11   -1.30    0.70
  -6  10  11    0.80    1.20
   6  10 -11    0.60    0.80
   6  10 -11   -0.10    0.70
  -6  10  11    0.30    0.90
  -6  10  11    0.10    1.00
   6 -10 -11    0.30    1.00
   6 -10 -11   -1.30    0.90
  -6 -10  11   -0.50    0.70
  -9  11   4    2.10    1.20
   9  11  -4    1.60    1.00
   9  11  -4    1.20    1.00
  -9  11   4    0.30    1.00
  -9 -11   4    1.50    1.20
   9 -11  -4    1.50    1.20
   9 -11  -4    1.00    1.00
   7  11  -2  102.09    5.80
  -7  11   2   97.09    6.00
   7 -11  -2  104.69    6.30
   7 -11  -2  100.69    6.00
  -5  11   0   10.30    1.90
   5  11   0    4.80    1.30
   5  11   0    6.50    1.40
   5 -11   0    4.10    1.10
  -5 -11   0    6.20    0.80
   5 -11   0    6.20    1.50
  -5 -11   0    5.30    0.60
   5 -11   0    7.10    1.30
   3  11   2  637.44   26.80
  -3  11  -2  621.74   27.10
  -3 -11  -2  608.04   26.10
  -3 -11  -2  591.34   26.70
   3 -11   2  641.74   26.90
   3 -11   2  631.74   26.40
  -3 -11  -2  633.54   27.20
   3 -11   2  625.74   27.30
  -1  11  -4    1.30    0.70
   1  11   4    2.20    0.90
  -1  11  -4    2.10    0.90
  -1 -11  -4    2.70    1.00
   1 -11   4    4.20    1.00
   1 -11   4    2.00    0.80
   1 -11   4    2.70    0.60
  -1 -11  -4    2.30    0.90
  -1  11   6   96.59    5.40
   1  11  -6   91.59    5.30
   1  11  -6   83.29    5.20
  -1  11   6   98.79    5.70
  -1 -11   6   89.49    5.00
   1 -11  -6  105.79    5.70
  -3  11   8   38.50    3.20
   3  11  -8   45.10    3.00
  -3  11   8   45.00    3.50
   3  11  -8   36.70    2.90
  -3 -11   8   40.10    2.80
   3 -11  -8   41.00    3.40
  -5  11  10   46.30    3.70
  -5  11  10   49.50    3.70
   5  11 -10   43.60    3.40
   5  11 -10   47.00    3.30
   5 -11 -10   46.90    3.80
  -5 -11  10   48.10    3.10
   7  11 -12  113.59    5.90
  -7  11  12  120.39    6.70
   7  11 -12  110.99    5.60
  -7  11  12  113.29    7.30
   7  11 -12  100.79    5.70
  -7  11  12  106.69    6.90
  -7 -11  12  119.19    5.70
  -8  12   3    2.20    1.30
   8  12  -3    3.60    1.10
  -8  12   3    4.40    1.40
   8  12  -3    3.70    1.30
   8 -12  -3    0.70    1.20
   8 -12  -3    3.70    1.50
  -8 -12   3    3.00    1.30
  -6  12   1   69.39    4.90
   6  12  -1   65.59    4.50
  -6  12   1   67.79    4.60
   6 -12  -1   67.29    4.40
  -4  12  -1   16.20    2.00
   4  12   1   12.60    1.80
  -4  12  -1   14.50    2.80
   4  12   1   11.00    1.60
   4 -12   1   14.20    1.70
  -4 -12  -1   13.10    1.90
   4 -12   1   11.30    1.80
  -4 -12  -1   11.30    1.20
   4 -12   1   11.40    2.10
  -2  12  -3   36.10    3.10
   2  12   3   36.90    3.20
   2  12   3   44.50    3.60
   2 -12   3   34.50    2.40
  -2 -12  -3   35.00    2.50
  -2 -12  -3   38.80    3.20
   2 -12   3   42.30    3.30
  -2 -12  -3   36.50    3.00
   0  12  -5   23.30    2.40
   0  12   5   29.20    2.80
   0  12  -5   23.10    2.40
   0  12   5   29.50    2.50
   0 -12  -5   28.10    2.70
   0 -12   5   26.70    2.30
   0 -12  -5   27.60    2.60
   0 -12   5   25.30    1.70
  -2  12   7   14.30    2.40
  -2  12   7   14.80    2.10
   2  12  -7   11.70    1.90
   2  12  -7   16.90    2.00
   2 -12  -7   11.70    1.80
   2 -12  -7   17.40    2.40
  -2 -12   7   17.40    1.80
  -4  12   9   72.09    4.90
  -4  12   9   76.09    5.00
   4  12  -9   68.19    4.50
  -4  12   9   72.69    4.90
   4  12  -9   69.79    4.50
   4 -12  -9   70.59    5.00
  -4 -12   9   73.59    4.20
  -6  12  11    9.10    2.10
  -6  12  11    7.60    1.70
   6  12 -11    3.50    1.30
   6  12 -11    9.50    1.60
  -6  12  11    7.00    2.10
   6 -12 -11    6.00    1.80
   6 -12 -11    6.90    2.00
  -6 -12  11    5.30    1.20
  -9  13   4    3.90    1.70
   9  13  -4    4.70    1.60
   9  13  -4    6.80    1.60
  -9  13   4    9.50    2.50
   9 -13  -4    7.90    2.00
   9 -13  -4    6.70    2.00
   7  13  -2   70.89    4.60
  -7  13   2   66.39    4.90
  -7  13   2   70.29    4.80
   7  13  -2   54.09    4.00
  -7 -13   2   65.69    4.70
   7 -13  -2   67.39    4.70
   7 -13  -2   61.09    4.50
   5  13   0   12.20    2.10
   5  13   0   12.30    1.80
  -5  13   0    9.90    1.80
  -5  13   0   11.90    2.10
   5 -13   0   14.00    3.30
  -5 -13   0   12.30    1.20
  -5 -13   0   13.60    1.10
   3  13   2  116.29    7.00
  -3  13  -2  143.29    7.70
  -3  13  -2  144.49    7.70
   3  13   2  133.39    7.60
   3 -13   2  140.69    6.90
   3 -13   2  142.39    7.30
  -3 -13  -2  140.09    7.70
  -3 -13  -2  133.79    6.60
   1  13   4   67.99    4.40
   1  13   4   65.39    4.70
  -1  13  -4   65.49    4.50
  -1 -13  -4   68.39    4.70
   1 -13   4   58.39    4.00
  -1 -13  -4   67.59    4.50
   1 -13   4   67.09    3.60
  -1  13   6   75.19    5.00
   1  13  -6   61.99    4.40
  -1  13   6   67.39    4.80
  -1  13   6   62.99    4.40
   1  13  -6   60.19    4.40
   1 -13  -6   57.39    4.40
   1 -13  -6   73.79    4.80
  -1 -13   6   68.59    4.10
  -3  13   8   22.90    2.70
   3  13  -8   20.70    2.40
  -3  13   8   24.00    2.80
  -3  13   8   27.90    3.00
   3  13  -8   21.20    2.30
  -3 -13   8   21.70    2.10
   3 -13  -8   21.00    2.80
  -5  13  10   17.70    2.50
   5  13 -10   17.20    2.40
  -5  13  10   15.20    2.30
  -5  13  10   13.10    2.30
   5  13 -10   20.10    2.40
   5 -13 -10   14.50    2.30
  -5 -13  10   18.90    2.00
   6  14  -1   71.89    4.90
   6  14  -1   60.29    4.30
  -6  14   1   71.09    5.10
  -6  14   1   74.39    5.30
   6 -14  -1   69.29    4.80
  -6 -14   1   71.19    5.00
   6 -14  -1   72.89    4.80
  -4  14  -1   12.90    2.00
  -4  14  -1   14.40    2.70
   4  14   1    9.40    1.70
   4 -14   1   14.20    2.20
   4 -14   1   13.10    1.90
  -4 -14  -1   11.50    1.90
  -4 -14  -1   11.50    1.50
  -4 -14  -1   13.80    2.40
   2  14   3  150.18    8.00
  -2  14  -3  150.58    7.90
  -2  14  -3  116.19    7.40
   2  14   3  133.69    7.90
   2  14   3  123.29    7.20
  -2 -14  -3  142.09    6.90
   2 -14   3  141.89    6.70
  -2 -14  -3  133.69    7.30
   2 -14   3  119.19    7.10
   0  14  -5   75.89    5.30
   0  14   5   91.39    5.90
   0  14  -5   82.99    5.30
   0  14   5   84.59    5.30
   0 -14  -5   84.69    5.40
   0 -14   5   85.09    5.00
   0 -14   5   80.69    4.20
  -2  14   7   14.10    2.00
   2  14  -7    8.60    1.70
  -2  14   7   12.40    2.20
   2  14  -7   12.70    2.00
  -2  14   7    7.40    1.50
  -2 -14   7   13.20    2.00
   2 -14  -7   10.60    2.20
  -4  14   9   23.00    3.00
   4  14  -9   19.20    2.60
   4  14  -9   19.90    2.70
  -4  14   9   14.30    2.40
  -4  14   9   22.40    2.80
   4 -14  -9   22.10    3.20
  -4 -14   9   19.50    2.20
   5  15   0    0.50    1.10
   5  15   0    1.10    1.60
   5  15   0    0.20    1.10
  -5  15   0   -0.30    1.40
  -5  15   0    0.60    1.40
   5 -15   0   -0.40    1.20
  -5 -15   0   -0.10    0.60
   5 -15   0    1.10    1.30
  -5 -15   0   -0.20    0.70
   3  15   2   17.80    2.50
   3  15   2   22.30    2.90
  -3  15  -2   23.40    3.10
   3  15   2   20.70    3.00
   3 -15   2   21.70    2.30
  -3 -15  -2   24.30    2.30
  -3 -15  -2   22.20    2.60
   3 -15   2   25.00    2.70
  -1  15  -4   34.60    3.50
   1  15   4   47.10    4.30
   1  15   4   31.60    3.10
  -1  15  -4   38.30    3.60
   1 -15   4   37.50    2.60
  -1 -15  -4   37.80    3.40
   1  15  -6   12.30    2.40
   1  15  -6   11.90    2.50
  -1  15   6   10.70    2.00
  -1  15   6   16.20    2.80
  -1  15   6   17.70    2.90
   1 -15  -6   15.00    2.30
  -1 -15   6   10.40    1.80
  -3  15   8    3.80    1.70
   3  15  -8    1.40    1.60
  -3  15   8    4.30    1.60
  -3  15   8    3.00    1.50
  -3 -15   8    4.00    1.40
   3 -15  -8    0.10    1.40
   4  16   1   52.89    4.20
  -4  16  -1   68.99    5.30
   4  16   1   56.19    5.20
   4  16   1   64.29    5.70
  -4  16  -1   51.89    5.70
  -4 -16  -1   60.19    3.70
   4 -16   1   60.79    4.30
  -4 -16  -1   61.89    3.50
   4 -16   1   64.09    5.30
  -2  16  -3  284.87   13.60
   2  16   3  283.07   13.60
   2  16   3  229.28   12.50
   2  16   3  242.28   13.50
  -2  16  -3  242.58   13.10
   2 -16   3  262.27   12.60
   2 -16   3  259.37   12.00
  -2 -16  -3  285.37   12.90
   0  16  -5    5.90    1.70
   0  16   5    9.90    2.80
   0  16   5    5.60    1.70
   0  16   5   11.10    2.30
   0 -16  -5    7.60    1.70
   0 -16   5    8.30    1.30
  12   0  -6   26.30    2.10
 -12   0   6   23.90    2.00
  12   0  -6   20.30    1.90
  10   0  -4    0.90    0.50
  10   0  -4    1.60    0.70
 -10   0   4    0.60    0.60
  -8   0   2   83.69    4.50
   8   0  -2   89.09    4.30
   8   0  -2   91.49    4.60
   6   0   0  343.57   14.60
   6   0   0  333.07   14.40
  -6   0   0  341.27   14.70
  -4   0  -2 2109.79   85.89
  -4   0  -2 2117.59   86.19
   2   0   4  908.91   37.70
   2   0   4  906.81   37.70
  -2   0  -4  916.51   37.80
  -2   0  -4  888.91   37.70
   2   0   4  957.90   37.70
   0   0  -6  244.88   10.90
   0   0   6  240.48   10.70
   0   0   6  252.77   10.90
   0   0   6  247.78   10.70
   0   0  -6  245.98   10.70
   0   0  -6  262.37   10.80
  -2   0   8 1606.34   65.99
  -2   0   8 1596.34   65.69
   2   0  -8 1671.63   65.59
   2   0  -8 1615.94   66.09
   2   0  -8 1571.14   65.59
  -2   0   8 1592.34   65.49
   4   0 -10   67.89    3.20
  -4   0  10   63.79    3.10
   4   0 -10   66.49    3.50
  -4   0  10   62.99    3.50
   4   0 -10   65.39    3.80
   6   0 -12    1.60    0.70
   6   0 -12    1.00    0.70
   8   0 -14  112.19    6.00
   8   0 -14  106.19    6.10
  13   1  -7    0.10    0.70
 -13   1   7    0.90    0.80
  13   1  -7    0.50    0.80
 -13  -1   7    1.40    0.80
  13  -1  -7    0.50    1.20
  13  -1  -7    0.70    0.80
 -11   1   5    1.70    0.70
  11   1  -5    2.20    0.70
  11   1  -5    2.60    0.80
  11  -1  -5    1.30    0.70
  11  -1  -5    1.50    0.80
 -11  -1   5    2.60    0.90
   9   1  -3   50.89    2.80
  -9   1   3   48.50    3.00
   9   1  -3   48.10    2.90
  -9  -1   3   48.00    2.90
   9  -1  -3   49.30    3.00
   9  -1  -3   50.79    2.90
  -7   1   1   10.60    1.20
   7   1  -1    9.90    0.90
   7   1  -1    9.70    1.10
  -7  -1   1    9.00    1.10
   7  -1  -1   10.90    1.10
   7  -1  -1    8.40    0.90
   5   1   1   18.80    1.40
  -5   1  -1   18.30    1.50
   5   1   1   19.10    1.30
  -5   1  -1   18.10    1.30
  -5  -1  -1   16.90    1.40
  -5  -1  -1   18.90    1.20
   5  -1   1   18.70    1.50
   5  -1   1   18.90    1.40
   3   1   3    4.50    0.70
  -3   1  -3    3.90    0.70
   3   1   3    4.90    0.80
  -3   1  -3    3.80    0.60
   3  -1   3    4.20    0.70
  -1   1  -5   13.60    1.10
  -1   1  -5   13.60    1.10
   1   1   5   11.70    1.10
   1   1   5   11.40    1.10
   1   1   5   14.90    1.10
   1  -1   5   13.00    1.10
   1  -1   5   13.20    1.10
  -1  -1  -5   12.30    1.10
   1  -1   5   12.80    1.00
  -1  -1  -5   14.30    1.10
   1   1  -7  307.67   13.70
   1   1  -7  342.17   13.50
  -1   1   7  302.37   13.40
  -1   1   7  310.77   13.70
   1   1  -7  316.27   13.30
  -1   1   7  329.27   13.60
  -1  -1   7  300.07   13.30
  -1  -1   7  311.87   13.30
   1  -1  -7  325.17   13.50
   1  -1  -7  316.77   13.50
  -1  -1   7  310.27   13.70
   3   1  -9   19.10    1.30
   3   1  -9   20.00    1.70
   3   1  -9   17.60    1.20
  -3   1   9   16.70    1.50
  -3   1   9   17.80    1.30
  -3  -1   9   19.30    1.30
  -3  -1   9   16.40    1.50
   3  -1  -9   18.00    1.50
   3  -1  -9   16.60    1.30
   3  -1  -9   20.10    1.70
   5   1 -11    7.70    1.30
   5   1 -11    6.50    1.00
  -5   1  11    7.40    1.20
   5  -1 -11    6.10    1.10
   5  -1 -11    5.90    0.70
   5  -1 -11    4.70    1.00
   7   1 -13   13.60    1.60
   7   1 -13   16.30    1.90
   7  -1 -13   14.40    1.70
   7  -1 -13   16.40    2.90
   9   1 -15    0.80    0.90
   9   1 -15   -0.60    1.00
   9  -1 -15   -1.40    1.00
   9  -1 -15    1.40    1.10
  12   2  -6   71.39    4.10
  12   2  -6   83.79    4.40
 -12   2   6   86.59    4.50
  12  -2  -6   81.49    4.60
 -12  -2   6   83.59    4.40
  12  -2  -6   81.09    5.40
 -10   2   4   19.10    1.70
  10   2  -4   18.10    1.60
  10   2  -4   15.70    1.40
 -10  -2   4   20.20    1.70
  10  -2  -4   19.50    1.80
  10  -2  -4   19.70    1.90
   8   2  -2   21.90    1.40
  -8   2   2   18.50    1.70
   8   2  -2   19.70    1.60
  -8  -2   2   20.00    1.70
   8  -2  -2   21.60    1.70
   8  -2  -2   18.40    1.60
   6   2   0  102.69    5.00
  -6   2   0  101.29    5.00
   6   2   0   93.29    4.90
   6  -2   0  100.49    5.10
  -6  -2   0  102.59    5.10
   6  -2   0  105.09    4.90
   4   2   2  257.77   11.30
  -4   2  -2  258.47   11.30
  -4   2  -2  259.77   11.20
  -4  -2  -2  255.57   11.00
   4  -2   2  251.27   11.30
  -4  -2  -2  263.57   11.40
   4  -2   2  260.27   11.20
  -2   2  -4 1405.56   56.79
   2   2   4 1380.16   56.69
  -2   2  -4 1359.86   56.69
   2   2   4 1365.06   56.79
   2   2   4 1444.06   56.89
   2  -2   4 1407.06   56.79
  -2  -2  -4 1356.26   56.69
  -2  -2  -4 1383.16   56.79
   0   2  -6  589.24   25.10
   0   2  -6  614.44   24.90
   0   2   6  608.14   25.00
   0   2   6  610.74   25.10
   0   2   6  598.94   25.00
   0  -2   6  565.54   24.90
   0  -2  -6  610.54   25.00
   0  -2  -6  613.34   25.10
   0  -2   6  602.94   25.10
   0  -2   6  581.54   24.60
   0  -2  -6  593.64   25.00
  -2   2   8  505.05   21.90
   2   2  -8  522.85   21.70
  -2   2   8  529.35   22.20
   2   2  -8  534.55   22.30
   2   2  -8  535.65   21.90
   2  -2  -8  538.25   22.00
  -2  -2   8  514.55   21.70
  -2  -2   8  521.05   22.20
  -2  -2   8  518.85   21.80
   2  -2  -8  538.55   22.40
   2  -2  -8  518.95   22.20
  -4   2  10  125.79    6.10
   4   2 -10  125.69    5.50
   4   2 -10  125.79    6.20
   4   2 -10  122.69    5.60
  -4  -2  10  125.29    5.70
   4  -2 -10  117.99    6.00
   4  -2 -10  124.29    5.70
   4  -2 -10  121.79    6.30
  -4  -2  10  117.79    5.40
  -4  -2  10  117.79    6.00
  -6   2  12    2.90    0.90
   6   2 -12    1.50    0.60
   6   2 -12    0.80    0.70
   6  -2 -12    2.70    0.80
   6  -2 -12    0.30    0.70
   8   2 -14   84.19    4.50
   8  -2 -14   72.89    4.70
   8  -2 -14   75.19    5.00
  13   3  -7  162.98    7.40
  13   3  -7  171.88    7.60
  13   3  -7  142.99    7.20
  13  -3  -7  172.28    9.20
  13  -3  -7  175.18    8.10
  13  -3  -7  143.19    8.00
  11   3  -5    5.00    1.00
  11   3  -5    3.70    0.70
 -11   3   5    2.90    0.80
  11  -3  -5    2.90    1.00
  11  -3  -5    2.50    1.00
  11  -3  -5    4.20    1.20
   9   3  -3  291.57   13.00
   9   3  -3  305.97   13.30
  -9   3   3  291.17   13.20
   9  -3  -3  303.27   13.40
  -9  -3   3  286.77   13.10
   9  -3  -3  299.57   13.20
  -7   3   1   99.29    5.10
   7   3  -1   97.89    5.00
   7   3  -1  109.19    4.60
   7  -3  -1   98.49    5.00
  -7  -3   1   98.79    5.10
   7  -3  -1  101.69    5.20
   5   3   1   72.79    3.80
   5   3   1   77.39    3.40
  -5   3  -1   69.59    3.80
  -5  -3  -1   68.89    3.80
   5  -3   1   70.29    3.80
   5  -3   1   72.99    3.90
  -5  -3  -1   71.59    3.40
   3   3   3  460.05   18.10
   3   3   3  425.66   18.30
  -3   3  -3  421.16   18.20
   3   3   3  424.26   18.30
  -3   3  -3  440.76   18.30
  -3  -3  -3  418.06   18.00
   3  -3   3  420.86   18.30
   3  -3   3  422.96   18.20
  -3  -3  -3  442.16   18.40
  -1   3  -5  104.49    5.00
   1   3   5  107.89    5.40
   1   3   5  102.49    5.00
   1   3   5  103.89    5.00
  -1  -3  -5  108.79    5.00
   1  -3   5   99.49    4.60
   1  -3   5   97.49    4.90
   1  -3   5   99.09    5.00
  -1  -3  -5  108.69    5.10
  -1  -3  -5   95.59    5.00
  -1   3   7  472.65   20.30
   1   3  -7  480.55   20.30
  -1   3   7  453.35   20.10
   1   3  -7  494.55   20.10
  -1  -3   7  481.45   20.10
  -1  -3   7  470.05   19.60
  -1  -3   7  497.25   20.30
   1  -3  -7  451.45   20.20
   1  -3  -7  494.65   20.40
   1  -3  -7  486.45   20.20
  -3   3   9    8.30    1.00
   3   3  -9    9.70    0.80
   3   3  -9    9.70    0.90
  -3   3   9    8.70    1.10
   3   3  -9    9.10    1.10
   3  -3  -9   10.10    1.10
  -3  -3   9    8.90    1.10
   3  -3  -9    7.60    1.30
  -3  -3   9    7.90    0.70
   3  -3  -9    8.70    1.20
  -5   3  11    0.40    0.50
   5   3 -11    0.70    0.60
   5   3 -11    1.10    0.40
   5  -3 -11    0.90    0.70
  -5  -3  11    0.80    0.60
   5  -3 -11    1.90    0.60
   5  -3 -11    0.70    0.60
   7   3 -13    2.20    0.80
   7   3 -13    1.70    0.70
  -7   3  13    1.10    1.00
   7  -3 -13    2.80    1.10
   7  -3 -13    3.90    1.20
   9   3 -15    6.90    1.40
   9   3 -15   11.10    1.90
   9  -3 -15    8.00    1.80
   9  -3 -15    8.30    1.80
  12   4  -6   20.30    1.90
  12  -4  -6   17.10    2.10
 -12  -4   6   22.40    1.90
  12  -4  -6   19.50    2.70
  12  -4  -6   20.60    2.20
  10   4  -4    9.50    1.40
 -10   4   4   11.20    1.60
  10  -4  -4   10.80    1.90
 -10  -4   4   11.70    1.40
  10  -4  -4    9.90    1.50
  -8   4   2  107.39    5.60
   8   4  -2  112.49    5.50
   8  -4  -2  106.79    5.60
   8  -4  -2  111.69    5.80
  -8  -4   2  110.09    5.60
   6   4   0    3.60    0.50
  -6   4   0    3.60    0.80
   6   4   0    2.90    0.60
   6  -4   0    3.60    0.70
  -6  -4   0    3.00    0.40
   6  -4   0    4.50    1.00
  -6  -4   0    2.90    0.70
   4   4   2  248.88   10.20
  -4   4  -2  255.97   10.70
   4   4   2  232.78   10.60
  -4  -4  -2  221.58   10.10
  -4  -4  -2  232.68   10.70
   4  -4   2  239.98   10.60
   4  -4   2  234.98   10.70
   2   4   4   65.79    3.60
   2   4   4   66.29    3.40
  -2   4  -4   68.39    3.50
   2   4   4   60.79    3.50
  -2  -4  -4   67.09    3.60
  -2  -4  -4   65.39    3.40
   2  -4   4   65.79    3.60
   2  -4   4   64.19    3.50
  -2  -4  -4   67.09    3.60
   0   4   6  630.74   27.30
   0   4  -6  626.14   26.70
   0   4  -6  676.63   26.80
   0   4   6  635.44   26.90
   0  -4  -6  629.74   26.90
   0  -4  -6  656.43   26.90
   0  -4  -6  644.54   26.90
   0  -4   6  624.84   26.80
   0  -4   6  659.03   26.90
   0  -4   6  618.94   26.10
   2   4  -8    2.20    0.60
  -2   4   8    1.50    0.60
  -2   4   8    3.30    0.70
   2   4  -8    3.60    0.70
   2  -4  -8    1.90    0.70
   2  -4  -8    2.80    0.70
  -2  -4   8    3.20    0.70
  -2  -4   8    2.80    0.60
   2  -4  -8    2.60    0.70
  -4   4  10  136.39    6.60
   4   4 -10  140.29    6.30
   4   4 -10  148.19    6.10
   4   4 -10  141.69    6.90
  -4   4  10  136.69    7.00
   4  -4 -10  143.99    7.10
   4  -4 -10  141.99    6.70
   4  -4 -10  146.29    7.20
  -4  -4  10  136.59    6.80
  -4  -4  10  135.19    6.30
   6   4 -12    8.00    1.00
   6   4 -12    9.80    1.40
  -6   4  12    9.40    1.20
  -6   4  12    6.10    1.40
   6  -4 -12    8.10    1.60
   6  -4 -12    6.30    1.30
   8   4 -14    1.10    0.90
   8   4 -14    0.30    0.60
   8  -4 -14    1.60    1.10
   8  -4 -14    0.70    1.00
  13   5  -7  234.08   10.40
 -13   5   7  227.08   10.70
  13  -5  -7  237.48   12.70
  13  -5  -7  210.78   11.10
  13  -5  -7  237.58   11.10
 -13  -5   7  229.38   10.20
  11   5  -5   80.79    4.30
 -11  -5   5   77.09    4.30
  11  -5  -5   79.79    4.80
  11  -5  -5   84.39    5.30
  11  -5  -5   64.79    4.50
   9   5  -3  148.19    7.20
  -9   5   3  143.39    7.30
   9  -5  -3  151.68    9.50
  -9  -5   3  150.48    7.20
   9  -5  -3  153.68    7.60
   9  -5  -3  140.39    7.30
   7   5  -1   31.20    2.20
  -7   5   1   25.70    2.10
   7  -5  -1   29.20    2.20
   7  -5  -1   25.30    2.20
  -7  -5   1   27.90    2.10
   5   5   1  109.29    5.60
   5   5   1  110.69    5.60
  -5   5  -1  118.29    5.70
   5   5   1  116.29    4.90
  -5  -5  -1  110.79    4.90
   5  -5   1  114.49    5.60
  -5  -5  -1  106.59    5.60
   5  -5   1  107.89    5.70
  -3   5  -3 1198.08   48.00
   3   5   3 1186.48   48.00
   3   5   3 1091.69   47.90
  -3   5  -3 1161.78   47.80
   3  -5   3 1158.48   48.10
  -3  -5  -3 1151.58   48.00
  -3  -5  -3 1180.48   48.10
  -1   5  -5   75.29    3.90
   1   5   5   74.49    4.00
   1   5   5   70.59    4.00
  -1   5  -5   84.49    4.10
  -1  -5  -5   81.09    4.20
  -1  -5  -5   73.49    3.90
   1  -5   5   75.99    4.00
  -1  -5  -5   73.99    4.10
   1  -5   5   72.29    4.00
   1   5  -7  376.66   15.30
   1   5  -7  348.17   15.30
  -1   5   7  355.06   15.50
  -1  -5   7  359.06   15.40
   1  -5  -7  350.86   15.60
   1  -5  -7  363.56   15.60
   1  -5  -7  346.77   15.60
  -1  -5   7  348.67   15.40
   3   5  -9  157.88    7.50
   3   5  -9  163.78    7.30
  -3   5   9  163.88    7.90
  -3   5   9  158.48    7.60
   3  -5  -9  159.98    7.60
   3  -5  -9  165.68    7.90
  -3  -5   9  152.18    7.20
  -3  -5   9  157.58    7.60
   3  -5  -9  162.08    7.90
   5   5 -11  171.78    8.00
   5   5 -11  183.18    7.40
  -5   5  11  165.88    8.40
   5   5 -11  165.88    7.30
  -5   5  11  158.18    7.70
  -5  -5  11  165.28    8.00
   5  -5 -11  172.08    7.90
   5  -5 -11  159.58    8.60
   5  -5 -11  154.38    8.20
   7   5 -13   66.09    3.50
  -7   5  13   71.79    3.80
   7   5 -13   74.99    4.20
  -7   5  13   64.49    3.70
   7  -5 -13   75.19    4.80
   7  -5 -13   66.89    4.50
   9   5 -15   22.00    2.00
   9  -5 -15   26.90    2.90
   9  -5 -15   30.00    3.20
 -12   6   6   36.00    2.90
  12   6  -6   40.00    2.70
  12  -6  -6   42.50    3.90
  12  -6  -6   36.60    3.20
 -12  -6   6   34.60    2.60
  12  -6  -6   30.20    3.10
 -10   6   4   22.60    2.10
  10   6  -4   24.10    2.10
  10  -6  -4   18.20    2.30
 -10  -6   4   23.30    2.10
  10  -6  -4   26.90    2.40
  10  -6  -4   22.60    2.50
  -8   6   2    9.30    1.70
   8   6  -2    7.20    1.30
   8   6  -2    8.00    1.20
   8  -6  -2   10.10    1.50
   8  -6  -2    7.50    1.30
  -8  -6   2    8.30    1.40
   8  -6  -2    7.50    1.30
  -6   6   0   15.40    1.60
   6   6   0   17.30    1.60
   6   6   0   15.60    1.60
   6  -6   0   16.10    1.60
   6  -6   0   14.70    1.50
  -6  -6   0   15.60    1.60
   4   6   2    4.30    0.90
   4   6   2    6.50    1.00
  -4   6  -2    4.40    1.00
   4  -6   2    4.00    0.80
   4  -6   2    5.80    0.80
  -4  -6  -2    4.50    1.00
  -4  -6  -2    5.00    0.60
   4  -6   2    3.20    0.80
   2   6   4    1.30    0.50
  -2   6  -4   -0.10    0.40
  -2   6  -4   -0.10    0.30
   2   6   4    0.00    0.40
  -2  -6  -4    0.70    0.40
   2  -6   4    0.20    0.30
   2  -6   4    0.40    0.40
   2  -6   4    0.10    0.20
  -2  -6  -4    1.60    0.70
  -2  -6  -4    0.40    0.40
   0   6   6   30.80    2.30
   0   6  -6   27.00    2.00
   0   6   6   25.70    2.10
   0   6  -6   30.20    2.10
   0  -6   6   31.60    2.10
   0  -6   6   30.40    2.20
   0  -6  -6   28.60    2.10
   0  -6  -6   29.30    2.20
   0  -6  -6   34.50    2.30
   2   6  -8    7.90    1.10
  -2   6   8    6.70    1.20
  -2   6   8    6.30    1.00
   2   6  -8    9.10    1.10
  -2  -6   8    7.40    1.10
   2  -6  -8    7.50    1.20
   2  -6  -8    5.10    1.00
   2  -6  -8    8.40    1.20
  -2  -6   8    9.00    1.30
  -4   6  10  103.79    5.60
   4   6 -10  108.19    5.20
  -4   6  10  110.99    6.00
   4   6 -10  106.69    5.50
   4  -6 -10  111.99    6.00
   4  -6 -10  109.89    6.00
   4  -6 -10  119.89    6.20
  -4  -6  10  105.89    5.50
  -6   6  12    3.60    1.00
  -6   6  12    4.00    1.20
   6   6 -12    4.10    1.00
  -6   6  12    5.30    1.00
  -6  -6  12    5.80    1.10
   6  -6 -12    4.00    1.20
   6  -6 -12    3.90    1.30
  -8   6  14    8.50    1.20
  -8   6  14   10.30    1.40
  -8   6  14   10.30    2.10
   8   6 -14   10.40    1.70
   8  -6 -14    8.60    1.80
   8  -6 -14    9.60    1.80
  11   7  -5    5.40    1.20
  11   7  -5    5.50    1.50
 -11   7   5    5.30    1.30
  11  -7  -5    4.40    1.60
  11  -7  -5    5.50    1.30
 -11  -7   5    4.60    1.10
  11  -7  -5    5.20    1.30
   9   7  -3  224.68   10.80
   9   7  -3  236.38   10.80
  -9   7   3  221.78   10.70
   9  -7  -3  228.48   11.10
  -9  -7   3  229.78   10.60
   9  -7  -3  226.78   10.90
   9  -7  -3  223.08   11.20
   7   7  -1   51.79    3.40
   7   7  -1   54.09    3.40
  -7   7   1   57.59    3.60
  -7  -7   1   59.69    3.60
   7  -7  -1   52.69    3.60
   7  -7  -1   53.49    3.70
   7  -7  -1   55.09    3.50
   5   7   1  103.99    5.50
   5   7   1  107.49    5.50
  -5   7  -1  102.39    5.50
   5  -7   1  107.59    5.70
  -5  -7  -1  102.49    5.50
   5  -7   1  105.59    5.40
   5  -7   1  101.79    5.40
  -5  -7  -1  103.49    4.60
  -3   7  -3 1000.10   41.70
   3   7   3  985.00   41.70
   3   7   3 1030.90   41.70
  -3  -7  -3  994.10   41.10
   3  -7   3  986.40   41.60
  -3  -7  -3  985.10   41.70
   3  -7   3  977.60   41.90
   3  -7   3 1005.20   41.20
  -3  -7  -3 1038.70   41.90
   1   7   5  105.59    5.30
   1   7   5   98.69    5.40
  -1   7  -5  103.49    5.10
  -1   7  -5  105.79    5.30
   1  -7   5  108.39    5.50
   1  -7   5  100.59    5.20
  -1  -7  -5  101.29    5.40
   1  -7   5  102.49    4.60
  -1  -7  -5   95.69    5.30
  -1  -7  -5   97.49    5.10
   1   7  -7  490.45   20.20
  -1   7   7  482.15   20.50
   1   7  -7  449.46   20.00
  -1   7   7  466.75   20.50
   1  -7  -7  469.85   20.50
   1  -7  -7  484.65   20.50
  -1  -7   7  458.35   20.20
   1  -7  -7  472.65   20.40
  -3   7   9  138.79    6.90
   3   7  -9  134.49    6.30
   3   7  -9  131.19    6.40
  -3   7   9  127.19    6.60
  -3  -7   9  129.99    6.50
  -3  -7   9  133.39    6.40
   3  -7  -9  139.59    7.00
   3  -7  -9  119.09    6.80
   3  -7  -9  129.29    6.60
  -5   7  11   43.80    3.00
   5   7 -11   41.70    2.50
   5   7 -11   44.60    2.80
  -5   7  11   45.30    3.30
  -5   7  11   38.00    2.80
   5   7 -11   38.80    2.50
   5  -7 -11   47.30    3.50
  -5  -7  11   36.90    2.70
   5  -7 -11   39.80    2.90
   5  -7 -11   44.50    3.40
  -7   7  13   43.70    3.60
   7   7 -13   45.60    3.10
  -7   7  13   43.30    3.00
  -7   7  13   38.60    2.90
   7  -7 -13   36.80    3.40
   7  -7 -13   41.60    3.60
  12   8  -6   37.70    2.90
 -12   8   6   39.20    3.20
 -12   8   6   38.00    3.30
  12   8  -6   33.80    3.40
  12  -8  -6   40.40    4.80
 -12  -8   6   34.10    2.80
  12  -8  -6   29.90    3.30
  12  -8  -6   34.10    3.40
 -10   8   4   63.89    4.20
  10   8  -4   57.39    4.20
  10   8  -4   73.09    4.20
  10  -8  -4   65.79    4.60
  10  -8  -4   64.19    4.60
  10  -8  -4   69.69    4.50
   8   8  -2    6.70    1.40
   8   8  -2    5.90    1.10
  -8   8   2    3.20    0.80
   8  -8  -2    4.70    1.30
   8  -8  -2    4.30    1.00
  -8  -8   2    6.00    1.20
   6   8   0   69.39    4.20
  -6   8   0   69.89    4.20
   6   8   0   71.69    4.20
  -6  -8   0   70.69    4.20
   6  -8   0   67.79    4.40
   6  -8   0   68.79    4.10
   6  -8   0   69.69    4.10
  -4   8  -2   11.40    1.70
   4   8   2    6.80    1.10
   4   8   2    9.70    1.50
   4  -8   2    9.90    1.20
   4  -8   2    8.60    1.60
  -4  -8  -2    6.60    1.10
   4  -8   2    8.90    1.30
  -4  -8  -2    8.50    1.00
   2   8   4  589.14   24.80
  -2   8  -4  587.24   24.90
   2   8   4  576.34   25.00
   2  -8   4  585.14   24.80
   2  -8   4  581.94   25.10
  -2  -8  -4  576.04   24.90
  -2  -8  -4  556.14   24.40
  -2  -8  -4  582.64   25.00
   2  -8   4  595.44   24.20
   0   8   6  191.48    9.00
   0   8  -6  191.08    8.70
   0   8  -6  186.38    8.90
   0   8   6  174.88    9.00
   0  -8  -6  202.78    9.20
   0  -8   6  193.98    9.10
   0  -8  -6  183.78    8.90
   0  -8  -6  186.08    9.10
   0  -8   6  189.88    8.80
   2   8  -8  254.27   11.40
   2   8  -8  252.37   11.20
  -2   8   8  240.58   11.70
  -2   8   8  245.68   11.70
   2  -8  -8  261.17   11.80
   2  -8  -8  254.47   11.70
   2  -8  -8  251.87   11.80
  -2  -8   8  248.58   11.50
  -2  -8   8  250.77   11.40
  -4   8  10   41.00    3.20
   4   8 -10   34.70    2.50
   4   8 -10   43.30    2.70
  -4   8  10   40.60    3.00
   4   8 -10   39.60    2.60
  -4  -8  10   39.50    2.70
   4  -8 -10   45.00    3.30
   4  -8 -10   36.90    2.90
   4  -8 -10   40.20    3.20
   6   8 -12    0.20    0.80
   6   8 -12    0.50    0.60
   6   8 -12    1.00    0.60
  -6   8  12   -0.50    0.80
  -6   8  12    0.80    1.00
  -6   8  12    0.00    0.80
   6  -8 -12    0.50    0.90
  -6  -8  12    0.40    0.70
   6  -8 -12    0.70    0.90
  -8   8  14    5.10    1.30
   8   8 -14    7.40    1.40
  -8   8  14    5.20    1.70
  -8   8  14    9.20    1.60
   8  -8 -14    7.10    1.70
   8  -8 -14    5.70    2.00
  11   9  -5    2.80    1.30
 -11   9   5    4.00    1.40
  11   9  -5    3.90    1.10
 -11   9   5    2.10    1.20
  11  -9  -5    3.80    1.50
 -11  -9   5    3.20    1.20
  11  -9  -5    3.00    1.60
  11  -9  -5    3.70    1.40
   9   9  -3   17.40    2.00
   9   9  -3   11.80    1.80
   9  -9  -3   16.70    2.10
   9  -9  -3   18.00    2.70
   9  -9  -3   14.30    2.30
  -7   9   1    1.60    0.80
   7   9  -1    1.50    0.80
   7   9  -1    1.10    0.70
   7  -9  -1    2.00    0.80
   7  -9  -1    4.40    1.40
   7  -9  -1    2.30    1.00
  -7  -9   1    2.30    0.90
   5   9   1    0.30    0.60
  -5   9  -1   -0.10    0.60
   5   9   1    0.20    0.60
  -5  -9  -1    0.00    0.30
   5  -9   1    0.10    0.60
   5  -9   1    0.40    0.60
   5  -9   1    0.30    0.50
  -5  -9  -1    0.30    0.60
   3   9   3   14.20    1.70
   3   9   3   18.30    1.80
  -3   9  -3   18.60    1.80
  -3  -9  -3   18.00    1.90
   3  -9   3   18.40    1.80
  -3  -9  -3   17.10    1.80
   3  -9   3   14.70    1.90
   3  -9   3   16.10    1.50
  -3  -9  -3   16.30    1.40
  -1   9  -5   26.40    2.20
   1   9   5   23.20    2.30
   1   9   5   27.80    2.30
  -1  -9  -5   24.40    2.00
   1  -9   5   26.20    1.60
  -1  -9  -5   21.20    2.10
   1  -9   5   27.00    2.30
  -1  -9  -5   27.40    2.30
   1  -9   5   25.10    2.10
   1   9  -7  267.37   11.60
   1   9  -7  245.28   11.20
  -1   9   7  258.47   11.80
  -1   9   7  238.48   11.70
  -1  -9   7  247.28   11.40
   1  -9  -7  252.17   11.80
   1  -9  -7  245.98   11.60
   1  -9  -7  238.38   11.70
  -1  -9   7  252.77   11.70
   3   9  -9    6.50    1.10
   3   9  -9    5.40    1.10
  -3   9   9    6.70    1.30
   3   9  -9    8.20    1.20
  -3  -9   9    5.90    1.10
   3  -9  -9    6.10    1.40
   3  -9  -9    7.00    1.40
   3  -9  -9    5.10    1.10
   5   9 -11   16.90    1.70
   5   9 -11   19.40    1.90
   5   9 -11   22.10    1.90
  -5   9  11   21.40    2.30
   5  -9 -11   20.50    2.50
   5  -9 -11   24.20    2.70
  -5  -9  11   19.10    1.90
  -7   9  13    3.70    1.40
   7   9 -13    3.00    1.00
   7   9 -13    3.80    0.90
  -7   9  13    3.40    1.40
   7   9 -13    3.50    0.90
   7  -9 -13    4.00    1.70
   7  -9 -13    1.60    1.20
 -10  10   4   31.30    3.20
  10  10  -4   40.30    3.10
  10  10  -4   31.30    2.90
 -10  10   4   34.30    3.10
  10 -10  -4   36.90    3.60
  10 -10  -4   32.80    3.30
 -10 -10   4   36.20    3.10
  10 -10  -4   39.10    3.60
   8  10  -2    5.90    1.60
   8  10  -2    6.80    1.50
   8 -10  -2    7.70    1.70
   8 -10  -2    5.60    1.50
   6  10   0   26.60    2.50
   6  10   0   31.30    2.50
  -6  10   0   26.70    2.50
   6 -10   0   30.80    2.90
   6 -10   0   28.60    2.50
   4  10   2  102.19    5.60
   4  10   2  105.09    5.80
  -4  10  -2  104.69    5.80
   4 -10   2  100.59    5.90
  -4 -10  -2  101.99    4.90
  -4 -10  -2  103.09    5.90
  -4 -10  -2  103.99    5.70
   4 -10   2   99.29    5.30
   2  10   4  540.95   23.40
   2  10   4  539.15   23.60
  -2  10  -4  536.95   23.50
   2 -10   4  547.35   22.70
   2 -10   4  550.14   23.80
  -2 -10  -4  527.95   23.50
  -2 -10  -4  528.75   22.90
   2 -10   4  547.65   23.30
  -2 -10  -4  540.35   23.70
   0  10  -6  265.77   12.00
   0  10   6  258.77   12.20
   0 -10  -6  246.98   11.70
   0 -10   6  257.97   11.70
   0 -10  -6  249.48   12.10
   0 -10  -6  258.47   12.20
   0 -10   6  252.77   12.10
   2  10  -8  207.18   10.00
  -2  10   8  227.08   10.50
   2  10  -8  187.58    9.80
  -2  10   8  213.58   10.30
   2  10  -8  223.98    9.80
  -2 -10   8  211.18    9.80
   2 -10  -8  218.38   10.50
   2 -10  -8  189.98   10.20
   2 -10  -8  215.18   11.00
   4  10 -10   39.10    2.90
  -4  10  10   39.00    3.20
   4  10 -10   42.60    2.80
   4  10 -10   39.80    2.90
   4 -10 -10   43.90    3.60
   4 -10 -10   46.80    3.60
   4 -10 -10   35.70    3.10
  -4 -10  10   41.60    2.80
  -6  10  12    0.40    1.10
   6  10 -12    0.40    0.80
  -6  10  12    1.10    1.10
  -6  10  12   -0.30    1.00
   6  10 -12   -0.10    0.80
   6  10 -12    0.80    0.80
   6 -10 -12   -0.20    1.00
   6 -10 -12    0.40    1.20
  -6 -10  12    0.50    0.90
   9  11  -3   12.50    2.10
  -9  11   3   11.30    2.00
  -9  11   3   13.30    2.20
   9  11  -3   13.10    2.00
   9 -11  -3   14.30    2.60
   9 -11  -3   11.10    2.20
   9 -11  -3   14.30    2.10
  -9 -11   3   13.90    2.10
   7  11  -1    6.00    1.30
   7  11  -1    6.10    1.50
   7 -11  -1    6.50    1.80
   7 -11  -1    6.80    1.50
   5  11   1    4.00    1.30
   5  11   1    5.00    1.20
   5 -11   1    3.20    1.10
   5 -11   1    4.60    1.00
  -5 -11  -1    4.00    0.90
   3  11   3   66.39    4.00
   3  11   3   63.39    5.50
  -3  11  -3   61.89    4.10
   3 -11   3   58.99    4.30
   3 -11   3   63.99    3.70
  -3 -11  -3   61.79    4.00
   3 -11   3   61.39    4.00
  -3 -11  -3   66.19    4.30
  -3 -11  -3   61.59    3.50
   1  11   5   77.19    4.80
   1  11   5   75.39    4.60
  -1  11  -5   76.19    4.60
  -1 -11  -5   76.09    4.90
  -1 -11  -5   77.69    4.70
   1 -11   5   68.69    4.70
  -1 -11  -5   69.99    4.20
   1 -11   5   75.09    4.40
   1 -11   5   72.39    3.70
  -1  11   7    4.20    1.40
   1  11  -7    1.20    0.80
  -1  11   7    3.30    0.90
   1  11  -7    2.60    0.90
   1 -11  -7    1.40    0.80
   1 -11  -7    1.80    1.00
   1 -11  -7    2.10    1.00
  -1 -11   7    3.20    0.90
  -3  11   9    9.60    1.90
   3  11  -9    7.80    1.40
   3  11  -9   10.60    1.70
   3 -11  -9   13.80    2.10
   3 -11  -9   12.20    2.10
  -3 -11   9   11.50    1.60
   3 -11  -9   12.20    2.20
  -5  11  11    0.00    1.10
   5  11 -11    0.60    0.80
   5  11 -11    0.80    0.80
   5  11 -11    0.00    1.00
  -5  11  11    0.00    1.00
  -5  11  11    0.20    1.00
   5 -11 -11   -0.20    1.10
   5 -11 -11   -0.60    1.10
  -5 -11  11   -0.10    0.80
   8  12  -2    1.00    1.00
  -8  12   2    1.80    1.30
   8  12  -2   -0.50    0.90
  -8  12   2    0.30    1.00
  -8 -12   2   -0.10    1.10
   8 -12  -2   -1.00    1.00
   8 -12  -2    1.00    1.30
   8 -12  -2    0.20    1.10
  -6  12   0  109.89    6.40
  -6  12   0  108.29    6.20
   6  12   0   87.69    5.50
   6  12   0   99.69    5.90
   6 -12   0   94.89    6.30
   6 -12   0  100.39    5.80
   6 -12   0  104.89    6.50
  -4  12  -2  179.98    9.60
   4  12   2  198.38    9.90
   4  12   2  178.68    9.30
   4 -12   2  193.88    9.20
   4 -12   2  196.78   10.10
   4 -12   2  199.98    9.60
  -4 -12  -2  191.08    8.70
  -4 -12  -2  187.78    9.50
  -4 -12  -2  196.58    9.90
   2  12   4  142.09    7.40
   2  12   4  154.78    7.90
  -2  12  -4  122.69    7.50
  -2  12  -4  150.18    7.70
  -2 -12  -4  141.89    7.60
  -2 -12  -4  147.99    7.80
   2 -12   4  136.79    7.80
  -2 -12  -4  140.69    7.00
   2 -12   4  134.89    6.60
   2 -12   4  141.19    7.30
   0  12   6   38.00    3.20
   0  12  -6   39.80    3.20
   0  12  -6   45.70    3.40
   0 -12   6   38.40    2.90
   0 -12  -6   41.10    3.00
   0 -12  -6   39.90    3.30
   0 -12  -6   40.50    3.40
   2  12  -8   84.19    5.50
  -2  12   8  103.59    6.10
  -2  12   8  100.29    5.90
   2  12  -8  103.89    5.70
   2 -12  -8   84.79    6.50
   2 -12  -8  100.79    5.80
   2 -12  -8   95.49    5.90
  -2 -12   8   98.99    5.40
  -4  12  10    5.40    1.40
   4  12 -10    4.20    1.20
   4  12 -10    5.30    1.40
  -4  12  10    9.40    2.10
  -4  12  10    5.20    1.70
  -4 -12  10    5.60    1.30
   4 -12 -10    6.10    1.60
   4 -12 -10    8.30    1.90
  -9  13   3   15.20    2.60
   9  13  -3   17.40    3.10
   9  13  -3   14.90    2.20
  -9  13   3   15.30    2.70
   9 -13  -3   18.10    2.80
  -9 -13   3   14.90    2.40
   9 -13  -3   17.60    2.60
   7  13  -1   32.60    3.20
   7  13  -1   27.70    2.80
  -7  13   1   36.00    3.60
  -7  13   1   35.70    3.40
   7 -13  -1   28.50    3.10
   7 -13  -1   40.50    3.50
  -7 -13   1   36.30    3.40
   5  13   1    1.10    0.90
   5  13   1    2.60    1.20
  -5  13  -1    0.50    1.00
  -5  13  -1    1.60    1.30
   5 -13   1    2.70    1.10
   5 -13   1    2.50    1.70
   5 -13   1    2.20    1.10
  -5 -13  -1    2.00    0.70
  -3  13  -3   73.89    5.00
   3  13   3   69.99    4.60
   3  13   3   77.39    5.10
  -3  13  -3   83.89    5.30
   3 -13   3   72.19    4.20
  -3 -13  -3   74.69    4.70
  -3 -13  -3   68.29    4.10
  -3 -13  -3   69.69    5.00
   1  13   5   12.10    2.10
   1  13   5   14.20    2.00
  -1  13  -5   17.90    2.70
  -1 -13  -5   15.00    2.20
  -1 -13  -5   17.80    2.30
   1 -13   5   14.00    2.00
   1 -13   5   13.90    1.40
  -1 -13  -5   12.00    1.70
   1  13  -7  190.38    9.70
  -1  13   7  200.18   10.30
  -1  13   7  193.58   10.10
  -1  13   7  192.78    9.80
   1  13  -7  171.88    9.50
  -1 -13   7  189.68    9.40
   1 -13  -7  181.58    9.40
   1 -13  -7  198.18   10.00
   3  13  -9    1.20    1.10
   3  13  -9    1.10    1.10
  -3  13   9    1.30    1.30
  -3  13   9    1.10    1.10
  -3  13   9    0.30    1.10
   3 -13  -9    4.80    1.60
   3 -13  -9   -0.10    1.20
  -3 -13   9    1.90    1.00
   5  13 -11   30.20    2.90
   5  13 -11   27.80    3.00
  -5  13  11   27.20    3.40
  -5  13  11   31.20    3.50
  -5  13  11   32.90    3.40
  -5 -13  11   29.20    2.70
   5 -13 -11   34.30    3.70
   6  14   0    1.60    1.20
  -6  14   0    0.60    1.20
   6  14   0    1.60    1.40
  -6  14   0   -1.50    1.10
   6 -14   0    1.40    1.20
  -6 -14   0    0.30    1.20
   6 -14   0   -0.20    1.10
  -4  14  -2   20.50    2.80
   4  14   2   19.90    2.60
  -4  14  -2   23.00    3.40
   4 -14   2   20.80    2.60
   4 -14   2   22.00    2.20
  -4 -14  -2   21.40    2.70
  -4 -14  -2   18.20    2.50
  -4 -14  -2   20.50    1.80
  -2  14  -4   13.20    2.40
  -2  14  -4   12.60    2.30
   2  14   4   16.60    2.40
   2  14   4   17.30    2.80
  -2 -14  -4   16.90    2.50
  -2 -14  -4   14.10    2.20
   2 -14   4   18.10    1.70
  -2 -14  -4   20.70    2.10
   0  14   6    7.00    1.70
   0  14   6    4.60    1.40
   0  14   6    5.20    2.00
   0  14  -6    5.70    1.70
   0  14  -6    7.00    1.70
   0 -14  -6    6.60    1.90
   0 -14   6    4.10    1.30
   0 -14  -6    4.20    1.50
   0 -14  -6    4.80    1.20
   2  14  -8   30.50    3.20
  -2  14   8   33.10    3.30
  -2  14   8   35.10    3.70
  -2  14   8   33.80    3.50
   2  14  -8   35.00    3.20
   2 -14  -8   32.40    3.30
  -2 -14   8   29.10    2.80
   2 -14  -8   30.40    3.10
   5  15   1    1.30    1.20
  -5  15  -1    5.30    1.90
  -5  15  -1    4.70    1.70
   5  15   1    4.80    1.50
   5 -15   1    0.80    1.10
  -5 -15  -1    2.30    0.80
   5 -15   1    2.70    1.50
  -5 -15  -1    1.10    1.50
  -5 -15  -1    3.70    0.90
  -3  15  -3  164.58    9.90
   3  15   3  192.98   10.30
   3  15   3  170.78    9.60
  -3  15  -3  191.48   10.30
   3 -15   3  190.98    9.10
  -3 -15  -3  209.38   10.50
  -3 -15  -3  190.98    9.10
  -3 -15  -3  183.18    9.70
   3 -15   3  202.38    9.80
   1  15   5   21.00    2.70
   1  15   5   25.40    3.10
  -1  15  -5   22.60    2.90
   1  15   5   25.60    3.70
  -1  15  -5   24.50    3.00
   1 -15   5   23.30    2.00
  -1 -15  -5   23.40    2.40
  -1 -15  -5   24.50    3.20
  -1 -15  -5   24.40    2.90
   1  15  -7  198.98   10.50
  -1  15   7  206.48   11.00
  -1  15   7  218.18   10.70
  -1  15   7  210.88   11.30
   1  15  -7  182.08   10.40
   1 -15  -7  212.88   10.90
   1 -15  -7  187.98   10.10
  -1 -15   7  203.18   10.00
   2  16   4    1.10    1.70
  -2  16  -4    4.70    2.30
  -2  16  -4    3.70    1.80
   2  16   4    2.60    1.60
   2  16   4    3.70    1.60
  -2 -16  -4    1.80    1.20
   2 -16   4    2.10    1.00
   2 -16   4    3.30    1.40
  -2 -16  -4    3.50    1.40
 -12   0   5   -0.30    0.70
  12   0  -5    0.30    0.80
  12   0  -5    0.80    0.60
 -10   0   3   -0.20    0.50
  10   0  -3   -0.10    0.60
  10   0  -3    0.10    0.50
  -8   0   1   -0.90    0.40
   8   0  -1    1.00    0.50
   8   0  -1   -0.40    0.40
  -6   0  -1    0.00    0.30
  -6   0  -1    0.00    0.30
   6   0   1    0.10    0.30
   6   0   1    0.40    0.30
   4   0   3    0.20    0.20
   4   0   3    0.10    0.30
  -4   0  -3   -0.10    0.30
  -4   0  -3    0.00    0.20
   2   0   5   -0.20    0.20
   2   0   5   -0.20    0.20
  -2   0  -5   -0.20    0.30
  -2   0  -5    0.00    0.20
   2   0   5   -0.20    0.30
   0   0   7    0.50    0.30
   0   0  -7    1.30    0.40
   0   0  -7    1.00    0.40
   0   0   7    0.10    0.30
   0   0   7    0.20    0.30
   0   0  -7    0.40    0.30
  -2   0   9    0.20    0.30
   2   0  -9    0.00    0.40
  -2   0   9   -0.30    0.30
  -2   0   9    0.00    0.40
   2   0  -9   -0.20    0.30
   4   0 -11    0.20    0.50
   4   0 -11    0.10    0.50
  -4   0  11    0.50    0.50
  -4   0  11    0.10    0.30
   4   0 -11    0.10    0.40
   6   0 -13   -0.50    0.60
   6   0 -13    0.50    0.70
   8   0 -15   -0.30    1.00
   8   0 -15    0.80    0.90
  13   1  -6  211.48    9.60
  13   1  -6  185.28    9.20
  13  -1  -6  208.18    9.70
 -11   1   4    9.70    1.50
  11   1  -4    7.50    1.20
  11  -1  -4    9.50    1.50
 -11  -1   4    9.90    1.50
  11  -1  -4    8.80    1.30
  -9   1   2  571.44   24.90
   9   1  -2  584.44   24.90
   9   1  -2  615.64   24.60
   9  -1  -2  572.04   25.00
   9  -1  -2  594.14   24.70
  -9  -1   2  581.54   24.90
  -7   1   0   19.40    1.60
   7   1   0   18.20    1.40
   7   1   0   21.20    1.70
  -7  -1   0   19.80    1.70
   7  -1   0   17.80    1.60
   7  -1   0   20.80    1.60
  -5   1  -2  130.99    6.20
   5   1   2  133.09    6.40
  -5   1  -2  134.29    6.40
   5   1   2  137.19    6.10
  -5  -1  -2  132.09    6.10
  -5  -1  -2  133.89    6.40
   5  -1   2  140.39    6.30
   5  -1   2  131.09    6.40
   3   1   4  394.76   15.90
   3   1   4  364.06   15.70
  -3   1  -4  358.16   15.70
   3   1   4  361.66   15.80
  -3   1  -4  364.16   15.90
   3  -1   4  373.46   15.80
  -3  -1  -4  367.86   15.70
  -3  -1  -4  367.96   15.90
   1   1   6   22.10    1.70
   1   1   6   24.40    1.70
  -1   1  -6   22.90    1.70
   1   1   6   24.90    1.70
  -1   1  -6   26.00    2.00
  -1  -1  -6   27.20    1.80
  -1  -1  -6   25.00    1.80
   1  -1   6   22.20    1.60
  -1  -1  -6   23.70    1.70
   1  -1   6   23.80    1.70
   1  -1   6   26.10    1.60
  -1   1   8  742.63   31.00
   1   1  -8  771.52   31.10
  -1   1   8  768.92   31.10
   1   1  -8  739.03   31.40
  -1   1   8  733.23   31.30
  -1  -1   8  748.23   30.90
  -1  -1   8  749.13   31.30
   1  -1  -8  723.83   31.10
  -1  -1   8  735.13   30.90
   1  -1  -8  757.62   31.40
   1  -1  -8  764.52   31.10
  -3   1  10   18.50    1.40
   3   1 -10   21.90    1.50
   3   1 -10   20.00    1.80
   3   1 -10   18.70    1.40
  -3   1  10   20.40    1.60
   3  -1 -10   20.60    1.70
  -3  -1  10   17.70    1.40
   3  -1 -10   20.00    1.80
  -3  -1  10   18.90    1.40
   3  -1 -10   19.60    1.50
  -3  -1  10   19.70    1.70
   5   1 -12   42.70    3.10
   5   1 -12   44.60    2.70
  -5   1  12   43.50    2.90
   5  -1 -12   37.00    2.70
  -5  -1  12   42.70    2.70
   5  -1 -12   48.50    2.50
   5  -1 -12   42.70    3.10
   7   1 -14   16.50    2.10
   7   1 -14   16.50    1.80
   7  -1 -14   19.50    2.00
   7  -1 -14   16.70    2.20
   9   1 -16    2.90    1.40
   9  -1 -16    3.40    1.30
 -12   2   5   12.80    1.70
  12   2  -5   12.00    1.40
  12   2  -5   14.70    1.70
 -12  -2   5   12.40    1.60
  12  -2  -5   14.70    1.90
 -10   2   3   86.19    5.00
  10   2  -3   73.69    4.00
  10   2  -3   83.89    4.40
  10  -2  -3   79.29    4.60
 -10  -2   3   77.29    4.40
  10  -2  -3   81.49    4.40
   8   2  -1    0.60    0.40
   8   2  -1    0.30    0.40
  -8   2   1    0.10    0.50
   8  -2  -1    0.90    0.50
  -8  -2   1    0.40    0.50
   8  -2  -1    0.20    0.50
   6   2   1    2.40    0.50
  -6   2  -1    2.90    0.80
   6   2   1    3.00    0.70
   6  -2   1    3.40    0.70
  -6  -2  -1    3.40    0.70
   6  -2   1    2.80    0.70
  -4   2  -3   26.60    1.80
   4   2   3   28.00    1.90
   4   2   3   24.10    1.60
   4   2   3   25.10    1.80
  -4  -2  -3   26.90    1.70
   4  -2   3   24.50    1.80
   4  -2   3   24.90    1.80
  -2   2  -5  305.17   13.70
   2   2   5  308.67   13.70
   2   2   5  320.67   13.70
  -2   2  -5  314.37   13.70
  -2  -2  -5  321.67   13.70
  -2  -2  -5  329.77   13.80
  -2  -2  -5  318.37   13.70
   2  -2   5  314.77   13.50
   2  -2   5  321.37   13.70
   2  -2   5  313.67   13.70
   0   2   7  335.67   14.40
   0   2   7  311.37   14.30
   0   2  -7  323.27   14.40
   0   2  -7  356.66   14.40
   0   2   7  344.67   14.50
   0  -2   7  334.27   14.50
   0  -2  -7  325.17   14.30
   0  -2   7  321.67   14.00
   0  -2   7  322.27   14.20
   0  -2  -7  351.36   14.60
   2   2  -9  448.36   19.60
   2   2  -9  468.85   19.30
  -2   2   9  448.46   19.20
  -2   2   9  462.65   19.50
   2   2  -9  461.95   19.00
  -2  -2   9  450.35   19.60
   2  -2  -9  477.75   19.80
   2  -2  -9  467.65   19.40
   2  -2  -9  467.95   19.50
  -2  -2   9  423.86   19.10
  -2  -2   9  441.06   19.00
  -4   2  11    2.60    0.70
   4   2 -11    3.10    0.60
   4   2 -11    4.40    0.80
  -4   2  11    3.80    0.70
   4   2 -11    2.90    0.80
  -4  -2  11    2.80    0.50
  -4  -2  11    2.80    0.60
   4  -2 -11    3.90    1.10
   4  -2 -11    2.20    0.60
   4  -2 -11    2.60    0.80
  -4  -2  11    1.10    0.60
   6   2 -13   59.49    3.40
  -6   2  13   61.39    3.80
   6   2 -13   57.39    3.90
   6  -2 -13   59.09    3.10
   6  -2 -13   59.49    4.10
   6  -2 -13   61.29    3.80
   8   2 -15   10.50    1.60
   8   2 -15   10.40    1.80
   8  -2 -15    8.60    1.60
   8  -2 -15   16.30    2.60
 -13   3   6  114.09    6.00
  13   3  -6  113.59    5.90
  13   3  -6  105.49    5.30
  13  -3  -6  105.19    6.10
  13  -3  -6  116.99    7.10
  13  -3  -6  123.39    6.30
 -11   3   4   16.90    1.80
  11   3  -4   15.80    1.70
  11   3  -4   14.60    1.30
  11  -3  -4   13.10    1.80
  11  -3  -4   16.40    1.90
 -11  -3   4   13.00    1.60
   9   3  -2  216.98    9.20
   9   3  -2  204.48    9.70
  -9   3   2  210.58    9.80
   9  -3  -2  212.28    9.70
  -9  -3   2  216.58    9.80
   9  -3  -2  201.18    9.90
   7   3   0   47.40    2.40
   7   3   0   42.50    2.80
  -7   3   0   43.60    2.80
   7  -3   0   48.80    2.80
   7  -3   0   45.70    3.00
  -7  -3   0   41.40    2.80
  -5   3  -2  169.08    7.80
   5   3   2  174.78    7.40
  -5   3  -2  161.18    7.60
   5   3   2  167.18    7.80
   5   3   2  160.68    7.80
  -5  -3  -2  160.48    7.30
  -5  -3  -2  161.08    7.80
   5  -3   2  168.38    7.80
  -3   3  -4    0.80    0.40
   3   3   4    0.70    0.40
   3   3   4    1.40    0.60
  -3   3  -4    0.60    0.30
   3   3   4    0.80    0.30
  -3  -3  -4    1.20    0.60
   3  -3   4    0.70    0.40
   3  -3   4    1.40    0.50
  -3  -3  -4    0.90    0.40
   1   3   6    1.50    0.60
   1   3   6    1.40    0.50
  -1   3  -6    1.60    0.50
   1   3   6    2.10    0.60
  -1   3  -6    1.30    0.40
   1  -3   6    1.20    0.40
   1  -3   6    1.70    0.50
  -1  -3  -6    2.20    0.70
   1  -3   6    2.00    0.40
  -1  -3  -6    2.10    0.60
  -1  -3  -6    2.00    0.60
  -1   3   8  143.39    6.70
   1   3  -8  140.99    6.40
   1   3  -8  137.39    6.60
  -1   3   8  133.19    6.50
   1  -3  -8  134.89    6.80
   1  -3  -8  149.09    6.70
   1  -3  -8  131.19    6.60
  -1  -3   8  135.39    6.60
  -1  -3   8  135.19    6.00
  -1  -3   8  134.69    6.40
   3   3 -10   12.10    1.10
   3   3 -10   12.60    1.00
  -3   3  10   13.60    1.40
   3   3 -10   12.10    1.40
  -3   3  10    9.20    1.10
   3  -3 -10   12.50    1.40
   3  -3 -10   12.00    1.50
  -3  -3  10   10.90    0.90
  -3  -3  10   12.00    1.30
   3  -3 -10   12.30    1.30
  -3  -3  10   11.50    1.10
  -5   3  12  257.57   11.90
   5   3 -12  271.87   11.20
   5   3 -12  257.17   11.90
   5  -3 -12  259.37   12.20
   5  -3 -12  260.77   11.30
   5  -3 -12  245.08   11.80
  -5  -3  12  244.58   11.70
   7   3 -14   25.00    2.40
   7   3 -14   21.60    1.90
  -7   3  14   22.50    2.30
   7  -3 -14   27.30    2.50
   7  -3 -14   27.40    2.80
   9   3 -16   12.60    1.70
   9  -3 -16   11.20    2.10
   9  -3 -16   15.70    2.10
  12   4  -5   84.09    4.60
  12  -4  -5   77.79    4.80
 -12  -4   5   84.89    4.70
  12  -4  -5   78.19    5.00
  12  -4  -5   87.19    5.70
  10   4  -3   77.29    4.30
 -10   4   3   74.29    4.40
 -10  -4   3   78.59    4.30
  10  -4  -3   71.19    4.50
  10  -4  -3   76.19    4.40
   8   4  -1   31.40    1.80
  -8   4   1   32.50    2.40
   8   4  -1   29.10    2.20
  -8  -4   1   31.90    2.40
   8  -4  -1   35.70    2.60
   8  -4  -1   32.90    2.40
  -6   4  -1   90.29    4.80
   6   4   1   94.69    4.90
   6   4   1   91.89    4.80
   6   4   1   86.49    4.20
   6  -4   1   82.79    4.60
   6  -4   1   93.99    4.90
  -6  -4  -1   93.29    4.80
  -6  -4  -1   87.89    4.10
  -4   4  -3  128.89    6.30
   4   4   3  136.79    6.50
   4   4   3  128.49    6.40
   4   4   3  138.49    6.00
   4  -4   3  128.49    6.30
  -4  -4  -3  126.79    6.00
   4  -4   3  131.69    6.50
  -4  -4  -3  133.39    6.50
   2   4   5  607.44   24.30
   2   4   5  559.54   24.50
  -2   4  -5  587.84   24.40
  -2   4  -5  610.74   24.50
  -2  -4  -5  595.14   24.60
   2  -4   5  569.34   24.50
   2  -4   5  569.94   24.50
  -2  -4  -5  555.84   24.50
  -2  -4  -5  559.24   24.30
   0   4  -7  870.01   35.90
   0   4   7  840.12   35.90
   0   4   7  848.52   36.00
   0  -4   7  849.61   35.90
   0  -4  -7  851.41   36.00
   0  -4   7  903.21   36.10
   0  -4  -7  877.21   36.00
   0  -4  -7  879.71   36.10
   0  -4   7  856.31   35.20
   2   4  -9  463.15   20.00
  -2   4   9  476.15   20.20
   2   4  -9  491.25   19.80
  -2   4   9  455.75   19.90
  -2  -4   9  459.65   19.70
   2  -4  -9  456.45   20.40
   2  -4  -9  459.15   20.10
  -2  -4   9  456.45   20.00
   2  -4  -9  474.65   20.30
   4   4 -11  420.86   18.20
  -4   4  11  401.86   17.80
  -4   4  11  412.16   18.30
   4   4 -11  442.46   17.60
   4   4 -11  429.76   17.30
  -4  -4  11  397.46   17.50
   4  -4 -11  403.66   18.30
   4  -4 -11  441.76   18.00
  -4  -4  11  410.06   18.10
   4  -4 -11  403.56   18.50
   6   4 -13   91.79    4.50
   6   4 -13   87.09    5.10
  -6   4  13   92.39    4.60
  -6   4  13   98.79    5.40
   6  -4 -13   96.09    5.70
   6  -4 -13   82.49    5.50
   8   4 -15   41.20    2.80
   8   4 -15   42.30    3.40
   8  -4 -15   47.60    3.90
   8  -4 -15   51.29    3.80
 -13   5   6   -0.60    1.00
  13   5  -6   -0.50    0.90
  13  -5  -6   -0.40    1.10
  13  -5  -6    0.30    1.50
  13  -5  -6   -1.10    1.10
  11   5  -4    2.60    0.90
  11  -5  -4    1.70    0.90
  11  -5  -4    3.70    1.30
  11  -5  -4    1.00    1.00
 -11  -5   4    2.00    0.90
   9   5  -2   15.00    1.60
  -9   5   2   12.60    1.60
   9  -5  -2   13.50    1.70
   9  -5  -2   12.50    1.90
   7   5   0   11.10    1.40
   7   5   0    9.40    0.70
   7   5   0    7.30    1.10
  -7   5   0    9.90    1.30
   7  -5   0    9.00    1.40
  -7  -5   0   10.50    1.30
   7  -5   0   10.50    1.60
  -5   5  -2   12.70    1.40
   5   5   2   13.10    1.40
   5   5   2   12.10    1.10
  -5  -5  -2   12.70    1.00
   5  -5   2   14.10    1.40
  -3   5  -4    9.80    1.20
  -3   5  -4    8.50    1.10
   3   5   4    8.80    1.10
   3   5   4    8.90    1.30
   3   5   4    8.60    0.90
  -3  -5  -4    7.60    0.90
  -3  -5  -4    6.10    1.10
  -3  -5  -4    8.30    1.20
   3  -5   4    6.70    1.10
  -1   5  -6   90.99    4.80
   1   5   6   91.89    4.90
   1   5   6   91.99    4.90
  -1   5  -6  106.29    4.90
   1  -5   6   90.49    4.90
  -1  -5  -6   95.99    5.00
  -1  -5  -6  101.99    5.00
  -1  -5  -6   91.59    4.80
   1  -5   6   89.99    4.90
   1   5  -8   52.49    3.00
  -1   5   8   45.50    3.10
   1   5  -8   48.40    3.00
  -1   5   8   56.09    3.30
   1  -5  -8   54.59    3.20
   1  -5  -8   54.89    3.30
  -1  -5   8   53.09    3.10
  -1  -5   8   50.89    3.10
   1  -5  -8   52.59    3.30
  -3   5  10   17.60    1.70
   3   5 -10   17.30    1.50
   3   5 -10   19.20    1.70
  -3   5  10   20.90    1.90
   3  -5 -10   16.40    1.80
   3  -5 -10   19.90    1.90
  -3  -5  10   17.90    1.70
  -3  -5  10   18.20    1.50
   5   5 -12    6.80    1.30
  -5   5  12    5.60    1.20
  -5   5  12    6.90    1.10
   5   5 -12    6.50    0.90
   5  -5 -12    5.60    1.40
   5  -5 -12    3.90    1.00
   5  -5 -12    5.30    1.30
  -5  -5  12    5.10    1.20
   7   5 -14    1.70    1.00
  -7   5  14    1.40    0.60
   7   5 -14    0.50    0.60
  -7   5  14    0.20    0.70
   7  -5 -14    1.70    1.20
   7  -5 -14    1.40    1.10
 -12   6   5  101.69    5.80
  12   6  -5  110.39    5.70
  12  -6  -5  106.39    6.20
  12  -6  -5  115.09    6.90
  12  -6  -5   93.99    6.00
  10   6  -3  119.99    6.20
  10  -6  -3  117.59    6.80
  10  -6  -3  116.69    6.60
 -10  -6   3  116.79    6.20
  10  -6  -3  118.59    6.40
   8   6  -1   59.59    3.70
  -8   6   1   62.09    3.90
   8   6  -1   64.69    3.90
   8  -6  -1   67.49    4.10
  -8  -6   1   58.29    3.70
   8  -6  -1   62.39    3.80
   8  -6  -1   58.39    3.90
   6   6   1  161.68    8.10
  -6   6  -1  175.98    8.20
   6   6   1  168.58    8.20
  -6  -6  -1  168.38    7.30
  -6  -6  -1  172.88    8.20
   6  -6   1  164.68    8.40
   6  -6   1  175.18    8.20
   4   6   3  336.17   14.40
   4   6   3  333.87   14.40
  -4   6  -3  326.27   14.30
  -4  -6  -3  317.77   13.70
  -4  -6  -3  328.97   14.40
   4  -6   3  308.67   14.40
   4  -6   3  305.77   14.20
   2   6   5  299.77   14.10
  -2   6  -5  337.67   14.10
  -2   6  -5  320.77   13.90
   2   6   5  313.87   14.10
  -2  -6  -5  310.87   13.80
  -2  -6  -5  321.77   14.20
  -2  -6  -5  319.07   14.20
   2  -6   5  315.47   14.20
   2  -6   5  321.17   14.10
   0   6  -7  243.48   11.00
   0   6  -7  257.57   11.10
   0   6   7  235.28   11.20
   0   6   7  246.48   11.30
   0  -6  -7  257.87   11.40
   0  -6   7  241.68   11.20
   0  -6   7  240.38   11.10
   0  -6  -7  251.57   11.40
   0  -6  -7  244.48   11.20
   2   6  -9  749.53   30.20
  -2   6   9  742.33   30.70
   2   6  -9  691.93   30.20
  -2   6   9  717.73   30.50
  -2  -6   9  716.03   30.40
   2  -6  -9  710.93   30.70
   2  -6  -9  720.53   30.70
  -2  -6   9  712.63   30.20
   2  -6  -9  726.93   30.50
   4   6 -11  140.89    6.50
  -4   6  11  128.59    6.80
  -4   6  11  138.49    7.20
   4   6 -11  142.89    6.90
  -4  -6  11  139.09    6.90
   4  -6 -11  146.09    7.50
  -4  -6  11  132.89    6.50
   4  -6 -11  135.39    6.90
   4  -6 -11  133.39    7.20
  -6   6  13   24.10    2.20
  -6   6  13   26.00    2.20
   6   6 -13   31.20    2.50
  -6  -6  13   26.70    2.30
   6  -6 -13   23.80    2.60
   6  -6 -13   28.40    2.90
  -8   6  15   19.30    1.80
   8   6 -15   18.20    2.40
  -8   6  15   25.10    3.10
  -8   6  15   23.60    2.00
   8  -6 -15   24.20    3.10
   8  -6 -15   27.70    3.20
  11   7  -4   22.30    2.70
  11   7  -4   28.30    2.50
 -11   7   4   25.60    2.60
  11  -7  -4   25.10    2.80
  11  -7  -4   24.50    2.90
  11  -7  -4   31.20    2.80
  -9   7   2  108.29    5.90
   9   7  -2  110.29    6.00
   9   7  -2  109.89    5.90
  -9  -7   2  105.09    5.80
   9  -7  -2   98.49    6.10
   9  -7  -2  109.79    6.00
   9  -7  -2  112.89    6.30
   7   7   0    1.20    0.60
   7   7   0    0.70    0.60
  -7   7   0    1.10    0.70
   7  -7   0    3.10    1.00
  -7  -7   0    0.70    0.70
   7  -7   0    0.10    0.50
   7  -7   0    1.70    0.90
   5   7   2   55.69    3.40
   5   7   2   48.10    3.40
  -5  -7  -2   55.19    2.80
   5  -7   2   54.59    3.60
   5  -7   2   50.59    3.20
   5  -7   2   55.19    3.40
  -5  -7  -2   58.69    3.60
   3   7   4   48.50    3.10
   3   7   4   45.50    3.10
  -3  -7  -4   49.80    3.20
   3  -7   4   44.80    3.00
  -3  -7  -4   53.09    3.30
   3  -7   4   49.90    2.70
  -3  -7  -4   49.70    2.80
   1   7   6   11.40    1.40
  -1   7  -6    9.90    1.20
   1   7   6   10.70    1.40
  -1   7  -6   10.80    1.30
  -1  -7  -6   12.10    1.40
  -1  -7  -6    9.70    1.20
   1  -7   6    9.90    1.20
  -1  -7  -6   11.60    1.40
   1  -7   6    9.40    0.80
   1   7  -8  424.56   18.60
   1   7  -8  450.05   18.70
  -1   7   8  430.36   19.00
  -1   7   8  435.06   19.00
   1  -7  -8  409.66   19.00
   1  -7  -8  452.05   19.00
   1  -7  -8  432.66   19.00
  -1  -7   8  426.96   18.80
  -1  -7   8  430.96   19.40
   3   7 -10   32.80    2.50
   3   7 -10   37.10    2.40
  -3   7  10   36.40    2.70
  -3   7  10   32.70    2.80
  -3  -7  10   33.40    2.50
   3  -7 -10   36.80    2.90
   3  -7 -10   33.40    2.60
  -3  -7  10   35.30    2.50
   3  -7 -10   37.80    2.90
  -5   7  12   45.30    3.20
  -5   7  12   50.49    3.30
   5   7 -12   50.89    3.20
   5   7 -12   41.30    2.70
   5   7 -12   48.30    2.80
   5  -7 -12   53.39    3.70
   5  -7 -12   41.60    3.10
   5  -7 -12   46.80    3.80
  -5  -7  12   50.39    3.20
   7   7 -14    0.50    0.90
  -7   7  14    0.40    0.80
  -7   7  14   -0.60    1.20
   7  -7 -14    1.80    1.30
   7  -7 -14    1.10    1.20
 -12   8   5   22.60    3.20
  12   8  -5   22.30    2.80
  12   8  -5   22.70    2.40
 -12  -8   5   20.00    2.40
  12  -8  -5   20.20    3.20
  12  -8  -5   24.50    3.00
  12  -8  -5   25.70    2.90
  10   8  -3   34.80    3.20
  10   8  -3   42.90    3.20
 -10   8   3   48.90    3.40
  10  -8  -3   49.40    3.90
  10  -8  -3   44.80    3.50
  10  -8  -3   42.40    3.60
   8   8  -1   89.69    5.20
   8   8  -1  103.09    5.70
   8  -8  -1   91.69    6.10
  -8  -8   1   95.09    5.40
   8  -8  -1   88.59    5.60
   8  -8  -1   88.39    5.20
  -6   8  -1  119.19    6.20
   6   8   1  122.99    6.20
   6   8   1  119.09    6.10
   6  -8   1  112.39    6.00
  -6  -8  -1  105.59    6.50
   6  -8   1  105.59    6.30
   6  -8   1  126.09    6.90
   4   8   3   82.19    4.50
  -4   8  -3   73.79    4.40
   4   8   3   81.49    4.60
   4  -8   3   72.69    4.10
  -4  -8  -3   74.59    4.50
   4  -8   3   77.49    4.70
   4  -8   3   75.69    4.40
  -4  -8  -3   71.29    3.80
  -4  -8  -3   76.99    4.40
   2   8   5  324.57   14.20
   2   8   5  308.57   14.00
  -2   8  -5  301.57   13.70
  -2   8  -5  320.87   14.00
  -2  -8  -5  311.07   14.10
  -2  -8  -5  295.67   14.00
  -2  -8  -5  308.27   13.60
   2  -8   5  304.47   14.10
   2  -8   5  311.37   13.20
   2  -8   5  311.57   13.90
   0   8  -7  249.68   10.70
   0   8  -7  227.28   10.40
   0   8   7  227.98   10.80
   0   8   7  225.88   10.90
   0  -8  -7  236.28   10.90
   0  -8  -7  225.38   10.70
   0  -8  -7  225.38   10.90
   0  -8   7  229.88   10.60
   0  -8   7  220.18   10.70
  -2   8   9  494.55   21.60
   2   8  -9  483.65   21.10
   2   8  -9  499.95   21.10
  -2   8   9  479.85   21.50
  -2  -8   9  482.65   21.30
   2  -8  -9  486.25   21.70
  -2  -8   9  482.65   21.20
   2  -8  -9  507.35   21.60
   2  -8  -9  509.65   21.70
   4   8 -11   22.20    1.90
   4   8 -11   16.30    1.60
  -4   8  11   13.70    2.10
   4   8 -11   18.40    1.70
  -4   8  11   16.80    2.00
   4  -8 -11   16.60    2.00
   4  -8 -11   20.00    2.30
  -4  -8  11   20.40    2.00
   4  -8 -11   20.00    2.30
   6   8 -13   30.50    2.40
   6   8 -13   32.30    2.60
   6   8 -13   28.10    2.10
  -6   8  13   27.60    3.00
  -6   8  13   33.10    2.70
   6  -8 -13   34.60    3.30
  -6  -8  13   32.40    2.60
   6  -8 -13   31.70    3.00
 -11   9   4   -0.30    1.10
  11   9  -4    0.60    1.10
  11   9  -4    1.80    1.10
  11  -9  -4   -0.40    1.20
  11  -9  -4    0.00    1.30
  11  -9  -4    1.10    1.30
 -11  -9   4   -0.50    1.00
   9   9  -2  152.08    7.70
   9   9  -2  129.39    7.50
   9  -9  -2  158.88    8.00
   9  -9  -2  151.28    8.10
   9  -9  -2  148.59    8.20
   7   9   0    0.50    0.80
  -7   9   0    0.90    0.70
   7   9   0    1.10    0.70
  -7  -9   0    1.00    0.80
   7  -9   0    2.00    0.90
   7  -9   0    0.50    0.80
   5   9   2   54.29    3.50
   5   9   2   51.89    3.50
  -5   9  -2   47.70    3.50
   5  -9   2   54.39    3.80
  -5  -9  -2   44.00    3.70
   5  -9   2   54.99    4.00
  -5  -9  -2   55.69    2.80
   5  -9   2   54.39    3.30
   3   9   4  536.55   22.70
  -3   9  -4  526.65   22.70
   3  -9   4  483.65   22.90
  -3  -9  -4  523.55   22.80
   3  -9   4  559.44   22.80
  -3  -9  -4  508.25   22.10
  -3  -9  -4  522.35   22.90
   3  -9   4  523.35   22.10
   1   9   6    0.70    0.60
   1   9   6    0.00    0.60
  -1   9  -6    2.20    0.80
  -1   9  -6    0.90    0.60
  -1  -9  -6    1.20    0.70
  -1  -9  -6    0.40    0.60
   1  -9   6    0.20    0.50
  -1  -9  -6    0.10    0.50
   1  -9   6    0.60    0.30
   1  -9   6    0.40    0.60
  -1   9   8  597.84   26.10
   1   9  -8  621.64   25.70
  -1   9   8  600.74   26.10
   1   9  -8  589.14   25.40
   1  -9  -8  602.94   26.20
   1  -9  -8  587.34   25.90
   1  -9  -8  613.24   26.10
  -1  -9   8  601.24   25.70
  -1  -9   8  584.54   25.80
   3   9 -10   75.49    4.30
   3   9 -10   81.59    4.30
   3   9 -10   66.69    4.10
  -3   9  10   76.09    4.70
   3  -9 -10   78.69    5.00
   3  -9 -10   69.19    4.60
   3  -9 -10   81.19    4.90
  -3  -9  10   74.79    4.30
   5   9 -12   76.19    4.30
  -5   9  12   76.49    4.80
  -5   9  12   68.79    4.80
   5   9 -12   66.39    4.00
   5   9 -12   71.99    4.00
  -5   9  12   74.99    4.70
   5  -9 -12   75.59    5.10
  -5  -9  12   73.59    4.30
   5  -9 -12   72.19    5.00
   7   9 -14    4.10    1.20
  -7   9  14    6.80    1.60
  -7   9  14    5.90    1.60
  -7   9  14    5.30    2.10
   7  -9 -14    8.20    1.90
  10  10  -3    5.50    1.40
  10  10  -3    4.80    1.50
  10 -10  -3    2.00    1.20
 -10 -10   3    4.90    1.40
  10 -10  -3    4.40    1.60
   8  10  -1    0.30    0.90
   8  10  -1    1.20    0.80
   8 -10  -1    0.90    0.90
   8 -10  -1    0.80    1.10
  -6  10  -1    0.00    0.80
   6  10   1    0.00    0.60
   6 -10   1    1.00    0.90
   6 -10   1   -0.40    0.60
  -4  10  -3    0.80    0.60
   4  10   3    1.50    1.00
   4  10   3    1.50    0.80
  -4 -10  -3    1.40    0.80
  -4 -10  -3    0.50    0.70
  -4 -10  -3    1.20    0.50
   4 -10   3    1.00    0.60
   4 -10   3    0.40    0.60
   4 -10   3    1.20    0.70
  -2  10  -5    1.10    0.70
   2  10   5    1.00    0.70
  -2 -10  -5    0.70    0.60
  -2 -10  -5    0.20    0.70
   2 -10   5    0.80    0.50
   2 -10   5   -0.30    0.60
  -2 -10  -5    1.10    0.70
   2 -10   5    0.70    0.60
   0  10  -7   48.20    3.50
   0  10   7   63.69    4.10
   0  10   7   56.29    3.80
   0 -10   7   55.79    3.90
   0 -10  -7   61.49    4.00
   0 -10  -7   60.69    3.80
   0 -10   7   63.19    3.80
   0 -10  -7   56.69    4.50
   2  10  -9    1.30    0.90
  -2  10   9    0.90    0.90
   2  10  -9    0.60    0.60
   2 -10  -9    1.40    0.90
  -2 -10   9    1.00    0.80
   2 -10  -9    0.40    0.90
   2 -10  -9    0.70    1.00
   4  10 -11   20.20    2.00
  -4  10  11   19.50    2.30
   4  10 -11   22.00    2.00
   4  10 -11   16.50    2.10
  -4  10  11   23.20    2.50
   4 -10 -11   20.90    2.40
   4 -10 -11   20.20    2.50
  -4 -10  11   19.20    2.00
   4 -10 -11   15.20    2.30
   6  10 -13   15.70    1.90
  -6  10  13   19.40    2.60
  -6  10  13   14.70    2.20
   6  10 -13   15.30    1.80
   6  10 -13   17.90    2.00
  -6 -10  13   17.20    2.10
   6 -10 -13   17.80    2.70
   6 -10 -13   19.60    2.90
  -9  11   2  126.89    7.20
   9  11  -2  125.79    7.00
   9  11  -2  107.39    6.80
   9 -11  -2  127.19    7.30
  -9 -11   2  121.39    7.00
   9 -11  -2  128.79    7.20
   9 -11  -2  138.29    7.80
   7  11   0    3.00    1.10
  -7  11   0    2.30    1.30
   7  11   0    1.60    0.90
   7 -11   0    2.40    1.10
   7 -11   0    2.50    1.40
  -7 -11   0    2.10    1.30
   5  11   2    3.00    0.90
   5  11   2    5.80    1.30
  -5  11  -2    3.50    1.00
   5 -11   2    4.10    1.10
   5 -11   2    5.90    1.30
  -5 -11  -2    5.60    0.90
   5 -11   2    5.70    1.60
   3  11   4   96.59    6.10
  -3  11  -4  104.89    6.00
   3  11   4  110.39    5.90
   3 -11   4   98.09    6.20
  -3 -11  -4  110.49    6.20
  -3 -11  -4  108.09    6.50
  -3 -11  -4   97.79    5.30
   3 -11   4  103.79    5.30
   3 -11   4  118.29    6.00
   1  11   6    1.80    0.90
   1  11   6    0.40    0.80
  -1  11  -6    0.90    0.80
  -1 -11  -6    1.40    0.80
   1 -11   6    1.80    0.50
  -1 -11  -6    0.50    0.90
  -1 -11  -6    1.70    0.90
   1 -11   6    1.10    0.80
   1 -11   6    1.20    0.90
  -1  11   8  277.17   12.70
   1  11  -8  227.58   12.00
   1  11  -8  282.37   12.40
  -1  11   8  269.27   12.70
  -1 -11   8  270.77   12.60
   1 -11  -8  267.97   12.80
   1 -11  -8  231.88   12.40
  -1 -11   8  265.67   12.10
   1 -11  -8  264.17   12.40
   3  11 -10    4.90    1.20
   3  11 -10    3.90    1.20
  -3  11  10    4.40    1.60
  -3  11  10    4.10    1.20
   3  11 -10    4.60    1.30
   3 -11 -10    8.40    1.80
   3 -11 -10    4.40    1.50
  -3 -11  10    4.80    1.20
   3 -11 -10    2.60    1.10
   5  11 -12   90.99    5.00
  -5  11  12   94.59    5.70
   5  11 -12   87.19    4.90
   5  11 -12   74.79    4.80
  -5  11  12   85.39    5.50
   5 -11 -12   82.69    5.80
   5 -11 -12   91.59    6.00
  -5 -11  12   88.49    5.00
  -8  12   1   56.59    4.40
   8  12  -1   63.09    4.40
   8  12  -1   54.59    4.10
  -8 -12   1   62.59    4.50
   8 -12  -1   65.79    4.60
   8 -12  -1   59.79    4.40
   8 -12  -1   59.29    4.90
   6  12   1    5.50    1.30
  -6  12  -1    5.00    1.20
   6  12   1    6.00    1.50
   6 -12   1    4.80    1.20
   6 -12   1    7.60    2.00
  -4  12  -3    2.80    1.10
   4  12   3    4.20    1.10
   4  12   3    4.00    1.40
   4 -12   3    2.30    1.00
  -4 -12  -3    6.10    1.70
  -4 -12  -3    4.40    0.90
  -4 -12  -3    3.10    1.20
   4 -12   3    3.50    1.10
   4 -12   3    2.70    0.90
   2  12   5    4.40    1.30
  -2  12  -5    3.90    1.90
   2  12   5    4.10    1.30
  -2 -12  -5    4.30    1.30
   2 -12   5    6.40    1.00
  -2 -12  -5    2.80    1.00
  -2 -12  -5    4.40    1.20
   2 -12   5    3.80    1.20
   2 -12   5    5.60    1.60
   0  12   7   14.00    2.10
   0  12  -7    8.70    1.50
   0  12   7   12.70    2.90
   0  12  -7   12.20    1.80
   0 -12   7   14.10    1.90
   0 -12  -7   10.60    1.90
   0 -12  -7   11.60    1.80
   0 -12  -7   11.00    1.70
   2  12  -9   41.20    3.20
  -2  12   9   45.80    3.60
  -2  12   9   45.00    3.70
   2  12  -9   36.80    3.10
   2 -12  -9   36.50    3.90
   2 -12  -9   40.20    3.40
   2 -12  -9   40.10    3.60
  -4  12  11   44.10    6.90
  -4  12  11   35.20    3.50
  -4  12  11   34.00    3.40
   4  12 -11   29.30    2.90
   4  12 -11   40.10    3.10
   4 -12 -11   36.90    3.50
  -4 -12  11   35.70    3.30
   4 -12 -11   36.30    3.60
  -7  13   0    1.40    1.60
   7  13   0    3.60    1.40
   7  13   0    2.70    1.20
  -7  13   0    3.10    1.50
  -7 -13   0    2.80    1.30
   7 -13   0    4.80    1.50
   7 -13   0    2.20    1.50
   7 -13   0    2.20    1.30
   5  13   2    0.50    1.10
  -5  13  -2    2.20    1.20
   5  13   2    2.00    1.20
   5 -13   2   -0.60    1.00
   5 -13   2    0.60    1.00
   5 -13   2    1.20    0.90
  -5 -13  -2   -0.20    1.00
  -5 -13  -2    0.20    0.60
  -3  13  -4   35.20    3.30
   3  13   4   33.90    3.00
   3  13   4   34.20    3.40
  -3  13  -4   26.40    2.90
  -3 -13  -4   33.40    2.50
  -3 -13  -4   32.50    3.00
   3 -13   4   32.00    3.30
  -3 -13  -4   35.30    3.30
   3 -13   4   36.90    2.50
  -1  13  -6    1.60    1.10
   1  13   6    1.30    1.10
  -1  13  -6    1.70    1.10
   1  13   6    1.40    1.10
  -1 -13  -6    1.60    1.10
  -1 -13  -6   -0.20    0.70
  -1 -13  -6    0.70    1.00
   1 -13   6    2.50    1.10
   1 -13   6    1.80    0.60
  -1  13   8   80.39    5.40
  -1  13   8   80.49    5.20
   1  13  -8   69.89    4.80
   1  13  -8   76.29    4.90
   1 -13  -8   71.59    5.20
  -1 -13   8   71.79    4.60
   1 -13  -8   76.59    5.20
   1 -13  -8   72.99    4.80
   3  13 -10   27.50    3.00
  -3  13  10   26.70    4.80
   3  13 -10   35.10    3.00
   3 -13 -10   30.10    3.40
  -3 -13  10   29.60    2.80
   3 -13 -10   34.50    3.30
  -6  14  -1   43.90    4.00
   6  14   1   39.10    3.60
  -6  14  -1   54.19    4.50
   6  14   1   47.10    4.00
   6 -14   1   45.10    3.60
  -6 -14  -1   53.59    5.70
   6 -14   1   44.70    3.90
  -4  14  -3    2.80    1.60
   4  14   3    2.60    1.20
  -4  14  -3    4.60    1.80
   4  14   3    5.30    1.80
   4 -14   3    4.30    1.30
  -4 -14  -3    3.40    1.30
  -4 -14  -3    3.40    1.00
  -4 -14  -3    5.00    1.60
   4 -14   3    5.80    1.50
   2  14   5  101.79    6.10
  -2  14  -5   92.39    6.00
   2  14   5  111.89    6.70
  -2  14  -5   90.89    6.20
  -2 -14  -5   94.69    6.10
  -2 -14  -5   94.49    5.50
  -2 -14  -5  113.19    6.60
   2 -14   5  100.89    5.10
   0  14   7   95.39    5.80
   0  14  -7   80.99    5.50
   0  14  -7   88.29    5.60
   0  14   7   97.39    6.10
   0 -14  -7   90.29    5.80
   0 -14   7   74.39    5.10
   0 -14  -7   94.69    5.40
   0 -14  -7   77.09    5.70
  -2  14   9   92.19    6.00
   2  14  -9   77.89    5.40
   2  14  -9   80.39    5.30
  -2  14   9   98.09    6.30
  -2  14   9   88.59    5.90
  -2 -14   9   86.99    5.10
   2 -14  -9   82.79    5.90
   2 -14  -9   78.09    5.40
  -5  15  -2    6.00    2.10
  -5  15  -2    5.60    1.80
   5  15   2    3.60    1.50
   5  15   2    4.10    2.10
  -5 -15  -2    2.30    1.00
  -5 -15  -2    4.30    2.00
   5 -15   2    3.70    1.40
   3  15   4    0.70    1.20
   3  15   4   -0.30    1.30
  -3  15  -4   -0.70    1.10
  -3  15  -4    2.10    1.70
  -3 -15  -4    1.00    1.20
   3 -15   4    1.00    1.30
  -3 -15  -4    0.00    1.50
   3 -15   4    1.00    0.90
  -3 -15  -4    0.40    1.00
  -1  15  -6    0.40    1.20
   1  15   6    1.80    1.80
   1  15   6   -0.40    1.20
  -1  15  -6    1.20    1.30
   1  15   6    0.60    1.30
   1 -15   6    0.60    0.70
  -1 -15  -6   -0.20    1.40
   1 -15   6    0.30    1.20
  -1 -15  -6    0.20    1.20
  -1 -15  -6   -0.80    1.00
  -1  15   8   12.50    2.30
  -1  15   8   11.10    2.30
   1  15  -8   10.70    2.00
  -1  15   8   11.90    2.40
   1  15  -8   13.60    2.60
   1 -15  -8   14.70    2.30
   1 -15  -8   13.60    2.30
  12   0  -4   44.10    3.10
 -12   0   4   31.00    2.70
  12   0  -4   39.90    2.70
  10   0  -2  332.57   14.50
  10   0  -2  288.97   14.00
 -10   0   2  349.77   14.60
  -8   0   0  178.78    8.50
   8   0   0  178.28    8.40
   8   0   0  178.38    8.20
   6   0   2 1118.29   47.00
   6   0   2 1163.98   46.80
  -6   0  -2 1157.18   47.10
  -6   0  -2 1105.69   46.70
   4   0   4    0.30    0.30
  -4   0  -4    0.30    0.40
  -4   0  -4    0.60    0.40
   4   0   4    0.30    0.30
   2   0   6  477.05   20.50
  -2   0  -6  479.05   20.60
  -2   0  -6  478.65   20.60
   2   0   6  479.25   20.60
   2   0   6  508.25   20.50
   0   0   8   31.00    2.00
   0   0  -8   31.80    2.40
   0   0  -8   31.50    2.00
   0   0   8   29.50    2.00
   0   0  -8   31.30    2.30
   2   0 -10 1326.07   51.99
  -2   0  10 1281.77   51.79
  -2   0  10 1264.17   51.89
   2   0 -10 1256.37   52.39
   2   0 -10 1245.88   51.89
  -2   0  10 1200.58   52.29
  -4   0  12  170.68    7.90
   4   0 -12  176.88    7.70
   4   0 -12  156.58    7.80
   4   0 -12  166.58    8.40
   6   0 -14  155.78    8.30
  -6   0  14  161.48    7.80
   6   0 -14  165.38    7.90
   8   0 -16   75.79    5.10
 -13   1   5   18.60    2.80
  13   1  -5   13.50    1.60
  13   1  -5   16.60    2.00
  13  -1  -5   16.30    2.10
  11   1  -3   15.30    1.70
 -11   1   3   16.40    1.80
  11   1  -3   13.20    1.50
  11  -1  -3   14.90    1.80
 -11  -1   3   16.00    1.80
  11  -1  -3   13.30    1.60
  -9   1   1  106.69    5.70
   9   1  -1  115.59    5.40
   9   1  -1  107.19    5.60
  -9  -1   1  110.59    5.70
   9  -1  -1  114.49    5.60
   9  -1  -1  104.79    5.70
  -7   1  -1   19.70    1.70
   7   1   1   19.00    1.70
   7   1   1   20.50    1.50
  -7  -1  -1   18.40    1.70
   7  -1   1   19.80    1.70
   7  -1   1   17.70    1.50
   5   1   3  381.16   16.20
  -5   1  -3  369.46   16.20
   5   1   3  379.66   16.40
  -5   1  -3  379.66   16.50
   5  -1   3  365.56   16.40
  -5  -1  -3  388.26   16.10
   5  -1   3  383.86   16.30
  -5  -1  -3  384.56   16.50
   3   1   5   25.80    1.80
   3   1   5   22.80    1.70
   3   1   5   23.40    1.70
  -3   1  -5   23.70    1.70
  -3   1  -5   26.00    1.90
  -3  -1  -5   23.60    1.70
   3  -1   5   23.20    1.70
   3  -1   5   23.10    1.80
   3  -1   5   22.40    1.70
  -3  -1  -5   24.10    1.90
   1   1   7    0.40    0.40
  -1   1  -7    0.70    0.40
  -1   1  -7    0.10    0.30
   1   1   7    0.50    0.40
   1   1   7    0.00    0.30
  -1  -1  -7    1.80    0.40
  -1  -1  -7    0.00    0.40
   1  -1   7    1.50    0.50
  -1  -1  -7    0.00    0.30
   1  -1   7    0.80    0.40
  -1   1   9   98.49    4.90
  -1   1   9   92.29    4.80
  -1   1   9   98.29    5.10
   1   1  -9   96.09    4.80
   1   1  -9   98.39    5.20
   1   1  -9   96.89    4.70
   1  -1  -9   90.79    4.80
  -1  -1   9   95.79    4.70
  -1  -1   9  101.19    4.80
  -1  -1   9   97.09    5.10
   1  -1  -9  100.09    5.20
   1  -1  -9  100.69    4.90
   3   1 -11   15.30    1.70
  -3   1  11   16.90    1.40
  -3   1  11   19.80    1.60
   3   1 -11   18.50    1.50
   3   1 -11   18.70    1.50
  -3  -1  11   18.30    1.40
   3  -1 -11   16.50    1.50
   3  -1 -11   19.00    1.60
   3  -1 -11   16.40    1.80
  -3  -1  11   16.40    1.70
  -3  -1  11   16.20    1.30
   5   1 -13   16.50    1.60
   5   1 -13   15.60    1.80
  -5   1  13   15.50    1.20
   5   1 -13   16.20    1.30
  -5   1  13   15.10    1.70
   5  -1 -13   17.20    1.40
   5  -1 -13   14.80    1.70
  -5  -1  13   15.10    1.50
   7   1 -15    0.10    0.80
   7   1 -15    0.60    0.90
   7  -1 -15    0.80    1.00
   7  -1 -15    1.50    0.90
  12   2  -4   34.70    2.30
  12   2  -4   42.80    2.90
 -12  -2   4   32.60    2.70
  12  -2  -4   35.50    3.00
  10   2  -2  120.79    6.00
  10   2  -2  105.49    5.50
 -10   2   2  118.19    6.10
  10  -2  -2  120.19    6.00
 -10  -2   2  117.79    6.00
   8   2   0  184.88    8.00
   8   2   0  180.18    8.40
  -8   2   0  168.38    8.50
  -8  -2   0  178.08    8.50
   8  -2   0  174.38    8.50
   8  -2   0  182.78    8.30
   6   2   2  309.97   12.90
   6   2   2  290.57   13.20
  -6   2  -2  305.47   13.40
  -6   2  -2  290.97   13.10
   6  -2   2  293.97   13.10
  -6  -2  -2  300.87   13.40
  -6  -2  -2  295.47   12.80
   6  -2   2  310.57   13.40
   4   2   4  202.68    9.40
  -4   2  -4  205.88    9.30
   4   2   4  207.18    9.40
  -4   2  -4  202.28    9.40
   4   2   4  210.28    9.20
  -4  -2  -4  201.98    9.10
   4  -2   4  204.18    9.30
  -4  -2  -4  203.78    9.40
   4  -2   4  205.28    9.40
   2   2   6  407.36   16.90
  -2   2  -6  389.56   16.90
  -2   2  -6  392.66   17.00
   2   2   6  381.66   16.90
   2   2   6  398.06   17.00
  -2  -2  -6  385.36   16.90
  -2  -2  -6  383.46   16.90
   2  -2   6  398.36   16.70
  -2  -2  -6  411.96   17.10
   2  -2   6  386.86   17.00
   2  -2   6  393.86   16.90
   0   2   8  756.32   30.70
   0   2  -8  720.33   30.80
   0   2  -8  759.92   30.70
   0   2   8  700.03   30.60
   0   2   8  769.82   30.90
   0  -2  -8  737.93   30.90
   0  -2   8  724.13   30.50
   0  -2   8  727.43   30.30
   0  -2   8  735.73   30.80
   0  -2  -8  744.63   30.80
   0  -2  -8  695.23   30.60
   2   2 -10  802.22   31.80
   2   2 -10  789.92   32.50
   2   2 -10  788.92   32.00
  -2   2  10  747.63   32.20
  -2   2  10  755.82   31.90
  -2   2  10  770.12   32.40
  -2  -2  10  751.82   31.70
   2  -2 -10  793.42   32.10
   2  -2 -10  732.13   32.10
  -2  -2  10  759.22   32.30
   2  -2 -10  777.72   32.60
  -2  -2  10  748.63   31.80
   4   2 -12  506.25   20.30
   4   2 -12  482.75   20.40
   4   2 -12  476.75   21.10
  -4   2  12  476.75   20.30
  -4   2  12  496.45   20.90
  -4  -2  12  459.75   20.10
   4  -2 -12  479.95   20.90
  -4  -2  12  471.95   21.00
   4  -2 -12  508.55   20.60
  -4  -2  12  469.75   20.30
   4  -2 -12  476.15   21.30
   6   2 -14  209.78    9.10
   6   2 -14  195.68    9.70
  -6   2  14  196.28   10.00
   6  -2 -14  179.28    8.60
   6  -2 -14  196.58    9.50
   6  -2 -14  199.08   10.00
   8   2 -16   10.80    2.20
   8   2 -16   11.20    1.60
   8  -2 -16   10.00    2.00
   8  -2 -16   14.60    2.20
  13   3  -5   86.19    4.70
 -13   3   5   76.69    4.70
  13   3  -5   70.49    3.90
  13  -3  -5   82.69    5.60
  13  -3  -5   68.69    4.60
  13  -3  -5   83.89    5.00
 -11   3   3    2.90    1.00
  11   3  -3    2.30    0.70
  11   3  -3    2.30    0.90
 -11  -3   3    3.80    1.10
  11  -3  -3    0.40    0.80
   9   3  -1  336.67   15.00
   9   3  -1  358.56   14.50
   9  -3  -1  319.67   15.20
  -9  -3   1  327.97   15.10
   9  -3  -1  351.16   15.10
   7   3   1    0.60    0.50
  -7   3  -1    0.50    0.40
   7   3   1    0.70    0.40
  -7  -3  -1    0.70    0.30
  -7  -3  -1    0.50    0.50
   7  -3   1    0.40    0.40
   7  -3   1    0.90    0.50
   5   3   3   80.59    4.30
   5   3   3   82.99    4.00
   5   3   3   81.39    4.40
  -5   3  -3   82.19    4.40
  -5   3  -3   77.79    4.20
  -5  -3  -3   75.29    4.30
   5  -3   3   80.79    4.40
   5  -3   3   76.29    4.20
  -5  -3  -3   76.09    3.90
   3   3   5   67.99    3.90
   3   3   5   70.59    3.70
  -3   3  -5   68.99    3.80
   3   3   5   69.99    3.90
  -3   3  -5   73.99    4.00
  -3  -3  -5   74.59    3.80
  -3  -3  -5   74.39    4.10
   3  -3   5   74.49    4.00
  -1   3  -7  101.49    4.90
   1   3   7   95.99    4.90
   1   3   7   94.69    4.90
  -1   3  -7   90.59    4.90
   1   3   7  102.29    5.00
  -1  -3  -7   92.19    4.90
   1  -3   7   94.29    4.80
  -1  -3  -7   97.19    4.90
   1  -3   7   92.49    4.90
   1  -3   7   93.39    4.50
  -1  -3  -7   96.89    5.00
  -1   3   9  520.55   23.10
   1   3  -9  549.74   23.40
  -1   3   9  553.94   23.50
   1   3  -9  573.34   23.20
  -1   3   9  557.54   23.40
  -1  -3   9  540.85   23.40
   1  -3  -9  535.65   23.30
  -1  -3   9  531.95   22.60
  -1  -3   9  536.35   23.00
   1  -3  -9  574.44   23.40
   1  -3  -9  548.95   23.60
   3   3 -11   17.60    1.80
  -3   3  11   15.70    1.70
   3   3 -11   21.30    1.40
  -3   3  11   19.50    1.60
   3   3 -11   20.60    1.60
  -3  -3  11   19.70    1.80
   3  -3 -11   19.90    1.70
   3  -3 -11   18.90    1.80
  -3  -3  11   20.90    1.60
  -3  -3  11   19.40    1.30
   3  -3 -11   19.50    2.00
  -5   3  13  261.27   12.10
   5   3 -13  281.47   11.40
   5   3 -13  255.27   12.10
   5  -3 -13  246.38   12.00
  -5  -3  13  262.17   12.10
   5  -3 -13  274.07   12.60
   5  -3 -13  235.08   11.40
  -7   3  15    0.40    0.90
   7   3 -15    0.00    0.70
   7   3 -15   -0.30    1.00
   7  -3 -15    1.10    0.90
   7  -3 -15   -0.70    1.00
  12   4  -4   13.60    1.80
 -12   4   4   12.50    1.80
  12  -4  -4   13.20    2.40
  12  -4  -4   10.70    1.80
  12  -4  -4   10.80    1.70
 -10   4   2   91.69    5.20
  10   4  -2   94.59    5.20
  10  -4  -2   93.99    5.50
 -10  -4   2   97.49    5.30
   8   4   0    1.10    0.50
  -8   4   0    0.80    0.50
   8   4   0    0.90    0.40
   8  -4   0    0.60    0.60
  -8  -4   0    1.20    0.60
   8  -4   0    1.30    0.60
  -6   4  -2   16.20    1.60
   6   4   2   14.20    1.50
   6   4   2   14.10    1.60
   6   4   2   17.10    1.30
   6  -4   2   15.00    1.50
  -6  -4  -2   15.40    1.20
  -6  -4  -2   16.30    1.60
   6  -4   2   16.70    1.70
   4   4   4  141.19    7.10
   4   4   4  151.88    7.20
  -4   4  -4  146.99    7.00
   4   4   4  150.48    6.80
  -4   4  -4  145.89    7.10
  -4  -4  -4  143.89    6.80
  -4  -4  -4  155.88    7.30
   4  -4   4  147.89    7.10
   4  -4   4  142.49    7.20
  -2   4  -6  352.36   15.50
   2   4   6  351.76   15.60
   2   4   6  356.36   15.50
  -2   4  -6  392.16   15.70
   2   4   6  346.07   15.60
   2  -4   6  347.27   15.60
  -2  -4  -6  373.56   15.80
   2  -4   6  344.97   15.60
  -2  -4  -6  349.77   15.50
   0   4   8  256.57   11.30
   0   4  -8  261.17   11.10
   0   4  -8  236.88   11.10
   0   4   8  247.28   11.20
   0  -4  -8  246.38   11.30
   0  -4  -8  256.97   11.40
   0  -4   8  245.28   11.10
   0  -4   8  234.78   10.50
   0  -4  -8  251.07   11.30
  -2   4  10   43.30    2.90
  -2   4  10   40.80    2.70
   2   4 -10   45.40    2.60
   2   4 -10   40.40    2.80
  -2  -4  10   38.20    2.50
   2  -4 -10   42.40    2.80
   2  -4 -10   42.10    3.00
   2  -4 -10   41.90    2.90
  -2  -4  10   40.30    2.10
  -2  -4  10   42.20    2.90
  -4   4  12    6.10    1.20
   4   4 -12    4.50    0.80
   4   4 -12    2.80    1.00
  -4   4  12    3.10    0.80
   4   4 -12    3.10    0.60
  -4  -4  12    3.20    0.70
  -4  -4  12    2.60    0.90
   4  -4 -12    1.80    0.80
   4  -4 -12    2.80    0.90
   4  -4 -12    3.30    0.90
  -6   4  14  124.99    6.60
   6   4 -14  120.69    7.10
   6   4 -14  112.19    5.50
  -6   4  14  121.09    6.20
   6  -4 -14  103.89    5.70
   6  -4 -14  122.19    6.60
   6  -4 -14  129.79    7.00
   8   4 -16    1.80    0.90
   8   4 -16    5.90    1.40
   8  -4 -16    1.30    1.20
   8  -4 -16    2.30    1.60
 -13   5   5  182.18    9.10
  13   5  -5  184.38    8.90
 -13  -5   5  180.08    8.90
  13  -5  -5  198.88   10.50
  13  -5  -5  169.78    9.30
  13  -5  -5  189.48    9.70
  11   5  -3   14.80    1.80
  11  -5  -3   10.40    1.80
  11  -5  -3    9.40    1.70
  11  -5  -3   11.20    1.70
  -9   5   1  708.83   30.00
   9   5  -1  699.93   30.10
   9  -5  -1  686.03   30.40
  -9  -5   1  725.73   30.10
   7   5   1   47.20    3.20
  -7   5  -1   49.10    3.10
   7   5   1   45.30    2.80
   7   5   1   45.10    3.00
  -7  -5  -1   47.40    3.10
   7  -5   1   44.30    3.00
   7  -5   1   48.40    3.30
  -7  -5  -1   45.30    2.30
  -5   5  -3  110.69    5.80
   5   5   3  113.49    5.30
   5   5   3  113.39    5.80
   5   5   3  117.09    5.90
  -5  -5  -3  108.59    5.20
   5  -5   3  110.39    5.70
   3   5   5   42.40    2.50
   3   5   5   35.80    2.60
  -3   5  -5   38.80    2.50
  -3   5  -5   36.80    2.60
  -3  -5  -5   38.60    2.70
   3  -5   5   39.90    2.60
   3  -5   5   37.30    2.60
  -3  -5  -5   40.10    2.40
  -1   5  -7    6.40    1.00
   1   5   7    5.40    1.00
  -1   5  -7    8.30    1.10
   1   5   7    6.60    1.20
   1  -5   7    5.30    1.00
   1  -5   7    6.30    0.70
  -1  -5  -7    7.10    1.20
  -1  -5  -7    5.30    1.00
  -1  -5  -7    5.80    1.10
   1  -5   7    4.40    0.90
   1   5  -9  253.37   11.40
  -1   5   9  250.47   11.20
   1   5  -9  232.48   10.90
  -1   5   9  236.78   11.00
   1  -5  -9  233.98   11.20
   1  -5  -9  248.68   11.20
  -1  -5   9  236.58   10.90
  -1  -5   9  234.18   11.10
   1  -5  -9  240.58   11.20
   3   5 -11    0.20    0.50
  -3   5  11    0.20    0.50
  -3   5  11    0.30    0.60
   3   5 -11    0.60    0.60
   3  -5 -11    0.40    0.50
  -3  -5  11   -0.50    0.50
   3  -5 -11    0.50    0.60
  -3  -5  11   -0.50    0.50
   3  -5 -11    0.40    0.50
   5   5 -13  304.27   13.40
  -5   5  13  276.77   13.50
  -5   5  13  279.17   12.80
   5   5 -13  314.87   12.60
   5  -5 -13  265.27   12.90
  -5  -5  13  281.67   13.20
   5  -5 -13  289.37   13.90
   5  -5 -13  302.67   13.70
  -7   5  15   12.50    1.50
  -7   5  15    7.30    1.70
   7   5 -15   10.60    1.40
   7   5 -15    8.50    1.70
  -7   5  15   10.90    1.40
   7  -5 -15   14.00    2.50
   7  -5 -15   12.70    2.20
  12   6  -4   32.60    2.80
 -12   6   4   31.50    2.90
  12  -6  -4   32.00    3.00
 -12  -6   4   32.40    2.80
  12  -6  -4   32.80    3.20
  12  -6  -4   28.80    3.30
  10   6  -2    9.50    1.80
  10   6  -2    5.70    1.20
  10  -6  -2    5.40    1.50
  10  -6  -2    5.00    1.40
  10  -6  -2    4.00    1.20
 -10  -6   2    6.00    1.20
   8   6   0  110.99    5.80
   8   6   0  106.19    5.90
  -8   6   0  109.39    5.80
   8  -6   0  102.89    6.00
  -8  -6   0  107.89    5.90
   6   6   2    0.90    0.60
  -6   6  -2    0.90    0.60
   6   6   2    0.90    0.60
  -6  -6  -2    1.30    0.40
   6  -6   2    0.60    0.60
  -6  -6  -2    1.40    0.60
   6  -6   2    1.10    0.70
  -4   6  -4    0.30    0.50
   4   6   4    0.50    0.50
   4   6   4    0.60    0.50
  -4   6  -4   -0.20    0.30
   4  -6   4    0.30    0.50
  -4  -6  -4    0.30    0.50
  -4  -6  -4    0.40    0.40
   4  -6   4   -0.30    0.40
   2   6   6    4.40    0.90
  -2   6  -6    3.50    0.70
  -2   6  -6    5.90    0.90
   2   6   6    4.50    0.80
   2  -6   6    4.50    1.00
   2  -6   6    5.20    1.00
  -2  -6  -6    4.80    0.90
  -2  -6  -6    5.00    1.00
  -2  -6  -6    6.60    1.10
   0   6  -8   32.40    2.30
   0   6   8   30.20    2.40
   0   6  -8   33.70    2.30
   0   6   8   32.70    2.50
   0  -6  -8   33.60    2.50
   0  -6  -8   29.90    2.40
   0  -6   8   29.20    2.30
   0  -6   8   31.10    2.30
   0  -6  -8   29.60    2.40
  -2   6  10   11.30    1.70
   2   6 -10   12.70    1.50
   2   6 -10   12.50    1.40
  -2   6  10   10.30    1.60
  -2  -6  10   12.60    1.40
   2  -6 -10   13.40    1.70
  -2  -6  10   12.70    1.60
   2  -6 -10   11.30    1.70
   2  -6 -10   12.10    1.50
   4   6 -12   57.09    3.50
   4   6 -12   67.39    4.00
  -4   6  12   67.89    4.20
  -4   6  12   62.79    3.80
   4  -6 -12   55.79    3.80
  -4  -6  12   72.29    4.10
  -4  -6  12   65.49    3.60
   4  -6 -12   66.79    4.40
   4  -6 -12   67.69    4.30
   6   6 -14   19.10    2.10
  -6   6  14   14.70    1.80
  -6   6  14   11.90    2.00
  -6   6  14   15.00    1.70
   6  -6 -14   15.90    2.30
   6  -6 -14   11.10    1.90
  -6  -6  14   17.70    2.10
   6  -6 -14   14.00    1.80
 -11   7   3    0.80    0.90
  11   7  -3   -0.10    1.00
  11   7  -3   -0.30    0.80
 -11  -7   3   -0.30    1.00
  11  -7  -3    0.40    1.10
  11  -7  -3    0.90    1.00
  11  -7  -3    0.70    1.00
   9   7  -1  227.08   11.10
   9   7  -1  237.88   11.00
   9  -7  -1  227.28   11.40
   9  -7  -1  220.98   11.20
   9  -7  -1  242.58   11.10
  -9  -7   1  225.08   11.00
   7   7   1    1.20    0.70
   7   7   1    1.10    0.60
  -7   7  -1    1.00    0.70
   7  -7   1    0.60    0.60
   7  -7   1    0.50    0.70
   7  -7   1    0.70    0.60
  -7  -7  -1    2.00    0.90
   5   7   3  155.88    7.80
   5   7   3  160.08    7.80
  -5   7  -3  166.58    7.90
   5  -7   3  161.68    7.80
  -5  -7  -3  160.48    8.00
   5  -7   3  145.79    7.40
  -5  -7  -3  146.79    7.00
   3   7   5    4.40    1.00
   3   7   5    3.60    0.90
  -3   7  -5    5.20    1.10
  -3   7  -5    4.80    1.00
   3  -7   5    4.90    0.80
   3  -7   5    3.00    0.80
   3  -7   5    2.90    0.80
  -3  -7  -5    2.80    0.80
  -3  -7  -5    3.50    1.00
  -3  -7  -5    4.60    0.90
   1   7   7   -0.10    0.40
  -1   7  -7    2.10    0.90
   1   7   7    0.40    0.50
  -1   7  -7    1.10    0.60
   1  -7   7    0.70    0.50
   1  -7   7    1.30    0.40
  -1  -7  -7    1.40    0.70
  -1  -7  -7    1.10    0.70
   1  -7   7    0.60    0.60
  -1  -7  -7    1.10    0.70
   1   7  -9  252.57   11.70
   1   7  -9  275.57   11.80
  -1   7   9  270.87   12.10
  -1   7   9  247.78   11.90
   1  -7  -9  254.27   12.00
  -1  -7   9  253.87   11.80
   1  -7  -9  248.98   12.10
   1  -7  -9  263.27   12.10
  -1  -7   9  255.37   11.90
  -3   7  11    6.10    1.30
  -3   7  11    4.40    1.20
   3   7 -11    5.50    1.00
   3   7 -11    4.50    0.90
   3  -7 -11    5.30    1.20
  -3  -7  11    4.30    0.90
   3  -7 -11    4.50    1.10
  -3  -7  11    5.00    1.20
   3  -7 -11    4.60    1.10
   5   7 -13  131.19    6.50
   5   7 -13  142.39    7.10
  -5   7  13  136.49    7.00
   5   7 -13  137.69    6.50
   5  -7 -13  129.69    7.00
   5  -7 -13  149.59    7.80
  -5  -7  13  133.19    7.20
   5  -7 -13  146.79    7.90
   7   7 -15    3.10    1.30
  -7   7  15    1.00    0.90
  -7   7  15    1.60    1.30
  -7   7  15    1.80    1.10
   7  -7 -15   -0.60    1.30
   7  -7 -15    0.80    1.20
 -12   8   4   12.20    2.30
  12   8  -4   12.00    2.00
  12   8  -4   10.80    2.20
 -12  -8   4    9.90    1.90
  12  -8  -4   11.70    2.50
  12  -8  -4    8.50    1.90
  12  -8  -4   13.60    2.50
  10   8  -2   72.29    5.10
  10   8  -2   86.79    5.20
 -10   8   2   90.19    5.30
  10  -8  -2   80.59    5.50
  10  -8  -2   90.49    5.40
  10  -8  -2   94.49    5.80
   8   8   0   21.40    2.20
   8   8   0   23.90    2.30
  -8  -8   0   23.00    2.30
   8  -8   0   21.40    2.40
   8  -8   0   19.80    2.20
   8  -8   0   20.90    2.70
   6   8   2   27.60    2.30
   6   8   2   24.00    2.20
   6  -8   2   21.70    2.30
  -6  -8  -2   22.60    1.50
   6  -8   2   21.10    2.10
   6  -8   2   23.90    2.10
  -6  -8  -2   21.90    2.20
   4   8   4  115.09    6.00
   4   8   4  111.89    6.10
  -4  -8  -4  115.69    6.10
  -4  -8  -4  106.29    6.10
   4  -8   4  110.29    6.20
   4  -8   4  109.79    5.50
  -4  -8  -4  107.49    5.40
   4  -8   4  117.29    6.00
   2   8   6  188.08    9.10
   2   8   6  185.58    9.00
  -2   8  -6  195.88    9.00
  -2   8  -6  183.98    8.70
  -2  -8  -6  176.88    8.70
  -2  -8  -6  188.18    9.20
   2  -8   6  187.18    9.00
   2  -8   6  177.88    9.10
   2  -8   6  185.38    8.20
   0   8   8  182.68    9.10
   0   8   8  190.08    9.80
   0   8  -8  190.38    8.90
   0   8  -8  175.38    8.70
   0  -8  -8  179.18    8.90
   0  -8   8  189.58    9.10
   0  -8  -8  188.98    9.20
   0  -8   8  180.88    8.90
   0  -8  -8  182.98    9.20
  -2   8  10   99.89    5.70
  -2   8  10   99.49    5.60
   2   8 -10  100.99    5.20
   2   8 -10   88.19    5.10
   2  -8 -10  104.09    5.80
  -2  -8  10  101.99    5.40
   2  -8 -10   82.19    5.30
  -2  -8  10   96.59    5.80
   2  -8 -10   98.39    5.70
  -4   8  12   34.10    2.80
   4   8 -12   29.30    2.30
   4   8 -12   40.20    2.80
   4  -8 -12   35.90    3.20
   4  -8 -12   36.50    3.20
  -4  -8  12   37.00    2.80
   4  -8 -12   29.40    2.70
   6   8 -14   68.69    4.90
   6   8 -14   76.89    3.90
   6   8 -14   61.59    3.70
  -6   8  14   69.19    4.40
  -6   8  14   65.49    4.30
  -6   8  14   78.49    5.20
  -6  -8  14   71.09    4.40
   6  -8 -14   75.49    5.30
   6  -8 -14   65.79    4.90
  11   9  -3    2.20    1.10
  11   9  -3    1.70    1.30
 -11   9   3    1.20    1.40
  11  -9  -3    3.10    1.40
  11  -9  -3    3.70    1.30
 -11  -9   3    3.00    1.30
  11  -9  -3    1.20    1.10
   9   9  -1   36.40    3.00
   9   9  -1   32.70    3.00
   9  -9  -1   39.30    3.30
   9  -9  -1   33.50    3.20
   9  -9  -1   38.00    3.40
  -9  -9   1   37.70    3.90
   7   9   1   41.70    3.20
  -7   9  -1   41.00    3.20
   7   9   1   40.60    3.10
   7  -9   1   39.90    3.10
   7  -9   1   45.80    3.60
  -5   9  -3   28.30    2.90
   5   9   3   26.90    2.70
   5   9   3   26.00    2.40
  -5  -9  -3   27.20    2.60
   5  -9   3   22.60    2.50
   5  -9   3   21.10    2.00
  -5  -9  -3   24.70    1.70
   5  -9   3   22.30    2.20
   3   9   5   11.50    1.80
   3   9   5   11.90    1.80
  -3   9  -5   12.50    1.60
  -3  -9  -5   12.70    1.90
   3  -9   5    9.50    1.50
  -3  -9  -5   10.60    1.50
  -3  -9  -5    9.90    1.50
   3  -9   5   10.30    1.20
   3  -9   5    8.00    1.50
  -1   9  -7    1.90    0.90
   1   9   7    1.90    0.80
   1   9   7    0.90    0.80
  -1   9  -7    1.50    0.60
   1  -9   7    0.40    0.70
  -1  -9  -7    1.60    0.70
  -1  -9  -7    1.10    0.80
  -1  -9  -7    1.00    0.70
   1  -9   7    0.60    0.70
   1   9  -9   60.19    3.90
   1   9  -9   67.69    3.90
  -1   9   9   66.29    4.30
   1  -9  -9   60.89    4.20
  -1  -9   9   65.59    4.20
   1  -9  -9   64.89    4.20
   1  -9  -9   74.49    4.60
  -1  -9   9   66.99    4.10
   3   9 -11    3.00    1.00
  -3   9  11    2.80    1.20
   3   9 -11    2.60    1.00
   3  -9 -11    2.00    1.00
  -3  -9  11    3.90    1.20
   3  -9 -11    3.30    1.10
  -3  -9  11    2.30    0.90
   3  -9 -11    2.00    1.00
   5   9 -13   21.30    2.00
  -5   9  13   23.70    2.80
   5   9 -13   20.50    2.20
  -5   9  13   24.10    2.50
  -5   9  13   22.40    2.60
   5   9 -13   18.30    1.90
   5  -9 -13   19.60    2.40
   5  -9 -13   18.60    2.70
  -5  -9  13   20.50    2.20
   5  -9 -13   21.10    2.80
  10  10  -2  105.69    6.00
  10  10  -2   82.49    5.70
 -10  10   2   98.69    5.90
  10 -10  -2   91.99    6.10
 -10 -10   2   99.19    5.90
  10 -10  -2  108.89    6.20
  10 -10  -2   83.79    6.10
   8  10   0  124.29    7.40
   8  10   0  149.88    7.70
   8 -10   0  150.08    8.20
  -8 -10   0  155.08    8.00
   8 -10   0  134.09    7.60
   6  10   2   55.79    4.00
   6  10   2   58.89    4.00
  -6  10  -2   62.39    4.10
   6 -10   2   62.09    3.90
   6 -10   2   52.89    4.20
   4  10   4   65.29    4.10
  -4  10  -4   62.39    4.60
   4  10   4   61.29    4.70
   4 -10   4   60.79    3.60
  -4 -10  -4   58.89    3.40
  -4 -10  -4   61.99    4.20
   4 -10   4   61.69    4.00
   4 -10   4   59.39    4.30
  -4 -10  -4   64.99    4.30
   2  10   6   79.09    4.70
   2  10   6   80.39    4.90
  -2  10  -6   81.49    4.70
  -2 -10  -6   75.39    5.10
  -2 -10  -6   72.09    4.30
   2 -10   6   72.39    3.70
   2 -10   6   72.99    4.80
   2 -10   6   70.69    5.00
  -2 -10  -6   74.49    5.30
   0  10  -8   53.79    3.40
   0  10  -8   51.29    3.60
   0  10   8   51.49    3.70
   0  10   8   53.89    3.90
   0 -10  -8   52.69    3.90
   0 -10  -8   49.30    3.80
   0 -10   8   57.79    3.90
   0 -10  -8   55.69    3.70
   0 -10   8   54.69    3.60
   2  10 -10  205.78    9.20
   2  10 -10  172.28    9.10
  -2  10  10  203.28    9.80
   2 -10 -10  194.08    9.90
  -2 -10  10  186.38    9.40
  -2 -10  10  200.18    9.30
   2 -10 -10  190.78    9.70
   2 -10 -10  169.28    9.50
  -4  10  12   52.89    4.00
  -4  10  12   52.39    4.10
   4  10 -12   63.59    3.70
  -4  10  12   56.59    4.10
   4  10 -12   49.10    3.40
  -4 -10  12   56.49    4.20
   4 -10 -12   48.40    4.10
   4 -10 -12   45.70    3.90
   4 -10 -12   53.79    4.20
   9  11  -1   15.60    2.30
  -9  11   1   20.60    2.60
   9  11  -1   13.40    2.10
   9 -11  -1   19.00    2.90
   9 -11  -1   12.20    2.20
   9 -11  -1   22.00    2.70
  -9 -11   1   15.60    2.20
  -7  11  -1   21.50    2.50
   7  11   1   22.80    2.50
   7  11   1   17.70    2.20
   7 -11   1   21.20    2.40
   7 -11   1   24.90    2.90
  -5  11  -3   16.30    2.40
   5  11   3   13.40    2.00
   5  11   3   10.40    1.70
  -5 -11  -3   13.40    1.40
   5 -11   3   16.50    2.60
   5 -11   3   15.50    2.00
   3  11   5    1.80    0.90
   3  11   5    2.40    0.90
   3 -11   5    0.90    0.80
  -3 -11  -5    0.90    0.80
  -3 -11  -5    1.60    0.70
   3 -11   5    2.40    0.80
  -3 -11  -5    1.00    0.90
   3 -11   5    0.40    0.70
   1  11   7   -0.70    0.90
   1  11   7    1.40    0.80
  -1  11  -7   -0.10    0.80
  -1 -11  -7    0.30    0.70
   1 -11   7    1.60    0.90
  -1 -11  -7    0.70    0.90
  -1 -11  -7   -0.10    0.70
   1 -11   7    0.00    0.70
   1  11  -9    7.80    1.40
   1  11  -9    6.50    1.20
  -1  11   9    7.70    1.80
   1 -11  -9    7.10    1.60
   1 -11  -9    7.50    1.50
   1 -11  -9    4.40    1.30
  -1 -11   9    5.40    1.40
  -1 -11   9    8.40    1.60
  -3  11  11   -0.90    1.10
   3  11 -11    0.50    1.00
   3  11 -11    0.10    0.80
   3  11 -11    0.20    0.80
  -3  11  11   -1.10    0.90
  -3 -11  11    0.00    0.80
   3 -11 -11   -0.60    1.10
   3 -11 -11    1.10    1.10
   3 -11 -11    0.20    0.90
  -5  11  13    1.40    1.50
   5  11 -13    1.40    1.30
  -5  11  13    1.40    1.40
  -5  11  13    3.20    1.60
   5  11 -13    2.40    1.10
   5  11 -13    1.30    1.10
  -5 -11  13    0.30    1.10
   8  12   0   87.09    5.40
  -8  12   0   84.09    5.40
   8  12   0   73.69    5.10
   8 -12   0   84.49    5.90
   8 -12   0   76.19    5.30
  -8 -12   0   90.69    5.60
   8 -12   0   76.59    5.30
   6  12   2   14.20    2.10
  -6  12  -2   22.00    3.00
   6  12   2   11.70    2.10
  -6 -12  -2   18.50    1.40
   6 -12   2   15.80    2.60
   6 -12   2   16.30    2.10
   6 -12   2   17.60    2.50
   4  12   4   13.40    2.00
   4  12   4    9.80    1.70
  -4  12  -4   13.30    2.20
  -4 -12  -4   13.90    2.40
  -4 -12  -4   14.60    2.20
   4 -12   4   11.50    1.60
   4 -12   4   11.90    2.40
  -4 -12  -4   11.20    1.40
  -2  12  -6    8.70    1.90
   2  12   6   14.50    2.20
   2  12   6   13.00    2.00
  -2 -12  -6   13.60    1.70
   2 -12   6   13.90    2.10
  -2 -12  -6   13.20    1.90
  -2 -12  -6   15.80    2.30
   2 -12   6   13.50    1.30
   2 -12   6    8.10    2.20
   0  12  -8   60.29    4.30
   0  12   8   67.19    4.60
   0  12   8   77.49    5.00
   0 -12  -8   70.59    4.80
   0 -12  -8   67.49    4.40
   0 -12   8   69.09    4.40
   0 -12  -8   57.19    4.50
   0 -12   8   64.89    4.60
  -2  12  10  136.69    7.70
   2  12 -10  126.49    7.10
   2  12 -10  123.39    7.10
  -2  12  10  147.99    7.80
  -2 -12  10  132.19    7.00
   2 -12 -10  132.39    7.70
   2 -12 -10  137.39    7.50
   2 -12 -10  117.89    7.40
  -4  12  12  113.79    7.20
  -4  12  12  116.09    7.10
   4  12 -12  105.19    6.30
   4  12 -12  125.19    6.40
  -4  12  12  110.99    7.00
   4  12 -12  115.09    6.40
   4 -12 -12  121.39    7.30
   4 -12 -12  125.59    8.80
  -4 -12  12  119.29    6.40
   7  13   1   12.50    2.10
  -7  13  -1   16.10    2.40
   7  13   1   15.80    2.30
   7 -13   1   20.80    3.60
  -7 -13  -1   18.80    3.30
   7 -13   1   20.00    2.80
   7 -13   1   15.40    2.40
   5  13   3    8.90    1.60
   5  13   3   10.60    1.90
  -5  13  -3   11.10    2.00
   5 -13   3   15.90    2.40
  -5 -13  -3   14.30    2.30
  -5 -13  -3   12.40    1.50
   5 -13   3   11.90    1.70
   5 -13   3    9.10    2.00
   3  13   5   41.70    3.30
  -3  13  -5   30.40    3.10
   3  13   5   36.20    3.50
  -3 -13  -5   38.00    2.80
   3 -13   5   36.20    2.60
  -3 -13  -5   36.60    3.40
  -3 -13  -5   43.60    3.70
   3 -13   5   38.80    3.70
   1  13   7    6.10    1.80
   1  13   7    7.20    1.70
  -1  13  -7    6.70    1.70
  -1  13  -7    5.20    1.40
   1 -13   7    4.20    1.30
  -1 -13  -7    4.80    1.60
  -1 -13  -7    5.80    1.40
  -1 -13  -7    7.40    1.70
   1  13  -9  142.09    8.20
   1  13  -9  164.58    8.60
  -1  13   9  172.58    8.90
  -1  13   9  163.88    9.00
   1 -13  -9  144.99    8.70
  -1 -13   9  169.88    8.40
   1 -13  -9  164.18    9.00
   1 -13  -9  155.18    8.40
  -3  13  11   12.30    2.40
   3  13 -11    8.60    2.00
  -3  13  11    7.50    1.80
  -3  13  11    8.00    2.00
   3  13 -11    7.90    1.80
  -3 -13  11   10.10    1.80
   3 -13 -11   10.10    2.30
   3 -13 -11   10.20    2.20
  -6  14  -2   78.19    5.30
  -6  14  -2   79.89    5.70
   6  14   2   62.59    4.80
   6  14   2   73.39    5.20
  -6 -14  -2   72.49    3.70
   6 -14   2   66.39    5.50
  -6 -14  -2   68.29    5.30
   6 -14   2   75.19    4.80
   4  14   4    0.60    1.10
  -4  14  -4    2.10    1.50
   4  14   4    1.70    1.40
  -4  14  -4    0.00    1.30
  -4 -14  -4    1.80    1.40
  -4 -14  -4    0.80    0.90
   4 -14   4    2.20    1.30
   4 -14   4    2.60    1.20
  -4 -14  -4    2.20    1.70
   2  14   6    4.30    1.70
  -2  14  -6    2.00    1.40
  -2  14  -6    4.10    1.50
   2  14   6    3.70    1.30
  -2 -14  -6    2.00    1.30
  -2 -14  -6    2.00    1.50
   2 -14   6    3.00    1.30
  -2 -14  -6    2.00    1.10
   2 -14   6    2.80    0.90
   0  14  -8   13.50    2.30
   0  14   8   16.30    2.70
   0  14   8   16.50    2.70
   0  14  -8   13.10    2.20
   0 -14  -8   11.70    2.40
   0 -14  -8   15.50    2.40
   0 -14  -8   12.70    2.30
   2  14 -10   19.40    2.70
  -2  14  10   23.40    3.30
  -2  14  10   19.20    3.00
  -2  14  10   20.30    3.30
   2 -14 -10   18.30    2.60
   2 -14 -10   26.00    3.40
   5  15   3   54.09    5.70
   5  15   3   52.49    4.60
  -5  15  -3   76.99    5.60
   5 -15   3   73.29    5.20
  -5 -15  -3   67.49    3.90
   5 -15   3   63.79    4.40
  -5 -15  -3   74.79    5.50
   3  15   5   10.60    2.30
  -3  15  -5   14.80    2.70
  -3  15  -5   10.70    2.20
   3  15   5   14.10    2.50
  -3 -15  -5    8.80    2.10
   3 -15   5   13.90    2.30
  -3 -15  -5   13.30    2.00
   3 -15   5   13.70    1.70
  -3 -15  -5   12.10    2.80
  -1  15  -7    8.30    2.70
  -1  15  -7    4.30    1.90
   1  15   7    4.30    1.70
  -1 -15  -7    7.50    1.60
  -1 -15  -7    5.70    1.70
  -1 -15  -7    4.00    1.80
   1 -15   7    5.80    1.60
  12   0  -3   -0.40    0.80
  12   0  -3    0.10    0.70
  10   0  -1    0.20    0.50
  10   0  -1   -0.10    0.70
 -10   0   1    1.30    0.70
  -8   0  -1    0.20    0.50
   8   0   1   -0.20    0.40
   8   0   1   -0.10    0.40
   6   0   3    0.40    0.40
   6   0   3   -0.30    0.30
  -6   0  -3    0.30    0.50
  -6   0  -3    0.10    0.30
  -4   0  -5   -0.30    0.30
  -4   0  -5   -0.10    0.40
   4   0   5    0.00    0.30
   4   0   5    0.40    0.40
   4   0   5    0.40    0.50
  -2   0  -7   -0.10    0.40
   2   0   7    0.20    0.40
  -2   0  -7   -0.20    0.30
   2   0   7   -0.10    0.30
   2   0   7    0.20    0.40
   0   0  -9   -0.20    0.30
   0   0  -9    0.40    0.40
   0   0   9    0.10    0.30
   0   0  -9   -0.10    0.40
   0   0   9   -0.20    0.30
   0   0   9    0.50    0.30
  -2   0  11    0.10    0.40
   2   0 -11    1.30    0.70
  -2   0  11   -0.10    0.40
  -2   0  11    0.20    0.50
   2   0 -11   -0.40    0.40
   2   0 -11   -0.20    0.50
  -4   0  13    0.50    0.60
   4   0 -13    0.30    0.50
   4   0 -13    0.10    0.50
   4   0 -13    0.40    0.70
  -6   0  15    0.00    0.70
   6   0 -15    0.70    0.80
   6   0 -15   -0.10    0.90
 -13   1   4   49.10    3.40
  13   1  -4   40.60    2.90
  13   1  -4   50.39    3.50
  13  -1  -4   46.40    3.50
 -13  -1   4   46.40    3.40
  13  -1  -4   42.10    3.40
  11   1  -2    0.30    0.60
 -11   1   2    0.10    0.70
  11   1  -2    1.40    0.80
  11  -1  -2    0.40    0.70
  11  -1  -2    1.00    0.70
 -11  -1   2   -0.20    0.80
   9   1   0  658.03   27.00
   9   1   0  625.14   27.30
   9  -1   0  647.54   27.10
   9  -1   0  637.44   27.40
  -9  -1   0  638.64   28.10
  -7   1  -2    5.70    1.00
  -7   1  -2    8.30    1.00
   7   1   2    7.10    1.00
   7   1   2    8.90    1.20
  -7  -1  -2    8.40    1.30
   7  -1   2    7.90    1.20
  -7  -1  -2    8.40    1.00
   7  -1   2    8.90    1.30
   5   1   4 1218.98   50.09
   5   1   4 1182.28   49.80
  -5   1  -4 1229.18   50.19
  -5   1  -4 1229.68   49.90
  -5  -1  -4 1215.18   50.19
   5  -1   4 1203.98   49.99
  -5  -1  -4 1193.78   49.80
   3   1   6    8.90    1.10
   3   1   6    5.70    0.90
  -3   1  -6    9.30    1.40
   3   1   6    7.80    1.00
  -3   1  -6    8.50    1.20
  -3  -1  -6    6.80    1.10
   3  -1   6    5.10    1.00
   3  -1   6    8.70    1.00
  -3  -1  -6    6.30    1.00
   1   1   8   12.40    1.30
   1   1   8   12.40    1.30
  -1   1  -8   13.30    1.40
   1   1   8   11.10    1.20
  -1   1  -8   11.40    1.30
  -1  -1  -8   11.20    1.20
   1  -1   8   10.10    1.10
   1  -1   8    9.70    1.10
  -1  -1  -8   11.80    1.30
   1  -1   8   11.60    1.30
  -1   1  10  222.68   10.30
  -1   1  10  211.28    9.80
   1   1 -10  219.78   10.00
  -1   1  10  222.78   10.00
   1   1 -10  221.48    9.80
   1   1 -10  231.78   10.40
  -1  -1  10  219.08    9.70
   1  -1 -10  205.58   10.30
  -1  -1  10  219.48    9.80
  -1  -1  10  215.98   10.20
   1  -1 -10  220.48   10.00
   3   1 -12   80.49    4.10
  -3   1  12   74.19    3.90
   3   1 -12   77.59    4.10
   3   1 -12   74.29    4.50
  -3   1  12   72.59    4.20
   3  -1 -12   78.99    4.10
   3  -1 -12   74.89    4.20
   3  -1 -12   76.59    4.70
  -3  -1  12   78.79    4.50
  -3  -1  12   76.59    4.00
  -3  -1  12   71.59    3.80
   5   1 -14  381.26   17.80
  -5   1  14  380.26   16.60
   5   1 -14  423.66   16.80
   5   1 -14  406.06   17.20
  -5   1  14  391.66   17.40
   5  -1 -14  389.06   17.90
  -5  -1  14  391.86   17.10
   5  -1 -14  420.46   17.50
   5  -1 -14  367.46   16.90
   7   1 -16    9.50    1.50
   7   1 -16   10.30    1.90
   7  -1 -16   11.10    1.90
   7  -1 -16   14.80    2.20
  12   2  -3   12.80    1.40
  12   2  -3   14.10    1.80
  12  -2  -3    9.20    1.70
  12  -2  -3    9.90    1.60
 -10   2   1  177.18    8.70
  10   2  -1  156.28    8.00
  10   2  -1  185.08    8.70
 -10  -2   1  182.18    8.70
  10  -2  -1  172.78    8.40
  10  -2  -1  190.78    8.80
   8   2   1   12.70    1.30
   8   2   1   13.80    1.60
  -8   2  -1   13.80    1.60
   8  -2   1   12.00    1.40
  -8  -2  -1   12.80    1.60
   8  -2   1   15.90    1.60
   6   2   3   90.39    4.80
  -6   2  -3   86.09    4.60
   6   2   3   94.99    4.60
  -6   2  -3   92.09    4.90
  -6  -2  -3   87.89    4.90
   6  -2   3   88.59    4.90
   6  -2   3   92.39    4.80
  -6  -2  -3   88.49    4.40
   4   2   5  693.93   30.00
   4   2   5  716.13   29.80
  -4   2  -5  702.83   29.80
  -4   2  -5  736.83   30.10
   4  -2   5  710.83   30.00
   4  -2   5  688.13   29.90
  -4  -2  -5  725.93   30.10
  -4  -2  -5  720.03   29.80
   2   2   7  157.58    7.10
  -2   2  -7  149.69    7.10
  -2   2  -7  144.79    7.10
   2   2   7  150.28    7.10
   2   2   7  145.19    7.10
  -2  -2  -7  147.69    7.20
  -2  -2  -7  142.29    7.00
   2  -2   7  149.69    7.20
   2  -2   7  147.59    7.00
   2  -2   7  139.69    6.70
  -2  -2  -7  143.69    7.10
   0   2   9   24.80    2.10
   0   2  -9   26.70    2.00
   0   2   9   29.90    2.10
   0   2  -9   28.50    2.20
   0   2   9   23.80    1.90
   0  -2  -9   27.10    2.00
   0  -2  -9   24.80    2.10
   0  -2   9   24.10    1.70
   0  -2  -9   27.20    2.10
   0  -2   9   21.60    1.80
   0  -2   9   25.20    2.00
  -2   2  11  144.89    7.20
   2   2 -11  138.79    6.50
  -2   2  11  152.08    7.10
  -2   2  11  141.99    6.80
   2   2 -11  133.99    7.10
   2   2 -11  146.49    6.80
  -2  -2  11  138.89    6.60
  -2  -2  11  140.39    7.20
   2  -2 -11  146.09    6.90
   2  -2 -11  135.39    7.30
  -2  -2  11  138.79    6.50
   2  -2 -11  144.79    7.00
   4   2 -13   29.00    2.00
  -4   2  13   29.80    2.00
   4   2 -13   24.30    2.40
  -4   2  13   29.90    2.40
   4   2 -13   30.60    2.00
   4  -2 -13   26.60    2.50
   4  -2 -13   26.70    2.10
   4  -2 -13   27.90    2.30
  -4  -2  13   24.70    2.40
  -4  -2  13   26.50    1.90
  -4  -2  13   28.10    1.80
   6   2 -15   98.09    5.80
  -6   2  15  106.59    5.70
   6   2 -15   99.29    5.20
   6  -2 -15  101.59    6.10
   6  -2 -15   93.29    4.80
  13   3  -4   21.50    2.30
  13   3  -4   19.40    1.70
 -13   3   4   18.20    2.50
  13  -3  -4   19.80    2.30
 -13  -3   4   20.50    2.30
  13  -3  -4   18.70    2.60
 -11   3   2   -0.80    0.90
  11   3  -2    0.60    0.50
  11   3  -2    1.30    0.80
 -11  -3   2   -0.10    0.70
  11  -3  -2    1.80    0.90
  11  -3  -2    0.50    0.70
   9   3   0  148.89    6.40
  -9   3   0  140.79    7.10
   9   3   0  129.19    6.80
   9  -3   0  129.79    7.00
   9  -3   0  141.09    6.90
  -9  -3   0  125.29    6.90
   7   3   2   33.50    2.50
   7   3   2   35.40    2.10
  -7   3  -2   33.70    2.50
  -7  -3  -2   31.00    2.50
  -7  -3  -2   33.50    2.00
   7  -3   2   29.50    2.30
   7  -3   2   32.10    2.50
   5   3   4    4.00    0.80
   5   3   4    2.60    0.70
   5   3   4    2.80    0.70
  -5   3  -4    2.80    0.70
  -5   3  -4    2.70    0.80
   5  -3   4    2.00    0.60
  -5  -3  -4    3.40    0.90
   5  -3   4    2.40    0.70
  -5  -3  -4    3.40    0.60
   3   3   6    4.00    0.80
   3   3   6    3.60    0.80
  -3   3  -6    3.50    0.60
  -3   3  -6    3.60    0.80
   3   3   6    5.10    1.00
  -3  -3  -6    2.80    0.80
  -3  -3  -6    4.60    0.90
   3  -3   6    3.70    0.90
   1   3   8   20.50    1.80
   1   3   8   20.40    1.80
  -1   3  -8   15.10    1.60
  -1   3  -8   22.80    1.80
  -1  -3  -8   18.50    1.70
   1  -3   8   19.80    1.40
  -1  -3  -8   19.70    1.80
  -1  -3  -8   19.50    1.80
   1  -3   8   18.80    1.80
   1  -3   8   20.50    1.70
  -1   3  10  157.48    7.50
  -1   3  10  150.28    7.60
   1   3 -10  164.58    7.40
   1   3 -10  152.58    7.60
   1  -3 -10  156.78    7.50
   1  -3 -10  155.08    7.50
  -1  -3  10  150.18    7.20
  -1  -3  10  149.39    6.80
   1  -3 -10  159.08    7.80
  -1  -3  10  149.39    7.60
  -3   3  12   35.10    2.80
   3   3 -12   40.30    2.60
   3   3 -12   41.20    2.30
   3   3 -12   37.20    2.90
  -3   3  12   41.00    2.60
   3  -3 -12   42.60    2.80
  -3  -3  12   39.10    2.20
   3  -3 -12   36.30    2.80
   3  -3 -12   37.30    3.00
  -3  -3  12   40.20    2.90
  -3  -3  12   38.70    2.40
   5   3 -14   75.59    3.90
  -5   3  14   72.99    4.50
   5   3 -14   68.19    3.70
   5   3 -14   78.49    4.70
   5  -3 -14   76.39    4.90
   5  -3 -14   73.39    4.50
  -5  -3  14   74.39    4.50
   5  -3 -14   70.79    4.10
   7   3 -16    3.90    1.40
   7   3 -16    2.60    0.90
   7  -3 -16    2.60    1.30
   7  -3 -16    1.30    1.30
  12   4  -3   68.19    4.10
 -12   4   3   56.09    4.00
 -12  -4   3   65.69    4.90
  12  -4  -3   55.39    4.00
  12  -4  -3   61.69    4.30
 -10   4   1  171.18    8.40
  10   4  -1  174.98    8.30
  10   4  -1  149.59    7.40
  10  -4  -1  165.28    8.60
 -10  -4   1  164.68    8.40
  10  -4  -1  177.08    8.30
   8   4   1  140.69    7.30
   8   4   1  155.18    7.50
  -8   4  -1  146.99    7.90
   8   4   1  152.28    6.70
  -8  -4  -1  147.09    7.50
   8  -4   1  141.59    7.50
   8  -4   1  138.69    7.20
   6   4   3  200.28    9.50
   6   4   3  204.58    9.00
   6   4   3  201.68    9.60
  -6   4  -3  211.48    9.60
   6  -4   3  191.48    9.40
   6  -4   3  200.98    9.60
  -6  -4  -3  201.18    9.60
  -6  -4  -3  201.38    8.90
   4   4   5   18.20    1.70
   4   4   5   14.70    1.40
   4   4   5   14.60    1.50
  -4   4  -5   18.60    1.70
  -4  -4  -5   17.50    1.50
   4  -4   5   14.20    1.50
   4  -4   5   15.10    1.60
  -4  -4  -5   15.10    1.60
  -2   4  -7  313.57   14.30
   2   4   7  324.57   14.40
   2   4   7  305.87   14.40
  -2   4  -7  347.17   14.50
   2   4   7  332.37   14.40
  -2  -4  -7  326.47   14.60
   2  -4   7  325.47   14.40
  -2  -4  -7  313.97   14.30
  -2  -4  -7  325.47   14.40
   2  -4   7  335.17   13.90
   0   4   9   21.10    1.80
   0   4  -9   18.10    1.70
   0   4  -9   18.80    1.70
   0  -4  -9   21.30    1.90
   0  -4   9   17.60    1.90
   0  -4   9   18.80    1.30
   0  -4  -9   22.40    1.90
   0  -4  -9   17.10    1.80
   0  -4   9   17.60    1.70
   2   4 -11  301.27   13.80
  -2   4  11  315.77   13.90
  -2   4  11  306.67   13.70
   2   4 -11  312.07   13.50
   2  -4 -11  319.87   13.80
  -2  -4  11  307.97   13.90
  -2  -4  11  292.27   13.40
   2  -4 -11  294.87   13.80
   2  -4 -11  304.97   14.10
  -2  -4  11  298.07   12.80
   4   4 -13  166.58    8.60
   4   4 -13  172.48    8.00
  -4   4  13  180.38    8.20
  -4   4  13  171.88    8.60
   4   4 -13  184.28    7.60
   4  -4 -13  157.18    8.20
  -4  -4  13  156.48    9.00
   4  -4 -13  188.68    9.20
   4  -4 -13  177.68    8.70
  -6   4  15  218.38    9.20
  -6   4  15  202.38    9.10
   6   4 -15  202.08    9.90
   6   4 -15  181.38    8.80
   6  -4 -15  202.48   10.00
   6  -4 -15  199.78   10.40
   6  -4 -15  184.28    9.10
  13   5  -4    3.10    1.20
 -13   5   4    3.70    1.30
 -13  -5   4    3.30    1.40
  13  -5  -4    4.00    2.20
  13  -5  -4    2.10    1.40
  13  -5  -4    2.70    1.30
  11   5  -2   33.00    2.70
 -11   5   2   30.50    2.80
  11  -5  -2   25.70    2.50
  11  -5  -2   26.90    2.80
  -9   5   0    0.80    0.70
   9   5   0    1.60    0.80
   9   5   0    1.80    1.00
   9  -5   0    1.40    0.70
   9  -5   0    0.30    0.80
  -9  -5   0    0.40    0.60
   7   5   2   14.60    1.20
   7   5   2   12.60    1.50
  -7   5  -2   12.30    1.50
   7   5   2   12.30    1.60
  -7  -5  -2   14.40    1.10
  -7  -5  -2   13.40    1.70
   7  -5   2   14.90    1.70
   7  -5   2   13.20    1.60
  -5   5  -4    0.50    0.60
   5   5   4    1.40    0.70
   5   5   4    1.00    0.50
  -5   5  -4    0.50    0.50
   5   5   4    0.40    0.50
  -5  -5  -4    0.40    0.40
  -5  -5  -4    0.30    0.40
   5  -5   4    0.60    0.50
   5  -5   4    0.50    0.60
  -3   5  -6   69.09    3.90
   3   5   6   72.29    3.80
  -3   5  -6   65.99    3.90
   3   5   6   66.79    4.00
   3   5   6   68.99    4.00
  -3  -5  -6   66.99    4.10
  -3  -5  -6   63.69    3.70
  -3  -5  -6   68.19    4.00
   3  -5   6   65.49    4.00
   3  -5   6   69.59    4.00
   1   5   8   30.10    2.30
  -1   5  -8   30.70    2.30
  -1   5  -8   29.20    2.20
   1   5   8   32.90    2.40
  -1  -5  -8   29.20    2.30
  -1  -5  -8   30.60    2.40
   1  -5   8   28.10    1.90
   1  -5   8   30.00    2.30
   1  -5   8   34.40    2.50
  -1  -5  -8   31.70    2.40
  -1   5  10   44.30    3.10
   1   5 -10   44.00    3.00
  -1   5  10   44.00    3.00
   1   5 -10   48.70    3.00
  -1  -5  10   44.00    3.10
   1  -5 -10   48.80    3.30
  -1  -5  10   44.80    2.90
   1  -5 -10   40.10    3.00
   1  -5 -10   45.40    3.20
  -3   5  12    4.40    1.20
   3   5 -12    2.80    0.80
  -3   5  12    3.60    0.90
   3   5 -12    2.10    1.00
  -3  -5  12    2.10    0.90
  -3  -5  12    3.90    0.90
   3  -5 -12    3.00    0.90
   3  -5 -12    5.50    1.50
   3  -5 -12    2.20    0.80
   5   5 -14    2.10    0.80
  -5   5  14    0.60    0.80
  -5   5  14    2.10    0.80
   5   5 -14    2.10    1.00
   5  -5 -14    1.70    0.90
  -5  -5  14    1.90    1.00
   5  -5 -14    3.40    1.20
   5  -5 -14    2.60    1.30
  -7   5  16    6.50    1.10
  -7   5  16    5.30    1.70
   7   5 -16    3.40    1.50
  -7   5  16    4.30    1.00
   7  -5 -16    5.30    1.70
   7  -5 -16    4.40    1.40
 -12   6   3    5.80    1.60
  12   6  -3    4.60    1.50
  12   6  -3    6.00    1.40
  12  -6  -3    5.30    1.50
 -12  -6   3    4.10    1.40
  12  -6  -3    4.10    1.60
  12  -6  -3    4.20    1.40
  10   6  -1  154.68    7.80
  10   6  -1  156.48    8.10
  10  -6  -1  139.89    8.10
  10  -6  -1  148.59    7.80
  10  -6  -1  150.28    8.10
  -8   6  -1  262.17   12.40
   8   6   1  258.57   13.00
   8   6   1  267.57   12.50
   8   6   1  272.47   11.40
   8  -6   1  268.57   12.80
   8  -6   1  268.07   12.40
  -8  -6  -1  267.87   12.50
  -6   6  -3  647.34   27.60
   6   6   3  633.74   27.60
   6   6   3  656.13   27.70
   6   6   3  674.03   26.80
  -6  -6  -3  638.54   26.80
   6  -6   3  622.24   27.80
   6  -6   3  636.84   27.60
  -6  -6  -3  647.34   27.80
  -4   6  -5   65.89    3.90
  -4   6  -5   59.69    3.60
   4   6   5   67.39    4.00
   4  -6   5   58.79    3.70
  -4  -6  -5   58.89    3.40
   4  -6   5   64.29    4.00
  -4  -6  -5   58.09    3.90
   2   6   7  148.79    7.10
   2   6   7  131.79    7.00
  -2   6  -7  145.89    7.00
  -2   6  -7  129.59    6.80
   2  -6   7  150.98    7.20
  -2  -6  -7  136.59    7.10
  -2  -6  -7  137.89    6.80
   2  -6   7  140.09    7.10
  -2  -6  -7  133.69    7.00
   0   6  -9    1.20    0.60
   0   6   9    3.00    1.00
   0   6   9    1.60    0.70
   0   6  -9    1.60    0.50
   0  -6  -9    1.90    0.80
   0  -6  -9    1.90    0.80
   0  -6   9    2.10    0.70
   0  -6   9    1.80    0.70
   0  -6  -9    1.60    0.70
  -2   6  11  215.48   10.50
   2   6 -11  231.18   10.30
   2   6 -11  227.08   10.50
  -2   6  11  230.88   10.80
  -2  -6  11  217.18   10.30
  -2  -6  11  221.78   10.60
   2  -6 -11  204.08   10.70
   2  -6 -11  240.48   10.70
  -4   6  13  186.08    9.10
   4   6 -13  178.18    8.80
  -4   6  13  174.18    8.50
   4  -6 -13  162.58    8.60
  -4  -6  13  169.88    8.70
   4  -6 -13  185.28    9.40
  -4  -6  13  176.28    8.20
   4  -6 -13  178.68    9.10
  -6   6  15  145.69    8.30
  -6   6  15  151.28    7.40
   6   6 -15  159.08    8.00
   6  -6 -15  164.38    8.80
  -6  -6  15  147.39    7.90
   6  -6 -15  144.59    8.20
 -11   7   2    1.50    1.00
  11   7  -2    1.30    1.00
  11   7  -2    0.70    1.20
  11  -7  -2    1.00    1.10
 -11  -7   2    0.70    1.10
  11  -7  -2    0.60    1.10
  11  -7  -2    0.50    1.10
   9   7   0   97.29    5.50
   9   7   0   94.29    5.30
   9  -7   0   90.79    5.30
   9  -7   0   82.19    5.30
   9  -7   0   83.49    5.50
   7   7   2    4.30    1.00
  -7   7  -2    6.10    1.20
  -7  -7  -2    5.20    0.80
  -7  -7  -2    7.30    1.30
   7  -7   2    3.40    1.10
   7  -7   2    4.10    1.00
   5   7   4  202.68    9.40
  -5   7  -4  194.38    9.30
   5   7   4  197.78    9.40
   5  -7   4  186.68    9.20
  -5  -7  -4  190.08    9.40
   5  -7   4  188.38    9.50
  -5  -7  -4  176.88    8.50
   3   7   6   59.09    3.80
  -3   7  -6   58.89    3.70
  -3   7  -6   52.59    3.50
   3   7   6   66.89    3.90
   3  -7   6   60.79    3.90
  -3  -7  -6   59.49    3.90
  -3  -7  -6   57.29    3.70
  -3  -7  -6   55.29    3.40
   3  -7   6   58.09    3.70
  -1   7  -8   30.30    2.30
  -1   7  -8   25.00    2.10
   1   7   8   32.00    2.50
   1   7   8   27.90    2.40
   1  -7   8   26.70    1.50
  -1  -7  -8   27.00    2.40
  -1  -7  -8   26.20    2.20
   1  -7   8   25.90    1.50
   1  -7   8   27.20    2.30
   1  -7   8   27.50    2.40
  -1  -7  -8   30.60    2.50
  -1   7  10  101.49    5.80
   1   7 -10  106.39    5.60
   1   7 -10  112.89    5.60
  -1   7  10  103.59    5.80
  -1  -7  10  107.59    5.60
  -1  -7  10   99.49    5.70
   1  -7 -10  105.29    5.80
   1  -7 -10   99.29    5.80
   1  -7 -10   96.89    5.70
  -3   7  12    0.00    0.80
   3   7 -12    0.80    0.60
  -3   7  12    0.40    0.70
   3   7 -12    0.10    0.70
  -3  -7  12    0.60    1.30
   3  -7 -12    0.20    0.80
   3  -7 -12    0.40    0.70
   3  -7 -12    0.50    0.90
  -3  -7  12    0.30    0.60
   5   7 -14   67.19    4.20
   5   7 -14   60.69    3.50
  -5   7  14   68.19    4.60
   5   7 -14   58.79    3.50
  -5   7  14   59.89    3.90
   5  -7 -14   58.69    4.40
  -5  -7  14   64.29    4.20
   5  -7 -14   57.49    4.00
   5  -7 -14   63.09    4.70
  12   8  -3    5.00    1.50
  12   8  -3    4.60    1.90
 -12   8   3    5.50    1.60
  12  -8  -3    7.70    2.00
  12  -8  -3    3.70    1.90
 -12  -8   3    5.80    1.50
  12  -8  -3    4.30    1.60
  10   8  -1   89.09    5.50
  10   8  -1   87.89    5.30
 -10   8   1   79.09    5.20
  10  -8  -1   85.89    5.60
 -10  -8   1   81.99    5.30
  10  -8  -1   94.39    5.50
  10  -8  -1   89.49    5.80
   8   8   1   62.39    4.30
   8   8   1   69.59    4.40
   8  -8   1   66.99    4.60
   8  -8   1   59.59    4.30
   8  -8   1   70.69    4.40
  -6   8  -3  199.68    9.80
   6   8   3  206.68    9.90
   6  -8   3  193.38    9.50
  -6  -8  -3  211.68   10.10
  -6  -8  -3  197.78    8.90
   6  -8   3  201.98    9.80
  -4   8  -5  114.49    6.20
   4   8   5  111.89    6.30
   4   8   5  110.99    6.60
   4  -8   5  130.09    8.00
  -4  -8  -5  113.09    6.40
   4  -8   5  116.79    5.70
   4  -8   5  111.19    6.40
  -4  -8  -5  114.59    5.70
  -4  -8  -5  118.29    6.30
   2   8   7    9.30    1.70
  -2   8  -7    4.90    1.00
  -2   8  -7    7.80    1.30
   2  -8   7    7.60    1.00
  -2  -8  -7    6.70    1.30
  -2  -8  -7    7.00    1.20
   2  -8   7    8.10    1.50
   2  -8   7    7.60    1.50
  -2  -8  -7    6.30    1.20
   0   8  -9   27.10    2.30
   0   8  -9   24.60    2.10
   0   8   9   29.80    2.60
   0   8   9   27.50    2.40
   0  -8  -9   26.60    2.50
   0  -8   9   28.10    2.40
   0  -8   9   27.00    2.50
   0  -8  -9   30.40    2.60
   2   8 -11   50.19    3.50
  -2   8  11   56.49    3.90
   2   8 -11   64.09    3.80
  -2   8  11   56.59    4.00
  -2  -8  11   61.29    4.40
   2  -8 -11   54.69    3.90
   2  -8 -11   55.89    4.10
   2  -8 -11   66.39    4.30
  -4   8  13   47.50    3.50
   4   8 -13   43.40    3.10
  -4   8  13   51.49    4.00
   4  -8 -13   50.89    3.90
   4  -8 -13   53.19    4.00
   4  -8 -13   42.50    3.40
  -4  -8  13   50.79    3.50
  -6   8  15   61.19    4.10
   6   8 -15   57.69    3.40
   6   8 -15   69.79    4.30
  -6   8  15   57.49    3.90
   6   8 -15   50.29    3.30
  -6  -8  15   64.39    4.20
   6  -8 -15   55.69    4.60
 -11   9   2    4.50    1.40
  11   9  -2    7.30    1.70
  11   9  -2    7.50    1.80
  11  -9  -2    8.40    2.20
  11  -9  -2    8.60    1.80
  11  -9  -2    9.30    2.00
 -11  -9   2    7.20    1.80
   9   9   0  218.88   10.60
   9   9   0  216.48   10.50
   9  -9   0  224.18   10.70
   9  -9   0  201.78   10.90
  -9  -9   0  204.88   10.60
   9  -9   0  202.88   10.60
   7   9   2   19.20    2.20
  -7   9  -2   24.00    2.40
   7   9   2   19.10    2.20
   7  -9   2   23.50    2.60
  -7  -9  -2   20.00    1.30
   7  -9   2   21.30    2.20
   5   9   4  266.17   12.60
   5   9   4  268.97   12.40
  -5   9  -4  255.57   12.40
   5  -9   4  267.27   12.40
  -5  -9  -4  258.87   12.60
   5  -9   4  252.37   12.70
  -5  -9  -4  257.57   11.60
   5  -9   4  270.77   12.00
  -3   9  -6   10.60    1.60
   3   9   6    9.20    1.50
   3   9   6   12.70    1.80
  -3  -9  -6   12.80    1.50
   3  -9   6   11.10    1.90
  -3  -9  -6   19.00    3.00
   3  -9   6   10.20    1.60
   3  -9   6   12.20    1.20
  -3  -9  -6   15.70    2.00
   1   9   8    5.70    1.40
   1   9   8    3.70    1.10
  -1   9  -8    4.40    1.20
  -1   9  -8    5.10    1.10
  -1  -9  -8    5.20    1.20
   1  -9   8    5.40    1.40
  -1  -9  -8    3.50    1.00
  -1  -9  -8    4.10    1.00
   1   9 -10  218.68   10.20
   1   9 -10  198.78   10.10
  -1   9  10  229.08   10.70
   1  -9 -10  216.58   10.60
   1  -9 -10  185.68   10.50
  -1  -9  10  226.48   11.20
  -1  -9  10  225.98   10.50
   1  -9 -10  222.08   10.90
  -3   9  12   38.40    3.40
  -3   9  12   40.80    3.20
   3   9 -12   36.40    2.80
   3  -9 -12   40.80    3.50
  -3  -9  12   38.70    2.90
  -3  -9  12   43.00    3.20
   3  -9 -12   41.90    3.50
   3  -9 -12   33.30    3.10
  -5   9  14  134.69    7.40
   5   9 -14  139.09    6.90
   5   9 -14  145.59    7.30
  -5   9  14  134.49    8.20
   5   9 -14  115.39    6.70
  -5   9  14  144.99    7.50
   5  -9 -14  137.39    8.10
  -5  -9  14  142.89    7.30
   5  -9 -14  140.49    8.00
  10  10  -1    4.70    1.40
 -10  10   1    3.70    1.90
  10  10  -1    4.60    1.50
  10 -10  -1    2.90    1.40
 -10 -10   1    3.20    1.50
  10 -10  -1    5.80    1.50
  10 -10  -1    1.90    1.10
  -8  10  -1    1.00    1.10
   8  10   1    0.60    1.00
   8  10   1   -0.20    0.90
   8 -10   1    1.30    0.90
   8 -10   1    1.10    1.20
  -8 -10  -1    0.00    1.00
   6  10   3    0.60    0.90
  -6  10  -3    1.40    1.00
   6  10   3    0.80    0.90
  -6 -10  -3    0.80    0.50
   6 -10   3    1.20    1.20
   6 -10   3    0.50    0.70
   4  10   5    7.70    1.50
  -4  10  -5    8.90    1.60
   4  10   5    8.80    1.50
   4 -10   5    9.80    1.70
   4 -10   5    8.30    1.90
   4 -10   5    8.90    1.20
  -4 -10  -5    8.10    1.60
  -4 -10  -5    8.50    1.20
  -4 -10  -5    9.90    1.60
   2  10   7  113.29    6.30
   2  10   7  118.79    6.60
  -2  10  -7   98.49    6.00
  -2 -10  -7  115.79    6.50
   2 -10   7  112.79    6.50
  -2 -10  -7  120.49    6.60
  -2 -10  -7  111.69    6.00
   2 -10   7  117.59    5.30
   2 -10   7  107.49    6.20
   0  10  -9    5.50    1.30
   0  10   9    7.30    1.50
   0 -10  -9    6.60    1.70
   0 -10   9    7.90    1.60
   0 -10   9    7.40    1.60
   0 -10  -9    7.10    1.60
   0 -10  -9    5.30    1.40
   2  10 -11   26.70    2.50
   2  10 -11   31.80    3.00
  -2  10  11   31.30    3.00
   2 -10 -11   30.20    3.00
  -2 -10  11   34.30    2.90
   2 -10 -11   30.10    3.00
  -2 -10  11   26.80    2.60
   2 -10 -11   27.60    2.80
  -4  10  13    2.20    1.30
  -4  10  13    0.70    1.20
   4  10 -13    0.80    0.90
   4  10 -13    1.90    1.20
   4 -10 -13    2.80    1.50
   4 -10 -13    2.40    1.20
  -4 -10  13    1.10    1.10
   4 -10 -13    2.00    1.40
   9  11   0  153.98    8.30
  -9  11   0  149.29    8.40
   9 -11   0  157.68    8.90
  -9 -11   0  148.99    8.30
   9 -11   0  146.79    8.30
   9 -11   0  154.78    8.50
   7  11   2   13.80    2.10
  -7  11  -2   11.90    2.20
   7  11   2   10.20    1.70
   7 -11   2   10.80    1.80
   7 -11   2   10.40    2.30
  -5  11  -4   77.29    4.90
   5  11   4   71.59    4.80
   5  11   4   75.89    5.00
   5 -11   4   68.79    4.30
  -5 -11  -4   71.89    4.00
  -5 -11  -4   71.99    5.00
   5 -11   4   89.09    5.50
  -3  11  -6   27.40    2.70
   3  11   6   35.20    3.00
   3  11   6   31.80    3.00
   3 -11   6   29.30    2.80
   3 -11   6   26.80    3.00
  -3 -11  -6   28.20    2.40
   3 -11   6   33.80    2.20
  -3 -11  -6   34.70    3.00
  -3 -11  -6   35.30    3.10
   1  11   8    3.30    1.80
  -1  11  -8    2.20    1.00
   1  11   8    4.20    1.20
   1 -11   8    3.90    1.40
   1 -11   8    3.70    1.10
  -1 -11  -8    2.40    1.10
  -1 -11  -8    5.00    1.50
   1  11 -10   31.10    2.90
   1  11 -10   35.20    2.90
  -1  11  10   35.70    3.40
   1 -11 -10   35.90    3.40
   1 -11 -10   38.70    3.30
  -1 -11  10   40.10    3.30
  -1 -11  10   43.30    3.20
  -3  11  12   -0.20    1.20
   3  11 -12    0.70    1.00
  -3  11  12    0.60    1.30
   3  11 -12    1.40    1.00
   3  11 -12   -0.40    0.90
   3 -11 -12   -0.30    1.10
   3 -11 -12   -0.70    1.10
  -3 -11  12    0.90    1.00
   3 -11 -12    0.20    1.30
  -8  12  -1   31.00    3.20
   8  12   1   25.70    2.90
   8  12   1   26.20    2.90
   8 -12   1   29.50    3.00
   8 -12   1   30.50    3.70
  -8 -12  -1   25.70    3.40
   8 -12   1   28.70    3.30
   6  12   3   12.40    2.20
   6  12   3    8.30    1.70
  -6  12  -3    9.30    1.70
  -6 -12  -3   11.30    1.30
  -6 -12  -3   17.10    2.70
   6 -12   3    8.10    1.80
   6 -12   3    9.50    1.70
   6 -12   3   12.10    2.10
  -4  12  -5    7.60    1.60
   4  12   5   12.40    2.10
   4  12   5   10.30    2.20
  -4 -12  -5    7.00    1.70
  -4 -12  -5    5.80    1.50
   4 -12   5    5.70    2.30
   4 -12   5   11.50    2.60
   4 -12   5    9.80    1.40
  -4 -12  -5    9.10    1.50
  -2  12  -7    3.50    1.30
   2  12   7    4.20    1.30
   2  12   7    3.80    1.40
  -2 -12  -7    1.80    1.10
   2 -12   7    3.60    0.60
   2 -12   7    3.40    1.20
  -2 -12  -7    2.20    1.00
   0  12  -9    5.90    1.50
   0  12   9    5.10    1.70
   0  12   9    7.10    1.60
   0 -12   9    5.80    1.40
   0 -12  -9    5.70    1.30
   0 -12   9    5.50    1.60
   0 -12  -9    9.90    2.20
   0 -12  -9    4.00    1.60
   2  12 -11   12.20    1.90
   2  12 -11   10.10    1.80
  -2  12  11   14.30    2.80
   2  12 -11   11.60    1.80
  -2  12  11   18.30    2.60
   2 -12 -11   11.30    2.10
  -2 -12  11   11.80    1.80
   2 -12 -11   10.20    2.20
   2 -12 -11   12.60    2.30
   7  13   2   -1.10    1.20
   7  13   2   -1.50    1.10
  -7  13  -2    1.30    1.40
   7 -13   2   -0.40    1.20
  -7 -13  -2   -0.30    1.40
   7 -13   2    0.40    1.20
   7 -13   2    1.50    1.50
   5  13   4   35.00    3.30
  -5  13  -4   33.60    3.30
   5  13   4   26.10    3.00
  -5 -13  -4   26.60    3.20
   5 -13   4   26.60    2.60
   5 -13   4   32.50    3.20
   5 -13   4   33.70    3.50
  -5 -13  -4   28.00    2.30
   3  13   6   -0.30    1.00
   3  13   6    0.60    1.30
  -3  13  -6   -0.40    1.20
   3 -13   6    0.50    1.00
   3 -13   6   -0.40    0.60
  -3 -13  -6    0.00    0.80
  -3 -13  -6    0.60    1.00
   3 -13   6    0.70    1.20
  -3 -13  -6    1.20    1.10
   1  13   8   -0.10    1.40
  -1  13  -8    0.20    1.10
   1  13   8    0.90    1.10
  -1 -13  -8   -0.90    1.20
  -1 -13  -8   -0.30    1.00
  -1 -13  -8    0.40    1.20
   1 -13   8    1.80    1.30
   1  13 -10    9.40    1.80
  -1  13  10    9.90    2.20
   1  13 -10   11.70    2.20
  -1  13  10   11.20    2.60
   1 -13 -10   17.80    2.90
   1 -13 -10   10.60    2.30
   1 -13 -10    7.70    1.90
   6  14   3    8.60    2.00
   6  14   3   10.90    2.20
  -6  14  -3   14.30    3.70
  -6 -14  -3   13.00    2.70
  -6 -14  -3   11.50    1.50
   6 -14   3    7.20    2.10
   6 -14   3   11.20    2.50
   6 -14   3   10.10    1.80
   4  14   5   24.70    3.00
   4  14   5   28.60    3.30
  -4  14  -5   24.60    3.10
   4 -14   5   26.00    3.30
  -4 -14  -5   25.80    3.10
  -4 -14  -5   23.00    2.40
   4 -14   5   27.80    3.10
   4 -14   5   30.70    2.50
  -4 -14  -5   33.20    3.60
  -2  14  -7   41.50    3.90
  -2  14  -7   35.40    3.50
   2  14   7   46.60    4.20
   2  14   7   40.60    3.80
  -2 -14  -7   42.20    3.30
   2 -14   7   40.50    4.00
  -2 -14  -7   49.00    4.00
   2 -14   7   37.40    2.40
  -2 -14  -7   34.40    3.70
   2 -14   7   46.60    3.70
   0  14  -9   13.10    2.30
   0  14   9   17.90    2.90
   0  14   9   23.50    3.30
   0  14  -9   17.30    2.90
   0 -14   9   18.90    2.40
   0 -14  -9   14.40    2.70
   0 -14  -9   14.10    2.60
   0 -14  -9   19.10    2.60
  12   0  -2    8.70    1.40
  12   0  -2    9.40    1.70
 -12   0   2   12.70    2.00
  10   0   0   25.00    2.00
 -10   0   0   25.50    2.30
  10   0   0   24.60    2.30
  -8   0  -2  128.19    6.70
   8   0   2  132.39    6.40
   8   0   2  126.99    6.60
  -6   0  -4  862.31   36.20
  -6   0  -4  844.62   35.70
   6   0   4  859.81   36.00
   6   0   4  863.21   35.80
  -4   0  -6  421.06   18.20
   4   0   6  419.06   18.20
   4   0   6  422.76   18.30
  -4   0  -6  418.96   18.40
   4   0   6  424.06   18.20
   2   0   8  409.56   17.90
  -2   0  -8  407.06   17.90
   2   0   8  399.36   17.80
  -2   0  -8  406.36   17.90
   2   0   8  433.86   17.80
   0   0  10  156.18    7.30
   0   0 -10  155.08    7.80
   0   0  10  147.89    7.30
   0   0  10  154.38    7.70
   0   0 -10  159.38    7.60
   0   0 -10  159.38    7.40
  -2   0  12  227.58   10.50
   2   0 -12  232.78   10.60
  -2   0  12  242.78   12.10
  -2   0  12  226.38   10.60
   2   0 -12  235.68   11.20
   2   0 -12  243.28   10.80
   4   0 -14   85.09    4.90
   4   0 -14  104.09    5.30
  -4   0  14   94.49    5.10
   4   0 -14  109.89    6.00
  -6   0  16   93.99    5.30
   6   0 -16  105.69    5.60
   6   0 -16   88.39    5.90
  13   1  -3    6.50    1.30
  13   1  -3    4.40    1.20
 -13   1   3    4.80    1.40
 -13  -1   3    4.20    1.40
  13  -1  -3    4.40    1.40
  13  -1  -3    4.00    1.10
 -11   1   1   -0.50    1.30
  11   1  -1    0.30    0.70
  11   1  -1    0.10    0.60
  11  -1  -1    0.00    0.80
 -11  -1   1   -0.20    0.80
  11  -1  -1   -0.10    0.70
   9   1   1   26.40    2.30
  -9   1  -1   27.00    2.40
   9   1   1   27.20    2.10
   9  -1   1   30.00    2.30
  -9  -1  -1   29.40    2.50
   9  -1   1   26.70    2.40
   7   1   3   35.30    2.40
  -7   1  -3   31.50    2.30
   7   1   3   32.10    2.50
   7  -1   3   34.20    2.50
  -7  -1  -3   33.80    2.30
  -7  -1  -3   36.60    2.70
   7  -1   3   35.70    2.50
   5   1   5   57.39    3.50
   5   1   5   59.69    3.50
  -5   1  -5   56.49    3.60
   5   1   5   58.39    3.40
  -5   1  -5   51.39    3.30
   5  -1   5   60.09    3.50
  -5  -1  -5   59.39    3.60
   5  -1   5   58.39    3.40
  -5  -1  -5   57.89    3.30
   3   1   7   -0.20    0.40
   3   1   7    0.30    0.40
   3   1   7   -0.30    0.40
  -3   1  -7   -0.20    0.40
  -3   1  -7    0.00    0.40
   3  -1   7   -0.20    0.30
   3  -1   7   -0.10    0.30
  -3  -1  -7   -0.20    0.40
   3  -1   7    0.20    0.40
  -3  -1  -7   -0.20    0.50
  -1   1  -9    4.50    1.00
   1   1   9    4.60    1.00
   1   1   9    5.00    0.90
  -1   1  -9    5.30    1.00
   1   1   9    5.10    1.00
   1  -1   9    4.80    0.90
  -1  -1  -9    4.70    0.90
   1  -1   9    4.30    0.80
   1  -1   9    5.70    1.10
  -1  -1  -9    4.50    0.90
  -1  -1  -9    4.60    1.00
  -1   1  11    2.20    0.70
  -1   1  11    0.80    0.60
   1   1 -11    2.00    0.60
  -1   1  11    2.30    0.70
   1   1 -11    4.20    1.00
   1  -1 -11    1.40    0.70
   1  -1 -11    3.50    0.80
  -1  -1  11    2.90    0.90
   1  -1 -11    2.60    0.80
  -1  -1  11    1.40    0.60
  -1  -1  11    2.40    0.70
   3   1 -13   15.30    1.50
   3   1 -13   12.80    1.50
  -3   1  13   13.70    1.60
  -3   1  13   13.10    1.30
  -3  -1  13   14.30    1.80
   3  -1 -13   11.90    1.60
   3  -1 -13   12.60    1.50
  -3  -1  13   15.90    1.40
   3  -1 -13   15.10    1.90
  -3  -1  13   14.40    1.40
   5   1 -15   62.69    4.40
   5   1 -15   67.29    3.90
   5   1 -15   59.99    3.50
  -5   1  15   67.29    4.00
  -5   1  15   63.59    3.40
   5  -1 -15   64.89    4.60
   5  -1 -15   62.59    4.10
   5  -1 -15   64.99    3.70
  -5  -1  15   67.99    3.80
   7   1 -17   -1.10    1.20
   7   1 -17   -0.70    1.00
   7  -1 -17   -0.40    1.40
   7  -1 -17    2.10    1.10
  12   2  -2   17.00    2.10
  12   2  -2   18.50    1.70
 -12   2   2   14.20    2.00
  12  -2  -2   15.70    1.90
  12  -2  -2   15.90    2.30
 -12  -2   2   12.20    2.00
  10   2   0   94.39    5.10
 -10   2   0   87.89    5.10
  10   2   0   83.79    4.50
  10  -2   0   80.29    4.80
  10  -2   0   92.19    5.30
 -10  -2   0   92.39    5.20
   8   2   2   61.19    3.70
  -8   2  -2   58.39    3.70
   8   2   2   58.69    3.30
  -8  -2  -2   55.79    3.20
   8  -2   2   58.09    3.50
  -8  -2  -2   61.69    3.80
   8  -2   2   52.49    3.60
   6   2   4  217.38    9.70
   6   2   4  205.28   10.00
  -6   2  -4  207.78    9.80
  -6   2  -4  221.38   10.10
   6   2   4  210.98   10.00
   6  -2   4  220.28   10.10
  -6  -2  -4  207.28    9.60
  -6  -2  -4  215.28   10.10
   6  -2   4  212.28    9.90
  -4   2  -6  397.16   17.10
   4   2   6  387.46   17.00
  -4   2  -6  379.46   16.90
   4   2   6  407.86   17.10
   4   2   6  391.86   16.80
  -4  -2  -6  375.16   16.80
   4  -2   6  374.86   16.90
   4  -2   6  382.66   17.00
  -4  -2  -6  392.16   17.20
  -2   2  -8  243.48   11.40
   2   2   8  248.38   11.30
   2   2   8  256.47   11.40
  -2   2  -8  249.18   11.40
   2   2   8  251.47   11.30
  -2  -2  -8  244.08   11.30
  -2  -2  -8  247.98   11.40
   2  -2   8  244.98   11.00
   2  -2   8  253.97   11.30
  -2  -2  -8  253.67   11.50
   2  -2   8  245.38   11.40
   0   2  10   54.19    3.40
   0   2  10   58.09    3.40
   0   2 -10   61.59    3.50
   0   2  10   62.59    3.70
   0  -2 -10   57.29    3.70
   0  -2  10   53.89    3.60
   0  -2  10   57.09    3.40
   0  -2 -10   53.29    3.40
   0  -2 -10   60.59    3.60
   0  -2  10   56.69    3.10
   2   2 -12   71.69    4.50
   2   2 -12   73.29    3.80
  -2   2  12   71.09    4.20
  -2   2  12   73.59    4.50
  -2   2  12   74.19    4.00
   2   2 -12   77.19    4.10
   2  -2 -12   74.59    4.60
  -2  -2  12   74.99    4.00
   2  -2 -12   71.89    4.20
  -2  -2  12   70.99    3.80
  -2  -2  12   68.59    4.40
   4   2 -14   17.20    1.70
  -4   2  14   21.10    2.00
   4   2 -14   18.10    2.20
   4   2 -14   23.70    1.80
  -4   2  14   18.40    1.60
  -4  -2  14   21.20    1.70
   4  -2 -14   19.10    2.10
   4  -2 -14   15.10    1.70
  -4  -2  14   17.50    2.10
   4  -2 -14   20.60    2.40
  -6   2  16  127.19    6.60
   6   2 -16  123.09    6.90
   6   2 -16  111.49    6.10
   6  -2 -16  127.39    7.20
   6  -2 -16  123.69    6.70
   6  -2 -16  113.69    5.80
  13   3  -3   14.70    1.60
 -13   3   3    9.50    1.80
  13   3  -3   15.30    2.10
  13  -3  -3   11.10    1.90
  13  -3  -3   14.40    2.40
 -13  -3   3   11.70    2.00
  11   3  -1    6.20    1.20
  11   3  -1    5.40    1.00
  11  -3  -1    5.60    1.30
  11  -3  -1    4.70    1.10
  -9   3  -1  257.67   12.00
   9   3   1  251.27   12.10
   9   3   1  250.77   11.30
  -9  -3  -1  258.57   12.10
   9  -3   1  257.77   12.00
   9  -3   1  255.87   11.70
   7   3   3    3.80    0.80
   7   3   3    3.70    0.90
  -7   3  -3    4.40    1.00
   7   3   3    2.40    0.70
   7  -3   3    6.70    1.40
  -7  -3  -3    6.20    1.30
   7  -3   3    3.10    0.80
  -7  -3  -3    5.00    0.90
   5   3   5  444.16   19.20
  -5   3  -5  428.66   18.90
   5   3   5  451.35   18.80
   5   3   5  432.36   19.20
  -5   3  -5  456.45   19.30
  -5  -3  -5  445.86   19.30
   5  -3   5  430.56   19.20
  -5  -3  -5  424.86   18.70
   5  -3   5  435.96   19.10
  -3   3  -7    0.20    0.50
   3   3   7    0.10    0.40
  -3   3  -7    0.40    0.50
   3   3   7    0.30    0.50
   3   3   7    1.00    0.50
   3  -3   7    0.00    0.40
   3  -3   7   -0.20    0.40
  -3  -3  -7    0.80    0.50
   3  -3   7   -0.10    0.40
  -3  -3  -7    0.30    0.50
  -1   3  -9   28.90    2.30
   1   3   9   34.40    2.40
   1   3   9   28.40    2.30
  -1   3  -9   34.70    2.40
   1   3   9   29.80    2.30
   1  -3   9   31.40    2.50
  -1  -3  -9   32.30    2.50
  -1  -3  -9   31.00    2.40
  -1  -3  -9   29.90    2.30
   1  -3   9   30.90    2.00
   1  -3   9   32.00    2.30
  -1   3  11   25.80    2.00
   1   3 -11   25.00    2.30
   1   3 -11   25.20    2.20
  -1   3  11   22.00    2.10
  -1   3  11   23.00    2.00
  -1  -3  11   23.80    2.20
   1  -3 -11   22.10    2.10
  -1  -3  11   19.30    1.70
   1  -3 -11   18.90    1.90
  -1  -3  11   22.80    1.50
   1  -3 -11   23.40    2.20
  -3   3  13   31.60    2.50
   3   3 -13   30.70    2.00
   3   3 -13   23.30    2.00
   3   3 -13   31.10    2.80
  -3   3  13   31.80    2.20
   3  -3 -13   26.10    2.60
  -3  -3  13   27.40    2.00
  -3  -3  13   30.10    2.60
   3  -3 -13   27.60    2.40
  -3  -3  13   26.00    1.80
   3  -3 -13   27.40    2.30
   5   3 -15  107.69    6.10
  -5   3  15  111.79    6.00
   5   3 -15   96.19    5.10
  -5   3  15  101.69    5.40
   5   3 -15   93.49    5.10
   5  -3 -15  103.09    5.40
   5  -3 -15  111.39    6.00
   5  -3 -15  114.39    6.50
   7   3 -17   15.10    2.30
  -7   3  17   10.80    1.90
   7   3 -17   13.00    1.70
   7  -3 -17   19.80    3.10
   7  -3 -17   16.50    2.60
  12   4  -2    1.50    0.70
  12   4  -2    2.70    1.10
 -12   4   2    2.10    1.20
  12  -4  -2    2.60    1.20
  12  -4  -2    3.40    1.20
 -12  -4   2    0.40    1.00
  10   4   0   38.40    2.50
  10   4   0   50.99    3.40
  10  -4   0   48.00    3.50
 -10  -4   0   41.40    3.30
  10  -4   0   44.60    3.20
   8   4   2    4.80    1.20
   8   4   2    5.00    0.90
   8   4   2    5.20    1.30
  -8   4  -2    9.10    1.70
  -8  -4  -2    3.70    1.00
  -8  -4  -2    6.60    0.90
   8  -4   2    3.90    1.20
   8  -4   2    4.90    1.00
  -6   4  -4  164.68    7.80
   6   4   4  160.08    7.50
   6   4   4  158.68    8.00
   6   4   4  159.48    8.00
  -6   4  -4  164.38    8.10
   6  -4   4  165.38    7.90
  -6  -4  -4  162.88    7.40
  -6  -4  -4  150.48    8.00
   6  -4   4  164.18    8.10
  -4   4  -6    9.80    1.40
  -4   4  -6    7.50    1.20
   4   4   6    6.90    1.10
   4   4   6    5.10    0.90
   4   4   6    5.80    1.20
   4  -4   6    6.50    1.00
  -4  -4  -6    8.90    1.10
   4  -4   6    7.40    1.30
  -4  -4  -6    5.50    1.00
   2   4   8  106.99    5.80
   2   4   8  113.69    5.90
  -2   4  -8  111.29    5.80
   2   4   8  109.79    5.70
  -2   4  -8  123.69    5.90
  -2  -4  -8  108.99    5.80
  -2  -4  -8  115.09    6.00
  -2  -4  -8  105.09    5.70
   2  -4   8  109.19    5.90
   2  -4   8  113.19    5.80
   2  -4   8  106.99    5.30
   0   4 -10    0.50    0.60
   0   4  10   -0.70    0.50
   0   4  10    0.60    0.60
   0   4  10   -0.50    0.50
   0   4 -10    0.40    0.60
   0  -4  10   -0.40    0.40
   0  -4  10    0.10    0.30
   0  -4 -10    0.70    0.70
   0  -4 -10   -0.60    0.60
   0  -4  10    0.00    0.60
   0  -4 -10   -0.60    0.40
   2   4 -12   61.09    3.50
  -2   4  12   52.39    3.30
  -2   4  12   55.79    3.60
   2   4 -12   53.59    3.60
   2  -4 -12   49.10    3.50
  -2  -4  12   52.19    3.20
   2  -4 -12   53.99    3.50
   2  -4 -12   46.10    3.60
  -4   4  14   19.90    2.20
  -4   4  14   20.50    1.90
   4   4 -14   17.10    1.90
   4   4 -14   17.10    1.60
   4   4 -14   17.80    2.10
  -4  -4  14   19.80    2.20
   4  -4 -14   18.60    1.90
   4  -4 -14   14.20    2.10
   4  -4 -14   19.10    2.10
  -6   4  16   18.80    1.80
  -6   4  16   16.90    2.60
   6   4 -16   18.20    2.40
   6   4 -16   17.60    1.60
   6  -4 -16   19.60    2.80
   6  -4 -16   16.80    1.80
   6  -4 -16   21.50    2.80
 -13   5   3    0.80    1.60
  13   5  -3    0.30    1.00
 -13  -5   3    1.10    1.30
  13  -5  -3    2.30    1.50
  13  -5  -3    0.00    1.20
  11   5  -1    2.30    0.90
 -11   5   1    3.30    1.30
 -11  -5   1    5.70    1.50
  11  -5  -1    3.90    1.30
  11  -5  -1    6.50    1.40
   9   5   1  262.37   12.30
   9   5   1  273.87   12.20
   9   5   1  226.38   11.10
  -9  -5  -1  265.47   12.20
   9  -5   1  266.37   12.10
   9  -5   1  255.57   12.40
   7   5   3   54.99    2.90
   7   5   3   46.90    3.40
  -7   5  -3   53.89    3.90
   7   5   3   50.89    4.10
   7  -5   3   45.00    3.30
  -7  -5  -3   46.30    2.70
   7  -5   3   58.89    3.80
   5   5   5  490.45   19.90
  -5   5  -5  451.65   20.30
   5   5   5  460.75   20.30
   5   5   5  477.05   20.50
  -5   5  -5  462.85   20.20
  -5  -5  -5  449.56   19.80
   5  -5   5  458.05   20.30
  -5  -5  -5  471.45   20.50
   5  -5   5  458.75   20.40
  -3   5  -7   34.40    2.60
   3   5   7   39.10    2.60
   3   5   7   37.00    2.70
   3   5   7   32.30    2.60
  -3   5  -7   36.50    2.60
   3  -5   7   34.50    2.70
  -3  -5  -7   32.90    2.40
   3  -5   7   35.50    2.60
  -3  -5  -7   39.10    2.80
  -1   5  -9   82.59    4.80
   1   5   9   83.79    4.90
  -1   5  -9   95.99    5.00
   1   5   9   93.99    5.10
  -1  -5  -9   90.29    5.10
   1  -5   9   85.29    4.20
  -1  -5  -9   88.39    5.00
  -1  -5  -9   88.99    5.00
   1  -5   9   89.09    5.00
   1  -5   9   87.59    4.90
  -1   5  11   91.09    5.10
  -1   5  11   96.99    5.30
   1   5 -11   87.39    5.10
   1   5 -11   89.49    5.00
   1  -5 -11   91.29    5.20
   1  -5 -11   93.09    5.40
  -1  -5  11   90.79    5.20
  -1  -5  11   88.79    5.00
   1  -5 -11   91.39    5.20
  -3   5  13   30.40    2.80
   3   5 -13   26.00    2.20
  -3   5  13   31.70    2.80
   3  -5 -13   33.70    3.10
  -3  -5  13   32.70    2.40
   3  -5 -13   30.30    2.70
  -3  -5  13   39.20    2.90
   3  -5 -13   30.50    2.60
   5   5 -15  201.58    9.70
   5   5 -15  231.18   10.80
  -5   5  15  218.38   10.10
   5  -5 -15  223.68   10.90
   5  -5 -15  207.58   10.30
   5  -5 -15  226.18   11.30
 -12   6   2    0.60    1.10
  12   6  -2    1.90    1.50
  12   6  -2    1.90    1.10
  12  -6  -2    0.50    1.40
  12  -6  -2    0.00    1.10
 -12  -6   2    2.90    1.40
  12  -6  -2    1.00    1.10
  10   6   0    1.80    1.10
  10   6   0    2.30    1.10
  10  -6   0    3.20    1.10
  10  -6   0    2.40    1.20
   8   6   2    4.00    0.70
  -8   6  -2    3.10    0.80
   8   6   2    4.10    1.20
   8   6   2    5.30    1.30
  -8  -6  -2    4.70    0.80
   8  -6   2    3.00    0.90
   8  -6   2    5.10    1.20
  -6   6  -4    4.50    1.10
   6   6   4    1.30    0.90
   6   6   4    1.70    0.60
   6   6   4    4.80    1.20
   6  -6   4    2.60    0.80
  -6  -6  -4    2.60    0.70
   6  -6   4    2.00    1.00
   4   6   6    1.40    0.70
  -4   6  -6    1.80    0.70
  -4   6  -6    0.50    0.50
   4   6   6    0.80    0.70
   4   6   6    1.00    0.80
   4  -6   6    0.50    0.60
   4  -6   6    1.60    0.90
  -4  -6  -6    0.70    0.60
  -4  -6  -6    1.50    0.80
   2   6   8   19.60    2.00
   2   6   8   17.40    1.90
  -2   6  -8   26.00    2.10
  -2   6  -8   17.90    1.80
  -2  -6  -8   20.00    2.00
   2  -6   8   18.20    1.90
   2  -6   8   19.10    2.00
   2  -6   8   23.60    1.50
  -2  -6  -8   23.50    2.00
  -2  -6  -8   20.40    2.10
   0   6 -10    1.00    0.70
   0   6 -10    1.80    0.80
   0   6  10    2.30    0.90
   0  -6  10    1.40    0.80
   0  -6  10    2.20    0.90
   0  -6 -10    0.60    0.60
   0  -6 -10    2.20    0.80
   0  -6 -10    2.70    1.00
  -2   6  12   15.80    1.80
  -2   6  12   21.60    2.20
   2   6 -12   17.60    2.90
   2   6 -12   16.30    1.90
   2  -6 -12   17.90    2.00
   2  -6 -12   14.80    2.10
  -2  -6  12   17.70    1.80
  -2  -6  12   19.80    2.10
   2  -6 -12   18.50    2.30
   4   6 -14   13.30    1.90
   4   6 -14   13.90    1.60
  -4  -6  14   15.20    2.20
   4  -6 -14   14.40    2.60
  -4  -6  14   16.20    1.60
   4  -6 -14   13.00    2.00
   4  -6 -14   14.20    1.90
   6   6 -16   10.00    2.00
  -6   6  16    9.00    2.00
  -6   6  16    8.80    1.50
   6  -6 -16    9.50    1.60
   6  -6 -16    9.00    2.10
   6  -6 -16    9.70    1.90
 -11   7   1   -1.10    0.90
  11   7  -1    0.80    1.00
  11   7  -1    0.10    1.20
 -11  -7   1   -1.20    1.00
  11  -7  -1   -0.20    1.00
  11  -7  -1   -0.10    1.00
  11  -7  -1   -0.60    1.00
   9   7   1  163.28    8.30
   9   7   1  154.08    8.30
   9  -7   1  159.28    8.40
   9  -7   1  153.98    8.50
   9  -7   1  162.88    8.30
  -7   7  -3   17.40    1.90
   7   7   3   14.70    1.90
   7   7   3   17.50    2.00
   7  -7   3   14.60    1.80
  -7  -7  -3   11.30    1.80
   7  -7   3   18.90    2.20
  -7  -7  -3   16.90    1.40
   5   7   5  500.65   22.00
   5   7   5  506.85   22.20
  -5   7  -5  500.15   21.90
  -5  -7  -5  514.85   22.80
   5  -7   5  502.35   22.20
  -5  -7  -5  497.75   21.30
   5  -7   5  487.55   22.00
   3   7   7    1.30    0.70
  -3   7  -7    1.80    0.70
  -3   7  -7    1.20    0.70
  -3  -7  -7    2.60    0.90
   3  -7   7    1.70    0.80
   3  -7   7    2.00    1.00
  -3  -7  -7    2.20    0.80
  -3  -7  -7    2.20    0.80
  -1   7  -9   51.79    3.40
  -1   7  -9   47.90    3.30
   1   7   9   55.29    3.70
   1   7   9   48.70    3.50
  -1  -7  -9   59.19    3.80
  -1  -7  -9   47.20    3.50
  -1  -7  -9   49.50    3.50
   1  -7   9   52.79    2.60
   1  -7   9   54.69    3.60
   1  -7   9   55.29    3.70
   1   7 -11   37.90    2.90
   1   7 -11   41.40    3.00
  -1   7  11   46.30    3.40
  -1   7  11   50.59    3.40
  -1  -7  11   51.29    3.40
  -1  -7  11   44.90    3.10
   1  -7 -11   35.70    3.10
   1  -7 -11   43.80    3.40
   1  -7 -11   45.30    3.40
   3   7 -13   46.50    3.40
  -3   7  13   41.00    3.20
   3   7 -13   40.60    2.90
   3  -7 -13   44.40    3.70
  -3  -7  13   40.90    3.00
   3  -7 -13   49.60    3.70
  -3  -7  13   45.00    3.40
   3  -7 -13   39.20    3.20
  -5   7  15   92.09    5.20
   5   7 -15   97.69    5.50
   5   7 -15   76.69    4.60
  -5   7  15  103.09    6.00
   5  -7 -15   81.09    5.30
   5  -7 -15   97.49    6.20
   5  -7 -15   86.79    5.70
 -12   8   2   24.30    3.00
  12   8  -2   27.20    2.80
  12   8  -2   25.30    3.20
 -12  -8   2   33.90    4.50
  12  -8  -2   19.20    3.00
  12  -8  -2   21.00    3.70
  10   8   0   51.59    3.90
 -10   8   0   50.79    3.90
  10   8   0   44.30    3.60
  10  -8   0   44.30    3.80
  10  -8   0   47.90    3.70
  10  -8   0   46.70    3.90
 -10  -8   0   44.80    3.70
  -8   8  -2   55.39    3.90
   8   8   2   49.60    3.70
   8   8   2   57.79    3.90
   8  -8   2   44.90    3.60
   8  -8   2   55.59    3.80
   8  -8   2   51.89    4.00
   6   8   4  128.19    7.00
   6   8   4  123.09    6.90
  -6   8  -4  128.99    6.90
  -6  -8  -4  132.89    7.10
   6  -8   4  134.69    9.30
  -6  -8  -4  124.29    6.10
   6  -8   4  126.99    6.60
   4   8   6  165.88    8.60
  -4   8  -6  169.08    8.50
   4   8   6  172.58    8.60
   4  -8   6  170.98    8.80
   4  -8   6  170.78    7.90
   4  -8   6  168.38    8.50
  -4  -8  -6  158.88    8.00
  -2   8  -8   38.10    2.80
   2   8   8   36.30    3.00
   2   8   8   30.70    2.80
  -2   8  -8   34.10    2.80
  -2  -8  -8   37.10    3.10
   2  -8   8   42.60    3.10
   2  -8   8   40.50    2.30
  -2  -8  -8   38.70    3.10
  -2  -8  -8   38.20    2.80
   2  -8   8   33.90    3.00
   0   8 -10    5.30    1.10
   0   8 -10   11.20    1.60
   0   8  10    8.40    1.60
   0   8  10    7.50    1.50
   0  -8  10    9.10    1.50
   0  -8  10    6.90    1.20
   0  -8 -10    4.30    1.40
   0  -8 -10    7.80    1.40
   0  -8 -10    6.70    1.40
  -2   8  12    8.10    1.70
   2   8 -12    7.10    1.50
   2   8 -12    4.50    1.20
  -2  -8  12    8.20    1.50
   2  -8 -12    3.20    1.10
  -2  -8  12    4.40    1.30
   2  -8 -12    4.20    1.40
   2  -8 -12    3.70    1.10
   4   8 -14   28.90    2.50
  -4   8  14   30.80    2.80
  -4   8  14   30.60    3.20
   4   8 -14   27.30    2.70
   4  -8 -14   24.90    3.00
   4  -8 -14   32.60    3.10
  -4  -8  14   30.40    2.50
  -4  -8  14   35.70    3.00
   4  -8 -14   31.40    3.20
  11   9  -1    6.70    1.60
  11   9  -1    5.30    1.60
 -11   9   1    7.30    1.90
  11  -9  -1    7.00    2.00
  11  -9  -1    4.60    1.70
   9   9   1   11.60    2.00
   9   9   1   12.70    2.20
  -9   9  -1   10.00    2.00
   9  -9   1   10.60    2.10
   9  -9   1    7.60    1.70
   9  -9   1   11.80    2.00
  -9  -9  -1    8.10    2.00
   7   9   3    7.70    1.60
  -7   9  -3    3.90    1.20
   7   9   3    5.90    1.30
   7  -9   3    6.60    1.40
  -7  -9  -3    6.60    0.90
   7  -9   3    4.40    1.20
   5   9   5   59.39    4.10
   5   9   5   54.09    4.00
  -5   9  -5   58.19    4.00
  -5  -9  -5   59.59    3.40
   5  -9   5   54.69    3.50
   5  -9   5   62.99    4.40
  -5  -9  -5   60.29    4.30
   3   9   7    9.20    1.60
  -3   9  -7    9.40    1.50
   3   9   7    9.90    1.80
  -3   9  -7    8.80    1.50
  -3  -9  -7    8.00    1.40
  -3  -9  -7    9.60    1.50
   3  -9   7    8.60    1.40
   3  -9   7    9.70    1.20
   3  -9   7    8.60    1.50
  -3  -9  -7   12.40    2.10
   1   9   9    2.60    1.10
  -1   9  -9    4.30    1.10
  -1   9  -9    1.20    0.80
  -1  -9  -9    2.80    1.00
  -1  -9  -9    3.60    1.30
   1  -9   9    2.30    1.00
  -1  -9  -9    1.70    1.00
   1  -9   9    1.60    0.90
   1   9 -11   27.80    2.40
   1   9 -11   25.60    2.40
  -1   9  11   28.50    2.80
   1  -9 -11   27.00    2.70
   1  -9 -11   28.30    2.80
  -1  -9  11   29.00    2.70
  -1  -9  11   28.10    2.60
   1  -9 -11   28.80    2.90
   3   9 -13    0.50    0.90
  -3   9  13    2.20    1.20
  -3   9  13    0.60    1.10
   3   9 -13    0.10    0.90
   3  -9 -13    0.50    1.00
   3  -9 -13    0.80    1.10
  -3  -9  13    0.60    1.00
   3  -9 -13    1.60    1.10
  -3  -9  13    2.60    1.00
  10  10   0   42.30    4.00
 -10  10   0   51.19    4.20
  10  10   0   57.29    4.10
  10 -10   0   50.29    4.10
  10 -10   0   56.39    4.60
  -8  10  -2   23.60    2.60
   8  10   2   20.40    2.40
   8  10   2   26.10    2.80
   8 -10   2   22.70    2.90
   8 -10   2   18.70    2.50
   8 -10   2   22.60    2.50
   6  10   4  199.28   10.20
   6  10   4  210.78   10.20
  -6  10  -4  200.78   10.20
   6 -10   4  193.18    9.70
  -6 -10  -4  210.88    9.20
   6 -10   4  197.68   10.50
  -6 -10  -4  204.88   10.50
   4  10   6   99.39    6.00
   4  10   6  109.99    6.10
  -4  10  -6   87.89    5.70
   4 -10   6  105.89    6.30
  -4 -10  -6  109.69    6.20
   4 -10   6  105.19    5.30
  -4 -10  -6   96.19    5.30
  -4 -10  -6  107.19    6.20
   2  10   8   70.89    4.90
  -2  10  -8   58.89    4.30
  -2  10  -8   74.19    4.40
   2 -10   8   75.19    4.70
  -2 -10  -8   66.39    4.70
  -2 -10  -8   70.19    4.80
   2 -10   8   79.69    5.00
  -2 -10  -8   73.59    4.40
   0  10  10   10.80    2.00
   0  10 -10    4.80    1.10
   0  10 -10    5.50    1.30
   0 -10  10    5.40    1.40
   0 -10  10    7.50    1.70
   0 -10 -10    5.90    1.50
   0 -10 -10    6.20    1.40
   0 -10 -10    6.10    1.60
  -2  10  12   31.70    3.10
   2  10 -12   28.20    2.60
   2  10 -12   20.80    2.40
  -2  10  12   29.20    2.90
   2 -10 -12   23.60    2.80
  -2 -10  12   30.10    2.80
   2 -10 -12   22.00    2.80
  -2 -10  12   25.70    2.70
   2 -10 -12   24.00    2.80
   4  10 -14   58.09    4.80
  -4  10  14   66.99    4.70
   4  10 -14   75.19    4.60
   4  10 -14   69.19    4.20
  -4  10  14   58.79    4.90
   4 -10 -14   63.59    5.70
   4 -10 -14   69.39    5.20
   4 -10 -14   54.79    4.50
   9  11   1    5.50    1.40
   9  11   1    2.70    1.50
  -9 -11  -1    2.40    2.80
   9 -11   1    2.00    1.60
   9 -11   1    4.30    1.50
   9 -11   1    5.00    1.60
  -7  11  -3    3.20    1.30
   7  11   3    4.10    1.30
   7  11   3    6.50    1.60
  -7 -11  -3    3.50    1.30
   7 -11   3    5.80    1.70
  -7 -11  -3    3.90    0.80
   7 -11   3    2.90    1.10
   7 -11   3    3.90    1.60
   5  11   5   27.70    2.90
   5  11   5   28.10    2.90
  -5  11  -5   29.70    2.90
   5 -11   5   25.90    3.00
   5 -11   5   29.60    2.90
  -5 -11  -5   24.00    2.10
  -5 -11  -5   26.70    2.90
   5 -11   5   27.20    2.30
  -3  11  -7   17.10    2.20
   3  11   7   22.60    2.70
   3  11   7   24.20    2.60
  -3 -11  -7   22.90    2.20
  -3 -11  -7   24.50    2.70
   3 -11   7   24.20    1.80
  -3 -11  -7   24.30    2.80
   3 -11   7   22.60    2.70
   1  11   9    6.00    1.40
   1  11   9    5.10    1.50
  -1  11  -9    6.40    1.50
  -1  11  -9    5.30    1.20
   1 -11   9    7.20    1.80
  -1 -11  -9    4.70    1.30
  -1 -11  -9    5.80    1.60
  -1 -11  -9    6.20    1.50
  -1  11  11   39.00    3.50
   1  11 -11   29.70    2.90
  -1  11  11   38.40    3.50
   1  11 -11   41.30    3.10
   1 -11 -11   37.10    3.40
  -1 -11  11   40.10    3.50
   1 -11 -11   33.30    3.40
   1 -11 -11   35.70    3.50
  -3  11  13    4.30    1.60
   3  11 -13    6.30    1.60
  -3  11  13    8.30    2.30
   3  11 -13    6.00    1.50
   3  11 -13    6.50    1.70
   3 -11 -13    5.20    1.70
   3 -11 -13    5.30    1.80
   3 -11 -13    3.20    1.40
   8  12   2   50.49    4.30
   8  12   2   56.99    4.50
   8 -12   2   68.19    4.70
   8 -12   2   58.09    4.90
   8 -12   2   53.39    4.20
  -8 -12  -2   66.49    4.80
   6  12   4  130.59    7.50
   6  12   4  129.79    7.60
  -6  12  -4  130.19    7.50
   6 -12   4  135.59    8.10
   6 -12   4  137.39    7.10
  -6 -12  -4  130.79    6.40
   6 -12   4  132.39    7.60
  -6 -12  -4  134.59    7.80
   4  12   6   65.89    4.60
  -4  12  -6   57.69    4.40
   4  12   6   65.19    4.80
  -4 -12  -6   65.09    4.90
   4 -12   6   61.89    3.80
   4 -12   6   73.29    4.80
   4 -12   6   61.49    4.80
  -4 -12  -6   71.99    4.90
  -4 -12  -6   62.49    3.90
  -2  12  -8   34.20    3.20
   2  12   8   38.10    3.40
   2  12   8   37.50    3.60
  -2 -12  -8   40.50    3.60
  -2 -12  -8   31.90    3.40
  -2 -12  -8   41.10    3.10
   2 -12   8   34.40    3.50
   2 -12   8   36.50    3.90
   0  12 -10    6.80    1.70
   0  12  10    7.20    1.80
   0  12  10    9.30    1.80
   0 -12 -10    8.90    1.90
   0 -12  10    6.80    1.70
   0 -12 -10    7.70    1.90
   0 -12 -10    5.90    1.70
  -2  12  12    6.80    2.00
   2  12 -12    9.70    1.80
   2  12 -12    8.70    1.90
   2  12 -12    9.00    1.70
  -2  12  12    9.80    2.50
   2 -12 -12    7.90    2.00
   2 -12 -12   11.00    2.60
   2 -12 -12    9.00    2.20
   7  13   3    0.20    1.10
   7  13   3    1.00    1.40
  -7  13  -3    2.00    2.60
   7 -13   3    2.70    1.50
   7 -13   3    2.10    1.50
   7 -13   3   -0.90    1.70
  -7 -13  -3   -0.30    1.40
   5  13   5  100.99    6.20
   5  13   5   93.19    6.10
  -5  13  -5   83.09    5.80
   5 -13   5  104.39    6.70
  -5 -13  -5   93.99    5.10
  -5 -13  -5   97.29    6.40
   5 -13   5   87.89    5.30
   5 -13   5  100.69    6.20
   3  13   7    9.30    1.70
  -3  13  -7    8.60    1.90
   3  13   7   12.30    2.30
  -3 -13  -7   12.50    2.40
  -3 -13  -7   11.90    2.10
   3 -13   7    8.10    1.90
  -3 -13  -7    9.70    1.80
   3 -13   7   13.50    1.50
   3 -13   7   16.70    3.00
   1  13   9   17.60    2.90
   1  13   9   14.00    2.50
  -1  13  -9   11.50    2.00
   1 -13   9   19.40    3.30
   1 -13   9   22.90    2.70
  -1 -13  -9   18.80    2.40
  -1 -13  -9   14.50    2.30
  -1 -13  -9   14.80    2.70
   1  13 -11   17.20    3.60
  -1  13  11   12.10    2.50
  -1  13  11   10.20    2.20
   1  13 -11    9.40    2.00
   1 -13 -11    8.80    2.40
  -1 -13  11    6.80    1.80
   1 -13 -11   11.30    2.10
   1 -13 -11    8.30    2.40
   4  14   6   42.10    6.50
   4  14   6   41.50    4.00
   4 -14   6   40.60    2.90
  -4 -14  -6   37.70    3.00
  -4 -14  -6   31.60    3.60
   4 -14   6   32.50    4.50
  -4 -14  -6   38.40    4.60
   2  14   8   11.80    2.20
   2  14   8   11.10    2.50
  -2  14  -8    6.10    1.80
  -2 -14  -8   10.20    2.50
   2 -14   8   13.00    2.30
  -2 -14  -8   11.20    2.10
   2 -14   8   10.10    2.50
  -2 -14  -8    8.60    1.70
  12   0  -1   -0.70    0.80
  12   0  -1    0.40    0.90
 -12   0   1   -0.60    0.90
  10   0   1   -0.10    0.70
 -10   0  -1    0.10    0.80
  10   0   1    0.50    0.70
   8   0   3    0.00    0.50
  -8   0  -3    0.60    0.70
   8   0   3    1.10    0.60
  -8   0  -3   -0.20    0.50
  -6   0  -5   -0.30    0.60
   6   0   5    0.20    0.50
   6   0   5   -0.30    0.40
  -6   0  -5    0.70    0.60
   4   0   7    0.00    0.40
  -4   0  -7    0.20    0.50
  -4   0  -7    0.30    0.60
   4   0   7    0.50    0.50
   4   0   7    0.20    0.60
  -2   0  -9    0.20    0.50
  -2   0  -9    0.10    0.50
   2   0   9    0.50    0.60
   2   0   9   -0.40    0.40
   2   0   9    0.20    0.50
   0   0 -11    0.50    0.70
   0   0 -11   -0.10    0.60
   0   0  11    0.00    0.40
   0   0 -11    0.30    0.50
   0   0  11    0.30    0.60
   0   0  11    0.00    0.50
  -2   0  13   -0.10    0.60
  -2   0  13    0.20    0.50
   2   0 -13    0.70    0.80
   2   0 -13   -0.20    0.50
   2   0 -13    0.10    0.60
  -2   0  13    0.70    0.80
  -4   0  15   -0.40    0.50
   4   0 -15    0.10    0.70
   4   0 -15   -0.40    0.80
   4   0 -15    0.10    0.80
  -4   0  15    0.00    0.70
  -6   0  17   -1.70    0.90
   6   0 -17   -0.70    1.00
   6   0 -17    1.30    1.40
  13   1  -2   11.10    1.50
  13   1  -2   15.70    2.20
 -13   1   2   16.00    2.30
  13  -1  -2   12.90    1.90
  13  -1  -2   19.70    2.70
 -13  -1   2   14.10    2.10
  11   1   0   34.40    2.90
  11   1   0   33.80    2.50
  11  -1   0   31.30    2.60
  11  -1   0   36.40    3.00
   9   1   2  104.69    5.90
   9   1   2  125.69    6.50
   9  -1   2  131.09    6.30
   9  -1   2  124.29    6.50
   7   1   4   34.40    2.60
  -7   1  -4   37.20    2.90
  -7   1  -4   33.80    2.50
   7   1   4   36.40    2.50
  -7  -1  -4   34.30    2.40
   7  -1   4   39.20    2.80
  -7  -1  -4   35.40    2.80
   7  -1   4   35.80    2.60
   5   1   6  638.94   28.00
   5   1   6  693.93   28.30
  -5   1  -6  640.64   28.30
  -5   1  -6  681.43   28.00
   5   1   6  654.93   28.20
   5  -1   6  687.93   28.20
   5  -1   6  649.24   28.10
   5  -1   6  638.54   28.10
  -5  -1  -6  660.23   28.40
  -5  -1  -6  668.43   28.00
   3   1   8   24.10    2.00
   3   1   8   21.50    1.90
  -3   1  -8   23.40    2.10
   3   1   8   25.30    2.00
  -3   1  -8   23.40    2.00
  -3  -1  -8   23.60    2.10
   3  -1   8   21.10    1.90
   3  -1   8   24.10    1.90
  -3  -1  -8   25.00    2.10
   3  -1   8   24.20    2.10
   1   1  10  533.85   22.90
   1   1  10  532.25   22.60
  -1   1 -10  520.95   22.90
  -1   1 -10  555.74   22.90
   1   1  10  522.65   22.70
  -1  -1 -10  538.25   23.00
   1  -1  10  517.65   22.60
  -1  -1 -10  522.55   22.60
   1  -1  10  529.45   22.90
   1  -1  10  499.35   22.30
  -1  -1 -10  534.85   22.90
  -1   1  12   67.29    3.80
  -1   1  12   68.49    4.20
  -1   1  12   68.99    4.10
   1   1 -12   68.59    4.00
   1   1 -12   62.69    3.60
   1   1 -12   56.19    4.10
   1  -1 -12   66.89    3.90
  -1  -1  12   62.39    3.60
   1  -1 -12   67.89    4.00
  -1  -1  12   62.89    4.10
  -1  -1  12   62.99    3.70
   1  -1 -12   63.99    4.20
  -3   1  14   19.40    2.00
   3   1 -14   28.50    2.60
  -3   1  14   24.40    1.90
   3   1 -14   24.50    2.00
   3   1 -14   20.40    1.90
  -3  -1  14   21.90    1.90
   3  -1 -14   21.60    2.00
   3  -1 -14   23.40    2.50
   3  -1 -14   24.10    2.20
  -3  -1  14   23.50    2.40
  -3  -1  14   23.60    1.90
   5   1 -16  107.19    6.00
   5   1 -16  108.49    5.70
  -5   1  16  116.99    5.50
  -5   1  16  116.09    6.20
   5   1 -16  118.69    6.90
   5  -1 -16  111.39    5.80
   5  -1 -16  121.89    6.30
  -5  -1  16  113.79    5.90
   5  -1 -16  124.59    7.10
  12   2  -1    8.30    1.60
 -12   2   1   10.60    1.80
  12   2  -1    7.10    1.20
  12  -2  -1    7.20    1.80
 -12  -2   1    7.70    1.70
  12  -2  -1    7.40    1.50
 -10   2  -1    0.30    0.70
  10   2   1    1.30    0.80
  10   2   1    2.00    0.70
  10  -2   1    1.80    0.80
  10  -2   1    0.90    0.80
 -10  -2  -1    0.30    0.80
  -8   2  -3    3.50    1.00
   8   2   3    5.80    1.30
   8   2   3    6.00    1.00
  -8  -2  -3    3.60    1.10
   8  -2   3    1.70    0.70
   8  -2   3    3.70    0.90
  -8  -2  -3    3.30    0.80
   6   2   5  142.09    6.80
   6   2   5  141.19    7.10
  -6   2  -5  136.89    6.80
  -6   2  -5  148.39    7.30
   6   2   5  136.49    7.10
   6  -2   5  135.59    6.90
   6  -2   5  139.89    7.10
  -6  -2  -5  132.39    6.70
  -6  -2  -5  138.89    7.20
   4   2   7   45.50    3.00
  -4   2  -7   46.10    3.00
   4   2   7   48.10    3.10
   4   2   7   45.30    3.10
  -4   2  -7   48.60    3.20
   4  -2   7   42.80    3.00
  -4  -2  -7   44.40    3.00
   4  -2   7   45.50    3.10
   4  -2   7   49.70    3.00
  -4  -2  -7   44.50    3.20
   2   2   9   93.29    5.00
  -2   2  -9   96.09    5.20
   2   2   9   99.49    5.20
   2   2   9   89.69    5.00
  -2   2  -9   90.19    5.10
   2  -2   9   90.09    5.10
   2  -2   9   87.49    4.70
   2  -2   9   88.29    4.90
  -2  -2  -9   89.69    5.10
  -2  -2  -9   97.89    5.30
   0   2 -11   64.89    4.10
   0   2  11   70.49    3.90
   0   2  11   68.99    4.00
   0   2 -11   63.19    3.90
   0  -2 -11   62.89    4.00
   0  -2  11   64.39    4.10
   0  -2 -11   66.59    4.20
   0  -2 -11   62.69    3.90
   0  -2  11   64.89    3.50
   0  -2  11   64.49    3.80
  -2   2  13   28.30    2.30
   2   2 -13   26.60    1.90
   2   2 -13   20.20    2.00
  -2   2  13   23.90    2.00
   2   2 -13   22.80    2.30
   2  -2 -13   24.70    2.20
   2  -2 -13   21.50    2.10
   2  -2 -13   23.00    2.50
  -2  -2  13   21.00    1.90
  -2  -2  13   23.80    1.80
  -2  -2  13   25.50    2.40
   4   2 -15    5.50    1.50
  -4   2  15    4.00    1.20
   4   2 -15    4.10    1.00
   4   2 -15    4.70    1.10
  -4   2  15    4.90    1.00
  -4  -2  15    6.10    1.10
   4  -2 -15    4.00    1.30
   4  -2 -15    3.50    1.00
   4  -2 -15    5.80    1.20
   6   2 -17    4.20    1.30
   6   2 -17    7.20    1.70
   6  -2 -17    4.40    1.30
   6  -2 -17    3.50    1.60
   6  -2 -17    4.50    1.10
  13   3  -2    4.00    1.00
 -13   3   2    5.10    1.60
  13   3  -2    6.90    1.70
 -13  -3   2    3.20    1.40
  13  -3  -2    3.10    1.50
  13  -3  -2    4.20    1.30
 -11   3   0    0.60    1.00
  11   3   0    3.60    0.90
  11   3   0    0.90    1.00
  11  -3   0    1.70    0.90
 -11  -3   0    2.70    1.40
  11  -3   0    2.10    1.10
   9   3   2   67.69    4.20
   9   3   2   56.99    3.50
   9  -3   2   67.59    4.10
   9  -3   2   68.19    4.30
   7   3   4    6.80    1.50
   7   3   4    2.70    0.80
  -7   3  -4    4.90    1.10
   7   3   4    4.60    1.00
  -7   3  -4    3.80    1.10
   7  -3   4    3.40    0.90
   7  -3   4    5.00    1.00
  -7  -3  -4    3.40    1.00
  -7  -3  -4    4.60    0.90
   5   3   6  249.18   11.60
  -5   3  -6  249.18   11.40
   5   3   6  254.37   11.30
  -5   3  -6  247.68   11.60
   5   3   6  263.27   11.70
  -5  -3  -6  237.98   11.60
   5  -3   6  248.18   11.60
  -5  -3  -6  231.88   11.10
   5  -3   6  248.48   11.50
  -3   3  -8   81.59    4.60
  -3   3  -8   80.59    4.40
   3   3   8   74.29    4.40
   3   3   8   76.89    4.30
   3   3   8   72.79    4.40
   3  -3   8   72.79    4.40
   3  -3   8   78.49    4.10
   3  -3   8   74.59    4.40
  -3  -3  -8   77.49    4.40
  -3  -3  -8   71.49    4.50
   1   3  10   16.00    1.70
   1   3  10   13.20    1.60
   1   3  10   15.80    1.70
  -1   3 -10   18.10    1.70
  -1   3 -10   12.70    1.60
   1  -3  10   14.90    1.60
  -1  -3 -10   15.20    1.80
   1  -3  10   13.60    1.70
  -1  -3 -10   14.70    1.70
   1  -3  10   13.70    1.30
  -1  -3 -10   12.70    1.50
  -1   3  12   31.70    2.50
  -1   3  12   27.90    2.50
   1   3 -12   33.40    2.70
   1   3 -12   32.70    2.50
  -1   3  12   28.10    2.30
  -1  -3  12   28.60    2.20
   1  -3 -12   31.20    3.10
   1  -3 -12   26.40    2.40
   1  -3 -12   31.00    2.50
  -1  -3  12   27.60    2.50
  -1  -3  12   31.40    2.00
  -3   3  14   13.80    1.60
   3   3 -14   14.30    1.70
   3   3 -14   14.80    2.00
  -3   3  14   12.60    1.80
   3   3 -14   14.50    1.40
  -3  -3  14   15.00    1.40
  -3  -3  14   17.60    1.60
  -3  -3  14   11.30    1.90
   3  -3 -14   14.70    2.50
   3  -3 -14   11.50    1.80
   5   3 -16   32.60    3.00
  -5   3  16   29.50    2.30
  -5   3  16   22.30    2.50
   5   3 -16   24.10    2.10
   5   3 -16   23.90    2.10
   5  -3 -16   26.20    3.00
  -5  -3  16   31.10    3.00
   5  -3 -16   24.50    2.30
   5  -3 -16   34.50    2.90
  12   4  -1    9.80    1.70
 -12   4   1   10.40    1.80
  12   4  -1   11.10    1.40
  12  -4  -1   12.80    2.20
 -12  -4   1   11.10    1.90
  12  -4  -1   11.50    1.90
  10   4   1   16.90    1.60
  10   4   1   19.40    2.10
  10   4   1   20.50    2.70
  10  -4   1   19.90    2.10
  10  -4   1   21.80    2.40
   8   4   3   16.30    1.50
  -8   4  -3   18.20    2.10
   8   4   3   18.50    2.00
   8   4   3   17.90    2.00
  -8  -4  -3   15.40    1.90
   8  -4   3   11.70    2.50
   8  -4   3   19.20    2.90
  -8  -4  -3   15.70    1.40
  -6   4  -5  217.68   10.20
   6   4   5  198.48    9.90
   6   4   5  225.08    9.60
   6   4   5  213.68   10.10
  -6   4  -5  196.98    9.80
   6  -4   5  198.08   10.00
  -6  -4  -5  206.18   10.20
  -6  -4  -5  212.08    9.50
   6  -4   5  206.08    9.90
   4   4   7   83.09    4.20
  -4   4  -7   70.89    4.20
   4   4   7   73.99    4.40
  -4   4  -7   76.39    4.40
   4   4   7   67.29    4.20
   4  -4   7   69.29    4.30
   4  -4   7   69.99    4.20
  -4  -4  -7   67.79    4.30
  -4  -4  -7   62.59    3.90
  -2   4  -9  174.58    8.60
  -2   4  -9  190.18    8.80
   2   4   9  180.98    8.70
   2   4   9  176.68    8.70
   2   4   9  178.38    8.80
  -2  -4  -9  176.48    8.70
  -2  -4  -9  177.28    8.70
  -2  -4  -9  182.68    8.90
   2  -4   9  170.38    8.10
   2  -4   9  180.98    8.70
   2  -4   9  185.18    8.90
   0   4  11   71.79    4.30
   0   4  11   80.09    4.50
   0   4 -11   72.69    4.30
   0   4  11   70.69    4.40
   0   4 -11   74.39    4.50
   0  -4 -11   69.89    4.40
   0  -4  11   70.49    3.60
   0  -4  11   76.69    4.30
   0  -4 -11   74.49    4.60
   0  -4 -11   76.39    4.50
  -2   4  13   89.09    5.20
   2   4 -13   94.69    5.40
  -2   4  13   92.09    5.00
   2   4 -13   83.19    4.80
  -2  -4  13   92.49    4.90
   2  -4 -13   92.79    5.50
  -2  -4  13   89.89    5.30
   2  -4 -13   74.99    4.90
   2  -4 -13   83.39    5.10
  -2  -4  13   91.79    4.20
  -4   4  15    0.70    0.70
   4   4 -15    1.20    1.00
   4   4 -15    1.80    0.80
  -4   4  15    1.30    1.10
   4  -4 -15    1.00    1.10
   4  -4 -15    1.80    1.10
   4  -4 -15    0.50    0.90
   6   4 -17   34.50    3.30
  -6   4  17   32.90    3.20
   6   4 -17   29.20    2.20
   6  -4 -17   31.40    2.60
   6  -4 -17   45.90    6.80
   6  -4 -17   34.70    3.30
  13   5  -2    4.70    1.40
 -13   5   2    4.80    1.60
  13  -5  -2    7.30    1.80
  13  -5  -2    4.70    1.80
  13  -5  -2    4.80    1.90
 -11   5   0   -0.20    1.10
  11   5   0   -0.10    1.00
  11   5   0    0.70    0.90
  11   5   0   -0.10    0.50
 -11  -5   0    0.40    1.10
  11  -5   0    0.10    0.90
  11  -5   0    0.10    1.00
   9   5   2    1.10    0.60
   9   5   2    1.50    0.90
   9   5   2    1.80    1.00
   9  -5   2    0.80    0.80
   9  -5   2    1.50    0.80
  -9  -5  -2    1.90    0.60
   7   5   4   12.50    2.00
   7   5   4    9.60    1.30
  -7   5  -4   11.00    1.70
  -7  -5  -4   12.00    1.30
  -7  -5  -4   15.90    2.30
   7  -5   4   13.90    1.80
   7  -5   4   16.10    1.80
  -5   5  -6    0.90    0.60
   5   5   6    2.60    0.90
  -5   5  -6    1.40    0.80
   5   5   6    0.50    0.60
   5   5   6    2.30    0.80
  -5  -5  -6    0.40    0.80
  -5  -5  -6   -0.20    0.40
   5  -5   6    0.80    0.60
   5  -5   6    0.40    0.60
   3   5   8    3.20    0.90
  -3   5  -8    2.30    0.70
   3   5   8    3.20    1.10
   3   5   8    1.60    0.80
  -3   5  -8    3.50    1.10
  -3  -5  -8    1.80    0.80
  -3  -5  -8    3.50    1.20
   3  -5   8    3.40    0.70
  -3  -5  -8    3.50    0.80
   3  -5   8    2.30    0.90
   3  -5   8    2.80    0.90
  -1   5 -10    3.20    0.80
   1   5  10    4.00    0.80
   1   5  10    2.80    1.00
  -1   5 -10    3.80    1.00
  -1  -5 -10    4.70    1.10
   1  -5  10    4.10    0.70
  -1  -5 -10    6.10    1.40
  -1  -5 -10    3.90    1.00
   1  -5  10    4.30    1.00
   1   5 -12   13.10    2.10
  -1   5  12   17.20    2.00
  -1   5  12   16.90    1.80
   1   5 -12   13.80    1.70
  -1  -5  12   15.60    1.70
   1  -5 -12   17.20    2.10
   1  -5 -12   12.10    1.80
   1  -5 -12   13.30    2.20
  -1  -5  12   15.80    1.90
  -1  -5  12   15.20    1.10
  -3   5  14    0.80    0.80
  -3   5  14   -1.00    0.70
   3   5 -14   -1.00    0.70
   3   5 -14    0.30    0.80
   3  -5 -14   -0.60    0.80
   3  -5 -14    0.40    0.80
  -3  -5  14   -0.60    0.80
  -3  -5  14    0.00    0.70
   3  -5 -14    0.10    0.90
  -5   5  16    1.70    1.10
   5   5 -16    1.60    1.30
   5   5 -16    1.50    0.90
  -5   5  16    3.10    1.10
   5  -5 -16    0.80    1.00
   5  -5 -16    1.20    1.30
  -5  -5  16    2.00    1.30
   5  -5 -16    1.60    1.10
  12   6  -1   34.30    3.70
  12   6  -1   35.70    3.30
 -12  -6   1   38.10    3.50
  12  -6  -1   33.10    3.30
  12  -6  -1   32.90    3.60
  12  -6  -1   38.70    3.60
  10   6   1    8.10    1.00
  10   6   1    9.40    1.70
  10   6   1    9.80    1.70
 -10  -6  -1   10.50    2.10
  10  -6   1   10.80    2.10
  10  -6   1   13.50    2.10
   8   6   3   35.60    2.90
   8   6   3   33.50    2.90
  -8   6  -3   32.30    2.80
   8   6   3   28.00    2.10
  -8  -6  -3   32.10    2.00
   8  -6   3   31.10    3.00
   8  -6   3   36.50    2.90
  -6   6  -5  385.96   17.20
   6   6   5  361.26   16.60
   6   6   5  326.67   15.70
   6   6   5  370.96   16.60
  -6  -6  -5  379.76   16.80
  -6  -6  -5  368.66   15.80
   6  -6   5  360.46   16.50
   6  -6   5  367.76   16.70
   4   6   7  120.49    6.20
   4   6   7  121.59    6.60
  -4   6  -7  125.79    6.60
  -4   6  -7  124.09    6.40
   4   6   7  127.89    6.70
   4  -6   7  124.29    6.60
  -4  -6  -7  117.69    6.70
  -4  -6  -7  119.49    6.20
   4  -6   7  118.19    6.60
   2   6   9  227.88   11.10
   2   6   9  248.88   11.20
  -2   6  -9  219.78   10.90
  -2   6  -9  228.18   10.90
   2  -6   9  229.58   11.10
  -2  -6  -9  223.08   10.90
   2  -6   9  236.58   11.20
  -2  -6  -9  244.78   11.30
   2  -6   9  228.28   10.20
  -2  -6  -9  243.38   11.20
   0   6 -11  132.59    7.50
   0   6  11  157.58    7.90
   0   6  11  146.79    7.70
   0  -6 -11  154.78    8.00
   0  -6  11  153.08    7.70
   0  -6  11  159.58    8.00
   0  -6 -11  154.08    7.90
  -2   6  13   54.79    3.60
   2   6 -13   48.90    3.30
   2   6 -13   48.50    3.60
  -2   6  13   43.90    3.60
   2  -6 -13   51.89    4.00
   2  -6 -13   51.29    3.80
  -2  -6  13   59.89    3.90
  -2  -6  13   47.20    3.30
   2  -6 -13   48.20    3.60
   4   6 -15   30.50    2.50
  -4   6  15   35.60    3.30
   4   6 -15   34.00    3.10
  -4   6  15   32.50    2.80
   4  -6 -15   31.40    3.00
   4  -6 -15   37.00    3.50
   4  -6 -15   35.40    3.30
  -4  -6  15   27.80    2.50
 -11   7   0    2.80    1.30
  11   7   0    2.70    1.10
  11   7   0    4.60    1.60
  11  -7   0    2.30    1.20
 -11  -7   0    2.90    1.30
  11  -7   0    2.70    1.30
  11  -7   0    1.80    1.30
   9   7   2    6.90    1.60
   9   7   2    7.70    1.70
   9  -7   2    9.40    1.70
   9  -7   2    6.30    1.40
  -9  -7  -2    6.90    0.90
   7   7   4    4.70    1.30
   7   7   4    4.20    1.20
   7  -7   4    3.30    1.10
   7  -7   4    3.00    0.90
  -7  -7  -4    3.70    1.10
  -7  -7  -4    6.30    1.00
   5   7   6  124.19    7.00
  -5   7  -6  135.69    7.00
  -5   7  -6  129.39    6.80
   5   7   6  131.49    7.10
  -5  -7  -6  132.99    7.20
   5  -7   6  126.39    7.10
  -5  -7  -6  130.49    6.50
  -3   7  -8    7.60    1.40
   3   7   8    9.30    1.60
   3   7   8    6.10    1.30
  -3  -7  -8    7.70    1.30
   3  -7   8    6.10    1.50
  -3  -7  -8    7.30    1.40
  -3  -7  -8    8.50    1.60
   3  -7   8    8.00    1.60
   1   7  10   84.19    5.10
  -1   7 -10   81.29    4.90
  -1   7 -10   76.39    4.80
   1   7  10   90.99    5.20
   1  -7  10   91.09    5.20
  -1  -7 -10   81.79    5.00
   1  -7  10   83.99    3.90
  -1  -7 -10   81.39    5.10
   1  -7  10   90.29    5.20
  -1  -7 -10   78.39    5.10
  -1   7  12   36.80    3.00
   1   7 -12   37.50    3.00
   1   7 -12   36.40    3.00
   1  -7 -12   46.30    3.50
   1  -7 -12   33.20    3.10
   1  -7 -12   31.20    3.00
  -1  -7  12   45.50    3.20
  -1  -7  12   41.20    3.20
  -3   7  14    1.30    1.00
  -3   7  14    0.50    1.10
   3   7 -14    0.20    0.80
   3   7 -14    0.40    1.00
   3  -7 -14    1.00    1.20
   3  -7 -14   -0.50    1.00
  -3  -7  14    1.10    0.80
   3  -7 -14    0.50    1.10
   5   7 -16   14.20    2.20
  -5   7  16   14.20    2.70
  -5   7  16   12.60    2.40
   5   7 -16   13.00    1.70
   5  -7 -16   13.40    2.20
   5  -7 -16   12.40    2.60
  -5  -7  16   12.70    2.10
   5  -7 -16   14.50    2.30
  10   8   1   -0.40    1.00
 -10   8  -1   -0.70    0.90
  10   8   1    0.80    1.20
  10  -8   1    0.30    0.90
  10  -8   1    0.50    1.20
  10  -8   1   -0.10    1.00
 -10  -8  -1   -0.30    1.10
  -8   8  -3   18.30    2.20
   8   8   3   17.40    2.20
   8   8   3   16.90    2.40
   8  -8   3   13.60    2.00
   8  -8   3   11.00    2.10
  -8  -8  -3   15.10    1.30
   8  -8   3   15.00    1.90
   6   8   5  125.99    6.90
   6   8   5  123.29    6.80
  -6   8  -5  128.89    6.90
  -6  -8  -5  127.29    7.10
   6  -8   5  116.99    7.00
  -6  -8  -5  120.09    6.10
  -4   8  -7  208.58   10.00
   4   8   7  202.38   10.10
  -4   8  -7  197.88    9.80
   4  -8   7  200.18   10.20
  -4  -8  -7  215.38   10.30
  -4  -8  -7  192.38   10.00
  -4  -8  -7  198.18    9.50
   4  -8   7  193.28   10.00
   2   8   9  182.78    9.20
  -2   8  -9  182.58    9.00
  -2   8  -9  158.18    8.80
   2  -8   9  179.58    9.20
  -2  -8  -9  177.38    8.90
  -2  -8  -9  183.28    9.30
   2  -8   9  175.68    9.20
  -2  -8  -9  203.78    9.60
   2  -8   9  188.38    8.00
   2  -8   9  176.28    7.90
   0   8  11  115.29    6.60
   0   8 -11  123.49    6.40
   0   8 -11  109.79    6.30
   0  -8 -11  102.09    6.50
   0  -8  11  122.09    6.60
   0  -8 -11  123.69    6.80
   0  -8 -11  111.79    6.50
   0  -8  11  128.29    6.70
  -2   8  13    7.90    1.50
   2   8 -13    7.50    1.50
  -2   8  13    7.10    1.60
   2   8 -13    6.60    1.40
   2  -8 -13    4.60    1.70
   2  -8 -13    5.30    1.40
  -2  -8  13    7.30    1.40
   2  -8 -13    5.60    1.40
   4   8 -15    2.00    1.00
   4   8 -15    2.00    1.30
  -4   8  15    1.60    1.20
  -4   8  15    1.40    1.40
  -4  -8  15    1.10    1.20
   4  -8 -15    2.00    1.50
  -4  -8  15    0.80    0.90
   4  -8 -15    1.70    1.20
   4  -8 -15    1.60    1.40
 -11   9   0    9.60    1.90
  11   9   0    9.00    2.00
  11   9   0    9.90    2.00
  11  -9   0    7.90    1.80
  11  -9   0   10.70    2.20
 -11  -9   0    4.80    1.80
  -9   9  -2   44.60    3.70
   9   9   2   42.20    3.50
   9   9   2   46.20    3.80
   9  -9   2   40.30    3.50
   9  -9   2   45.00    3.80
   9  -9   2   46.60    4.00
  -9  -9  -2   45.60    3.90
   7   9   4   27.10    2.70
  -7   9  -4   28.50    2.70
   7   9   4   27.10    2.70
  -7  -9  -4   28.20    3.00
  -7  -9  -4   26.10    1.90
   7  -9   4   30.30    2.60
   5   9   6  473.35   21.60
  -5   9  -6  516.25   21.70
   5   9   6  470.85   21.60
   5  -9   6  468.85   22.00
   5  -9   6  477.65   20.80
  -5  -9  -6  472.05   20.80
  -5  -9  -6  503.45   21.90
  -3   9  -8   55.99    4.00
  -3   9  -8   63.19    4.10
   3  -9   8   56.19    4.20
   3  -9   8   69.49    4.60
  -3  -9  -8   62.19    4.40
  -3  -9  -8   65.09    4.00
   3  -9   8   67.49    3.50
  -3  -9  -8   67.59    4.60
  -1   9 -10  174.08    9.40
  -1   9 -10  192.18    9.40
   1   9  10  195.68    9.90
  -1  -9 -10  192.88    9.90
   1  -9  10  203.38    9.90
  -1  -9 -10  194.98    9.70
   1  -9  10  189.28    9.70
  -1   9  12    3.80    1.30
   1   9 -12    2.40    1.00
   1   9 -12    2.60    1.10
  -1   9  12    3.20    1.30
   1  -9 -12    1.00    1.00
   1  -9 -12    4.80    1.60
   1  -9 -12    4.50    1.40
  -1  -9  12    4.10    1.40
  -1  -9  12    1.20    1.00
   3   9 -14    2.90    1.10
  -3   9  14    2.80    1.30
  -3   9  14    1.30    1.20
   3   9 -14    1.80    1.30
   3  -9 -14    1.50    1.20
   3  -9 -14    2.90    1.50
  -3  -9  14    1.90    1.20
   3  -9 -14    2.50    1.10
  10  10   1    0.20    1.10
  10  10   1    1.20    1.30
 -10  10  -1    0.70    1.20
  10 -10   1   -0.40    1.30
  10 -10   1   -1.10    1.10
 -10 -10  -1   -0.30    1.40
  10 -10   1    2.40    1.50
   8  10   3    0.30    1.10
   8  10   3    0.00    1.10
  -8  10  -3    0.50    1.00
  -8 -10  -3    0.60    0.50
   8 -10   3   -1.40    1.00
   8 -10   3    0.50    1.10
  -8 -10  -3    0.00    1.00
   8 -10   3   -0.50    0.90
   6  10   5    0.90    1.10
  -6  10  -5    1.50    1.20
   6  10   5    0.50    1.00
  -6 -10  -5    0.10    0.90
   6 -10   5    1.70    0.80
   6 -10   5    1.20    0.90
  -6 -10  -5    0.60    0.70
   4  10   7    3.60    1.30
   4  10   7    4.10    1.30
  -4  10  -7    2.60    1.10
  -4 -10  -7    5.70    1.70
  -4 -10  -7    3.20    1.20
   4 -10   7    3.40    0.90
  -4 -10  -7    4.40    1.10
  -2  10  -9    3.10    1.10
  -2  10  -9    4.10    1.20
   2  10   9    4.00    1.50
  -2 -10  -9    4.50    1.20
  -2 -10  -9    3.30    1.10
   2 -10   9    2.30    1.20
  -2 -10  -9    4.00    1.40
   0  10  11    0.90    1.00
   0  10  11    2.70    1.20
   0  10 -11    1.80    1.00
   0  10 -11    4.20    1.30
   0 -10 -11    2.70    1.10
   0 -10  11    3.30    1.50
   0 -10 -11    2.40    1.20
   0 -10 -11    3.60    1.30
  -2  10  13    2.70    1.20
   2  10 -13    1.10    1.10
  -2  10  13    4.20    1.50
   2  10 -13    0.80    1.10
   2 -10 -13    0.80    1.20
  -2 -10  13    1.20    1.20
   2 -10 -13    0.50    1.20
   2 -10 -13    1.40    1.20
   9  11   2   52.89    4.20
  -9  11  -2   61.29    4.50
   9  11   2   42.10    4.10
  -9 -11  -2   49.40    4.40
   9 -11   2   57.19    4.80
   9 -11   2   52.59    4.30
   9 -11   2   53.89    4.10
  -7  11  -4   49.70    4.10
   7  11   4   50.09    4.10
   7  11   4   53.49    4.20
   7 -11   4   44.00    4.30
   7 -11   4   51.59    3.70
   7 -11   4   56.99    4.30
  -7 -11  -4   57.49    4.40
  -7 -11  -4   51.19    3.00
   5  11   6  107.99    6.30
  -5  11  -6   87.99    6.00
   5  11   6  114.19    6.50
   5 -11   6  111.49    6.80
   5 -11   6  103.79    6.30
   5 -11   6  102.09    5.50
  -5 -11  -6   96.19    5.40
  -5 -11  -6  101.19    6.40
   3  11   8   12.70    2.20
  -3  11  -8    9.30    1.60
   3  11   8   11.90    2.10
  -3 -11  -8   13.70    1.90
  -3 -11  -8   12.90    2.50
   3 -11   8   12.10    1.40
   3 -11   8   12.50    2.30
  -3 -11  -8   13.70    2.30
  -1  11 -10  117.49    7.20
  -1  11 -10  145.79    7.40
   1  11  10  143.29    7.90
   1  11  10  151.98    8.00
  -1 -11 -10  126.09    7.70
   1 -11  10  132.79    8.20
   1 -11  10  132.49    7.70
  -1 -11 -10  140.59    7.60
   1  11 -12   27.20    2.90
   1  11 -12   31.10    2.80
  -1  11  12   27.70    4.00
  -1 -11  12   33.50    3.30
   1 -11 -12   34.00    3.50
  -1 -11  12   30.00    3.10
   1 -11 -12   34.60    3.30
   1 -11 -12   29.00    3.30
   8  12   3    9.30    2.60
   8  12   3    4.50    1.70
  -8  12  -3    3.80    1.50
   8 -12   3    3.00    1.40
   8 -12   3    3.60    1.80
   8 -12   3    5.40    1.80
  -8 -12  -3    7.20    2.20
   6  12   5    9.20    1.90
   6  12   5    8.70    2.00
  -6  12  -5    5.90    1.70
   6 -12   5   11.40    1.80
   6 -12   5    9.60    1.80
  -6 -12  -5    9.50    1.50
   6 -12   5    9.30    2.10
  -6 -12  -5   10.60    2.30
   4  12   7    7.00    1.70
   4  12   7    7.70    1.80
  -4  12  -7    4.10    1.40
  -4 -12  -7    4.80    1.80
  -4 -12  -7    3.90    1.70
   4 -12   7    8.80    1.90
  -4 -12  -7    3.70    1.20
   4 -12   7    5.90    2.00
  -2  12  -9   27.40    3.00
   2  12   9   27.10    3.00
   2  12   9   33.30    3.40
   2 -12   9   34.30    3.30
  -2 -12  -9   31.60    3.00
  -2 -12  -9   30.40    3.30
  -2 -12  -9   25.40    3.20
   0  12 -11    0.40    1.00
   0  12 -11    0.60    1.20
   0  12  11    0.50    1.40
   0  12  11    1.50    1.40
   0 -12  11    0.70    1.30
   0 -12 -11    4.20    1.70
   0 -12  11    1.90    1.30
   0 -12 -11    0.20    1.20
   0 -12 -11   -0.30    1.30
  -7  13  -4   20.10    2.90
   7  13   4   15.90    3.10
   7  13   4   19.40    2.80
   7 -13   4   20.50    2.60
  -7 -13  -4   19.80    2.90
  -7 -13  -4   18.10    1.80
   7 -13   4   19.30    3.30
   7 -13   4   17.00    2.70
  -5  13  -6   47.30    4.20
   5  13   6   57.39    4.60
   5  13   6   70.19    5.50
   5 -13   6   54.29    4.80
   5 -13   6   58.49    3.70
  -5 -13  -6   52.09    3.70
  -3  13  -8    1.70    1.10
   3  13   8   -1.50    1.50
   3  13   8    2.50    1.70
   3 -13   8    0.20    1.40
  -3 -13  -8    0.60    1.50
   3 -13   8    2.30    1.40
   3 -13   8   -0.70    0.60
  -3 -13  -8    1.90    1.10
  -3 -13  -8    0.30    1.40
   1  13  10   51.89    4.40
  -1  13 -10   38.30    3.80
   1  13  10   55.79    4.60
  -1 -13 -10   53.19    4.10
   1 -13  10   48.10    4.20
  -1 -13 -10   45.20    4.30
  12   0   0   73.19    4.80
 -12   0   0   79.39    5.00
  12   0   0   70.59    4.50
  10   0   2    0.10    0.60
  10   0   2    0.10    0.80
  -8   0  -4   11.60    1.80
  -8   0  -4   14.50    1.50
   8   0   4   16.10    1.70
   6   0   6  149.19    7.40
  -6   0  -6  142.39    7.20
   6   0   6  149.19    7.50
  -6   0  -6  149.79    7.60
   6   0   6  142.89    7.30
   4   0   8   62.39    3.90
  -4   0  -8   74.59    4.10
  -4   0  -8   61.39    4.00
   4   0   8   62.79    4.00
   4   0   8   65.39    4.00
  -2   0 -10  309.67   14.30
   2   0  10  319.37   14.20
  -2   0 -10  328.07   14.50
   2   0  10  309.27   14.00
   2   0  10  305.07   14.30
   0   0 -12  193.48    8.80
   0   0  12  183.98    9.20
   0   0 -12  175.78    9.90
   0   0 -12  186.18    9.10
   0   0  12  178.38    8.70
   0   0  12  184.38    8.70
  -2   0  14    6.90    1.20
  -2   0  14    5.20    1.10
   2   0 -14    7.00    1.40
   2   0 -14    6.80    1.60
   2   0 -14    7.60    1.40
  -4   0  16    0.50    0.90
   4   0 -16    0.30    0.80
  -4   0  16   -0.10    0.70
   4   0 -16    0.40    0.90
   4   0 -16   -0.80    1.00
 -13   1   1   13.00    2.40
  13   1  -1   11.90    1.80
  13   1  -1   10.30    1.90
  13  -1  -1   10.90    1.80
 -13  -1   1   12.70    2.10
  13  -1  -1   10.40    1.90
  11   1   1    7.10    1.30
 -11   1  -1    7.00    1.50
  11   1   1    7.80    1.60
  11  -1   1    9.30    1.80
 -11  -1  -1    7.20    1.60
   9   1   3   26.30    2.50
   9   1   3   23.00    2.10
   9  -1   3   32.80    2.50
  -9  -1  -3   27.40    2.10
   9  -1   3   28.90    2.50
   7   1   5    6.90    1.20
   7   1   5    7.30    1.20
  -7   1  -5    7.10    1.20
  -7   1  -5    8.70    2.00
   7  -1   5    6.20    1.10
   7  -1   5    6.00    1.30
  -7  -1  -5    8.30    1.20
   5   1   7   55.49    3.40
  -5   1  -7   54.79    3.50
   5   1   7   54.29    3.60
   5   1   7   57.39    3.60
  -5   1  -7   54.19    3.70
  -5  -1  -7   52.69    3.40
   5  -1   7   53.49    3.40
   5  -1   7   54.19    3.50
  -5  -1  -7   51.99    3.60
   5  -1   7   53.59    3.50
   3   1   9   -0.10    0.60
  -3   1  -9    0.10    0.60
  -3   1  -9   -0.30    0.50
   3   1   9    0.60    0.60
   3   1   9    0.40    0.50
   3  -1   9   -0.20    0.50
  -3  -1  -9    0.60    0.70
   3  -1   9    0.80    0.50
   3  -1   9    0.00    0.50
  -3  -1  -9    0.40    0.60
  -1   1 -11   38.50    3.00
   1   1  11   33.60    2.80
   1   1  11   37.20    2.70
   1   1  11   32.80    2.60
  -1   1 -11   41.40    2.90
   1  -1  11   39.10    2.60
   1  -1  11   33.20    2.60
  -1  -1 -11   37.00    3.00
  -1  -1 -11   38.00    2.90
   1  -1  11   36.50    2.90
  -1  -1 -11   36.60    2.70
  -1   1  13   -0.40    0.60
   1   1 -13    0.90    0.70
   1   1 -13    0.30    0.70
   1   1 -13    0.50    0.70
  -1   1  13    1.00    0.60
   1  -1 -13    0.10    0.60
   1  -1 -13   -0.40    0.70
  -1  -1  13    0.90    0.60
  -1  -1  13    0.00    0.80
  -1  -1  13    0.50    0.50
   1  -1 -13    0.00    0.70
   3   1 -15   23.40    2.60
   3   1 -15   18.30    2.00
  -3   1  15   19.40    2.10
  -3   1  15   22.90    2.00
   3   1 -15   22.50    2.10
   3  -1 -15   19.50    2.10
   3  -1 -15   20.70    2.20
   3  -1 -15   25.10    2.70
  -3  -1  15   21.40    1.90
  -3  -1  15   21.60    1.90
   5   1 -17    6.30    1.20
   5   1 -17    6.00    1.40
  -5   1  17    8.20    1.60
   5   1 -17    4.70    1.50
  -5   1  17    8.70    1.20
  -5  -1  17    6.90    1.40
   5  -1 -17    5.50    1.20
   5  -1 -17    4.60    1.90
   5  -1 -17    7.30    1.60
  12   2   0   15.90    1.90
  12   2   0   16.70    2.20
 -12   2   0   17.70    2.60
  12  -2   0   16.00    2.20
  12  -2   0   18.20    2.60
 -12  -2   0   20.80    2.60
  10   2   2    5.40    1.10
  10   2   2    3.80    1.10
  10  -2   2    4.80    1.10
  10  -2   2    3.60    0.90
   8   2   4    0.50    0.70
   8   2   4    0.10    0.60
  -8   2  -4    1.10    0.70
  -8   2  -4    1.40    0.90
   8   2   4    0.80    0.70
  -8  -2  -4    2.60    1.00
   8  -2   4    0.60    0.70
  -8  -2  -4    0.50    0.50
   8  -2   4    0.80    0.70
   6   2   6  192.08    9.40
   6   2   6  193.68    9.10
   6   2   6  196.18    9.40
  -6   2  -6  195.58    9.60
  -6   2  -6  191.78    9.20
  -6  -2  -6  187.08    9.00
   6  -2   6  193.48    9.40
  -6  -2  -6  197.48    9.60
   6  -2   6  191.28    9.30
   4   2   8    8.30    1.30
   4   2   8    7.80    1.40
  -4   2  -8   11.80    1.80
   4   2   8    9.90    1.50
  -4   2  -8    9.80    1.40
   4  -2   8    5.70    1.10
  -4  -2  -8    7.30    1.30
   4  -2   8    6.80    1.20
   4  -2   8    8.20    1.30
  -4  -2  -8    7.70    1.20
   2   2  10  404.06   18.90
   2   2  10  422.56   19.00
  -2   2 -10  440.46   19.10
  -2   2 -10  413.66   19.10
   2   2  10  453.75   19.00
  -2  -2 -10  438.06   19.20
   2  -2  10  433.36   18.60
   2  -2  10  434.36   19.00
  -2  -2 -10  451.85   19.30
   2  -2  10  428.86   19.90
   0   2  12   89.89    4.90
   0   2 -12   91.69    5.40
   0   2 -12   90.29    5.10
   0   2  12   88.99    4.90
   0  -2  12   85.29    4.50
   0  -2  12   86.49    4.80
   0  -2 -12   77.49    5.00
   0  -2 -12   90.79    5.30
   0  -2  12   88.59    5.20
   0  -2 -12   90.89    5.00
  -2   2  14  178.38    9.00
   2   2 -14  189.48    9.50
   2   2 -14  192.38    8.60
  -2  -2  14  189.98    8.50
   2  -2 -14  187.08    9.60
  -2  -2  14  182.68    8.70
   2  -2 -14  168.58    8.90
   2  -2 -14  181.58    9.00
  -4   2  16    8.70    1.40
   4   2 -16    9.50    2.00
   4   2 -16    6.90    1.30
  -4   2  16    8.20    1.60
   4   2 -16    7.40    1.30
   4  -2 -16    5.60    1.30
   4  -2 -16    4.70    1.50
   4  -2 -16    8.30    1.50
  -4  -2  16    7.30    1.30
  -4  -2  16    3.90    1.30
 -13   3   1   20.70    2.80
  13   3  -1   20.20    2.50
  13   3  -1   16.60    2.00
  13  -3  -1   21.10    2.60
  13  -3  -1   20.50    3.00
  11   3   1   36.60    2.80
  11   3   1   42.80    3.30
 -11   3  -1   45.70    3.60
  11  -3   1   37.80    3.10
  11  -3   1   41.60    3.50
 -11  -3  -1   43.80    3.50
   9   3   3   71.79    4.50
   9   3   3   68.99    4.10
  -9  -3  -3   72.19    3.90
   9  -3   3   74.49    4.50
   9  -3   3   78.39    4.80
   7   3   5   35.70    2.80
   7   3   5   33.40    2.80
   7   3   5   35.00    2.50
  -7   3  -5   38.20    3.00
  -7   3  -5   32.70    2.60
   7  -3   5   35.00    3.00
   7  -3   5   33.90    2.80
  -7  -3  -5   35.80    2.50
  -7  -3  -5   32.30    2.90
   5   3   7  207.18    9.80
   5   3   7  186.18    9.60
  -5   3  -7  210.98    9.90
  -5   3  -7  206.68    9.60
   5   3   7  207.88    9.50
   5  -3   7  194.58    9.60
  -5  -3  -7  184.88    9.30
  -5  -3  -7  204.58   10.00
   3   3   9  139.89    6.90
  -3   3  -9  129.69    6.80
   3   3   9  129.39    6.80
   3   3   9  127.69    6.80
  -3   3  -9  141.39    7.10
  -3  -3  -9  133.59    6.90
   3  -3   9  123.39    6.80
  -3  -3  -9  135.29    7.10
   3  -3   9  130.29    6.50
   3  -3   9  135.79    7.60
   1   3  11  268.17   11.90
   1   3  11  245.48   11.90
  -1   3 -11  262.67   11.90
   1   3  11  260.57   11.80
  -1   3 -11  269.47   12.20
   1  -3  11  251.77   12.00
  -1  -3 -11  238.98   11.90
  -1  -3 -11  257.27   11.80
   1  -3  11  260.37   11.80
   1  -3  11  243.68   11.20
  -1  -3 -11  227.68   11.80
  -1   3  13   28.80    2.40
   1   3 -13   30.50    2.70
   1   3 -13   27.40    2.50
  -1  -3  13   30.80    2.00
   1  -3 -13   31.50    3.00
   1  -3 -13   23.90    2.40
  -1  -3  13   27.40    2.60
  -1  -3  13   27.10    2.30
   1  -3 -13   30.10    2.60
  -3   3  15   56.89    3.90
   3   3 -15   58.09    4.20
  -3   3  15   54.79    3.50
   3   3 -15   50.99    3.50
   3  -3 -15   51.59    3.70
  -3  -3  15   61.39    3.50
  -3  -3  15   52.69    3.10
   3  -3 -15   54.19    3.80
   3  -3 -15   59.29    4.40
   5   3 -17   20.50    1.90
   5   3 -17   20.90    2.00
  -5   3  17   15.20    2.10
   5   3 -17   24.50    2.90
   5  -3 -17   19.70    2.20
   5  -3 -17   25.00    2.80
   5  -3 -17   22.00    2.90
  12   4   0   12.10    2.00
  12   4   0   10.00    1.40
 -12   4   0   10.60    2.10
  12  -4   0    8.10    1.80
 -12  -4   0    9.80    1.80
  12  -4   0    8.80    1.80
  10   4   2    1.90    1.00
  10   4   2    1.30    0.80
  10   4   2    1.30    0.80
  10  -4   2    2.30    1.20
  10  -4   2    1.90    1.10
  -8   4  -4    3.40    1.10
   8   4   4    2.00    0.80
   8   4   4    4.70    1.30
   8  -4   4    3.30    1.10
  -8  -4  -4    2.70    0.70
   8  -4   4    2.90    1.00
  -8  -4  -4    1.90    0.80
  -6   4  -6    0.50    0.70
  -6   4  -6   -0.40    0.70
   6   4   6    0.30    0.50
   6   4   6   -0.40    0.60
   6   4   6    0.20    0.60
   6  -4   6    0.10    0.70
   6  -4   6    0.40    0.60
  -6  -4  -6    0.60    0.50
   4   4   8   14.90    1.60
  -4   4  -8   12.80    1.60
   4   4   8   11.30    1.80
  -4   4  -8   13.70    1.80
   4   4   8   13.00    1.70
  -4  -4  -8   12.90    1.60
   4  -4   8   12.80    1.70
  -4  -4  -8   12.90    1.90
   4  -4   8   14.70    1.50
   4  -4   8   14.70    1.80
   2   4  10   31.20    2.50
  -2   4 -10   29.50    2.60
  -2   4 -10   28.40    2.50
   2   4  10   33.10    2.70
   2   4  10   31.30    2.60
  -2  -4 -10   31.90    2.60
   2  -4  10   29.40    2.50
   2  -4  10   28.90    2.60
  -2  -4 -10   27.60    2.50
  -2  -4 -10   31.40    2.70
   2  -4  10   26.20    2.00
   0   4 -12    8.30    1.60
   0   4  12    6.50    1.30
   0   4  12    6.10    1.20
   0   4 -12    8.60    1.70
   0   4  12    9.30    1.70
   0  -4 -12   10.00    1.70
   0  -4 -12    9.30    1.60
   0  -4  12    6.60    1.40
   0  -4  12    6.80    1.30
   0  -4  12    8.00    1.00
   0  -4 -12    7.70    1.50
   2   4 -14    0.50    0.90
  -2   4  14    1.50    1.00
  -2   4  14    2.80    1.00
   2   4 -14    2.10    1.00
   2  -4 -14    1.20    0.90
  -2  -4  14    0.70    0.80
  -2  -4  14    2.30    0.60
   2  -4 -14    1.30    1.10
   2  -4 -14    0.00    0.90
  -4   4  16   23.10    2.20
   4   4 -16   23.40    2.20
   4   4 -16   24.70    2.80
   4  -4 -16   24.30    2.70
   4  -4 -16   24.40    2.80
  11   5   1  151.68    8.00
  11   5   1  139.29    6.80
  11   5   1  161.88    8.40
 -11   5  -1  149.88    8.10
  11  -5   1  155.08    8.40
  11  -5   1  132.59    7.70
 -11  -5  -1  142.19    8.00
   9   5   3   20.80    2.30
   9   5   3   20.20    2.30
  -9   5  -3   17.00    2.70
   9   5   3   21.20    1.80
   9  -5   3   16.20    2.10
  -9  -5  -3   20.80    1.60
   9  -5   3   18.50    2.70
  -7   5  -5    2.00    0.80
  -7   5  -5    1.10    0.80
   7   5   5    0.00    0.60
   7   5   5   -0.40    0.60
  -7  -5  -5    0.00    0.50
  -7  -5  -5    0.40    0.80
   7  -5   5    0.10    0.80
   7  -5   5    0.10    0.60
  -5   5  -7  230.38   12.80
   5   5   7  253.07   11.70
   5   5   7  251.37   11.30
  -5   5  -7  250.17   11.70
   5   5   7  242.18   11.70
   5  -5   7  238.78   11.70
  -5  -5  -7  241.18   11.90
   5  -5   7  244.78   11.60
  -5  -5  -7  236.18   11.20
   3   5   9   71.79    4.50
  -3   5  -9   79.89    4.70
   3   5   9   70.99    4.50
   3   5   9   74.69    4.40
   3  -5   9   78.19    4.60
   3  -5   9   74.79    4.60
  -3  -5  -9   73.59    4.50
  -3  -5  -9   70.99    4.40
  -3  -5  -9   75.49    4.70
   3  -5   9   68.19    3.90
   1   5  11  350.06   16.10
  -1   5 -11  319.17   15.90
   1   5  11  354.46   16.10
  -1   5 -11  373.96   16.10
  -1  -5 -11  349.77   16.50
   1  -5  11  367.56   16.30
   1  -5  11  377.36   16.10
   1  -5  11  344.27   15.10
   1   5 -13   51.89    3.60
   1   5 -13   55.69    3.90
  -1   5  13   60.69    3.80
  -1   5  13   55.49    3.90
   1  -5 -13   46.60    3.70
  -1  -5  13   52.59    3.00
  -1  -5  13   51.09    3.90
  -1  -5  13   55.49    3.60
   1  -5 -13   56.29    3.90
   1  -5 -13   51.19    4.00
   3   5 -15   73.69    4.80
  -3   5  15   69.69    4.30
   3   5 -15   67.19    4.20
  -3  -5  15   71.89    4.20
   3  -5 -15   65.39    4.50
   3  -5 -15   71.09    5.10
  -3  -5  15   65.69    5.00
   3  -5 -15   67.29    4.70
 -12   6   0   15.90    2.20
  12   6   0   15.50    2.40
  12  -6   0   15.00    2.40
  12  -6   0   14.40    2.50
 -12  -6   0   20.10    3.50
  10   6   2    2.70    1.30
  10   6   2    3.60    1.40
  10   6   2    2.40    0.70
  10  -6   2    1.60    1.20
  10  -6   2    2.80    1.20
 -10  -6  -2    1.20    1.10
   8   6   4    0.10    0.90
   8   6   4    0.70    0.90
  -8   6  -4    3.30    1.20
   8   6   4    0.60    0.60
  -8  -6  -4    1.10    0.60
   8  -6   4    1.10    0.80
   8  -6   4    1.40    0.80
  -6   6  -6    0.10    0.60
   6   6   6    0.50    0.70
  -6   6  -6   -0.30    0.70
   6   6   6   -0.30    0.50
   6  -6   6    0.00    0.80
   6  -6   6    0.70    0.80
  -6  -6  -6    0.90    0.90
  -6  -6  -6   -0.30    0.60
  -4   6  -8   -0.70    0.60
   4   6   8    0.10    0.70
   4   6   8    0.50    0.50
  -4   6  -8   -0.20    0.80
   4   6   8   -0.30    0.60
  -4  -6  -8    0.70    0.70
  -4  -6  -8   -0.10    0.80
   4  -6   8   -0.50    0.50
   4  -6   8    0.20    0.80
  -2   6 -10   24.90    2.40
   2   6  10   34.50    2.80
  -2   6 -10   22.70    2.30
   2   6  10   27.80    2.60
  -2  -6 -10   27.10    2.60
   2  -6  10   26.80    1.90
   2  -6  10   32.80    2.80
  -2  -6 -10   28.90    2.50
  -2  -6 -10   24.30    2.50
   2  -6  10   28.60    2.50
   0   6  12    8.50    1.60
   0   6 -12    7.20    1.40
   0   6  12    7.00    1.50
   0   6 -12    8.50    1.60
   0  -6 -12    5.10    1.40
   0  -6  12    6.70    1.50
   0  -6 -12    7.80    1.80
   0  -6  12    5.90    1.40
   0  -6 -12    8.40    1.70
   2   6 -14   31.40    2.80
   2   6 -14   23.70    2.40
  -2   6  14   26.80    2.60
   2  -6 -14   28.10    2.80
   2  -6 -14   29.40    3.00
  -2  -6  14   29.90    2.60
   2  -6 -14   27.90    2.90
  -4   6  16    3.20    1.30
   4   6 -16    1.60    1.00
  -4   6  16    3.90    1.50
   4   6 -16    0.30    1.10
   4  -6 -16    1.20    1.40
   4  -6 -16    3.70    1.50
  -4  -6  16    1.90    1.30
   4  -6 -16    2.20    1.30
 -11   7  -1   31.30    4.90
  11   7   1   32.30    3.30
  11   7   1   30.60    3.00
  11  -7   1   30.30    3.30
  11  -7   1   28.80    3.20
  11  -7   1   25.70    3.20
 -11  -7  -1   29.50    3.20
  -9   7  -3   38.00    3.30
   9   7   3   33.10    3.00
   9   7   3   31.50    3.10
  -9  -7  -3   31.00    2.10
   9  -7   3   34.80    3.30
   9  -7   3   35.70    3.10
  -7   7  -5    1.20    0.70
   7   7   5    0.00    0.80
   7   7   5    0.00    0.90
   7  -7   5    0.20    0.90
   7  -7   5    0.30    0.80
  -7  -7  -5   -0.30    0.80
   5   7   7  248.08   12.40
  -5   7  -7  265.57   12.40
  -5   7  -7  236.18   11.90
   5  -7   7  262.07   12.50
  -5  -7  -7  258.37   12.50
  -5  -7  -7  263.97   11.80
  -3   7  -9   22.70    2.20
   3   7   9   25.10    2.50
  -3   7  -9   22.60    2.30
  -3  -7  -9   26.40    2.70
   3  -7   9   25.40    2.50
  -3  -7  -9   21.50    2.20
   3  -7   9   27.30    1.90
   3  -7   9   25.70    2.60
  -3  -7  -9   24.60    2.50
   1   7  11  372.46   16.90
  -1   7 -11  384.06   16.80
  -1   7 -11  339.07   16.60
   1  -7  11  384.76   17.00
  -1  -7 -11  337.47   16.90
  -1  -7 -11  377.56   17.00
  -1  -7 -11  370.36   16.90
   1  -7  11  378.76   16.90
   1  -7  11  374.16   15.50
  -1   7  13    2.30    1.60
   1   7 -13    1.60    1.10
   1   7 -13    1.10    1.00
  -1   7  13    1.90    1.10
   1  -7 -13    1.20    1.10
  -1  -7  13    0.80    0.90
   1  -7 -13    1.90    1.10
   1  -7 -13    0.60    0.90
  -3   7  15   31.10    3.20
   3   7 -15   27.20    2.80
  -3   7  15   27.20    2.70
   3   7 -15   24.50    2.50
  -3  -7  15   31.00    3.00
   3  -7 -15   28.70    2.90
   3  -7 -15   26.30    3.10
   3  -7 -15   29.00    3.30
  -3  -7  15   25.20    2.50
  10   8   2    1.90    1.30
 -10   8  -2    3.70    1.40
  10   8   2    3.40    1.40
  10  -8   2    4.80    1.40
 -10  -8  -2    3.20    1.60
  10  -8   2    3.00    1.40
  10  -8   2    3.50    1.60
  -8   8  -4   10.00    1.80
   8   8   4    9.90    1.90
   8   8   4    8.20    1.80
  -8  -8  -4    8.00    2.50
   8  -8   4    7.60    1.60
  -8  -8  -4    8.00    1.20
   6   8   6   48.80    3.70
  -6   8  -6   43.00    3.60
   6   8   6   43.70    3.60
   6  -8   6   45.90    3.80
  -6  -8  -6   46.30    3.80
  -6  -8  -6   48.80    3.10
   4   8   8   44.40    3.50
  -4   8  -8   35.50    3.80
  -4   8  -8   37.20    3.10
   4  -8   8   37.80    3.40
  -4  -8  -8   45.20    3.60
  -4  -8  -8   40.60    3.00
   2   8  10  148.39    7.90
  -2   8 -10  146.69    7.60
  -2   8 -10  135.59    7.60
  -2  -8 -10  146.89    8.00
   2  -8  10  152.18    8.00
  -2  -8 -10  139.29    7.60
   2  -8  10  144.29    6.60
   2  -8  10  152.38    6.60
   0   8  12   32.60    3.10
   0   8 -12   34.40    3.00
   0   8 -12   33.10    2.90
   0   8  12   30.10    3.00
   0  -8 -12   32.70    3.10
   0  -8 -12   39.70    3.30
   0  -8  12   35.30    3.10
   0  -8 -12   39.40    3.30
  -2   8  14   13.80    2.10
   2   8 -14   15.70    2.20
  -2   8  14   14.30    2.20
  -2  -8  14   14.60    2.20
  -2  -8  14   20.80    2.40
   2  -8 -14   18.30    2.80
   2  -8 -14   17.00    2.50
   9   9   3   -0.40    1.10
   9   9   3    0.40    1.10
  -9   9  -3    1.50    1.20
  -9  -9  -3    0.10    1.20
   9  -9   3    0.70    1.00
   9  -9   3    0.40    1.30
   9  -9   3    0.20    1.10
   7   9   5    2.40    1.30
   7   9   5    0.30    1.00
  -7   9  -5    0.20    1.00
  -7  -9  -5    1.60    0.80
  -7  -9  -5    3.00    1.20
   7  -9   5    0.90    0.80
   7  -9   5   -0.20    0.80
   5   9   7   23.40    2.60
   5   9   7   23.60    2.60
  -5   9  -7   21.40    2.50
   5  -9   7   18.00    3.00
  -5  -9  -7   20.60    2.70
   5  -9   7   21.10    2.00
  -5  -9  -7   22.00    2.10
   5  -9   7   22.10    2.70
  -3   9  -9    7.20    1.70
  -3   9  -9   10.30    1.80
   3   9   9    9.30    1.60
   3  -9   9   10.60    1.30
  -3  -9  -9    9.00    1.70
  -3  -9  -9    9.10    1.70
  -3  -9  -9    8.70    2.10
   3  -9   9   13.60    2.40
   3  -9   9    7.90    1.10
   1   9  11   48.10    3.80
  -1   9 -11   48.00    3.60
   1   9  11   45.30    3.80
  -1   9 -11   40.50    3.40
  -1  -9 -11   48.30    3.80
  -1  -9 -11   42.30    3.80
  -1  -9 -11   50.59    3.70
   1  -9  11   45.30    3.70
   1   9 -13   -0.30    1.00
  -1   9  13    1.70    1.20
   1   9 -13    0.50    1.00
  -1   9  13   -0.70    0.90
   1  -9 -13    1.00    1.20
  -1  -9  13   -0.40    1.00
   1  -9 -13    2.30    1.50
  -1  -9  13    1.40    1.20
   1  -9 -13    2.60    1.30
   3   9 -15   12.90    2.30
   3  -9 -15   14.60    2.50
  -3  -9  15   14.80    2.50
 -10  10  -2   17.00    2.60
  10  10   2   15.10    2.70
  10  10   2   13.30    2.50
 -10 -10  -2   14.80    2.40
  10 -10   2   13.20    2.20
  10 -10   2   15.00    4.30
  10 -10   2   15.10    2.40
   8  10   4   18.70    2.50
  -8  10  -4   22.00    2.70
   8  10   4   22.70    3.00
   8 -10   4   22.20    2.60
   8 -10   4   15.30    2.60
  -8 -10  -4   24.60    3.10
  -8 -10  -4   19.00    1.60
   8 -10   4   16.40    2.50
   6  10   6   43.40    3.70
   6  10   6   38.80    3.50
  -6  10  -6   39.70    3.50
   6 -10   6   40.60    3.00
   6 -10   6   41.00    3.60
  -6 -10  -6   36.80    3.60
  -6 -10  -6   40.70    2.80
   6 -10   6   39.40    3.70
   4  10   8   14.90    2.50
   4  10   8   16.20    2.30
   4 -10   8   12.60    2.00
   4 -10   8   13.70    2.10
  -4 -10  -8   15.40    2.40
  -4 -10  -8   11.40    1.90
  -4 -10  -8   16.00    2.20
   4 -10   8   14.60    1.60
   2  10  10   98.69    6.00
  -2  10 -10   88.89    5.50
  -2 -10 -10   94.79    5.60
   2 -10  10   95.19    5.90
  -2 -10 -10   98.39    6.10
   2 -10  10   92.19    5.90
  -2 -10 -10   83.79    5.80
   0  10 -12   62.69    4.70
   0  10  12   80.89    5.40
   0  10 -12   67.69    4.70
   0  10  12   83.39    5.40
   0 -10  12   76.49    5.10
   0 -10 -12   83.99    5.30
   0 -10  12   83.09    5.30
   0 -10 -12   69.29    5.20
   0 -10 -12   74.99    5.30
  -2  10  14   22.60    2.90
   2  10 -14   19.10    2.60
   2  10 -14   23.60    2.70
  -2  10  14   26.20    3.20
   2 -10 -14   18.40    2.70
  -2 -10  14   19.40    2.60
   2 -10 -14   15.30    3.00
  -2 -10  14   24.40    2.90
   2 -10 -14   20.80    3.60
  -9  11  -3    0.20    1.30
   9  11   3   -0.10    1.50
   9  11   3    1.50    1.30
   9 -11   3    1.90    1.40
   9 -11   3    0.90    1.20
  -9 -11  -3    0.90    1.50
   9 -11   3    0.50    2.40
  -7  11  -5    5.60    1.60
   7  11   5    6.50    1.80
   7  11   5    6.40    1.50
  -7 -11  -5    6.30    1.20
   7 -11   5    5.70    2.10
   7 -11   5    7.40    1.60
  -7 -11  -5    6.80    1.80
   7 -11   5    8.40    1.90
  -5  11  -7    3.60    1.50
   5  11   7    5.30    1.60
   5  11   7    1.10    1.10
  -5 -11  -7    4.70    1.20
  -5 -11  -7    8.00    2.00
   5 -11   7    3.70    1.20
   5 -11   7    2.60    1.50
   5 -11   7    4.60    1.50
   3  11   9   -1.80    1.20
   3  11   9   -0.40    1.00
  -3  11  -9   -0.60    1.20
  -3 -11  -9   -0.30    0.90
  -3 -11  -9    1.20    1.30
   3 -11   9    1.50    1.20
   3 -11   9   -0.40    0.60
   3 -11   9   -0.40    1.30
  -3 -11  -9    0.10    1.20
  -1  11 -11    5.20    1.80
   1  11  11    4.40    1.50
   1  11  11    4.30    1.70
  -1  11 -11    1.60    1.10
  -1 -11 -11    1.00    1.20
  -1 -11 -11    4.40    1.80
  -1 -11 -11    3.60    1.40
   1 -11  11    3.60    1.50
   1 -11  11    4.30    1.70
   1  11 -13   -0.80    1.40
  -1  11  13   -1.20    1.40
  -1  11  13    0.40    1.50
   1  11 -13    1.00    1.20
   1 -11 -13   -0.50    1.40
   1 -11 -13    1.90    1.50
   1 -11 -13    0.30    1.30
  -1 -11  13   -0.40    1.30
  -1 -11  13   -1.70    1.30
  -6  12  -6   48.10    4.30
   6  12   6   54.29    4.30
   6  12   6   66.59    7.00
   6 -12   6   55.19    3.80
   6 -12   6   53.89    4.80
   6 -12   6   57.89    4.50
  -6 -12  -6   52.49    3.50
   4  12   8    3.20    2.30
  -4  12  -8    3.00    1.50
   4  12   8    5.30    1.80
  -4 -12  -8    2.20    1.50
   4 -12   8    1.70    0.90
  -4 -12  -8    1.40    1.20
   4 -12   8    2.10    1.40
   4 -12   8    3.70    1.90
  -4 -12  -8    3.60    1.50
   2  12  10   99.59    6.50
   2  12  10  100.19    6.50
  -2  12 -10   90.39    6.00
   2 -12  10  103.59    6.70
  -2 -12 -10  101.79    6.00
  -2 -12 -10   94.49    6.60
   2 -12  10  101.99    6.40
  -2 -12 -10  109.59    6.60
   5  13   7   47.10    4.30
  -5  13  -7   36.50    4.00
   5  13   7   51.19    4.30
   5 -13   7   44.40    4.50
  -5 -13  -7   48.30    3.50
  -5 -13  -7   45.10    4.50
   5 -13   7   46.00    3.30
   5 -13   7   51.79    4.40
  -3  13  -9   14.60    2.30
   3  13   9   16.90    2.80
   3  13   9   24.20    3.10
  -3 -13  -9   22.00    2.80
  -3 -13  -9   13.90    3.00
  -3 -13  -9   18.60    3.00
   3 -13   9   25.00    3.30
   3 -13   9   15.20    2.60
  12   0   1   -0.30    1.00
 -12   0  -1   -1.50    1.10
  12   0   1   -0.60    1.10
  10   0   3   -0.50    0.80
  10   0   3   -0.30    0.70
   8   0   5    5.00    1.40
  -8   0  -5    2.90    1.30
   6   0   7   -0.10    0.70
  -6   0  -7   -0.20    0.60
   6   0   7   -0.40    0.70
  -6   0  -7   -0.30    0.70
   6   0   7    1.00    0.80
   4   0   9    0.20    0.60
  -4   0  -9    0.30    0.60
  -4   0  -9   -0.70    0.70
   4   0   9    0.50    1.00
   4   0   9    1.20    0.80
  -2   0 -11   -0.70    0.60
   2   0  11    0.10    0.60
  -2   0 -11    0.30    0.70
   2   0  11    0.40    0.60
   2   0  11   -0.40    0.60
   0   0 -13    0.30    0.80
   0   0  13   -0.10    0.60
   0   0  13    0.50    0.60
   0   0 -13    0.40    0.90
  -2   0  15    0.60    0.80
  -2   0  15    0.00    0.70
   2   0 -15    1.10    1.00
  -2   0  15    0.20    0.90
   2   0 -15   -0.60    0.70
   2   0 -15   -0.90    0.80
   4   0 -17    1.40    1.50
   4   0 -17   -0.60    1.00
  -4   0  17    0.30    1.10
  -4   0  17    0.00    0.80
   4   0 -17    0.20    0.90
 -13   1   0   52.59    4.20
  13   1   0   53.39    4.10
  13  -1   0   41.10    3.50
  13  -1   0   52.59    4.10
 -13  -1   0   46.50    4.10
 -11   1  -2  218.08   10.60
  11   1   2  217.58   10.40
  11   1   2  186.18    9.70
  11  -1   2  218.58   10.50
 -11  -1  -2  218.18   10.60
  11  -1   2  178.48    9.80
   9   1   4   39.20    3.00
  -9   1  -4   42.70    4.90
   9   1   4   51.29    3.50
  -9   1  -4   46.30    3.10
   9  -1   4   33.40    3.30
   9  -1   4   43.40    3.30
  -9  -1  -4   44.80    2.90
  -7   1  -6  211.98   10.10
   7   1   6  202.38    9.90
   7   1   6  193.98   10.10
  -7   1  -6  198.08    9.50
   7   1   6  211.88    9.70
   7  -1   6  191.18    9.60
  -7  -1  -6  201.98    9.50
   7  -1   6  192.88    9.90
  -7  -1  -6  202.98   10.10
  -5   1  -8  172.88    8.90
   5   1   8  177.58    8.70
   5   1   8  168.98    8.70
  -5   1  -8  181.68    8.70
   5   1   8  175.48    8.60
   5  -1   8  181.18    8.70
   5  -1   8  175.58    8.80
   5  -1   8  182.28    9.60
  -5  -1  -8  173.48    8.60
  -5  -1  -8  165.88    8.90
  -3   1 -10   30.40    2.60
   3   1  10   24.40    2.30
   3   1  10   29.50    2.50
  -3   1 -10   34.00    2.70
   3   1  10   30.60    2.50
   3  -1  10   28.40    2.50
   3  -1  10   25.60    2.20
  -3  -1 -10   22.60    2.40
   3  -1  10   27.00    2.40
  -3  -1 -10   31.90    2.50
   1   1  12  492.15   21.10
  -1   1 -12  448.86   21.20
  -1   1 -12  504.65   21.60
   1   1  12  495.05   21.40
   1   1  12  497.35   21.10
  -1  -1 -12  510.25   21.60
   1  -1  12  505.15   21.10
   1  -1  12  471.55   20.80
  -1  -1 -12  422.16   21.20
  -1   1  14   82.99    4.70
   1   1 -14   75.59    4.80
  -1   1  14   81.59    4.70
   1   1 -14   82.89    5.20
   1  -1 -14   69.59    4.80
  -1  -1  14   82.19    4.60
  -1  -1  14   85.49    4.50
   1  -1 -14   88.39    5.40
   1  -1 -14   81.89    4.70
   3   1 -16  129.99    7.40
  -3   1  16  127.29    6.40
  -3   1  16  124.09    6.60
   3   1 -16  116.99    6.50
   3   1 -16  124.89    6.40
  -3  -1  16  126.09    6.30
  -3  -1  16  126.59    6.40
   3  -1 -16  128.99    7.40
   3  -1 -16  126.79    6.70
   3  -1 -16  113.29    6.70
  -3  -1  16  121.29    7.10
 -12   2  -1   59.99    4.40
  12   2   1   59.89    4.20
  12   2   1   54.69    3.70
  12  -2   1   55.29    4.20
  12  -2   1   50.39    3.80
 -12  -2  -1   56.89    4.30
  10   2   3    0.90    0.70
  10   2   3    0.50    0.80
  10  -2   3    0.50    0.80
  10  -2   3   -0.10    0.80
   8   2   5   87.79    5.30
   8   2   5   77.59    4.80
   8   2   5   91.89    5.30
  -8   2  -5   94.99    5.10
  -8   2  -5   91.09    5.50
   8  -2   5   83.19    5.10
  -8  -2  -5   88.09    5.40
  -8  -2  -5   88.69    4.80
   8  -2   5   93.09    5.40
  -6   2  -7   14.90    2.20
   6   2   7   12.10    1.90
  -6   2  -7   12.10    1.80
   6   2   7   10.50    1.50
  -6  -2  -7   10.80    1.50
   6  -2   7   12.50    1.70
   6  -2   7   16.40    1.90
   6  -2   7   11.60    1.80
   4   2   9   15.00    1.90
  -4   2  -9   14.10    2.10
   4   2   9   16.10    1.90
  -4   2  -9   14.20    1.80
   4   2   9   18.30    1.80
  -4  -2  -9   16.00    1.90
   4  -2   9   19.10    2.00
   4  -2   9   17.90    1.70
  -4  -2  -9   14.10    2.20
   4  -2   9   15.50    1.90
   2   2  11   67.59    4.00
  -2   2 -11   64.79    4.20
  -2   2 -11   58.49    4.00
   2   2  11   64.49    4.00
   2   2  11   67.19    4.10
   2  -2  11   64.79    4.00
  -2  -2 -11   51.49    4.00
   2  -2  11   65.29    3.70
  -2  -2 -11   60.79    5.40
   0   2 -13   20.00    2.20
   0   2  13   23.20    2.20
   0   2  13   21.20    2.10
   0   2 -13   25.00    2.50
   0  -2 -13   20.50    2.40
   0  -2  13   23.80    2.20
   0  -2  13   19.60    1.80
   0  -2 -13   23.90    2.30
   0  -2 -13   20.50    2.30
  -2   2  15   45.40    3.20
   2   2 -15   36.70    3.10
  -2   2  15   41.20    3.00
   2   2 -15   42.70    3.50
   2  -2 -15   36.70    3.10
  -2  -2  15   39.80    2.90
  -2  -2  15   43.60    2.80
   2  -2 -15   47.60    3.80
  -2  -2  15   41.90    3.60
   4   2 -17    3.80    1.60
  -4   2  17    3.20    1.30
   4   2 -17    4.00    1.30
  -4   2  17    4.30    1.20
   4   2 -17    4.50    1.10
   4  -2 -17    4.10    1.30
   4  -2 -17    5.90    1.50
  -4  -2  17    3.10    1.00
   4  -2 -17    7.30    1.70
  -4  -2  17    7.30    2.00
  13   3   0    3.40    1.80
  13   3   0    1.90    1.10
 -13   3   0    2.90    1.50
 -13  -3   0    2.20    1.50
  13  -3   0    3.40    1.50
  13  -3   0    2.10    2.20
  11   3   2   80.69    5.10
  11   3   2   78.29    5.30
  11   3   2   75.49    4.50
 -11   3  -2   75.19    5.20
 -11  -3  -2   87.79    5.50
  11  -3   2   79.99    5.30
  -9   3  -4    0.80    0.80
   9   3   4    0.20    0.70
   9   3   4    1.10    0.80
   9  -3   4    1.00    0.90
  -9  -3  -4    2.40    0.80
   9  -3   4    0.00    0.80
   7   3   6    2.90    1.00
  -7   3  -6    0.80    0.90
   7   3   6    1.70    0.80
   7   3   6    2.40    1.10
   7  -3   6    0.70    0.80
  -7  -3  -6    1.40    0.90
  -7  -3  -6    3.70    0.90
   7  -3   6    2.10    1.50
  -5   3  -8   52.79    3.80
   5   3   8   53.29    3.50
   5   3   8   47.00    3.50
   5   3   8   55.39    3.70
  -5   3  -8   49.10    4.50
   5  -3   8   48.10    3.50
  -5  -3  -8   55.29    3.90
   5  -3   8   51.19    3.60
  -5  -3  -8   52.19    3.40
   5  -3   8   54.39    3.40
   3   3  10    6.40    1.30
  -3   3 -10    4.20    1.30
   3   3  10    5.50    1.10
  -3   3 -10    6.50    1.40
   3  -3  10    4.20    1.20
   3  -3  10    7.80    1.20
  -3  -3 -10    4.70    1.10
   3  -3  10    3.90    1.00
  -3  -3 -10    6.80    1.40
   1   3  12  122.29    6.60
  -1   3 -12  113.99    6.60
   1   3  12  120.19    6.80
  -1   3 -12  127.89    6.90
   1   3  12  129.89    6.90
  -1  -3 -12  137.89    7.10
  -1  -3 -12  114.79    6.80
   1  -3  12  128.49    6.10
   1  -3  12  125.89    6.90
  -1  -3 -12  130.19    6.70
   1  -3  12  128.89    6.70
  -1   3  14   14.70    1.80
  -1   3  14   11.20    1.90
   1   3 -14   11.00    1.80
   1   3 -14   11.00    1.90
  -1  -3  14   12.20    1.80
   1  -3 -14   16.80    2.00
  -1  -3  14   11.40    1.30
   1  -3 -14   12.60    2.00
   1  -3 -14   12.50    2.00
   3   3 -16  108.49    6.40
  -3   3  16   98.99    5.50
   3   3 -16   96.29    5.60
  -3  -3  16  111.49    6.50
   3  -3 -16   99.19    5.90
   3  -3 -16  104.79    6.50
  -3  -3  16   98.99    5.10
   3  -3 -16   95.49    5.80
  -3  -3  16  106.99    5.50
  12   4   1   82.69    5.20
 -12   4  -1   71.39    5.90
  12   4   1   73.29    4.30
  12  -4   1   90.99    5.70
  12  -4   1   74.09    5.10
 -12  -4  -1   83.69    7.30
  10   4   3   13.70    2.50
  10   4   3   15.40    2.30
  10   4   3   14.20    1.60
  10  -4   3   17.60    2.60
  10  -4   3   16.70    2.10
   8   4   5    9.50    1.60
  -8   4  -5    9.50    1.50
   8   4   5    9.60    1.50
  -8   4  -5   11.00    1.70
   8  -4   5    8.80    1.50
  -8  -4  -5   11.90    2.20
  -8  -4  -5    9.40    1.40
   8  -4   5    8.90    1.60
  -6   4  -7  165.38    8.50
   6   4   7  165.38    8.00
  -6   4  -7  148.89    8.00
   6   4   7  172.98    8.50
   6   4   7  160.08    9.00
   6  -4   7  153.88    8.30
  -6  -4  -7  155.98    7.80
  -6  -4  -7  161.48    8.50
   6  -4   7  158.38    8.20
   4   4   9   -0.20    0.60
  -4   4  -9   -0.30    0.70
   4   4   9    1.20    1.00
  -4   4  -9    0.30    0.70
   4   4   9    1.30    0.70
   4  -4   9    0.00    0.60
   4  -4   9    0.50    0.70
   4  -4   9    0.20    0.60
  -4  -4  -9    0.50    0.70
  -4  -4  -9   -0.40    0.60
   2   4  11  271.27   12.70
   2   4  11  287.57   12.80
   2   4  11  282.27   12.80
  -2   4 -11  244.98   12.60
  -2   4 -11  277.17   12.80
   2  -4  11  269.97   12.00
  -2  -4 -11  272.77   12.80
   2  -4  11  263.47   12.60
   0   4 -13   17.60    2.10
   0   4  13   16.10    2.20
   0   4 -13   15.90    2.00
   0   4  13   18.30    2.00
   0  -4  13   14.00    1.40
   0  -4 -13   11.10    2.00
   0  -4 -13   16.00    2.00
   0  -4 -13   18.90    2.30
   0  -4  13   15.90    1.90
  -2   4  15  151.48    7.60
   2   4 -15  136.09    7.50
   2   4 -15  152.68    8.10
  -2  -4  15  141.49    8.00
  -2  -4  15  143.29    6.70
   2  -4 -15  156.68    8.50
   2  -4 -15  158.88    8.00
   2  -4 -15  135.29    7.70
  -2  -4  15  149.19    7.50
  -4   4  17   14.60    2.00
   4   4 -17   15.20    2.00
  -4   4  17   16.70    2.40
   4   4 -17   17.90    2.70
   4  -4 -17   14.60    2.20
  -4  -4  17   18.70    2.80
   4  -4 -17   17.90    2.40
  11   5   2    2.80    1.50
 -11   5  -2    1.90    1.30
  11   5   2    1.50    0.80
  11   5   2    1.80    1.10
  11  -5   2    1.40    1.20
  11  -5   2    1.10    1.10
 -11  -5  -2    1.60    1.40
   9   5   4   15.70    2.00
   9   5   4   11.90    1.50
  -9   5  -4   10.50    1.80
  -9  -5  -4   14.80    1.50
   9  -5   4   13.20    2.00
   9  -5   4   16.50    2.50
  -7   5  -6    1.20    0.80
   7   5   6    1.70    0.90
   7   5   6    1.40    0.80
  -7   5  -6    0.60    0.70
  -7  -5  -6    1.10    1.10
   7  -5   6    1.20    1.10
   7  -5   6    1.20    0.90
  -7  -5  -6    0.60    0.70
  -5   5  -8    2.00    1.20
   5   5   8    1.40    1.00
  -5   5  -8    1.60    0.80
   5   5   8    1.70    0.90
   5   5   8    3.20    1.10
   5  -5   8    1.50    0.90
  -5  -5  -8    2.70    1.20
  -5  -5  -8    1.90    0.80
   5  -5   8    1.60    0.90
   3   5  10    6.10    1.50
  -3   5 -10    4.40    1.00
   3   5  10    5.10    1.30
  -3   5 -10    4.40    1.10
   3   5  10    8.50    1.50
  -3  -5 -10    3.60    1.10
   3  -5  10    6.50    1.30
   3  -5  10    4.90    1.00
  -3  -5 -10    5.10    1.50
   1   5  12   12.40    2.00
   1   5  12   13.00    1.80
  -1   5 -12   16.30    2.10
  -1   5 -12   10.20    1.70
   1  -5  12   13.70    2.10
  -1  -5 -12   15.70    2.30
  -1  -5 -12   16.30    2.10
   1  -5  12   13.70    1.30
  -1  -5 -12   16.80    2.10
  -1   5  14   20.50    2.30
   1   5 -14   21.50    2.50
   1   5 -14   16.50    2.10
  -1  -5  14   14.00    2.50
  -1  -5  14   22.40    1.50
   1  -5 -14   21.80    2.70
   1  -5 -14   18.00    2.40
  -1  -5  14   23.60    2.30
   1  -5 -14   16.50    2.30
  -3   5  16    0.40    1.10
   3   5 -16   -0.30    1.20
  -3   5  16   -0.10    1.00
   3   5 -16    0.70    1.00
  -3  -5  16    0.30    1.20
   3  -5 -16    0.80    1.20
   3  -5 -16    1.20    1.10
  -3  -5  16   -0.20    0.90
   3  -5 -16    0.60    1.30
 -12   6  -1   81.19    5.60
  12   6   1   95.99    6.20
  12  -6   1   72.89    6.30
  12  -6   1   71.39    5.20
 -12  -6  -1   85.29    5.70
  10   6   3    4.20    1.20
  10   6   3    6.00    1.10
 -10   6  -3    6.10    1.70
  10   6   3    3.10    1.20
  10  -6   3    4.00    1.30
 -10  -6  -3    5.00    1.60
  10  -6   3    5.40    1.50
  -8   6  -5   24.10    2.60
   8   6   5   18.40    1.80
   8   6   5   17.70    2.30
  -8  -6  -5   18.70    2.50
  -8  -6  -5   24.30    1.90
   8  -6   5   20.10    2.30
   8  -6   5   19.50    2.90
  -6   6  -7    3.50    1.10
  -6   6  -7    3.40    1.00
   6   6   7    4.10    1.20
   6   6   7    3.30    0.90
   6  -6   7    3.00    1.20
  -6  -6  -7    4.50    1.20
   6  -6   7    2.30    1.00
  -6  -6  -7    4.50    1.10
   4   6   9   19.90    2.30
  -4   6  -9   16.00    2.10
  -4   6  -9   18.90    2.10
  -4  -6  -9   21.10    2.20
   4  -6   9   22.10    1.90
  -4  -6  -9   25.60    2.60
   4  -6   9   16.60    2.20
  -2   6 -11  180.48   10.00
   2   6  11  224.58   10.40
  -2   6 -11  204.78   10.10
   2  -6  11  217.28   10.30
  -2  -6 -11  209.98   10.20
  -2  -6 -11  206.18   10.30
   2  -6  11  212.18    9.20
  -2  -6 -11  186.28   10.20
   0   6 -13   21.30    2.40
   0   6  13   24.30    2.50
   0   6 -13   29.10    2.70
[truncated: 64,172 more chars]
