# Supplementary material for: Unprecedented Formation of a Formally Cu(III) Trifluoromethyl Hydroxide Tetramer
Source: Chemistry. 2025 Dec 18;32(5):e03417. doi: 10.1002/chem.202503417 (PMC12865140; doi:10.1002/chem.202503417)
Supplement: Supplementary file 3 — Supporting file 3: chem70587‐sup‐0003‐SuppMat.zip [file CHEM-32-e03417-s003.zip]

Archive with 4 entries (4 files):
- checkcif_3.pdf
- checkcif_4.pdf
- checkcif_5.pdf
- checkcif_8.pdf
